# Supplementary material for: Investigating nicotine pathway-related long non-coding RNAs in tobacco
Source: Front Genet. 2023 Jan 19;13:1102183. doi: 10.3389/fgene.2022.1102183 (PMC9892058; doi:10.3389/fgene.2022.1102183)
Supplement: Supplementary file 1 [file Table2.XLSX]

## Sheet: lncNATs
Table S2: Detailed information of lncRNAs identified in tobacco (lncNATs)
host_gene	host_gene_annotation	lncRNA_id	lncRNA_Location	max TPM value	sample number of TPM>1
Nitab4.5_0003676g0050	Pyridine nucleotide-disulphide oxidoreductase, NAD-binding domain, FAD-dependent pyridine nucleotide-disulphide oxidoreductase, Pyridine nucleotide-disulphide oxidoreductase, FAD/NAD(P)-binding domain	MSTRG.100031	Nitab4.5_0003676[-]249502-286021	6.58043	3
Nitab4.5_0003680g0030	Malate synthase A, Malate synthase, conserved site, Malate synthase, Malate synthase-like	MSTRG.100096	Nitab4.5_0003680[-]269285-270593	2.84965	9
Nitab4.5_0003681g0020	Water stress and hypersensitive response domain, Late embryogenesis abundant protein, LEA-14, Immunoglobulin-like fold	MSTRG.100107	Nitab4.5_0003681[-]229766-231815	3.54862	5
Nitab4.5_0000099g0140	Peroxidase, active site, Haem peroxidase, Haem peroxidase, plant/fungal/bacterial, Peroxidases heam-ligand binding site, Plant peroxidase	MSTRG.10013	Nitab4.5_0000099[-]375411-624474	57.6761	91
Nitab4.5_0003683g0050	Glycosyl transferase, family 31, Domain of unknown function DUF4094	MSTRG.100139	Nitab4.5_0003683[+]278876-279511	1.24927	1
Nitab4.5_0003695g0040	K+ potassium transporter	MSTRG.100307	Nitab4.5_0003695[+]144085-153259	1.71624	10
Nitab4.5_0003696g0090	Plant lipid transfer protein/Par allergen, Bifunctional inhibitor/plant lipid transfer protein/seed storage helical domain	MSTRG.100326	Nitab4.5_0003696[+]122223-260139	375.735	382
Nitab4.5_0003700g0020	Multicopper oxidase, type 1, Cupredoxin, Multicopper oxidase, type 2, Multicopper oxidase, type 3	MSTRG.100376	Nitab4.5_0003700[+]56450-146305	6.7454	3
Nitab4.5_0003700g0020	Multicopper oxidase, type 1, Cupredoxin, Multicopper oxidase, type 2, Multicopper oxidase, type 3	MSTRG.100377	Nitab4.5_0003700[+]66854-145793	49.0925	2
Nitab4.5_0003703g0010	Riboflavin synthase-like beta-barrel, Ferredoxin reductase-type FAD-binding domain, Ferric reductase, NAD binding, Ferric reductase transmembrane component-like domain, FAD-binding 8	MSTRG.100415	Nitab4.5_0003703[-]25145-25941	11.1883	29
Nitab4.5_0003711g0070	Protein kinase-like domain, Leucine rich repeat 4, Leucine-rich repeat, Protein kinase domain, Leucine-rich repeat-containing N-terminal, type 2, Serine-threonine/tyrosine-protein kinase catalytic domain	MSTRG.100500	Nitab4.5_0003711[+]77183-110033	1.56278	1
Nitab4.5_0003711g0060		MSTRG.100506	Nitab4.5_0003711[-]274854-277477	14.7673	1
Nitab4.5_0003712g0010	Inosine/uridine-preferring nucleoside hydrolase domain, Inosine/uridine-preferring nucleoside hydrolase	MSTRG.100519	Nitab4.5_0003712[-]271665-282995	4.3005	36
Nitab4.5_0000099g0270	Short-chain dehydrogenase/reductase SDR, Glucose/ribitol dehydrogenase, NAD(P)-binding domain	MSTRG.10055	Nitab4.5_0000099[+]1081891-1083498	3.99994	43
Nitab4.5_0003716g0110		MSTRG.100571	Nitab4.5_0003716[+]130305-161131	93.9298	55
Nitab4.5_0003726g0120		MSTRG.100705	Nitab4.5_0003726[-]197051-206628	622.449	215
Nitab4.5_0003736g0050	Protein of unknown function DUF538	MSTRG.100846	Nitab4.5_0003736[-]128967-222304	9.40603	6
Nitab4.5_0003744g0010	Zinc finger, CHY-type, Haemerythrin/HHE cation-binding motif	MSTRG.100936	Nitab4.5_0003744[-]22398-60576	23.2885	9
Nitab4.5_0003746g0040	XPG conserved site, XPG/Rad2 endonuclease, XPG N-terminal, Helix-hairpin-helix motif, class 2, 5'-3' exonuclease, C-terminal domain, XPG-I domain	MSTRG.100968	Nitab4.5_0003746[+]108514-109341	12.0669	21
Nitab4.5_0003751g0010	ADP/ATP carrier protein, Major facilitator superfamily domain, general substrate transporter	MSTRG.101024	Nitab4.5_0003751[+]28437-29535	2.25709	1
Nitab4.5_0000100g0140	Amino acid/polyamine transporter I	MSTRG.10106	Nitab4.5_0000100[+]558045-559578	0.538943	0
Nitab4.5_0003757g0140	Chlorophyll A-B binding protein, plant, Chlorophyll a/b binding protein domain, Chlorophyll A-B binding protein	MSTRG.101091	Nitab4.5_0003757[+]66673-272087	252.888	542
Nitab4.5_0003757g0140	Chlorophyll A-B binding protein, plant, Chlorophyll a/b binding protein domain, Chlorophyll A-B binding protein	MSTRG.101099	Nitab4.5_0003757[+]217343-218518	77.7374	59
Nitab4.5_0000100g0230	Quinonprotein alcohol dehydrogenase-like superfamily, WD40/YVTN repeat-like-containing domain, Cleavage/polyadenylation specificity factor, A subunit, C-terminal	MSTRG.10116	Nitab4.5_0000100[+]1184124-1198191	3.41923	81
Nitab4.5_0003768g0020	Protein kinase domain, Serine/threonine- / dual specificity protein kinase, catalytic domain, Protein kinase-like domain, Serine/threonine-protein kinase, active site, Protein kinase, ATP binding site	MSTRG.101243	Nitab4.5_0003768[-]37669-109790	7.72503	1
Nitab4.5_0003771g0010	CAP domain, Cysteine-rich secretory protein, allergen V5/Tpx-1-related, Allergen V5/Tpx-1-related, conserved site, Ves allergen	MSTRG.101284	Nitab4.5_0003771[+]12076-98958	10766	228
Nitab4.5_0003771g0040	C2 domain	MSTRG.101292	Nitab4.5_0003771[+]185340-185748	26.9118	79
Nitab4.5_0003771g0020		MSTRG.101295	Nitab4.5_0003771[-]201475-203849	2.59651	19
Nitab4.5_0000101g0050	Zinc finger, RING/FYVE/PHD-type, Zinc finger, RING-CH-type	MSTRG.10133	Nitab4.5_0000101[+]64963-144169	67.1329	388
Nitab4.5_0003773g0090	Peptidase C1A, papain C-terminal, Cysteine peptidase, asparagine active site, Peptidase C1A, propeptide, Cysteine peptidase, histidine active site, Cullin repeat-like-containing domain, Cysteine peptidase, cysteine active site	MSTRG.101331	Nitab4.5_0003773[+]254798-265707	120.785	23
Nitab4.5_0003773g0090	Peptidase C1A, papain C-terminal, Cysteine peptidase, asparagine active site, Peptidase C1A, propeptide, Cysteine peptidase, histidine active site, Cullin repeat-like-containing domain, Cysteine peptidase, cysteine active site	MSTRG.101332	Nitab4.5_0003773[+]261405-267804	51.2635	390
Nitab4.5_0003779g0030	Late embryogenesis abundant protein, LEA-14	MSTRG.101408	Nitab4.5_0003779[+]60469-62119	20.5661	6
Nitab4.5_0003779g0100	Glycoside hydrolase, catalytic domain, Glycoside hydrolase, family 18, catalytic domain, Glycoside hydrolase, superfamily	MSTRG.101412	Nitab4.5_0003779[-]107602-107934	2.88785	10
Nitab4.5_0000101g0090	Zinc finger, RING/FYVE/PHD-type, Zinc finger, RING-type	MSTRG.10143	Nitab4.5_0000101[+]191985-194378	8.18556	8
Nitab4.5_0003782g0010	Histone-fold, Histone H4, Histone H4, conserved site, Histone core	MSTRG.101467	Nitab4.5_0003782[-]46083-55027	557.592	467
Nitab4.5_0003782g0120	Pentatricopeptide repeat, Tetratricopeptide-like helical	MSTRG.101478	Nitab4.5_0003782[+]210571-217427	9.00186	69
Nitab4.5_0000101g0070	Serine/threonine- / dual specificity protein kinase, catalytic domain, Concanavalin A-like lectin/glucanase, subgroup, Protein kinase domain, Protein kinase-like domain, Serine/threonine-protein kinase, active site, Protein kinase, ATP binding site	MSTRG.10148	Nitab4.5_0000101[-]222128-225980	2.17842	6
Nitab4.5_0003782g0160		MSTRG.101480	Nitab4.5_0003782[+]264978-275253	4.56783	26
Nitab4.5_0003793g0010	Protein of unknown function DUF789	MSTRG.101613	Nitab4.5_0003793[+]2062-13145	460.399	248
Nitab4.5_0003795g0020		MSTRG.101644	Nitab4.5_0003795[-]58735-84018	11.5529	8
Nitab4.5_0003795g0020		MSTRG.101645	Nitab4.5_0003795[-]84747-87551	45.9313	355
Nitab4.5_0003796g0040	NB-ARC, P-loop containing nucleoside triphosphate hydrolase, Disease resistance protein	MSTRG.101666	Nitab4.5_0003796[+]81625-87271	3.3337	194
Nitab4.5_0003798g0060		MSTRG.101699	Nitab4.5_0003798[+]256723-270074	0.868701	0
Nitab4.5_0003802g0020	Aldehyde dehydrogenase, N-terminal, Aldehyde dehydrogenase domain, Aldehyde dehydrogenase, C-terminal, Aldehyde dehydrogenase, conserved site, Aldehyde/histidinol dehydrogenase	MSTRG.101739	Nitab4.5_0003802[-]126784-222989	1.59952	1
Nitab4.5_0003803g0050	P-type ATPase, phosphorylation site, HAD-like domain, Calcium-transporting P-type ATPase, subfamily IIB, P-type ATPase, A domain, Calcium-transporting P-type ATPase, N-terminal autoinhibitory domain, P-type ATPase, transmembrane domain, P-type ATPase, cytoplasmic domain N, Cation-transporting P-type ATPase, Cation-transporting P-type ATPase, C-terminal, Cation-transporting P-type ATPase, N-termin…	MSTRG.101752	Nitab4.5_0003803[+]108771-149971	5.55037	113
Nitab4.5_0003810g0020	Late embryogenesis abundant protein, LEA-14	MSTRG.101843	Nitab4.5_0003810[-]111145-151032	70.058	180
Nitab4.5_0000101g0220	RNA recognition motif domain, Nucleotide-binding, alpha-beta plait	MSTRG.10191	Nitab4.5_0000101[+]1025847-1026306	30.9592	30
Nitab4.5_0003815g0040	Aspartic peptidase, Aspartic peptidase domain, Aspartic peptidase, active site, Saposin-like, Saposin-like type B, 1, Saposin B	MSTRG.101916	Nitab4.5_0003815[+]9433-10878	0.752175	0
Nitab4.5_0003828g0010	GDP-fucose protein O-fucosyltransferase, O-fucosyltransferase, plant	MSTRG.102086	Nitab4.5_0003828[+]3272-88301	20.034	2
Nitab4.5_0003828g0020	Isopropylmalate dehydrogenase-like domain, Isocitrate dehydrogenase NAD-dependent, Isocitrate and isopropylmalate dehydrogenases family	MSTRG.102091	Nitab4.5_0003828[+]94110-94374	3.80183	1
Nitab4.5_0003833g0010	Concanavalin A-like lectin/glucanase, subgroup, Serine/threonine-protein kinase, active site, Leucine-rich repeat, typical subtype, Leucine-rich repeat-containing N-terminal, type 2, Protein kinase domain, Serine/threonine- / dual specificity protein kinase, catalytic domain, Protein kinase-like domain	MSTRG.102152	Nitab4.5_0003833[-]66322-133370	67.2544	330
Nitab4.5_0003835g0030	Succinate dehydrogenase, flavoprotein subunit, Fumarate reductase/succinate dehydrogenase flavoprotein-like, C-terminal, Fumarate reductase/succinate dehydrogenase, FAD-binding site, FAD binding domain, Succinate dehydrogenase/fumarate reductase flavoprotein, catalytic domain, Succinate dehydrogenase/fumarate reductase, flavoprotein subunit	MSTRG.102192	Nitab4.5_0003835[-]113245-114269	10.1947	26
Nitab4.5_0003836g0070	P-loop containing nucleoside triphosphate hydrolase, Disease resistance protein, NB-ARC	MSTRG.102211	Nitab4.5_0003836[+]148169-186588	0.733952	0
Nitab4.5_0003838g0110	Clathrin adaptor, mu subunit, conserved site, Longin-like domain, Clathrin adaptor, mu subunit, Clathrin adaptor, mu subunit, C-terminal	MSTRG.102245	Nitab4.5_0003838[+]248347-251216	16.3346	11
Nitab4.5_0003843g0020	Concanavalin A-like lectin/glucanase, subgroup, Protein kinase-like domain, Leucine-rich repeat, Leucine-rich repeat, typical subtype, Serine/threonine- / dual specificity protein kinase, catalytic domain, Leucine-rich repeat-containing N-terminal, type 2, Protein kinase domain, Protein kinase, ATP binding site, Serine/threonine-protein kinase, active site	MSTRG.102296	Nitab4.5_0003843[-]4047-61332	3.03108	6
Nitab4.5_0003844g0070	Ribonucleoprotein LSM domain, eukaryotic/archaea-type, Like-Sm (LSM) domain, Ribonucleoprotein LSM domain	MSTRG.102304	Nitab4.5_0003844[+]83942-152756	30.0097	2
Nitab4.5_0003848g0040	ATPase, AAA-type, core, AAA+ ATPase domain, ATPase, AAA-type, conserved site, Vps4 oligomerisation, C-terminal, P-loop containing nucleoside triphosphate hydrolase	MSTRG.102369	Nitab4.5_0003848[+]126235-221994	1.27035	1
Nitab4.5_0003854g0020	Senescence regulator S40	MSTRG.102459	Nitab4.5_0003854[-]145808-148104	0.09501	0
Nitab4.5_0003866g0030	WD40 repeat, WD40/YVTN repeat-like-containing domain, WD40-repeat-containing domain, G-protein beta WD-40 repeat, WD40 repeat, conserved site	MSTRG.102629	Nitab4.5_0003866[-]168481-195845	17.2146	413
Nitab4.5_0003874g0010	Zinc finger, RING/FYVE/PHD-type, Alfin, Zinc finger, PHD-type, conserved site, Zinc finger, FYVE/PHD-type, Zinc finger, PHD-finger, Zinc finger, PHD-type	MSTRG.102714	Nitab4.5_0003874[-]34828-42690	4.71385	1
Nitab4.5_0003875g0030	IQ motif, EF-hand binding site	MSTRG.102729	Nitab4.5_0003875[-]84012-89542	10.8549	229
Nitab4.5_0003876g0040	HAD-like domain, NLI interacting factor, Mitochondrial import inner membrane translocase subunit Tim50	MSTRG.102745	Nitab4.5_0003876[+]68469-68759	3.03257	4
Nitab4.5_0003886g0100	Zinc finger, CCCH-type	MSTRG.102894	Nitab4.5_0003886[+]205961-208358	1.63559	7
Nitab4.5_0000103g0100	WD40 repeat, conserved site, WD40 repeat, WD40-repeat-containing domain, Chloroplast protein import component Toc34, WD40/YVTN repeat-like-containing domain, P-loop containing nucleoside triphosphate hydrolase, AIG1	MSTRG.10292	Nitab4.5_0000103[-]284361-350241	14.1053	25
Nitab4.5_0003899g0010	Protein kinase domain, Serine/threonine-protein kinase, active site, Protein kinase, ATP binding site, Serine/threonine- / dual specificity protein kinase, catalytic domain, Protein kinase-like domain	MSTRG.103050	Nitab4.5_0003899[+]79537-81837	10.7815	16
Nitab4.5_0003901g0050	Chloroplast protein import component Toc86/159, P-loop containing nucleoside triphosphate hydrolase, Domain of unknown function DUF3406, chloroplast translocase, AIG1	MSTRG.103072	Nitab4.5_0003901[+]161985-162504	2.32363	9
Nitab4.5_0003902g0070	Pectin lyase fold, Pectinesterase, catalytic, Pectinesterase inhibitor domain, Pectinesterase, active site, Pectin lyase fold/virulence factor	MSTRG.103083	Nitab4.5_0003902[+]142185-233783	123.462	543
Nitab4.5_0003904g0050	Thiolase, N-terminal, Thiolase, conserved site, Thiolase, Thiolase-like, subgroup, Thiolase-like, Thiolase, C-terminal, Thiolase, acyl-enzyme intermediate active site, Thiolase, active site	MSTRG.103115	Nitab4.5_0003904[+]253252-253623	19.1489	11
Nitab4.5_0003904g0050	Thiolase, N-terminal, Thiolase, conserved site, Thiolase, Thiolase-like, subgroup, Thiolase-like, Thiolase, C-terminal, Thiolase, acyl-enzyme intermediate active site, Thiolase, active site	MSTRG.103116	Nitab4.5_0003904[+]254194-254543	4.66266	9
Nitab4.5_0003917g0010	Mss4/translationally controlled tumour-associated TCTP, Translationally controlled tumour protein, Translationally controlled tumour protein, conserved site, Mss4-like	MSTRG.103272	Nitab4.5_0003917[-]137501-217517	142.078	15
Nitab4.5_0003919g0010	Nucleotide-binding, alpha-beta plait, RNA recognition motif domain	MSTRG.103287	Nitab4.5_0003919[-]61490-84889	278.542	525
Nitab4.5_0003928g0020	Sec23/Sec24, trunk domain, Gelsolin domain, Sec23/Sec24, helical domain, Sec23/Sec24 beta-sandwich, von Willebrand factor, type A, Zinc finger, Sec23/Sec24-type	MSTRG.103395	Nitab4.5_0003928[-]12931-61666	31.0651	278
Nitab4.5_0003943g0010	Development/cell death domain	MSTRG.103566	Nitab4.5_0003943[+]40587-40921	3.29692	2
Nitab4.5_0003944g0040	Protein kinase-like domain, Protein kinase domain, Tyrosine-protein kinase, active site, Concanavalin A-like lectin/glucanase, subgroup, Protein kinase, ATP binding site	MSTRG.103590	Nitab4.5_0003944[+]45213-74682	1.63361	1
Nitab4.5_0003948g0040	Protein translocase SecE domain, Protein translocase complex, SecE/Sec61-gamma subunit, Protein translocase SEC61 complex, gamma subunit	MSTRG.103650	Nitab4.5_0003948[+]179735-197905	53.6318	354
Nitab4.5_0000104g0060	TLDc	MSTRG.10367	Nitab4.5_0000104[+]216269-220307	0.890103	0
Nitab4.5_0003952g0050		MSTRG.103708	Nitab4.5_0003952[-]237401-239995	2.3398	1
Nitab4.5_0003963g0020	Butirosin biosynthesis, BtrG-like, ChaC-like protein	MSTRG.103817	Nitab4.5_0003963[-]155394-221549	3.86786	3
Nitab4.5_0003964g0030	Haem peroxidase, Haem peroxidase, plant/fungal/bacterial, Plant peroxidase	MSTRG.103834	Nitab4.5_0003964[+]154625-155130	2.45672	2
Nitab4.5_0003969g0070	Transposase, MuDR, plant	MSTRG.103892	Nitab4.5_0003969[+]124973-193628	36.6896	169
Nitab4.5_0003970g0020		MSTRG.103905	Nitab4.5_0003970[-]33969-56325	9.4364	407
Nitab4.5_0003973g0020	DnaJ domain	MSTRG.103951	Nitab4.5_0003973[+]205785-250334	1.64881	1
Nitab4.5_0003976g0010	Armadillo-type fold	MSTRG.103985	Nitab4.5_0003976[-]35810-69519	2.46161	11
Nitab4.5_0003980g0020		MSTRG.104036	Nitab4.5_0003980[-]188857-237953	9.42395	300
Nitab4.5_0003983g0030	Hydrophobic seed protein, Bifunctional inhibitor/plant lipid transfer protein/seed storage helical domain	MSTRG.104062	Nitab4.5_0003983[-]247944-248181	5.94998	3
Nitab4.5_0003986g0030	DnaJ domain, HSP40/DnaJ peptide-binding, DnaJ domain, conserved site, Chaperone DnaJ, C-terminal	MSTRG.104092	Nitab4.5_0003986[+]95928-97769	5.40147	67
Nitab4.5_0003986g0030	DnaJ domain, HSP40/DnaJ peptide-binding, DnaJ domain, conserved site, Chaperone DnaJ, C-terminal	MSTRG.104094	Nitab4.5_0003986[+]96849-97380	9.06041	6
Nitab4.5_0003987g0060	AP2/ERF domain, DNA-binding domain	MSTRG.104109	Nitab4.5_0003987[-]237536-239090	6.98104	1
Nitab4.5_0003987g0060	AP2/ERF domain, DNA-binding domain	MSTRG.104110	Nitab4.5_0003987[-]239152-239536	5.05987	2
Nitab4.5_0003989g0030		MSTRG.104132	Nitab4.5_0003989[+]56565-164075	3.05909	5
Nitab4.5_0003993g0010		MSTRG.104180	Nitab4.5_0003993[-]71081-138370	13.4467	1
Nitab4.5_0004002g0010	Protein of unknown function DUF761, plant	MSTRG.104292	Nitab4.5_0004002[-]36290-57698	4.93517	2
Nitab4.5_0004008g0070	Chaperone DnaK, Heat shock protein 70, conserved site, Heat shock protein 70 family	MSTRG.104372	Nitab4.5_0004008[+]228099-228658	1.89185	1
Nitab4.5_0000105g0100	Late embryogenesis abundant protein, LEA-25/LEA-D113	MSTRG.10438	Nitab4.5_0000105[+]243686-329330	785.811	35
Nitab4.5_0004015g0060	PAS domain, PAS-associated, C-terminal	MSTRG.104459	Nitab4.5_0004015[-]134703-135670	6.6943	174
Nitab4.5_0004017g0020	Expansin/pollen allergen, DPBB domain, RlpA-like double-psi beta-barrel domain, Barwin-like endoglucanase	MSTRG.104484	Nitab4.5_0004017[-]237133-238993	2.62504	4
Nitab4.5_0004020g0020	F-box domain	MSTRG.104515	Nitab4.5_0004020[+]54890-57938	2.35167	2
Nitab4.5_0004023g0010	Ribosomal protein S11, Ribosomal S11, conserved site	MSTRG.104544	Nitab4.5_0004023[-]38829-93183	33.3459	376
Nitab4.5_0004024g0030	AMP-binding, conserved site, AMP-dependent synthetase/ligase, AMP-binding enzyme C-terminal domain	MSTRG.104558	Nitab4.5_0004024[-]241338-245397	10.4706	70
Nitab4.5_0004028g0030	Linker histone H1/H5, domain H15, Winged helix-turn-helix DNA-binding domain, AT hook, DNA-binding motif, AT hook-like	MSTRG.104606	Nitab4.5_0004028[-]128987-130230	7.19993	13
Nitab4.5_0004030g0040		MSTRG.104632	Nitab4.5_0004030[-]98486-100251	32.1833	5
Nitab4.5_0004036g0040	Glycoside hydrolase, catalytic domain, Glycoside hydrolase, family 14B, plant, Glycoside hydrolase, family 14, Glycoside hydrolase, superfamily	MSTRG.104700	Nitab4.5_0004036[-]141419-236965	2.59762	19
Nitab4.5_0004037g0030		MSTRG.104707	Nitab4.5_0004037[+]23320-34612	2.90342	76
Nitab4.5_0004040g0040	Domain of unknown function DUF1985	MSTRG.104748	Nitab4.5_0004040[-]131603-192335	76.4121	77
Nitab4.5_0004044g0020	Chlorophyll A-B binding protein, Chlorophyll a/b binding protein domain	MSTRG.104793	Nitab4.5_0004044[-]139534-142007	121.715	370
Nitab4.5_0004055g0070	Conserved hypothetical protein CHP01589, plant	MSTRG.104946	Nitab4.5_0004055[+]78691-145310	4.64782	1
Nitab4.5_0004055g0090	STAS domain, Sulphate anion transporter, Sulphate transporter, Sulphate anion transporter, conserved site	MSTRG.104951	Nitab4.5_0004055[+]146357-156004	4.15219	1
Nitab4.5_0004062g0010	RmlC-like jelly roll fold, Vicilin, N-terminal, RmlC-like cupin domain, Cupin 1	MSTRG.105027	Nitab4.5_0004062[-]22921-40301	7.52051	3
Nitab4.5_0004062g0010	RmlC-like jelly roll fold, Vicilin, N-terminal, RmlC-like cupin domain, Cupin 1	MSTRG.105029	Nitab4.5_0004062[-]40736-59614	18.9825	1
Nitab4.5_0004063g0040		MSTRG.105046	Nitab4.5_0004063[+]19645-35448	1.52122	3
Nitab4.5_0000106g0010	tRNA intron endonuclease, catalytic domain-like, tRNA endonuclease-like domain, tRNA intron endonuclease, N-terminal	MSTRG.10508	Nitab4.5_0000106[-]67539-67984	2.97425	24
Nitab4.5_0004076g0030	Serine/threonine-specific protein phosphatase/bis(5-nucleosyl)-tetraphosphatase, Phosphoesterase domain	MSTRG.105236	Nitab4.5_0004076[+]93020-95117	308.248	10
Nitab4.5_0004078g0050	Heat shock protein 70, conserved site, Heat shock protein 70 family	MSTRG.105255	Nitab4.5_0004078[+]57928-157171	53.5949	501
Nitab4.5_0004081g0030	Pseudouridine synthase, catalytic domain, Pseudouridine synthase, RsuA/RluB/C/D/E/F, Pseudouridine synthase, RluC/RluD, conserved site	MSTRG.105293	Nitab4.5_0004081[-]108190-115495	1.61768	6
Nitab4.5_0004090g0110	Glycoside hydrolase, family 9, active site, Six-hairpin glycosidase-like, Glycoside hydrolase, family 9, Six-hairpin glycosidase	MSTRG.105399	Nitab4.5_0004090[+]234858-235178	6.26565	1
Nitab4.5_0000106g0160	Ribosomal protein L11, N-terminal, Ribosomal protein L11, Ribosomal protein L11, C-terminal, Ribosomal protein L11, conserved site	MSTRG.10540	Nitab4.5_0000106[+]523409-607611	0.384255	0
Nitab4.5_0004090g0120	Riboflavin synthase-like beta-barrel, Ferric reductase, NAD binding, FAD-binding 8, Ferric reductase transmembrane component-like domain, Ferredoxin reductase-type FAD-binding domain	MSTRG.105402	Nitab4.5_0004090[+]248526-254626	212.118	311
Nitab4.5_0004090g0120	Riboflavin synthase-like beta-barrel, Ferric reductase, NAD binding, FAD-binding 8, Ferric reductase transmembrane component-like domain, Ferredoxin reductase-type FAD-binding domain	MSTRG.105403	Nitab4.5_0004090[+]248806-259988	197.961	269
Nitab4.5_0004090g0120	Riboflavin synthase-like beta-barrel, Ferric reductase, NAD binding, FAD-binding 8, Ferric reductase transmembrane component-like domain, Ferredoxin reductase-type FAD-binding domain	MSTRG.105404	Nitab4.5_0004090[+]255714-256504	15.4154	99
Nitab4.5_0004100g0040	Photosystem I PsaA/PsaB	MSTRG.105523	Nitab4.5_0004100[+]46895-107781	69.9724	35
Nitab4.5_0004100g0090	Cytochrome c/ubiquinol oxidase subunit III, Cytochrome c oxidase, subunit III, 4-helical bundle, Cytochrome c oxidase, subunit III	MSTRG.105524	Nitab4.5_0004100[-]46916-105997	1.45342	2
Nitab4.5_0004104g0120	LisH dimerisation motif	MSTRG.105573	Nitab4.5_0004104[+]109324-123031	5.76703	4
Nitab4.5_0004118g0110	Allene oxide cyclase	MSTRG.105756	Nitab4.5_0004118[-]178547-179753	95.1343	124
Nitab4.5_0004119g0020	Protein of unknown function DUF3007	MSTRG.105766	Nitab4.5_0004119[-]123444-222308	4.47633	22
Nitab4.5_0004125g0010	FAS1 domain	MSTRG.105829	Nitab4.5_0004125[+]31706-32338	4.22804	4
Nitab4.5_0004126g0010	Chaperonin Cpn60, GroEL-like apical domain, GroEL-like equatorial domain, Chaperonin Cpn60/TCP-1, Chaperonin Cpn60, conserved site	MSTRG.105839	Nitab4.5_0004126[+]32076-32795	20.6821	248
Nitab4.5_0004129g0010	2Fe-2S ferredoxin-type domain, Beta-grasp domain, Ferredoxin [2Fe-2S], plant, 2Fe-2S ferredoxin, iron-sulphur binding site	MSTRG.105883	Nitab4.5_0004129[-]44737-45556	309.923	398
Nitab4.5_0000106g0390	P-loop containing nucleoside triphosphate hydrolase, ABC transporter-like, AAA+ ATPase domain, ABC-2 type transporter	MSTRG.10589	Nitab4.5_0000106[-]1438105-1499104	16.9669	3
Nitab4.5_0004134g0010	Muniscin C-terminal mu homology domain	MSTRG.105941	Nitab4.5_0004134[+]2727-9603	24.3107	412
Nitab4.5_0004134g0020	HAD-like domain, HAD hydrolase, subfamily IA	MSTRG.105947	Nitab4.5_0004134[-]95146-161895	17.1471	478
Nitab4.5_0004136g0010	Bifunctional inhibitor/plant lipid transfer protein/seed storage helical domain	MSTRG.105962	Nitab4.5_0004136[+]26779-27340	77.8801	183
Nitab4.5_0004146g0040		MSTRG.106096	Nitab4.5_0004146[-]177547-233999	27.4421	315
Nitab4.5_0004148g0010	Uncharacterised protein family Cys-rich	MSTRG.106110	Nitab4.5_0004148[-]19908-97787	5.80573	186
Nitab4.5_0004152g0020		MSTRG.106167	Nitab4.5_0004152[-]217963-219533	282.586	72
Nitab4.5_0004159g0020	SGNH hydrolase-type esterase domain, Lipase, GDSL	MSTRG.106248	Nitab4.5_0004159[-]167081-219585	13.8154	1
Nitab4.5_0004165g0070	Pectinesterase inhibitor domain	MSTRG.106335	Nitab4.5_0004165[+]159161-187325	3.62328	151
Nitab4.5_0004176g0050	FAD-binding 8, Riboflavin synthase-like beta-barrel, Ferric reductase transmembrane component-like domain, Ferric reductase, NAD binding, Ferredoxin reductase-type FAD-binding domain	MSTRG.106468	Nitab4.5_0004176[-]228327-250046	13.0707	74
Nitab4.5_0004176g0050	FAD-binding 8, Riboflavin synthase-like beta-barrel, Ferric reductase transmembrane component-like domain, Ferric reductase, NAD binding, Ferredoxin reductase-type FAD-binding domain	MSTRG.106469	Nitab4.5_0004176[-]231351-252755	21.7765	10
Nitab4.5_0004193g0030	Cytochrome b561/ferric reductase transmembrane, Complex 1 LYR protein, Cytochrome b561, eukaryote	MSTRG.106674	Nitab4.5_0004193[-]104600-110683	7.11268	119
Nitab4.5_0004193g0010	Remorin, N-terminal, Remorin, C-terminal	MSTRG.106675	Nitab4.5_0004193[-]144303-144880	12.8208	42
Nitab4.5_0004194g0020	TMS membrane protein/tumour differentially expressed protein	MSTRG.106682	Nitab4.5_0004194[-]2293-4139	22.7342	188
Nitab4.5_0004203g0030	CASTOR/POLLUX/SYM8 ion channels, NAD(P)-binding domain	MSTRG.106792	Nitab4.5_0004203[-]68802-74190	9.04185	48
Nitab4.5_0004203g0070	Lateral organ boundaries, LOB	MSTRG.106809	Nitab4.5_0004203[+]220948-242382	5.84446	2
Nitab4.5_0004204g0010		MSTRG.106815	Nitab4.5_0004204[-]44132-49905	2.95323	1
Nitab4.5_0000108g0110	Photosystem II PsbO, manganese-stabilising, Outer membrane protein/outer membrane enzyme PagP , beta-barrel	MSTRG.10683	Nitab4.5_0000108[+]225445-227220	289.1	386
Nitab4.5_0000108g0140		MSTRG.10688	Nitab4.5_0000108[-]320732-321231	2.89476	10
Nitab4.5_0004218g0010		MSTRG.106961	Nitab4.5_0004218[+]16921-47582	4.67191	57
Nitab4.5_0000006g0670		MSTRG.1070	Nitab4.5_0000006[+]4106881-4107399	11.5455	79
Nitab4.5_0000108g0270	Zinc-finger domain of monoamine-oxidase A repressor R1	MSTRG.10700	Nitab4.5_0000108[+]586821-589140	155.313	17
Nitab4.5_0004246g0040	RWP-RK domain, ICP0-binding domain of Ubiquitin-specific protease 7, AP2/ERF domain, DNA-binding domain	MSTRG.107293	Nitab4.5_0004246[+]210944-211713	5.80105	10
Nitab4.5_0004257g0020	C2 domain, Phosphoribosyltransferase C-terminal	MSTRG.107425	Nitab4.5_0004257[+]53698-55437	3.56205	93
Nitab4.5_0004258g0030	Frigida-like	MSTRG.107438	Nitab4.5_0004258[+]116062-183447	7.09584	3
Nitab4.5_0004269g0080	Chlorophyll a/b binding protein domain, Chlorophyll A-B binding protein, Chlorophyll A-B binding protein, plant	MSTRG.107558	Nitab4.5_0004269[+]156850-212702	359.844	491
Nitab4.5_0004271g0020	Cytochrome P450	MSTRG.107579	Nitab4.5_0004271[-]67988-73321	3.29344	17
Nitab4.5_0004274g0040	Ribosomal protein L34	MSTRG.107616	Nitab4.5_0004274[+]143946-146110	18.4333	15
Nitab4.5_0004277g0010	DWNN domain	MSTRG.107646	Nitab4.5_0004277[-]15411-18540	87.7307	34
Nitab4.5_0000109g0070	AP2/ERF domain, DNA-binding domain	MSTRG.10767	Nitab4.5_0000109[-]183675-188051	18.728	407
Nitab4.5_0004280g0010		MSTRG.107677	Nitab4.5_0004280[+]21791-23021	14.0217	490
Nitab4.5_0004290g0030	Cellulose synthase	MSTRG.107796	Nitab4.5_0004290[+]31047-31463	3.8967	1
Nitab4.5_0004291g0010	Glycerophosphoryl diester phosphodiesterase, PLC-like phosphodiesterase, TIM beta/alpha-barrel domain	MSTRG.107820	Nitab4.5_0004291[+]140132-177269	15.8638	49
Nitab4.5_0004295g0050	NAC domain	MSTRG.107868	Nitab4.5_0004295[-]92005-92325	3.58341	1
Nitab4.5_0004314g0010	Major intrinsic protein, Aquaporin-like, Major intrinsic protein, conserved site	MSTRG.108104	Nitab4.5_0004314[+]3805-4121	20.6361	135
Nitab4.5_0004314g0010	Major intrinsic protein, Aquaporin-like, Major intrinsic protein, conserved site	MSTRG.108105	Nitab4.5_0004314[+]4146-32366	31.5636	421
Nitab4.5_0000109g0360	Aux/IAA-ARF-dimerisation, AUX/IAA protein	MSTRG.10813	Nitab4.5_0000109[-]924606-1004408	930.59	418
Nitab4.5_0004323g0070	Zinc finger, CCHC-type	MSTRG.108208	Nitab4.5_0004323[+]98092-107260	99.7123	547
Nitab4.5_0004330g0030	Non-haem dioxygenase N-terminal domain, Oxoglutarate/iron-dependent dioxygenase, Isopenicillin N synthase-like	MSTRG.108306	Nitab4.5_0004330[+]41676-98026	94.2004	325
Nitab4.5_0000109g0530	ADP/ATP carrier protein	MSTRG.10833	Nitab4.5_0000109[+]1388986-1408140	1.80117	1
Nitab4.5_0004339g0030	Peptidase C1A, papain C-terminal, Peptidase C1A, papain, Granulin, Proteinase inhibitor I29, cathepsin propeptide, Cysteine peptidase, cysteine active site	MSTRG.108416	Nitab4.5_0004339[-]15705-16705	2.36505	1
Nitab4.5_0004342g0010	Kinesin, motor domain, P-loop containing nucleoside triphosphate hydrolase, Kinesin, motor region, conserved site, Kinesin-like protein	MSTRG.108446	Nitab4.5_0004342[-]13559-16634	6.25186	4
Nitab4.5_0004342g0010	Kinesin, motor domain, P-loop containing nucleoside triphosphate hydrolase, Kinesin, motor region, conserved site, Kinesin-like protein	MSTRG.108448	Nitab4.5_0004342[-]18256-18624	8.51812	11
Nitab4.5_0004342g0120	AP2/ERF domain, DNA-binding domain	MSTRG.108459	Nitab4.5_0004342[+]142247-179823	0.907408	0
Nitab4.5_0004342g0100	RmlC-like cupin domain, RmlC-like jelly roll fold, Cysteamine dioxygenase	MSTRG.108467	Nitab4.5_0004342[+]219519-226340	1.54099	2
Nitab4.5_0004343g0030	Uncharacterised conserved protein UCP015417, vWA, Domain of unknown function DUF2828	MSTRG.108477	Nitab4.5_0004343[+]34363-34637	1.81781	1
Nitab4.5_0004349g0040	Transaldolase type 2, Transaldolase, Transaldolase, active site, Aldolase-type TIM barrel	MSTRG.108571	Nitab4.5_0004349[+]144461-144963	8.92853	123
Nitab4.5_0004357g0010	Thiolase-like, Very-long-chain 3-ketoacyl-CoA synthase, Thiolase-like, subgroup, 3-Oxoacyl-[acyl-carrier-protein (ACP)] synthase III C-terminal, FAE1/Type III polyketide synthase-like protein	MSTRG.108635	Nitab4.5_0004357[-]181837-184570	8.83592	2
Nitab4.5_0004359g0030	Glycosyl transferase, family 35, Glycogen/starch/alpha-glucan phosphorylase	MSTRG.108659	Nitab4.5_0004359[-]114694-170295	10.0431	5
Nitab4.5_0004362g0020	PLC-like phosphodiesterase, TIM beta/alpha-barrel domain, Glycerophosphoryl diester phosphodiesterase	MSTRG.108695	Nitab4.5_0004362[+]17283-19769	2.55029	1
Nitab4.5_0004367g0070	Pectinesterase inhibitor domain, Pectinesterase, active site, Pectinesterase, catalytic, Pectin lyase fold, Pectin lyase fold/virulence factor	MSTRG.108751	Nitab4.5_0004367[-]109264-167818	19.3935	6
Nitab4.5_0004379g0030	Serine/threonine-protein kinase, active site, Protein kinase, ATP binding site, Leucine-rich repeat, Serine/threonine- / dual specificity protein kinase, catalytic domain, Leucine-rich repeat-containing N-terminal, type 2, Protein kinase domain, Protein kinase-like domain	MSTRG.108898	Nitab4.5_0004379[+]16401-107050	291.598	542
Nitab4.5_0004383g0010	Peptidase C12, ubiquitin carboxyl-terminal hydrolase 1, Ubiquitinyl hydrolase, UCH37 type	MSTRG.108928	Nitab4.5_0004383[-]35507-36708	5.05258	180
Nitab4.5_0004384g0050	EF-hand domain pair, EF-hand domain, EF-Hand 1, calcium-binding site	MSTRG.108944	Nitab4.5_0004384[-]177407-181887	3.98222	17
Nitab4.5_0004388g0010		MSTRG.108979	Nitab4.5_0004388[+]798-70310	43.0673	135
Nitab4.5_0000110g0250	NAC domain	MSTRG.10899	Nitab4.5_0000110[+]902153-961683	17.4418	140
Nitab4.5_0004390g0060	PspA/IM30	MSTRG.109007	Nitab4.5_0004390[+]117290-183912	5.24735	5
Nitab4.5_0000110g0230	DNA methylase, N-6 adenine-specific, conserved site, MT-A70-like	MSTRG.10902	Nitab4.5_0000110[-]953657-1005975	1.68303	7
Nitab4.5_0004392g0010	Elongation factor G, III-V domain, Translation protein, beta-barrel domain, Translation elongation factor EFG, V domain, Ribosomal protein S5 domain 2-type fold, subgroup, Ribosomal protein S5 domain 2-type fold, Translation elongation factor EFG/EF2, domain IV, Translation elongation factor EFTu/EF1A, domain 2	MSTRG.109027	Nitab4.5_0004392[-]97603-98879	196.803	489
Nitab4.5_0004392g0010	Elongation factor G, III-V domain, Translation protein, beta-barrel domain, Translation elongation factor EFG, V domain, Ribosomal protein S5 domain 2-type fold, subgroup, Ribosomal protein S5 domain 2-type fold, Translation elongation factor EFG/EF2, domain IV, Translation elongation factor EFTu/EF1A, domain 2	MSTRG.109028	Nitab4.5_0004392[-]99023-138356	7.23355	225
Nitab4.5_0004394g0030	VHS, ENTH/VHS, GAT, VHS subgroup	MSTRG.109050	Nitab4.5_0004394[+]70325-148361	20.2325	209
Nitab4.5_0004394g0030	VHS, ENTH/VHS, GAT, VHS subgroup	MSTRG.109053	Nitab4.5_0004394[+]107668-118925	186.347	39
Nitab4.5_0004396g0030	NAD(P)-binding domain, NAD-dependent epimerase/dehydratase	MSTRG.109075	Nitab4.5_0004396[-]172928-173484	1.82574	2
Nitab4.5_0004396g0040	Protein phosphatase 2C (PP2C)-like domain, Protein phosphatase 2C, manganese/magnesium aspartate binding site, Protein phosphatase 2C	MSTRG.109079	Nitab4.5_0004396[+]230724-235134	5.3671	3
Nitab4.5_0004416g0040		MSTRG.109285	Nitab4.5_0004416[-]46507-101136	17.1026	527
Nitab4.5_0004417g0030	Cyclin-like, Cyclin, C-terminal domain, Cyclin, N-terminal	MSTRG.109304	Nitab4.5_0004417[+]43760-47968	18.0058	460
Nitab4.5_0004417g0020	Aconitase A/isopropylmalate dehydratase small subunit, swivel, Aconitase/3-isopropylmalate dehydratase large subunit, alpha/beta/alpha, Aconitase/3-isopropylmalate dehydratase, swivel, Aconitase family, 4Fe-4S cluster binding site, Aconitase/3-isopropylmalate dehydratase large subunit, alpha/beta/alpha, subdomain 1/3, Aconitase/iron regulatory protein 2, Aconitase/3-isopropylmalate dehydratase la…	MSTRG.109307	Nitab4.5_0004417[+]78122-79336	11.7925	176
Nitab4.5_0004422g0030	Transcription factor GRAS	MSTRG.109360	Nitab4.5_0004422[-]73862-168252	0.41715	0
Nitab4.5_0000007g0090		MSTRG.1094	Nitab4.5_0000007[+]482222-483466	48.3651	466
Nitab4.5_0004425g0030	Small GTPase superfamily, Small GTPase superfamily, Ras type, Small GTPase superfamily, Rho type, Small GTP-binding protein domain, P-loop containing nucleoside triphosphate hydrolase, Small GTPase superfamily, Rab type	MSTRG.109406	Nitab4.5_0004425[-]100808-102349	5.8488	1
Nitab4.5_0004426g0050	6-phosphogluconate dehydrogenase, C-terminal-like, Dehydrogenase, multihelical, Acetohydroxy acid isomeroreductase, Acetohydroxy acid isomeroreductase, catalytic, Acetohydroxy acid isomeroreductase C-terminal	MSTRG.109415	Nitab4.5_0004426[+]130828-131300	5.11696	1
Nitab4.5_0004430g0110	Hydrophobic seed protein, Bifunctional inhibitor/plant lipid transfer protein/seed storage helical domain	MSTRG.109468	Nitab4.5_0004430[+]115425-119244	2.32182	85
Nitab4.5_0004434g0010	WD40 repeat, conserved site, WD40 repeat, LisH dimerisation motif, WD40-repeat-containing domain, LisH dimerisation motif, subgroup, WD40/YVTN repeat-like-containing domain	MSTRG.109509	Nitab4.5_0004434[+]33383-44396	19.7859	147
Nitab4.5_0004437g0030	Basic-leucine zipper domain	MSTRG.109543	Nitab4.5_0004437[+]87149-88907	14.2115	24
Nitab4.5_0004438g0050		MSTRG.109553	Nitab4.5_0004438[+]136938-137661	1787.13	461
Nitab4.5_0000110g0630	Domain of unknown function DUF4378	MSTRG.10957	Nitab4.5_0000110[+]1675487-1677712	2.25229	6
Nitab4.5_0000110g0600		MSTRG.10959	Nitab4.5_0000110[-]1701997-1774150	251.718	508
Nitab4.5_0000110g0600		MSTRG.10961	Nitab4.5_0000110[-]1774628-1774877	15.6479	8
Nitab4.5_0004445g0050	Glycoside hydrolase, family 1, Glycoside hydrolase, family 1, active site, Glycoside hydrolase, superfamily, Glycoside hydrolase, catalytic domain	MSTRG.109630	Nitab4.5_0004445[+]15828-60797	10.3561	92
Nitab4.5_0004445g0070	Vacuolar protein sorting-associate protein Vta1/Callose synthase, N-terminal domain	MSTRG.109643	Nitab4.5_0004445[+]192202-192527	1.93882	1
Nitab4.5_0004448g0010	Hydroxymethylglutaryl-CoA reductase, N-terminal, Hydroxymethylglutaryl-CoA reductase, class I/II, conserved site, Hydroxymethylglutaryl-CoA reductase, class I/II, Hydroxymethylglutaryl-CoA reductase, class I/II, NAD/NADP-binding, Hydroxymethylglutaryl-CoA reductase, eukaryotic/arcaheal type, Hydroxymethylglutaryl-CoA reductase, class I/II, catalytic domain, Hydroxymethylglutaryl-CoA reductase, cl…	MSTRG.109679	Nitab4.5_0004448[-]45435-76927	6.62394	3
Nitab4.5_0000007g0070	Ribonuclease H-like domain	MSTRG.1097	Nitab4.5_0000007[-]508780-514213	3.99417	29
Nitab4.5_0004453g0010		MSTRG.109720	Nitab4.5_0004453[-]6377-79692	26.4727	475
Nitab4.5_0004457g0010	Peptide methionine sulphoxide reductase MsrA	MSTRG.109770	Nitab4.5_0004457[-]136409-136847	9.37302	4
Nitab4.5_0004458g0010	Tetratricopeptide repeat, Tetratricopeptide-like helical, Zinc finger, RING/FYVE/PHD-type, Zinc finger, RING-type, conserved site, Zinc finger, RING-type	MSTRG.109780	Nitab4.5_0004458[-]144112-160039	3.85682	20
Nitab4.5_0004465g0060		MSTRG.109852	Nitab4.5_0004465[+]198349-221469	34.6328	291
Nitab4.5_0004469g0030	Cation-transporting P-type ATPase, C-terminal, P-type ATPase, transmembrane domain, Cation-transporting P-type ATPase, P-type ATPase, A domain, Calcium-transporting P-type ATPase, subfamily IIB, HAD-like domain, P-type ATPase, phosphorylation site, Cation-transporting P-type ATPase, N-terminal, P-type ATPase, cytoplasmic domain N	MSTRG.109896	Nitab4.5_0004469[+]45013-47484	1.35032	3
Nitab4.5_0004469g0030	Cation-transporting P-type ATPase, C-terminal, P-type ATPase, transmembrane domain, Cation-transporting P-type ATPase, P-type ATPase, A domain, Calcium-transporting P-type ATPase, subfamily IIB, HAD-like domain, P-type ATPase, phosphorylation site, Cation-transporting P-type ATPase, N-terminal, P-type ATPase, cytoplasmic domain N	MSTRG.109899	Nitab4.5_0004469[+]47592-49090	1.84125	4
Nitab4.5_0004471g0010		MSTRG.109935	Nitab4.5_0004471[-]373-1760	5.16764	1
Nitab4.5_0000001g0330	Clathrin adaptor, phosphoinositide-binding, GAT-like, ENTH/VHS, Epsin-like, N-terminal, AP180 N-terminal homology (ANTH) domain	MSTRG.110	Nitab4.5_0000001[-]3839936-3907412	8.78497	2
Nitab4.5_0004476g0030	ACT domain	MSTRG.110010	Nitab4.5_0004476[+]2199-46229	0.591893	0
Nitab4.5_0004481g0010		MSTRG.110085	Nitab4.5_0004481[-]55080-56137	24.9618	156
Nitab4.5_0000007g0110	Multi antimicrobial extrusion protein	MSTRG.1102	Nitab4.5_0000007[+]559762-570776	3.21234	6
Nitab4.5_0000111g0230		MSTRG.11027	Nitab4.5_0000111[-]1502478-1531779	21.2838	519
Nitab4.5_0000111g0240		MSTRG.11036	Nitab4.5_0000111[+]1774816-1777370	94.0902	4
Nitab4.5_0004510g0030		MSTRG.110448	Nitab4.5_0004510[-]173927-222000	14.4083	21
Nitab4.5_0004516g0020	Bile acid:sodium symporter	MSTRG.110530	Nitab4.5_0004516[+]206486-208468	3.57313	1
Nitab4.5_0004520g0020		MSTRG.110560	Nitab4.5_0004520[-]38705-86472	2.68498	9
Nitab4.5_0004524g0030	Tetratricopeptide-like helical, Tetratricopeptide repeat, Tetratricopeptide repeat-containing domain, Tetratricopeptide TPR1, Tetratricopeptide TPR2	MSTRG.110597	Nitab4.5_0004524[+]9297-59881	1827.96	4
Nitab4.5_0004524g0020	ALIX V-shaped domain, BRO1 domain	MSTRG.110600	Nitab4.5_0004524[-]30858-31282	4.0728	1
Nitab4.5_0004530g0080	WEB family	MSTRG.110681	Nitab4.5_0004530[+]123725-124253	32.3557	11
Nitab4.5_0004537g0040		MSTRG.110749	Nitab4.5_0004537[+]182736-188626	3.56151	48
Nitab4.5_0004547g0010	Cytochrome P450	MSTRG.110827	Nitab4.5_0004547[+]51095-52131	10.1282	1
Nitab4.5_0004567g0060	Fructose-bisphosphate aldolase, class-I, Aldolase-type TIM barrel	MSTRG.111109	Nitab4.5_0004567[+]129212-129689	3.15409	1
Nitab4.5_0000113g0090	Aldehyde dehydrogenase, C-terminal, Aldehyde/histidinol dehydrogenase, Aldehyde dehydrogenase, conserved site, Aldehyde dehydrogenase domain, Aldehyde dehydrogenase, N-terminal	MSTRG.11111	Nitab4.5_0000113[-]569537-655127	168.81	502
Nitab4.5_0004570g0080		MSTRG.111146	Nitab4.5_0004570[+]193296-197684	4.98256	64
Nitab4.5_0004571g0010		MSTRG.111160	Nitab4.5_0004571[-]127243-127681	3.36602	33
Nitab4.5_0004572g0010	Afadin/alpha-actinin-binding	MSTRG.111169	Nitab4.5_0004572[-]167335-177361	2.78247	26
Nitab4.5_0004584g0020	Ribosomal protein S5/S7, Ribosomal protein S7 domain, Ribosomal protein S5/S7, eukaryotic/archaeal	MSTRG.111303	Nitab4.5_0004584[+]161925-186416	9.0935	5
Nitab4.5_0004586g0030	TB2/DP1/HVA22-related protein, Zinc finger, C2H2-like, Zinc finger, U1-type	MSTRG.111317	Nitab4.5_0004586[+]35405-36600	45.8772	20
Nitab4.5_0004588g0040	Transcription factor DP, C-terminal, Transcription factor E2F/dimerisation partner (TDP), Transcription factor DP, Winged helix-turn-helix DNA-binding domain	MSTRG.111344	Nitab4.5_0004588[-]206209-231286	10.3737	8
Nitab4.5_0004594g0110	BTB/POZ fold, NPH3 domain, BTB/POZ-like	MSTRG.111415	Nitab4.5_0004594[+]167515-168715	1.99102	3
Nitab4.5_0004594g0070	P-loop containing nucleoside triphosphate hydrolase	MSTRG.111422	Nitab4.5_0004594[-]210325-216289	4.97484	55
Nitab4.5_0004596g0010	Alpha/beta hydrolase fold-3	MSTRG.111438	Nitab4.5_0004596[-]131264-136900	1.93775	11
Nitab4.5_0004602g0020	SAP30-binding protein	MSTRG.111507	Nitab4.5_0004602[+]171067-190938	28.284	428
Nitab4.5_0004605g0120	Proton-dependent oligopeptide transporter family, Major facilitator superfamily domain, general substrate transporter	MSTRG.111541	Nitab4.5_0004605[+]135287-142471	6.086	303
Nitab4.5_0004606g0020	Thioredoxin-like fold, Protein of unknown function DUF953, thioredoxin-like	MSTRG.111552	Nitab4.5_0004606[+]41026-78867	2.20656	1
Nitab4.5_0004607g0010	Triosephosphate isomerase, active site, Triosephosphate isomerase, bacterial/eukaryotic, Triosephosphate isomerase, Aldolase-type TIM barrel	MSTRG.111569	Nitab4.5_0004607[-]199350-228173	253.429	8
Nitab4.5_0000113g0270	RNA recognition motif domain, PWI domain, Nucleotide-binding, alpha-beta plait	MSTRG.11162	Nitab4.5_0000113[-]1579520-1583489	2.8744	1
Nitab4.5_0004617g0020	NAD-dependent epimerase/dehydratase, NAD(P)-binding domain	MSTRG.111679	Nitab4.5_0004617[+]113400-159266	20.7024	81
Nitab4.5_0004637g0040	Ribonuclease H domain, Ribonuclease H-like domain	MSTRG.111857	Nitab4.5_0004637[+]35429-107723	58.0192	493
Nitab4.5_0004637g0040	Ribonuclease H domain, Ribonuclease H-like domain	MSTRG.111858	Nitab4.5_0004637[+]60528-131443	23.0268	1
Nitab4.5_0004639g0030	HAD-like domain	MSTRG.111885	Nitab4.5_0004639[+]157651-158675	45.9969	440
Nitab4.5_0004642g0010		MSTRG.111904	Nitab4.5_0004642[-]2913-114171	181.914	515
Nitab4.5_0004644g0020	AAA+ ATPase domain, ABC-2 type transporter, ABC transporter, conserved site, ABC transporter-like, P-loop containing nucleoside triphosphate hydrolase	MSTRG.111932	Nitab4.5_0004644[+]15271-96947	14.6491	172
Nitab4.5_0004653g0020	Extradiol ring-cleavage dioxygenase, class III enzyme, subunit B, Extradiol aromatic ring-opening dioxygenase, DODA type	MSTRG.112035	Nitab4.5_0004653[+]19680-21264	5.7373	1
Nitab4.5_0004654g0010		MSTRG.112046	Nitab4.5_0004654[-]9347-64261	24.2824	68
Nitab4.5_0004662g0040	RmlC-like jelly roll fold, 11-S seed storage protein, plant, RmlC-like cupin domain, Cupin 1	MSTRG.112138	Nitab4.5_0004662[-]195945-200280	3.05949	29
Nitab4.5_0004664g0060	TRAF-like, MATH	MSTRG.112150	Nitab4.5_0004664[+]71666-117841	34.6006	421
Nitab4.5_0004664g0080		MSTRG.112157	Nitab4.5_0004664[+]180241-219575	0.061435	0
Nitab4.5_0004669g0050	Transcription factor CBF/NF-Y/archaeal histone, Histone-fold	MSTRG.112203	Nitab4.5_0004669[+]101826-128995	10.2304	247
Nitab4.5_0004681g0030	S-adenosylmethionine decarboxylase, S-adenosylmethionine decarboxylase, core	MSTRG.112341	Nitab4.5_0004681[+]69489-142663	1.06493	1
Nitab4.5_0000115g0060	Ribosomal protein S30Ae/sigma 54 modulation protein	MSTRG.11239	Nitab4.5_0000115[+]518244-549972	107.988	4
Nitab4.5_0004694g0010		MSTRG.112505	Nitab4.5_0004694[-]26328-105777	2.13559	1
Nitab4.5_0004694g0020	Zinc finger, BED-type predicted	MSTRG.112506	Nitab4.5_0004694[+]48541-105777	50.206	382
Nitab4.5_0004694g0070	Isopenicillin N synthase-like, Oxoglutarate/iron-dependent dioxygenase, Non-haem dioxygenase N-terminal domain	MSTRG.112516	Nitab4.5_0004694[+]196761-197088	6.01097	116
Nitab4.5_0004698g0050	CRAL-TRIO domain, GOLD, CRAL/TRIO, N-terminal domain	MSTRG.112572	Nitab4.5_0004698[+]212337-212716	3.77586	1
Nitab4.5_0004698g0050	CRAL-TRIO domain, GOLD, CRAL/TRIO, N-terminal domain	MSTRG.112573	Nitab4.5_0004698[+]214858-215868	8.79867	6
Nitab4.5_0004702g0010	Dienelactone hydrolase	MSTRG.112631	Nitab4.5_0004702[+]214999-215283	3.96456	12
Nitab4.5_0000115g0180	Autophagy-related protein 13	MSTRG.11267	Nitab4.5_0000115[+]1150349-1150736	3.94146	1
Nitab4.5_0004705g0020		MSTRG.112671	Nitab4.5_0004705[+]54324-54718	2.51415	2
Nitab4.5_0004708g0030		MSTRG.112705	Nitab4.5_0004708[-]76844-96112	22.6647	207
Nitab4.5_0004710g0010	Serine/threonine- / dual specificity protein kinase, catalytic domain, Bulb-type lectin domain, Serine/threonine-protein kinase, active site, Protein kinase-like domain, Protein kinase domain, Epidermal growth factor-like domain, S-receptor-like serine/threonine-protein kinase, Protein kinase, ATP binding site, S-locus glycoprotein, Concanavalin A-like lectin/glucanase, subgroup	MSTRG.112723	Nitab4.5_0004710[+]20911-22015	60.0226	20
Nitab4.5_0004711g0020	RNA recognition motif domain, Nucleotide-binding, alpha-beta plait, U1 small nuclear ribonucleoprotein of 70kDa N-terminal	MSTRG.112735	Nitab4.5_0004711[+]214150-223936	0.754803	0
Nitab4.5_0004716g0020	Cupin 1, RmlC-like jelly roll fold, Germin, Germin, manganese binding site, RmlC-like cupin domain	MSTRG.112785	Nitab4.5_0004716[-]64181-66152	2.87663	8
Nitab4.5_0000115g0360		MSTRG.11291	Nitab4.5_0000115[-]1613008-1657819	4.27477	57
Nitab4.5_0004731g0020	EEIG1/EHBP1 N-terminal domain	MSTRG.112938	Nitab4.5_0004731[-]106685-155050	31.7591	21
Nitab4.5_0004732g0010	Concanavalin A-like lectin/glucanase, subgroup, Serine/threonine-protein kinase, active site, Protein kinase domain, Protein kinase-like domain, Protein kinase, ATP binding site, Serine/threonine- / dual specificity protein kinase, catalytic domain	MSTRG.112948	Nitab4.5_0004732[+]46012-50482	2.2387	1
Nitab4.5_0004734g0010	Bifunctional inhibitor/plant lipid transfer protein/seed storage helical domain, Plant lipid transfer protein/Par allergen	MSTRG.112970	Nitab4.5_0004734[-]20424-41291	3.55985	1
Nitab4.5_0004734g0010	Bifunctional inhibitor/plant lipid transfer protein/seed storage helical domain, Plant lipid transfer protein/Par allergen	MSTRG.112971	Nitab4.5_0004734[-]23731-24545	4.09611	1
Nitab4.5_0004738g0040	Aspartic peptidase, Aspartic peptidase domain, Aspartic peptidase, active site	MSTRG.113008	Nitab4.5_0004738[+]61553-62939	6.01018	15
Nitab4.5_0004738g0100	Zinc finger, RING-type, Zinc finger, RING/FYVE/PHD-type	MSTRG.113012	Nitab4.5_0004738[+]134689-135033	11.4543	98
Nitab4.5_0004743g0060	Rossmann-like alpha/beta/alpha sandwich fold, Aminoacyl-tRNA synthetase, class Ia, Aminoacyl-tRNA synthetase, class 1a, anticodon-binding, Valyl/Leucyl/Isoleucyl-tRNA synthetase, class I, anticodon-binding, Leucine-tRNA ligase, bacterial/mitochondrial	MSTRG.113068	Nitab4.5_0004743[+]73929-75240	2.72794	61
Nitab4.5_0004743g0170	Leucine-tRNA ligase, bacterial/mitochondrial, Methionyl/Leucyl tRNA synthetase, Valyl/Leucyl/Isoleucyl-tRNA synthetase, class I, anticodon-binding, Aminoacyl-tRNA synthetase, class Ia, Aminoacyl-tRNA synthetase, class 1a, anticodon-binding, Leucyl-tRNA synthetase, editing domain, Valyl/Leucyl/Isoleucyl-tRNA synthetase, editing domain, Rossmann-like alpha/beta/alpha sandwich fold	MSTRG.113073	Nitab4.5_0004743[+]123829-126149	4.70499	3
Nitab4.5_0004747g0010	Ferrochelatase, Ferrochelatase, active site	MSTRG.113108	Nitab4.5_0004747[-]189704-207035	9.60506	8
Nitab4.5_0004753g0030		MSTRG.113161	Nitab4.5_0004753[-]3252-14700	7.44111	70
Nitab4.5_0000116g0150		MSTRG.11322	Nitab4.5_0000116[+]406665-449448	207.894	507
Nitab4.5_0004776g0020	Cupredoxin, Multicopper oxidase, type 1, Multicopper oxidase, type 3	MSTRG.113402	Nitab4.5_0004776[-]44652-45120	3.13553	4
Nitab4.5_0004778g0020	DREPP family	MSTRG.113432	Nitab4.5_0004778[+]83078-158734	79.3911	415
Nitab4.5_0004798g0030	Ribosomal protein S19/S15, Ribosomal protein S19, superfamily, Ribosomal protein S19A/S15e, Ribosomal protein S19 conserved site	MSTRG.113631	Nitab4.5_0004798[-]180417-180813	29.4441	120
Nitab4.5_0000116g0450	Alpha/beta hydrolase fold-1, Epoxide hydrolase-like	MSTRG.11372	Nitab4.5_0000116[+]1564348-1567883	47.9693	3
Nitab4.5_0004809g0070	Membralin	MSTRG.113745	Nitab4.5_0004809[-]121073-179912	1.20939	1
Nitab4.5_0004809g0070	Membralin	MSTRG.113747	Nitab4.5_0004809[-]141124-200637	1.83564	2
Nitab4.5_0000116g0500	Late embryogenesis abundant protein, LEA-5	MSTRG.11378	Nitab4.5_0000116[+]1684754-1736152	391.614	205
Nitab4.5_0004812g0010		MSTRG.113792	Nitab4.5_0004812[-]185198-185459	21.8769	29
Nitab4.5_0004815g0040	Protein kinase domain, Protein kinase-like domain, Serine/threonine-protein kinase, active site, Protein kinase, ATP binding site, NAF domain, Serine/threonine- / dual specificity protein kinase, catalytic domain, Calcium/calmodulin-dependent/calcium-dependent protein kinase, NAF/FISL domain	MSTRG.113824	Nitab4.5_0004815[+]104076-104489	1.58574	1
Nitab4.5_0004816g0070	Chaperonin Cpn60/TCP-1, Phosphatidylinositol-4-phosphate 5-kinase, N-terminal domain, GroEL-like apical domain, Phosphatidylinositol-4-phosphate 5-kinase, core, Zinc finger, FYVE/PHD-type, Phosphatidylinositol-4-phosphate 5-kinase, C-terminal, Zinc finger, RING/FYVE/PHD-type, Phosphatidylinositol-4-phosphate 5-kinase, core, subgroup	MSTRG.113839	Nitab4.5_0004816[-]155664-163200	0.513696	0
Nitab4.5_0004819g0010	Zinc finger, FYVE/PHD-type, Zinc finger, RING/FYVE/PHD-type, Zinc finger, PHD-type, conserved site	MSTRG.113866	Nitab4.5_0004819[+]69372-79829	16.3993	10
Nitab4.5_0004821g0050	Plastid lipid-associated protein/fibrillin conserved domain	MSTRG.113898	Nitab4.5_0004821[-]131488-162086	4.34872	91
Nitab4.5_0004822g0010	Photosystem I PsaA/PsaB	MSTRG.113904	Nitab4.5_0004822[-]29555-45769	1.07272	1
Nitab4.5_0004824g0010	Glycosyl transferase, family 48, Callose synthase, Vacuolar protein sorting-associate protein Vta1/Callose synthase, N-terminal domain, 1,3-beta-glucan synthase subunit FKS1-like, domain-1	MSTRG.113921	Nitab4.5_0004824[-]64161-65417	21.4836	108
Nitab4.5_0004827g0010	F-box associated interaction domain, F-box associated domain, type 3	MSTRG.113949	Nitab4.5_0004827[+]7782-78761	8.57617	192
Nitab4.5_0004832g0010	Ribosomal protein S5 domain 2-type fold, Peptidase S16, lon N-terminal, Lon protease homologue 2, peroxisomal, P-loop containing nucleoside triphosphate hydrolase, AAA+ ATPase domain, ATPase, AAA-type, core, Ribosomal protein S5 domain 2-type fold, subgroup, Lon protease, Peptidase S16, active site, Lon protease, bacterial/eukaryotic-type, Peptidase S16, Lon C-terminal, PUA-like domain	MSTRG.114000	Nitab4.5_0004832[-]65849-66758	3.48087	1
Nitab4.5_0004833g0040	Cupredoxin, Blue (type 1) copper domain, Plastocyanin-like	MSTRG.114015	Nitab4.5_0004833[-]187102-188667	19.1639	3
Nitab4.5_0004840g0050	ABC transporter, conserved site, P-loop containing nucleoside triphosphate hydrolase, AAA+ ATPase domain, ABC transporter-like	MSTRG.114074	Nitab4.5_0004840[+]125639-125971	7.23191	4
Nitab4.5_0004848g0090	Ribosomal protein L28e	MSTRG.114189	Nitab4.5_0004848[+]191058-191717	20.2361	3
Nitab4.5_0004851g0040	Nucleotide-binding, alpha-beta plait, Ribosomal protein L25/L23, Ribosomal protein L23/L25, conserved site, Ribosomal protein L23, Ribosomal protein L23/L15e core domain, Ribosomal protein L23/L25, N-terminal	MSTRG.114210	Nitab4.5_0004851[-]132805-143350	1.1211	1
Nitab4.5_0004874g0010	Phosphate-induced protein 1	MSTRG.114447	Nitab4.5_0004874[-]1468-2134	87.6571	237
Nitab4.5_0000118g0010	Cys/Met metabolism, pyridoxal phosphate-dependent enzyme, Pyridoxal phosphate-dependent transferase, Pyridoxal phosphate-dependent transferase, major region, subdomain 2, Pyridoxal phosphate-dependent transferase, major region, subdomain 1	MSTRG.11454	Nitab4.5_0000118[+]67417-67779	2.92973	1
Nitab4.5_0004891g0020	Rubber elongation factor	MSTRG.114594	Nitab4.5_0004891[-]845-1172	11.5765	2
Nitab4.5_0004891g0040	Plectin/S10, N-terminal	MSTRG.114603	Nitab4.5_0004891[-]158675-159074	6.37625	6
Nitab4.5_0004892g0020	Pumilio RNA-binding repeat, Armadillo-like helical, Nucleic acid binding NABP, Armadillo-type fold	MSTRG.114613	Nitab4.5_0004892[+]43590-43896	1.91108	1
Nitab4.5_0004899g0020	Photosystem II PsbW, class 2	MSTRG.114674	Nitab4.5_0004899[-]48266-49598	20.8507	4
Nitab4.5_0004899g0010	F-box domain	MSTRG.114677	Nitab4.5_0004899[-]72588-74149	3.24095	4
Nitab4.5_0004909g0010		MSTRG.114790	Nitab4.5_0004909[-]185797-218196	2.88291	1
Nitab4.5_0004920g0030	HSP20-like chaperone, Alpha crystallin/Hsp20 domain	MSTRG.114914	Nitab4.5_0004920[+]152081-160974	26.5151	1
Nitab4.5_0004921g0010	Peroxisomal biogenesis factor 11	MSTRG.114915	Nitab4.5_0004921[-]2724-59233	20.2097	27
Nitab4.5_0004924g0030	Domain of unknown function DUF4005	MSTRG.114942	Nitab4.5_0004924[-]68418-69257	56.977	5
Nitab4.5_0004924g0080	Peptidase S8/S53 domain, Peptidase S8, subtilisin, His-active site, Proteinase inhibitor I9, Peptidase S8, subtilisin-related, Peptidase S8, subtilisin, Ser-active site	MSTRG.114947	Nitab4.5_0004924[-]95193-101051	127.715	318
Nitab4.5_0004925g0030	Rossmann-like alpha/beta/alpha sandwich fold, UspA, Universal stress protein A	MSTRG.114955	Nitab4.5_0004925[-]91596-93557	16.167	8
Nitab4.5_0004928g0020		MSTRG.114979	Nitab4.5_0004928[+]14894-16032	8.10195	1
Nitab4.5_0000118g0200	WW domain, Helicase, C-terminal, Helicase, superfamily 1/2, ATP-binding domain, RNA helicase, DEAD-box type, Q motif, P-loop containing nucleoside triphosphate hydrolase, DNA/RNA helicase, DEAD/DEAH box type, N-terminal, RNA helicase, ATP-dependent, DEAD-box, conserved site	MSTRG.11504	Nitab4.5_0000118[+]1428237-1602170	535.23	547
Nitab4.5_0000118g0190		MSTRG.11505	Nitab4.5_0000118[-]1435078-1519625	631.836	46
Nitab4.5_0004953g0010	Photosystem II PsbX	MSTRG.115204	Nitab4.5_0004953[+]19047-19511	1870.16	477
Nitab4.5_0004953g0020	Like-Sm (LSM) domain, Mechanosensitive ion channel MscS, Mechanosensitive ion channel MscS-like, plants/fungi	MSTRG.115206	Nitab4.5_0004953[+]32440-58275	2.57206	2
Nitab4.5_0004953g0020	Like-Sm (LSM) domain, Mechanosensitive ion channel MscS, Mechanosensitive ion channel MscS-like, plants/fungi	MSTRG.115208	Nitab4.5_0004953[+]33034-58812	2.23938	2
Nitab4.5_0004958g0010	Snf7	MSTRG.115262	Nitab4.5_0004958[-]36055-70099	14.5633	492
Nitab4.5_0004959g0030	Prefoldin alpha-like, Prefoldin	MSTRG.115270	Nitab4.5_0004959[+]16798-57135	23.2519	175
Nitab4.5_0004962g0020	SKI-interacting protein, SKIP, SKI-interacting protein SKIP, SNW domain	MSTRG.115310	Nitab4.5_0004962[+]154414-214547	7.17486	9
Nitab4.5_0004965g0010		MSTRG.115326	Nitab4.5_0004965[-]39426-62142	17.1658	78
Nitab4.5_0004969g0050		MSTRG.115370	Nitab4.5_0004969[+]110123-114328	29.0049	158
Nitab4.5_0004979g0020	Glyceraldehyde-3-phosphate dehydrogenase, type I, Glyceraldehyde/Erythrose phosphate dehydrogenase family, Glyceraldehyde 3-phosphate dehydrogenase, catalytic domain, NAD(P)-binding domain, Glyceraldehyde 3-phosphate dehydrogenase, NAD(P) binding domain, Glyceraldehyde 3-phosphate dehydrogenase, active site	MSTRG.115475	Nitab4.5_0004979[+]16016-53941	1223.47	389
Nitab4.5_0004981g0050	SGNH hydrolase-type esterase domain, Lipase, GDSL	MSTRG.115514	Nitab4.5_0004981[+]171122-172292	9.66704	20
Nitab4.5_0004985g0030	Pentatricopeptide repeat, Tetratricopeptide-like helical	MSTRG.115565	Nitab4.5_0004985[-]125515-213525	1.07217	1
Nitab4.5_0004987g0030	Pectin lyase fold/virulence factor, AmbAllergen, Pectate lyase/Amb allergen, Pectin lyase fold	MSTRG.115583	Nitab4.5_0004987[+]18227-62566	4.30858	168
Nitab4.5_0004998g0060		MSTRG.115703	Nitab4.5_0004998[-]73397-134940	23.8501	368
Nitab4.5_0005001g0030	Galactose mutarotase-like domain, Glycoside hydrolase, family 31, Aldolase-type TIM barrel, Glycoside hydrolase, superfamily	MSTRG.115738	Nitab4.5_0005001[-]93660-95181	9.13712	152
Nitab4.5_0005001g0030	Galactose mutarotase-like domain, Glycoside hydrolase, family 31, Aldolase-type TIM barrel, Glycoside hydrolase, superfamily	MSTRG.115739	Nitab4.5_0005001[-]95710-98534	19.1907	119
Nitab4.5_0005010g0010	Plant ascorbate peroxidase, Haem peroxidase, plant/fungal/bacterial, Peroxidases heam-ligand binding site, Haem peroxidase	MSTRG.115837	Nitab4.5_0005010[+]13715-14291	2.85268	5
Nitab4.5_0005025g0010	Mediator complex, subunit Med23	MSTRG.115983	Nitab4.5_0005025[-]7846-37192	0.990418	0
Nitab4.5_0005025g0010	Mediator complex, subunit Med23	MSTRG.115984	Nitab4.5_0005025[-]12976-50973	6.59125	12
Nitab4.5_0005031g0030		MSTRG.116031	Nitab4.5_0005031[+]19460-44170	65.3903	536
Nitab4.5_0005031g0010	RNA recognition motif domain, Nucleotide-binding, alpha-beta plait, Zinc finger, CCCH-type	MSTRG.116032	Nitab4.5_0005031[-]19630-26459	6.64683	1
Nitab4.5_0005046g0030	Transcription factor, MADS-box	MSTRG.116190	Nitab4.5_0005046[-]76266-92814	82.9971	491
Nitab4.5_0005048g0020		MSTRG.116210	Nitab4.5_0005048[-]38629-41073	8.63837	15
Nitab4.5_0005074g0040	Autophagy-related protein Atg8 family	MSTRG.116462	Nitab4.5_0005074[+]67192-68398	29.0382	394
Nitab4.5_0005081g0070	WD40 repeat, WD40-repeat-containing domain, WD40 repeat, conserved site, WD40/YVTN repeat-like-containing domain	MSTRG.116535	Nitab4.5_0005081[-]190728-191586	6.87512	45
Nitab4.5_0005084g0010	Bud13	MSTRG.116560	Nitab4.5_0005084[-]27526-27839	4.51037	1
Nitab4.5_0005092g0040	Nicotinamide N-methyltransferase-like	MSTRG.116648	Nitab4.5_0005092[-]166929-174868	119.105	44
Nitab4.5_0005095g0020	Dolichyl-diphosphooligosaccharide--protein glycosyltransferase subunit Swp1	MSTRG.116672	Nitab4.5_0005095[+]10915-12034	1.76792	1
Nitab4.5_0005097g0040	Copine, DNA-binding domain, C2 domain, AP2/ERF domain, von Willebrand factor, type A	MSTRG.116697	Nitab4.5_0005097[+]21513-26214	1.4953	1
Nitab4.5_0000007g0310	Cytochrome c oxidase subunit II C-terminal, Cupredoxin	MSTRG.1167	Nitab4.5_0000007[+]2820996-2887464	2.10294	4
Nitab4.5_0000121g0040	Cobalamin (vitamin B12)-independent methionine synthase MetE, N-terminal, Methionine synthase, vitamin-B12 independent	MSTRG.11679	Nitab4.5_0000121[+]32196-32452	211.018	395
Nitab4.5_0005109g0050	Protein kinase domain, Serine/threonine- / dual specificity protein kinase, catalytic domain, Protein kinase-like domain, Serine/threonine-protein kinase, active site	MSTRG.116824	Nitab4.5_0005109[-]173765-203031	5.06124	1
Nitab4.5_0005112g0020	Ubiquitin-conjugating enzyme/RWD-like, Ubiquitin-conjugating enzyme, E2, Ubiquitin-conjugating enzyme, active site	MSTRG.116847	Nitab4.5_0005112[-]2691-32766	18.9287	7
Nitab4.5_0005112g0020	Ubiquitin-conjugating enzyme/RWD-like, Ubiquitin-conjugating enzyme, E2, Ubiquitin-conjugating enzyme, active site	MSTRG.116849	Nitab4.5_0005112[-]15192-24127	9.74265	7
Nitab4.5_0005119g0010	Tetratricopeptide repeat, Tetratricopeptide-like helical, Tetratricopeptide repeat-containing domain	MSTRG.116913	Nitab4.5_0005119[+]3103-86762	4.63457	7
Nitab4.5_0005128g0030	Lateral Root Primordium type 1, C-terminal, Zinc finger, lateral root primordium type 1, Protein of unknown function DUF702	MSTRG.117016	Nitab4.5_0005128[+]69434-71386	6.49425	25
Nitab4.5_0005133g0050	Heat shock protein 70, conserved site, Heat shock protein 70 family	MSTRG.117061	Nitab4.5_0005133[+]81537-146074	22.0442	11
Nitab4.5_0005138g0050	Transcription factor, MADS-box, Transcription factor, K-box	MSTRG.117101	Nitab4.5_0005138[+]30873-36876	9.70306	29
Nitab4.5_0005149g0050	Zinc finger, RING-type, Zinc finger, RING/FYVE/PHD-type	MSTRG.117210	Nitab4.5_0005149[-]80178-143392	36.6452	385
Nitab4.5_0005153g0080	Ribonucleoprotein LSM domain, Like-Sm (LSM) domain, Ribonucleoprotein LSM domain, eukaryotic/archaea-type	MSTRG.117255	Nitab4.5_0005153[+]128503-167059	79.9285	541
Nitab4.5_0005153g0070	V-type ATPase, V0 complex, subunit 116kDa	MSTRG.117256	Nitab4.5_0005153[-]128529-158795	5.86082	255
Nitab4.5_0005154g0040	DNA mismatch repair protein MutS, N-terminal, DNA mismatch repair protein MutS-like, N-terminal, DNA mismatch repair protein MutS, type 1, DNA mismatch repair protein MutS, C-terminal, P-loop containing nucleoside triphosphate hydrolase, GIY-YIG nuclease superfamily	MSTRG.117265	Nitab4.5_0005154[-]98947-109725	20.0404	26
Nitab4.5_0005161g0080	Cation/H+ exchanger	MSTRG.117350	Nitab4.5_0005161[+]145263-162055	39.8965	395
Nitab4.5_0005163g0060	Oligopeptide transporter, OPT superfamily, Tetrapeptide transporter, OPT1/isp4	MSTRG.117365	Nitab4.5_0005163[+]73389-111583	25.7906	490
Nitab4.5_0005163g0020	DNA polymerase V, Armadillo-type fold	MSTRG.117369	Nitab4.5_0005163[-]130136-162658	1.02127	1
Nitab4.5_0005166g0020	Transcription factor, MADS-box, Transcription factor, K-box	MSTRG.117399	Nitab4.5_0005166[+]46054-46968	55.9802	71
Nitab4.5_0005168g0010	Dehydrogenase, E1 component	MSTRG.117425	Nitab4.5_0005168[+]157646-158169	24.2308	10
Nitab4.5_0005178g0010	Oxidoreductase FAD/NAD(P)-binding, Riboflavin synthase-like beta-barrel, Ferredoxin--NADP reductase, Flavoprotein pyridine nucleotide cytochrome reductase, Ferredoxin reductase-type FAD-binding domain, Oxidoreductase, FAD-binding domain	MSTRG.117529	Nitab4.5_0005178[-]69596-72796	12.7139	72
Nitab4.5_0005185g0030	Domain of unknown function DUF4005, P-loop containing nucleoside triphosphate hydrolase, IQ motif, EF-hand binding site	MSTRG.117615	Nitab4.5_0005185[-]200237-200605	7.62015	4
Nitab4.5_0005199g0070	Very-long-chain 3-ketoacyl-CoA synthase, Thiolase-like, Thiolase-like, subgroup, 3-Oxoacyl-[acyl-carrier-protein (ACP)] synthase III C-terminal, FAE1/Type III polyketide synthase-like protein	MSTRG.117760	Nitab4.5_0005199[-]141939-142338	10.7482	1
Nitab4.5_0005200g0080		MSTRG.117776	Nitab4.5_0005200[-]129416-131204	2.36786	8
Nitab4.5_0005201g0010	Armadillo-type fold, Armadillo-like helical	MSTRG.117781	Nitab4.5_0005201[-]3739-4249	8.83167	133
Nitab4.5_0005215g0020	Concanavalin A-like lectin/glucanase, subgroup, Calreticulin/calnexin, Calreticulin/calnexin, conserved site, Calreticulin/calnexin, P domain, Concanavalin A-like lectin/glucanases superfamily	MSTRG.117928	Nitab4.5_0005215[-]67117-82018	1046.12	544
Nitab4.5_0005223g0040	Serine/threonine-protein kinase, active site, Phox/Bem1p, Protein kinase, ATP binding site, Protein kinase-like domain, Serine-threonine/tyrosine-protein kinase catalytic domain, Serine/threonine- / dual specificity protein kinase, catalytic domain, Protein kinase domain	MSTRG.118005	Nitab4.5_0005223[+]184046-188006	5.78873	61
Nitab4.5_0005225g0050	Transposase, MuDR, plant	MSTRG.118034	Nitab4.5_0005225[-]126757-201182	5.88517	46
Nitab4.5_0005228g0020	Pentatricopeptide repeat	MSTRG.118057	Nitab4.5_0005228[+]114393-204547	3.37847	2
Nitab4.5_0000123g0280	Cyclin, C-terminal domain, Cyclin-like, Cyclin C/H/T/L	MSTRG.11811	Nitab4.5_0000123[-]693869-745217	0.570865	0
Nitab4.5_0005236g0020	Major intrinsic protein, conserved site, Major intrinsic protein, Aquaporin-like	MSTRG.118125	Nitab4.5_0005236[+]12566-30999	105.978	544
Nitab4.5_0005236g0040	SKP1 component, POZ domain, SKP1 component, dimerisation, BTB/POZ fold, SKP1 component, E3 ubiquitin ligase, SCF complex, Skp subunit	MSTRG.118132	Nitab4.5_0005236[+]128383-131787	41.3436	2
Nitab4.5_0005241g0050	Domain of unknown function DUF296	MSTRG.118176	Nitab4.5_0005241[+]60661-155481	242.288	22
Nitab4.5_0005243g0020	Ubiquitin supergroup	MSTRG.118189	Nitab4.5_0005243[+]53299-93524	29.5557	434
Nitab4.5_0005247g0010		MSTRG.118241	Nitab4.5_0005247[+]29409-29924	6.19862	42
Nitab4.5_0005255g0010		MSTRG.118321	Nitab4.5_0005255[+]32460-171091	487.226	88
Nitab4.5_0005265g0010	Rcd1, Armadillo-type fold	MSTRG.118393	Nitab4.5_0005265[-]12744-54032	81.9086	152
Nitab4.5_0005266g0020	Ornithine/DAP/Arg decarboxylase, Orn/DAP/Arg decarboxylase 2, pyridoxal-phosphate binding site, Orn/DAP/Arg decarboxylase 2, N-terminal, Arginine decarboxylase, Alanine racemase/group IV decarboxylase, C-terminal, Orn/DAP/Arg decarboxylase 2, C-terminal, Orn/DAP/Arg decarboxylase 2, conserved site	MSTRG.118406	Nitab4.5_0005266[+]76824-77789	1.99199	1
Nitab4.5_0005277g0060	Small ribonucleoprotein associated, SmB/SmN, Ribonucleoprotein LSM domain, Like-Sm (LSM) domain, Ribonucleoprotein LSM domain, eukaryotic/archaea-type	MSTRG.118520	Nitab4.5_0005277[-]121734-122478	18.822	15
Nitab4.5_0005277g0100	Glycoside hydrolase, family 14B, plant, Glycoside hydrolase, family 14, Glycoside hydrolase, superfamily, BZR1, transcriptional repressor, Glycoside hydrolase, catalytic domain	MSTRG.118524	Nitab4.5_0005277[+]145547-170312	18.8721	23
Nitab4.5_0005280g0010	Carotenoid oxygenase	MSTRG.118545	Nitab4.5_0005280[+]54464-54912	244.744	196
Nitab4.5_0000124g0010	Protein kinase domain, Protein kinase-like domain	MSTRG.11859	Nitab4.5_0000124[-]4-24050	20.672	49
Nitab4.5_0005284g0010	Uncharacterised domain Wax2, C-terminal, Fatty acid hydroxylase	MSTRG.118590	Nitab4.5_0005284[+]41252-42843	6.77871	1
Nitab4.5_0005289g0020		MSTRG.118644	Nitab4.5_0005289[+]86965-143181	14.749	95
Nitab4.5_0005312g0030	Multi antimicrobial extrusion protein	MSTRG.118858	Nitab4.5_0005312[-]122023-133565	20.0422	396
Nitab4.5_0005316g0010	Polyphenol oxidase, central domain, Polyphenol oxidase, C-terminal, Tyrosinase, Uncharacterised domain, di-copper centre	MSTRG.118896	Nitab4.5_0005316[+]114025-118627	8.46987	18
Nitab4.5_0005316g0010	Polyphenol oxidase, central domain, Polyphenol oxidase, C-terminal, Tyrosinase, Uncharacterised domain, di-copper centre	MSTRG.118897	Nitab4.5_0005316[+]114864-119601	8.80275	25
Nitab4.5_0005316g0010	Polyphenol oxidase, central domain, Polyphenol oxidase, C-terminal, Tyrosinase, Uncharacterised domain, di-copper centre	MSTRG.118898	Nitab4.5_0005316[+]115308-119038	2.10243	1
Nitab4.5_0005320g0020	Phenylalanine ammonia-lyase, L-Aspartase-like, Phenylalanine/histidine ammonia-lyases, active site, Aromatic amino acid lyase, Phenylalanine ammonia-lyase, shielding domain, Fumarase/histidase, N-terminal	MSTRG.118921	Nitab4.5_0005320[+]80305-147780	82.0147	534
Nitab4.5_0005322g0010	Basic-leucine zipper domain	MSTRG.118934	Nitab4.5_0005322[+]56063-61785	9.43601	1
Nitab4.5_0005328g0010	Zinc finger, CCHC-type, Cold-shock protein, DNA-binding, Nucleic acid-binding, OB-fold, Cold-shock conserved site, Cold shock protein	MSTRG.119001	Nitab4.5_0005328[-]145794-146173	1.80141	1
Nitab4.5_0005333g0020	JAB/MPN domain, USP8 dimerisation domain	MSTRG.119048	Nitab4.5_0005333[-]189168-196370	1.07495	1
Nitab4.5_0000125g0030	Bifunctional inhibitor/plant lipid transfer protein/seed storage helical domain, Plant lipid transfer protein/Par allergen	MSTRG.11906	Nitab4.5_0000125[-]169568-170069	279.233	361
Nitab4.5_0005336g0010		MSTRG.119074	Nitab4.5_0005336[-]73703-85865	157.871	348
Nitab4.5_0005347g0040	Knottin, scorpion toxin-like, Gamma thionin	MSTRG.119181	Nitab4.5_0005347[+]12415-121387	375.469	62
Nitab4.5_0005347g0050	FAR1 DNA binding domain	MSTRG.119185	Nitab4.5_0005347[+]175290-178256	2.77374	12
Nitab4.5_0005353g0010	Lipase, GDSL, SGNH hydrolase-type esterase domain	MSTRG.119217	Nitab4.5_0005353[-]38872-39600	5.68043	1
Nitab4.5_0005359g0030		MSTRG.119288	Nitab4.5_0005359[+]114736-120026	16.5578	28
Nitab4.5_0005361g0010	Leucine-rich repeat, Leucine-rich repeat-containing N-terminal, type 2, Protein kinase domain, Concanavalin A-like lectin/glucanase, subgroup, Protein kinase-like domain, Serine-threonine/tyrosine-protein kinase catalytic domain	MSTRG.119303	Nitab4.5_0005361[+]29250-96811	5.512	144
Nitab4.5_0005362g0060	NAD-dependent epimerase/dehydratase, NAD(P)-binding domain	MSTRG.119319	Nitab4.5_0005362[+]151557-152559	4.982	6
Nitab4.5_0005362g0050	WD40 repeat, conserved site, Armadillo-type fold, WD40/YVTN repeat-like-containing domain, WD40-repeat-containing domain, WD40 repeat	MSTRG.119323	Nitab4.5_0005362[+]174710-181880	10.58	18
Nitab4.5_0005364g0040	Haem peroxidase, plant/fungal/bacterial, Haem peroxidase, Peroxidases heam-ligand binding site, Plant peroxidase	MSTRG.119334	Nitab4.5_0005364[+]22965-24080	3.88628	15
Nitab4.5_0005371g0020	Cytochrome P450, Cytochrome P450, conserved site, Cytochrome P450, E-class, group I	MSTRG.119392	Nitab4.5_0005371[+]9148-12846	2.88559	17
Nitab4.5_0005378g0010		MSTRG.119475	Nitab4.5_0005378[+]127161-184196	0	0
Nitab4.5_0005380g0040	Protein phosphatase 2C (PP2C)-like domain, Protein phosphatase 2C	MSTRG.119489	Nitab4.5_0005380[-]58721-152943	118.965	2
Nitab4.5_0005380g0050	Photosystem II Pbs27	MSTRG.119491	Nitab4.5_0005380[+]82603-82991	79.7571	119
Nitab4.5_0005380g0030	FBD domain	MSTRG.119502	Nitab4.5_0005380[-]193707-198313	3.90417	7
Nitab4.5_0005382g0050		MSTRG.119518	Nitab4.5_0005382[+]159057-178231	27.5052	203
Nitab4.5_0005400g0020	Allergen V5/Tpx-1-related, conserved site, CAP domain, Cysteine-rich secretory protein, allergen V5/Tpx-1-related	MSTRG.119681	Nitab4.5_0005400[+]29887-148142	6072.51	193
Nitab4.5_0005413g0020		MSTRG.119828	Nitab4.5_0005413[-]162751-181943	4.88204	37
Nitab4.5_0005418g0060	Nucleoside diphosphate kinase, Nucleoside diphosphate kinase, active site	MSTRG.119883	Nitab4.5_0005418[+]88253-89145	22.7397	144
Nitab4.5_0005418g0020	Oleosin	MSTRG.119889	Nitab4.5_0005418[-]177947-178923	21.3223	8
Nitab4.5_0005420g0040	Peptidase S8/S53 domain, Proteinase inhibitor I9, Protease-associated domain, PA, Peptidase S8, subtilisin-related, Peptidase S8, subtilisin, Ser-active site	MSTRG.119899	Nitab4.5_0005420[+]45599-46450	5.72918	134
Nitab4.5_0005427g0050		MSTRG.119961	Nitab4.5_0005427[-]100003-138004	3.67379	9
Nitab4.5_0005437g0010	TMS membrane protein/tumour differentially expressed protein	MSTRG.120061	Nitab4.5_0005437[-]123726-125694	2.92136	2
Nitab4.5_0005438g0010	Leucine-rich repeat-containing N-terminal, type 2, Leucine-rich repeat, Leucine rich repeat 4	MSTRG.120071	Nitab4.5_0005438[+]97377-189813	3.40535	2
Nitab4.5_0005439g0040	Glycoside hydrolase, superfamily, Glycoside hydrolase family 3, Glycoside hydrolase family 3 C-terminal domain, Glycoside hydrolase, family 3, N-terminal	MSTRG.120075	Nitab4.5_0005439[+]12658-16354	3.80807	1
Nitab4.5_0005440g0030		MSTRG.120096	Nitab4.5_0005440[-]55274-57508	91.8042	521
Nitab4.5_0005441g0070		MSTRG.120108	Nitab4.5_0005441[-]1481-2026	26.0307	11
Nitab4.5_0005458g0030	SET domain	MSTRG.120281	Nitab4.5_0005458[+]1395-41919	9.00141	1
Nitab4.5_0005463g0020	Domain of unknown function DUF1771, Smr protein/MutS2 C-terminal	MSTRG.120323	Nitab4.5_0005463[-]75163-75975	6.27241	5
Nitab4.5_0005464g0060	F-box associated interaction domain, F-box domain, F-box associated domain, type 1	MSTRG.120335	Nitab4.5_0005464[-]53864-60247	3.51472	3
Nitab4.5_0005466g0010	Leucine-rich repeat, Leucine-rich repeat-containing N-terminal, type 2	MSTRG.120359	Nitab4.5_0005466[+]101840-104623	175.236	59
Nitab4.5_0005471g0010	Protein arginine N-methyltransferase, Ribosomal L11 methyltransferase, PrmA	MSTRG.120421	Nitab4.5_0005471[-]178455-194942	39.5501	27
Nitab4.5_0005505g0010	NPH3 domain, BTB/POZ fold	MSTRG.120755	Nitab4.5_0005505[-]68698-69925	6.27819	2
Nitab4.5_0005506g0010	PPPDE putative peptidase domain	MSTRG.120760	Nitab4.5_0005506[-]26304-36649	11.4264	279
Nitab4.5_0005511g0010	Chlorophyll A-B binding protein, Chlorophyll a/b binding protein domain, Chlorophyll A-B binding protein, plant	MSTRG.120817	Nitab4.5_0005511[-]169455-169851	13.6575	2
Nitab4.5_0005512g0030	EXS, C-terminal, Pentatricopeptide repeat, SPX, N-terminal	MSTRG.120828	Nitab4.5_0005512[+]85814-90298	4.71027	37
Nitab4.5_0005513g0050		MSTRG.120833	Nitab4.5_0005513[+]22605-81695	3.13294	2
Nitab4.5_0005517g0020	Fructose-bisphosphate aldolase, class-I, Aldolase-type TIM barrel	MSTRG.120882	Nitab4.5_0005517[+]171944-174243	19.9235	23
Nitab4.5_0005525g0100	Uncharacterised protein family UPF0497, trans-membrane plant	MSTRG.120956	Nitab4.5_0005525[-]35341-37870	2.33308	34
Nitab4.5_0005539g0040	Protein kinase domain, Serine/threonine- / dual specificity protein kinase, catalytic domain, Serine/threonine-protein kinase, active site, Protein kinase-like domain, Protein kinase, ATP binding site	MSTRG.121119	Nitab4.5_0005539[+]187747-188135	3.65867	103
Nitab4.5_0005544g0050	Cupredoxin, Multicopper oxidase, type 1, Laccase, Multicopper oxidase, copper-binding site, Multicopper oxidase, type 2, Multicopper oxidase, type 3	MSTRG.121162	Nitab4.5_0005544[+]61364-104327	909.38	297
Nitab4.5_0005554g0020	Oxoglutarate/iron-dependent dioxygenase, Isopenicillin N synthase-like, Non-haem dioxygenase N-terminal domain	MSTRG.121247	Nitab4.5_0005554[-]3759-5308	39.5783	189
Nitab4.5_0005570g0040	Ribosomal protein L6, alpha-beta domain, Ribosomal protein L6, conserved site-2, Ribosomal protein L6	MSTRG.121381	Nitab4.5_0005570[+]124783-126382	2.75037	1
Nitab4.5_0005572g0010	UspA, Universal stress protein A, Rossmann-like alpha/beta/alpha sandwich fold	MSTRG.121400	Nitab4.5_0005572[-]9608-90378	13.6382	30
Nitab4.5_0005575g0030	WD40-repeat-containing domain, WD40 repeat, conserved site, WD40 repeat, WD40/YVTN repeat-like-containing domain	MSTRG.121427	Nitab4.5_0005575[+]36861-38007	3.81485	21
Nitab4.5_0005589g0010	NB-ARC, P-loop containing nucleoside triphosphate hydrolase, Disease resistance protein	MSTRG.121552	Nitab4.5_0005589[-]24094-93943	6.26728	3
Nitab4.5_0005597g0020	Myo-inositol-1-phosphate synthase, NAD(P)-binding domain, Myo-inositol-1-phosphate synthase, GAPDH-like	MSTRG.121629	Nitab4.5_0005597[-]180652-183747	7.20367	8
Nitab4.5_0005615g0050	Fatty acid desaturase, type 1, Sphingolipid delta4-desaturase, Sphingolipid delta4-desaturase, N-terminal	MSTRG.121794	Nitab4.5_0005615[+]123285-144360	361.287	34
Nitab4.5_0005621g0080	Domain of unknown function DUF239, Domain of unknown function DUF4409	MSTRG.121855	Nitab4.5_0005621[-]113581-115038	2.88386	35
Nitab4.5_0005625g0030	Peptidase M41, RNA recognition motif domain, Peptidase, FtsH, ATPase, AAA-type, core, AAA+ ATPase domain, Nucleotide-binding, alpha-beta plait, P-loop containing nucleoside triphosphate hydrolase, ATPase, AAA-type, conserved site	MSTRG.121915	Nitab4.5_0005625[+]116395-116898	7.8778	1
Nitab4.5_0005634g0020		MSTRG.121990	Nitab4.5_0005634[-]146040-146765	6.17681	137
Nitab4.5_0005634g0020		MSTRG.121991	Nitab4.5_0005634[-]146942-147366	2.80802	7
Nitab4.5_0005644g0020	RNA recognition motif domain, Nucleotide-binding, alpha-beta plait	MSTRG.122103	Nitab4.5_0005644[-]5411-66249	1.76544	1
Nitab4.5_0005648g0020	Heat shock factor (HSF)-type, DNA-binding, Heat shock transcription factor, plant, Heat shock transcription factor family, Winged helix-turn-helix DNA-binding domain	MSTRG.122151	Nitab4.5_0005648[-]118507-121513	2.43627	4
Nitab4.5_0005648g0020	Heat shock factor (HSF)-type, DNA-binding, Heat shock transcription factor, plant, Heat shock transcription factor family, Winged helix-turn-helix DNA-binding domain	MSTRG.122153	Nitab4.5_0005648[-]121624-121943	1.74373	2
Nitab4.5_0005649g0040	NAC domain	MSTRG.122159	Nitab4.5_0005649[+]44673-56220	97.3727	193
Nitab4.5_0005661g0020	K Homology domain, type 1, 3'-5' exonuclease domain, Ribonuclease H-like domain, K Homology domain	MSTRG.122269	Nitab4.5_0005661[-]172685-173819	11.131	21
Nitab4.5_0005664g0050	Pumilio RNA-binding repeat, Armadillo-like helical, Armadillo-type fold	MSTRG.122299	Nitab4.5_0005664[+]103794-120485	202.242	83
Nitab4.5_0005691g0020	Plant peroxidase, Peroxidase, active site, Haem peroxidase, plant/fungal/bacterial, Peroxidases heam-ligand binding site, Haem peroxidase	MSTRG.122508	Nitab4.5_0005691[-]48269-105868	203.533	165
Nitab4.5_0005697g0010		MSTRG.122550	Nitab4.5_0005697[-]36222-38941	11.8857	92
Nitab4.5_0005704g0010	Pentatricopeptide repeat	MSTRG.122606	Nitab4.5_0005704[-]33048-50649	11.9511	127
Nitab4.5_0005707g0010	DnaJ domain, DnaJ domain, conserved site	MSTRG.122633	Nitab4.5_0005707[-]28729-30632	101.658	220
Nitab4.5_0005718g0020	Histone H4, conserved site, Histone-fold, Histone core, Histone H4, TATA box binding protein associated factor (TAF)	MSTRG.122734	Nitab4.5_0005718[-]64851-140472	208.558	218
Nitab4.5_0005725g0020	Alpha-ketoglutarate-dependent dioxygenase AlkB-like	MSTRG.122800	Nitab4.5_0005725[+]69111-69490	1.75003	1
Nitab4.5_0005729g0100	Pentatricopeptide repeat, Tetratricopeptide-like helical	MSTRG.122858	Nitab4.5_0005729[-]155069-155842	10.6225	5
Nitab4.5_0000130g0120	Domain of unknown function DUF1785, Ribonuclease H-like domain, Stem cell self-renewal protein Piwi, Argonaute/Dicer protein, PAZ domain	MSTRG.12286	Nitab4.5_0000130[+]334309-394246	5.16163	3
Nitab4.5_0000130g0130	Non-haem dioxygenase N-terminal domain, Isopenicillin N synthase-like, Oxoglutarate/iron-dependent dioxygenase	MSTRG.12287	Nitab4.5_0000130[-]358876-463670	39.0432	218
Nitab4.5_0005745g0040	WD40 repeat, conserved site, WD40 repeat, WD40-repeat-containing domain, WD40/YVTN repeat-like-containing domain	MSTRG.122995	Nitab4.5_0005745[-]13541-27456	6.04597	192
Nitab4.5_0005749g0010	Pectin lyase fold, Pectin lyase fold/virulence factor, Pectinesterase, catalytic	MSTRG.123035	Nitab4.5_0005749[+]76803-97227	6.3763	374
Nitab4.5_0000008g0160	Ribonuclease H-like domain	MSTRG.1231	Nitab4.5_0000008[-]164802-703459	1202.84	515
Nitab4.5_0000130g0260	ATPase, V0 complex, subunit e1/e2	MSTRG.12314	Nitab4.5_0000130[+]1025186-1074928	8.30856	1
Nitab4.5_0005765g0020		MSTRG.123163	Nitab4.5_0005765[-]34290-56812	5.62292	357
Nitab4.5_0000130g0280	Glycosyl transferase, family 19	MSTRG.12319	Nitab4.5_0000130[-]1142523-1151256	8.00699	7
Nitab4.5_0005769g0050	YTH domain	MSTRG.123200	Nitab4.5_0005769[+]64728-123169	7.34813	108
Nitab4.5_0005779g0010	Galactose-binding domain-like, Glycoside hydrolase, family 35, Glycoside hydrolase, superfamily, Glycoside hydrolase, family 35, conserved site, Glycoside hydrolase, catalytic domain	MSTRG.123293	Nitab4.5_0005779[-]76918-162220	96.5617	158
Nitab4.5_0005780g0010		MSTRG.123297	Nitab4.5_0005780[+]114462-181577	377.649	539
Nitab4.5_0005781g0050	DNA-binding WRKY	MSTRG.123305	Nitab4.5_0005781[+]51384-52409	2.53063	1
Nitab4.5_0000130g0340	Uncharacterised protein family UPF0454	MSTRG.12333	Nitab4.5_0000130[+]1387459-1391127	12.0201	1
Nitab4.5_0000130g0330		MSTRG.12334	Nitab4.5_0000130[-]1389403-1440840	34.4066	524
Nitab4.5_0005796g0060	Protein kinase, ATP binding site, Serine/threonine-protein kinase, active site, Concanavalin A-like lectin/glucanase, subgroup, Serine-threonine/tyrosine-protein kinase catalytic domain, Serine/threonine- / dual specificity protein kinase, catalytic domain, Protein kinase domain, Protein kinase-like domain	MSTRG.123436	Nitab4.5_0005796[+]70322-113263	1432.2	29
Nitab4.5_0005797g0040	Lipase, class 3	MSTRG.123446	Nitab4.5_0005797[+]7436-11085	3.31177	2
Nitab4.5_0005800g0030	Transposase, MuDR, plant	MSTRG.123479	Nitab4.5_0005800[+]126797-159717	3.95069	9
Nitab4.5_0005803g0040		MSTRG.123517	Nitab4.5_0005803[+]160088-162577	5.02939	2
Nitab4.5_0005803g0040		MSTRG.123518	Nitab4.5_0005803[+]160525-160962	10.6541	17
Nitab4.5_0005809g0010		MSTRG.123577	Nitab4.5_0005809[-]79344-113744	2.2552	28
Nitab4.5_0005821g0010	CRAL-TRIO domain, CRAL/TRIO, N-terminal domain, Cellular retinaldehyde binding/alpha-tocopherol transport	MSTRG.123680	Nitab4.5_0005821[-]53441-79040	47.4214	2
Nitab4.5_0005831g0070	NADH:ubiquinone oxidoreductase, subunit 1/F420H2 oxidoreductase subunit H	MSTRG.123739	Nitab4.5_0005831[+]13800-67673	3261.38	460
Nitab4.5_0005831g0030		MSTRG.123746	Nitab4.5_0005831[-]51869-55697	2101.59	505
Nitab4.5_0005837g0020	Choline transporter-like	MSTRG.123796	Nitab4.5_0005837[+]46651-50791	2.69188	1
Nitab4.5_0005846g0010	Oxoglutarate/iron-dependent dioxygenase, Non-haem dioxygenase N-terminal domain, Isopenicillin N synthase-like	MSTRG.123866	Nitab4.5_0005846[-]32099-77577	6.19552	326
Nitab4.5_0000131g0370	Domain of unknown function DUF296, Predicted AT-hook DNA-binding	MSTRG.12401	Nitab4.5_0000131[-]1382200-1383359	5.60956	3
Nitab4.5_0005872g0010		MSTRG.124092	Nitab4.5_0005872[-]10184-70571	6.86292	300
Nitab4.5_0005875g0010		MSTRG.124113	Nitab4.5_0005875[-]5085-78686	132.137	547
Nitab4.5_0005880g0020	Serine/threonine-protein kinase, active site, Serine/threonine- / dual specificity protein kinase, catalytic domain, Protein kinase domain, Protein kinase-like domain, Protein kinase, ATP binding site	MSTRG.124141	Nitab4.5_0005880[-]120273-120750	181.388	413
Nitab4.5_0005883g0030	Nicotianamine synthase	MSTRG.124165	Nitab4.5_0005883[+]46116-46648	3.60717	1
Nitab4.5_0005892g0030		MSTRG.124232	Nitab4.5_0005892[+]34574-36385	3.07391	188
Nitab4.5_0005898g0010	Chitin-binding, type 1, Lysozyme-like domain, Glycoside hydrolase, family 19, Chitin-binding, type 1, conserved site, Glycoside hydrolase, family 19, catalytic	MSTRG.124279	Nitab4.5_0005898[-]12554-98678	29.3	130
Nitab4.5_0000008g0160	Ribonuclease H-like domain	MSTRG.1243	Nitab4.5_0000008[-]644249-704336	2.65029	3
Nitab4.5_0005900g0060	Xyloglucan fucosyltransferase	MSTRG.124306	Nitab4.5_0005900[-]138475-139341	8.74217	63
Nitab4.5_0005901g0020	Helicase, C-terminal, P-loop containing nucleoside triphosphate hydrolase, Helicase, superfamily 1/2, ATP-binding domain, RNA helicase, ATP-dependent, DEAD-box, conserved site, RNA helicase, DEAD-box type, Q motif, DNA/RNA helicase, DEAD/DEAH box type, N-terminal	MSTRG.124309	Nitab4.5_0005901[+]16493-95932	26.642	473
Nitab4.5_0005902g0020	F-box associated interaction domain	MSTRG.124316	Nitab4.5_0005902[+]102096-114032	3.46765	139
Nitab4.5_0005904g0070	Terpene synthase, metal-binding domain, Terpene synthase, N-terminal domain, Terpenoid synthase, Terpenoid cyclases/protein prenyltransferase alpha-alpha toroid	MSTRG.124335	Nitab4.5_0005904[+]72508-77008	29.5797	100
Nitab4.5_0005904g0010	Terpene synthase, N-terminal domain, Terpenoid cyclases/protein prenyltransferase alpha-alpha toroid, Terpene synthase, metal-binding domain, Terpenoid synthase, Immunoglobulin-like domain	MSTRG.124341	Nitab4.5_0005904[-]129595-131188	19.686	3
Nitab4.5_0005904g0050	Pentatricopeptide repeat, Tetratricopeptide-like helical	MSTRG.124347	Nitab4.5_0005904[+]153259-154896	3.62084	123
Nitab4.5_0005917g0020	P-loop containing nucleoside triphosphate hydrolase	MSTRG.124465	Nitab4.5_0005917[+]155831-164085	55.5626	45
Nitab4.5_0005922g0030	AAA+ ATPase domain, Peptidase, FtsH, Peptidase M41, ATPase, AAA-type, core, P-loop containing nucleoside triphosphate hydrolase, ATPase, AAA-type, conserved site	MSTRG.124521	Nitab4.5_0005922[+]95451-100034	2.4928	2
Nitab4.5_0005924g0020	Zinc finger, DHHC-type, palmitoyltransferase	MSTRG.124540	Nitab4.5_0005924[-]85410-89199	7.23872	164
Nitab4.5_0005925g0010	Cytochrome P450, Cytochrome P450, E-class, group I, Cytochrome P450, conserved site	MSTRG.124554	Nitab4.5_0005925[-]114857-121459	14.4983	97
Nitab4.5_0005949g0010	Diacylglycerol glucosyltransferase, N-terminal, Glycosyl transferase, family 28, C-terminal	MSTRG.124729	Nitab4.5_0005949[-]134731-172414	5.0366	1
Nitab4.5_0005950g0040	Winged helix-turn-helix DNA-binding domain, Cullin homology, Cullin repeat-like-containing domain, Cullin protein, neddylation domain, Cullin, N-terminal	MSTRG.124737	Nitab4.5_0005950[+]147623-148476	1.3983	3
Nitab4.5_0000132g0450	Zinc finger, PHD-type, Zinc finger, RING/FYVE/PHD-type, Zinc finger, FYVE/PHD-type, Zinc finger, PHD-type, conserved site, Zinc finger, PHD-finger	MSTRG.12478	Nitab4.5_0000132[-]1433713-1466667	2.11272	4
Nitab4.5_0005973g0030	Argonaute/Dicer protein, PAZ domain, Stem cell self-renewal protein Piwi, Ribonuclease H-like domain, Argonaut, glycine-rich domain, Domain of unknown function DUF1785	MSTRG.124943	Nitab4.5_0005973[+]14420-14702	2.84782	1
Nitab4.5_0005973g0030	Argonaute/Dicer protein, PAZ domain, Stem cell self-renewal protein Piwi, Ribonuclease H-like domain, Argonaut, glycine-rich domain, Domain of unknown function DUF1785	MSTRG.124944	Nitab4.5_0005973[+]20549-20956	4.31746	3
Nitab4.5_0005978g0020	Zinc finger, CCCH-type	MSTRG.124995	Nitab4.5_0005978[-]60558-60915	3.23789	8
Nitab4.5_0000133g0020		MSTRG.12501	Nitab4.5_0000133[-]349108-437584	55.7272	524
Nitab4.5_0005981g0010	Galactose-binding domain-like, Protein of unknown function DUF642	MSTRG.125016	Nitab4.5_0005981[-]41572-69339	13.2235	143
Nitab4.5_0005981g0020	Cytochrome b5-like heme/steroid binding domain, Cytochrome b5, heme-binding site	MSTRG.125017	Nitab4.5_0005981[+]45197-48601	5.5815	31
Nitab4.5_0000133g0020		MSTRG.12503	Nitab4.5_0000133[-]405706-465287	283.394	522
Nitab4.5_0005990g0040	DNA-binding domain, AP2/ERF domain	MSTRG.125114	Nitab4.5_0005990[+]98239-112711	4.34039	12
Nitab4.5_0000008g0210	Rossmann-like alpha/beta/alpha sandwich fold, UspA, Universal stress protein A	MSTRG.1252	Nitab4.5_0000008[+]837488-842036	248.674	312
Nitab4.5_0006001g0030		MSTRG.125217	Nitab4.5_0006001[-]106924-120049	2.38041	5
Nitab4.5_0006002g0020	EF-Hand 1, calcium-binding site, EF-hand domain pair, EF-hand domain	MSTRG.125225	Nitab4.5_0006002[+]31196-48411	62.8552	16
Nitab4.5_0006004g0010	Cystinosin/ERS1p repeat, Mannose-P-dolichol utilization defect 1 protein	MSTRG.125237	Nitab4.5_0006004[-]14450-168169	77.4141	330
Nitab4.5_0006004g0020	Peptidase C1A, papain C-terminal, Cysteine peptidase, cysteine active site, Cysteine peptidase, asparagine active site, Peptidase C1A, papain, Cysteine peptidase, histidine active site, Granulin, Proteinase inhibitor I29, cathepsin propeptide	MSTRG.125239	Nitab4.5_0006004[-]108137-108421	26.4651	1
Nitab4.5_0006008g0040	Armadillo-like helical, Armadillo-type fold	MSTRG.125265	Nitab4.5_0006008[+]136089-138618	1.75748	1
Nitab4.5_0006015g0020		MSTRG.125317	Nitab4.5_0006015[-]119629-122851	1.84969	1
Nitab4.5_0006028g0020	Sec7 domain, Sec7 domain, alpha orthogonal bundle, Domain of unknown function DUF1981, Sec7 associated, Armadillo-like helical, Armadillo-type fold	MSTRG.125427	Nitab4.5_0006028[+]8191-69048	27.2333	513
Nitab4.5_0006039g0020		MSTRG.125516	Nitab4.5_0006039[-]46004-91309	1.10629	1
Nitab4.5_0006040g0010	Phosphatidylethanolamine-binding, conserved site, Phosphatidylethanolamine-binding protein PEBP	MSTRG.125524	Nitab4.5_0006040[-]40099-72082	13.8357	83
Nitab4.5_0000134g0040		MSTRG.12557	Nitab4.5_0000134[-]553072-553378	4.87972	1
Nitab4.5_0006054g0010	Chlorophyll A-B binding protein, plant, Chlorophyll A-B binding protein, Chlorophyll a/b binding protein domain	MSTRG.125624	Nitab4.5_0006054[-]60879-172296	563.929	465
Nitab4.5_0006064g0010	F-box domain, ApaG domain	MSTRG.125698	Nitab4.5_0006064[-]68124-71403	6.60698	44
Nitab4.5_0006066g0020		MSTRG.125719	Nitab4.5_0006066[-]156873-168116	45.1976	532
Nitab4.5_0006071g0060	Ribosomal protein L28e	MSTRG.125753	Nitab4.5_0006071[+]135727-136385	11.1069	3
Nitab4.5_0006082g0020	Heat shock protein 70 family, Heat shock protein 70, conserved site	MSTRG.125860	Nitab4.5_0006082[+]6412-67623	9.15515	8
Nitab4.5_0006086g0040	NB-ARC, Disease resistance protein, P-loop containing nucleoside triphosphate hydrolase, Late blight resistance protein R1	MSTRG.125897	Nitab4.5_0006086[-]30322-32108	2.23211	12
Nitab4.5_0006088g0050		MSTRG.125912	Nitab4.5_0006088[+]107821-127703	5.59196	4
Nitab4.5_0006093g0020	Signal transduction response regulator, receiver domain, CheY-like superfamily	MSTRG.125954	Nitab4.5_0006093[-]119227-148280	353.71	502
Nitab4.5_0006099g0020	Chorismate mutase, AroQ class, eukaryotic type, Chorismate mutase, type II	MSTRG.126011	Nitab4.5_0006099[+]131413-134981	6.00078	7
Nitab4.5_0006102g0020		MSTRG.126026	Nitab4.5_0006102[-]20282-45048	12.1063	27
Nitab4.5_0006111g0020	NB-ARC, P-loop containing nucleoside triphosphate hydrolase, Disease resistance protein	MSTRG.126108	Nitab4.5_0006111[+]84870-85265	2.63817	6
Nitab4.5_0000135g0010	Rieske [2Fe-2S] iron-sulphur domain, Ubiquinol cytochrome reductase, transmembrane domain, Rieske iron-sulphur protein, Ubiquinol-cytochrome c reductase, iron-sulphur subunit, Rieske iron-sulphur protein, C-terminal	MSTRG.12611	Nitab4.5_0000135[-]486620-486884	4.85829	19
Nitab4.5_0006115g0040	Multicopper oxidase, type 1, Multicopper oxidase, type 3, Cupredoxin, Laccase, Multicopper oxidase, type 2, Multicopper oxidase, copper-binding site	MSTRG.126136	Nitab4.5_0006115[+]64273-67219	3.434	121
Nitab4.5_0006115g0050	Multicopper oxidase, type 2, Multicopper oxidase, copper-binding site, Laccase, Cupredoxin, Multicopper oxidase, type 1	MSTRG.126138	Nitab4.5_0006115[+]67679-155399	3.14955	48
Nitab4.5_0006117g0030		MSTRG.126155	Nitab4.5_0006117[+]139092-140971	2.90405	1
Nitab4.5_0006119g0050	EF-hand domain, EF-Hand 1, calcium-binding site, Protein kinase, ATP binding site, Protein kinase domain, EF-hand domain pair, Protein kinase-like domain, Serine/threonine-protein kinase, active site, Serine/threonine- / dual specificity protein kinase, catalytic domain	MSTRG.126170	Nitab4.5_0006119[+]19575-39550	2.99347	2
Nitab4.5_0006124g0020	Disease resistance protein, P-loop containing nucleoside triphosphate hydrolase, Phosphotyrosyl phosphatase activator, PTPA, NB-ARC	MSTRG.126215	Nitab4.5_0006124[-]41959-42613	103.147	264
Nitab4.5_0006124g0020	Disease resistance protein, P-loop containing nucleoside triphosphate hydrolase, Phosphotyrosyl phosphatase activator, PTPA, NB-ARC	MSTRG.126216	Nitab4.5_0006124[-]42850-55530	14.1548	8
Nitab4.5_0006134g0010	Ribose 5-phosphate isomerase, type A, Ribose-5-phosphate isomerase, type A, subgroup	MSTRG.126325	Nitab4.5_0006134[-]150129-150971	78.8616	486
Nitab4.5_0006136g0010	Domain of unknown function DUF239, Domain of unknown function DUF4409	MSTRG.126337	Nitab4.5_0006136[+]24296-112106	3.7592	10
Nitab4.5_0006139g0010	Pentatricopeptide repeat	MSTRG.126369	Nitab4.5_0006139[-]107086-107973	189.855	526
Nitab4.5_0006156g0020		MSTRG.126512	Nitab4.5_0006156[+]139980-165218	21.0629	378
Nitab4.5_0006164g0040	Mitochondrial substrate/solute carrier, Mitochondrial carrier domain, Mitochondrial carrier protein, Adenine nucleotide translocator 1	MSTRG.126565	Nitab4.5_0006164[+]78066-134720	1.98685	1
Nitab4.5_0006185g0010	Aminoacyl-tRNA synthetase, class II, Proline-tRNA ligase, class IIa, archaeal-type, Anticodon-binding, Aminoacyl-tRNA synthetase, class II (G/ H/ P/ S), conserved domain, Proline-tRNA ligase, class IIa	MSTRG.126743	Nitab4.5_0006185[-]92672-125769	5.33382	44
Nitab4.5_0006190g0040	Ubiquitin-conjugating enzyme/RWD-like	MSTRG.126784	Nitab4.5_0006190[-]53025-68647	2.28002	1
Nitab4.5_0006196g0040		MSTRG.126838	Nitab4.5_0006196[+]1-66626	1462.51	528
Nitab4.5_0006196g0030	Serine/threonine-protein kinase, active site, Serine/threonine- / dual specificity protein kinase, catalytic domain, Protein kinase domain, Protein kinase-like domain	MSTRG.126842	Nitab4.5_0006196[+]78319-165789	233.103	511
Nitab4.5_0006196g0020		MSTRG.126843	Nitab4.5_0006196[-]111693-168433	8133.08	533
Nitab4.5_0000136g0390		MSTRG.12695	Nitab4.5_0000136[-]1270804-1356347	4.12582	9
Nitab4.5_0006213g0020		MSTRG.126964	Nitab4.5_0006213[-]73249-73655	3.99917	1
Nitab4.5_0006214g0010	Protein of unknown function DUF4228, plant	MSTRG.126972	Nitab4.5_0006214[-]6406-49391	1.51144	1
Nitab4.5_0000136g0380	DNA glycosylase, Helix-turn-helix, base-excision DNA repair, C-terminal, HhH-GPD domain	MSTRG.12698	Nitab4.5_0000136[-]1345987-1355826	39.7453	205
Nitab4.5_0006224g0020	Proline oxidase, Proline dehydrogenase	MSTRG.127051	Nitab4.5_0006224[-]37712-39346	7.42498	1
Nitab4.5_0006224g0030	S-adenosylmethionine decarboxylase subgroup, S-adenosylmethionine decarboxylase, core, S-adenosylmethionine decarboxylase, S-adenosylmethionine decarboxylase, conserved site	MSTRG.127057	Nitab4.5_0006224[-]119097-120035	6.13024	6
Nitab4.5_0006225g0030	Peptidase C1A, papain C-terminal, Cysteine peptidase, histidine active site, Proteinase inhibitor I29, cathepsin propeptide, Cysteine peptidase, cysteine active site, Cysteine peptidase, asparagine active site, Peptidase C1A, papain	MSTRG.127071	Nitab4.5_0006225[-]107523-107910	35.3722	46
Nitab4.5_0006239g0040	F-box domain, Phloem protein 2-like	MSTRG.127175	Nitab4.5_0006239[-]758-1619	6.11432	43
Nitab4.5_0006243g0040	Protein kinase, ATP binding site, S-locus glycoprotein, PAN-2 domain, Protein kinase-like domain, Bulb-type lectin domain, Serine-threonine/tyrosine-protein kinase catalytic domain, Concanavalin A-like lectin/glucanase, subgroup, Serine/threonine-protein kinase, active site, Protein kinase domain, Serine/threonine- / dual specificity protein kinase, catalytic domain, Apple-like	MSTRG.127227	Nitab4.5_0006243[+]122118-124977	2.62176	20
Nitab4.5_0006243g0040	Protein kinase, ATP binding site, S-locus glycoprotein, PAN-2 domain, Protein kinase-like domain, Bulb-type lectin domain, Serine-threonine/tyrosine-protein kinase catalytic domain, Concanavalin A-like lectin/glucanase, subgroup, Serine/threonine-protein kinase, active site, Protein kinase domain, Serine/threonine- / dual specificity protein kinase, catalytic domain, Apple-like	MSTRG.127229	Nitab4.5_0006243[+]130816-135725	8.01866	114
Nitab4.5_0006252g0050	Kinesin, motor domain, Kinesin-like protein, Kinesin, motor region, conserved site, P-loop containing nucleoside triphosphate hydrolase	MSTRG.127299	Nitab4.5_0006252[-]96435-96782	29.0604	90
Nitab4.5_0006252g0050	Kinesin, motor domain, Kinesin-like protein, Kinesin, motor region, conserved site, P-loop containing nucleoside triphosphate hydrolase	MSTRG.127300	Nitab4.5_0006252[-]97347-104304	5.11778	148
Nitab4.5_0006255g0010		MSTRG.127325	Nitab4.5_0006255[+]141029-149011	35.1747	48
Nitab4.5_0006279g0020	MORN motif, Phosphatidylinositol-4-phosphate 5-kinase, Phosphatidylinositol-4-phosphate 5-kinase, core, Phosphatidylinositol-4-phosphate 5-kinase, C-terminal, Phosphatidylinositol-4-phosphate 5-kinase, core, subgroup, Phosphatidylinositol-4-phosphate 5-kinase, N-terminal domain	MSTRG.127517	Nitab4.5_0006279[-]88853-93821	33.7303	413
Nitab4.5_0006289g0010	Thiolase-like, Thiolase-like, subgroup	MSTRG.127604	Nitab4.5_0006289[-]57569-71567	5.28383	2
Nitab4.5_0006304g0020	KOW, Ribosomal protein L2 domain 2, Translation protein SH3-like domain, Ribosomal protein L24, Ribosomal protein L24/L26, conserved site	MSTRG.127721	Nitab4.5_0006304[+]124160-132946	7.30624	290
Nitab4.5_0006304g0030	Concanavalin A-like lectin/glucanase, subgroup, Serine/threonine-protein kinase, active site, Serine-threonine/tyrosine-protein kinase catalytic domain, Serine/threonine- / dual specificity protein kinase, catalytic domain, Protein kinase domain, Protein kinase-like domain	MSTRG.127722	Nitab4.5_0006304[+]132983-135256	1.97496	3
Nitab4.5_0000138g0010	ATP11	MSTRG.12781	Nitab4.5_0000138[-]12606-56703	3.25705	1
Nitab4.5_0000138g0020	Ribosomal protein L30, ferredoxin-like fold domain, Ribosomal protein L30, bacterial-type	MSTRG.12785	Nitab4.5_0000138[+]44479-44775	2.62865	28
Nitab4.5_0006325g0010		MSTRG.127888	Nitab4.5_0006325[-]160905-161210	2.42021	1
Nitab4.5_0006326g0090	P-loop containing nucleoside triphosphate hydrolase, Disease resistance protein, NB-ARC	MSTRG.127890	Nitab4.5_0006326[-]12097-118300	90.0177	525
Nitab4.5_0006326g0010	P-loop containing nucleoside triphosphate hydrolase, NB-ARC, Disease resistance protein	MSTRG.127900	Nitab4.5_0006326[-]125764-143947	2.04758	1
Nitab4.5_0006326g0030	Probable transposase, Ptta/En/Spm, plant	MSTRG.127906	Nitab4.5_0006326[-]160179-162216	2.88918	1
Nitab4.5_0006328g0010		MSTRG.127912	Nitab4.5_0006328[-]717-89881	1133.05	508
Nitab4.5_0006331g0020		MSTRG.127927	Nitab4.5_0006331[-]43755-99294	4.89513	2
Nitab4.5_0000138g0070	K+ potassium transporter	MSTRG.12796	Nitab4.5_0000138[-]594901-598997	1.92712	35
Nitab4.5_0006338g0120		MSTRG.127986	Nitab4.5_0006338[+]19653-20064	0.889368	0
Nitab4.5_0006344g0040		MSTRG.128041	Nitab4.5_0006344[-]114126-121050	9.9323	77
Nitab4.5_0006353g0030	Helicase, superfamily 1/2, ATP-binding domain, Helicase, C-terminal, P-loop containing nucleoside triphosphate hydrolase, DNA/RNA helicase, DEAD/DEAH box type, N-terminal, RNA helicase, DEAD-box type, Q motif, GUCT	MSTRG.128103	Nitab4.5_0006353[+]76267-142438	3.32383	132
Nitab4.5_0006354g0060		MSTRG.128113	Nitab4.5_0006354[+]41999-58877	18.4233	281
Nitab4.5_0006355g0030	F-box domain, Phloem protein 2-like	MSTRG.128127	Nitab4.5_0006355[-]108380-114106	35.9395	355
Nitab4.5_0006363g0010	Carbonic anhydrase, prokaryotic-like, conserved site, Carbonic anhydrase	MSTRG.128186	Nitab4.5_0006363[-]57987-117384	90.1069	520
Nitab4.5_0006368g0020	Rab-GTPase-TBC domain	MSTRG.128216	Nitab4.5_0006368[-]140413-141050	3.08453	69
Nitab4.5_0000138g0180	Zinc/iron permease, fungal/plant, Zinc/iron permease	MSTRG.12826	Nitab4.5_0000138[+]1223848-1295749	10.9963	5
Nitab4.5_0006377g0040	Ribonuclease H-like domain, Reverse transcriptase zinc-binding domain	MSTRG.128264	Nitab4.5_0006377[+]8067-20364	2.70731	3
Nitab4.5_0006377g0020	WD40/YVTN repeat-like-containing domain, Cleavage and polyadenylation specificity factor subunit 2	MSTRG.128275	Nitab4.5_0006377[-]131112-132330	8.07894	61
Nitab4.5_0006382g0010	Plant lipid transfer protein/Par allergen, Bifunctional inhibitor/plant lipid transfer protein/seed storage helical domain	MSTRG.128301	Nitab4.5_0006382[-]118837-124956	716.803	10
Nitab4.5_0006388g0020		MSTRG.128347	Nitab4.5_0006388[+]35711-91235	1.85728	1
Nitab4.5_0006388g0010	Protein kinase domain, Protein kinase, ATP binding site, Serine/threonine- / dual specificity protein kinase, catalytic domain, Serine/threonine-protein kinase, active site, Protein kinase-like domain	MSTRG.128350	Nitab4.5_0006388[+]94751-96222	14.6877	1
Nitab4.5_0006390g0070	Domain of unknown function DUF1227, Xeroderma pigmentosum group D protein, Helicase-like, DEXD box c2 type, Helicase, superfamily 1/2, ATP-binding domain, DinG/Rad3-type, DNA helicase (DNA repair), Rad3 type, P-loop containing nucleoside triphosphate hydrolase, DEAD2, ATP-dependent helicase, C-terminal	MSTRG.128364	Nitab4.5_0006390[+]96761-97514	7.07491	169
Nitab4.5_0006411g0010	UDP-glucuronosyl/UDP-glucosyltransferase	MSTRG.128533	Nitab4.5_0006411[-]19598-63759	4.23631	3
Nitab4.5_0006419g0020	Protein of unknown function DUF247, plant	MSTRG.128589	Nitab4.5_0006419[+]61838-79549	9.62633	23
Nitab4.5_0006420g0020	K Homology domain, type 1, K Homology domain	MSTRG.128597	Nitab4.5_0006420[-]17285-19467	2.83988	3
Nitab4.5_0006429g0070		MSTRG.128677	Nitab4.5_0006429[+]125526-147680	17.4215	176
Nitab4.5_0006433g0020	Zinc finger, RING/FYVE/PHD-type	MSTRG.128694	Nitab4.5_0006433[-]10600-88312	6.54559	9
Nitab4.5_0006433g0010	Linker histone H1/H5, domain H15, Winged helix-turn-helix DNA-binding domain, Histone H5	MSTRG.128697	Nitab4.5_0006433[-]87095-87388	3.82605	1
Nitab4.5_0006438g0010		MSTRG.128735	Nitab4.5_0006438[-]44673-50324	3.8431	1
Nitab4.5_0006443g0030	WD40 repeat, WD40-repeat-containing domain, Protein of unknown function DUF3337, G-protein beta WD-40 repeat, WD40 repeat, conserved site, WD40/YVTN repeat-like-containing domain	MSTRG.128762	Nitab4.5_0006443[-]47098-48665	4.24873	1
Nitab4.5_0006443g0010		MSTRG.128765	Nitab4.5_0006443[-]68895-69690	16.8464	230
Nitab4.5_0006461g0040	Protein of unknown function DUF1005	MSTRG.128905	Nitab4.5_0006461[+]64692-67099	6.67504	115
Nitab4.5_0006461g0030		MSTRG.128910	Nitab4.5_0006461[+]143760-144158	11.0809	36
Nitab4.5_0006475g0040	(2R)-phospho-3-sulpholactate synthase, ComA, Aldolase-type TIM barrel, Peptidase S8, subtilisin-related	MSTRG.129009	Nitab4.5_0006475[+]105451-131278	1130.06	376
Nitab4.5_0006476g0010	TRAF-like, SIAH-type domain, Zinc finger, RING/FYVE/PHD-type, Zinc finger, RING-type, conserved site, Zinc finger, RING-type	MSTRG.129013	Nitab4.5_0006476[+]41222-42489	3.58406	6
Nitab4.5_0006485g0040	Glyceraldehyde 3-phosphate dehydrogenase, NAD(P) binding domain, Domain of unknown function CP12, Glyceraldehyde 3-phosphate dehydrogenase, catalytic domain, Glyceraldehyde-3-phosphate dehydrogenase, type I, Glyceraldehyde/Erythrose phosphate dehydrogenase family, NAD(P)-binding domain, Glyceraldehyde 3-phosphate dehydrogenase, active site	MSTRG.129094	Nitab4.5_0006485[+]97711-141466	7.56378	3
Nitab4.5_0006489g0070	Heavy metal-associated domain, HMA	MSTRG.129126	Nitab4.5_0006489[-]148624-152094	6.01986	9
Nitab4.5_0006501g0010	General substrate transporter, Major facilitator superfamily domain, general substrate transporter	MSTRG.129207	Nitab4.5_0006501[-]15505-23701	4.11369	1
Nitab4.5_0006502g0030	NADH:ubiquinone oxidoreductase, 49kDa subunit, conserved site, NADH-quinone oxidoreductase, subunit D	MSTRG.129216	Nitab4.5_0006502[+]20091-40236	25.7965	10
Nitab4.5_0006503g0020	Ubiquitin-conjugating enzyme/RWD-like, Ubiquitin-conjugating enzyme, E2	MSTRG.129232	Nitab4.5_0006503[+]86403-108500	200.229	111
Nitab4.5_0006505g0050		MSTRG.129242	Nitab4.5_0006505[+]51114-51507	4.72722	20
Nitab4.5_0006520g0010	ABC transporter, conserved site, ABC transporter-like, P-loop containing nucleoside triphosphate hydrolase, AAA+ ATPase domain	MSTRG.129358	Nitab4.5_0006520[-]82298-85483	154.549	353
Nitab4.5_0006520g0010	ABC transporter, conserved site, ABC transporter-like, P-loop containing nucleoside triphosphate hydrolase, AAA+ ATPase domain	MSTRG.129359	Nitab4.5_0006520[-]83630-84795	4.13241	8
Nitab4.5_0006525g0010	Phloem protein 2-like	MSTRG.129393	Nitab4.5_0006525[+]63253-132130	78.6754	268
Nitab4.5_0006532g0010		MSTRG.129460	Nitab4.5_0006532[-]106733-126191	3.3358	6
Nitab4.5_0006542g0020	Helicase, C-terminal, Helicase, superfamily 1/2, ATP-binding domain, Helicase/SANT-associated, DNA binding, P-loop containing nucleoside triphosphate hydrolase, SNF2-related	MSTRG.129541	Nitab4.5_0006542[-]67856-69640	2.4665	1
Nitab4.5_0006548g0010	STAS domain, Sulphate anion transporter, conserved site, Sulphate anion transporter, Sulphate transporter	MSTRG.129579	Nitab4.5_0006548[-]37196-39037	3.15558	51
Nitab4.5_0006549g0010	DNA-binding WRKY	MSTRG.129586	Nitab4.5_0006549[+]2007-33257	4.12765	16
Nitab4.5_0006554g0050		MSTRG.129621	Nitab4.5_0006554[+]62500-66548	11.2923	52
Nitab4.5_0006555g0010	Ribosomal protein S17e, Ribosomal protein S17e, conserved site	MSTRG.129630	Nitab4.5_0006555[-]83420-83878	3.31477	1
Nitab4.5_0006555g0030	DWNN domain	MSTRG.129635	Nitab4.5_0006555[-]143964-149680	5.60141	320
Nitab4.5_0006555g0030	DWNN domain	MSTRG.129636	Nitab4.5_0006555[-]147674-148025	13.0234	13
Nitab4.5_0006561g0010	Ribosomal protein L38e	MSTRG.129679	Nitab4.5_0006561[-]36038-69142	15.9654	191
Nitab4.5_0006562g0070	Auxin-induced protein, ARG7	MSTRG.129694	Nitab4.5_0006562[-]143627-145480	3.82119	7
Nitab4.5_0006564g0060	NB-ARC, P-loop containing nucleoside triphosphate hydrolase, Disease resistance protein	MSTRG.129703	Nitab4.5_0006564[+]77213-139569	20.0651	512
Nitab4.5_0006564g0030	Lipase, GDSL, SGNH hydrolase-type esterase domain	MSTRG.129704	Nitab4.5_0006564[-]89422-97329	2.10113	3
Nitab4.5_0006568g0010	Pectin lyase fold/virulence factor, Parallel beta-helix repeat, Pectin lyase fold, Glycoside hydrolase, family 28	MSTRG.129739	Nitab4.5_0006568[-]133586-143263	2.17016	24
Nitab4.5_0006569g0040		MSTRG.129747	Nitab4.5_0006569[+]90129-132890	4.11721	3
Nitab4.5_0006586g0040	Zinc finger, RING/FYVE/PHD-type, C1-like	MSTRG.129875	Nitab4.5_0006586[+]7216-75131	5.60409	7
Nitab4.5_0006589g0020	S-adenosylmethionine synthetase superfamily, S-adenosylmethionine synthetase, S-adenosylmethionine synthetase, central domain, S-adenosylmethionine synthetase, N-terminal, S-adenosylmethionine synthetase, conserved site, S-adenosylmethionine synthetase, C-terminal	MSTRG.129894	Nitab4.5_0006589[+]2464-46452	42.6533	344
Nitab4.5_0006591g0030	ssDNA-binding transcriptional regulator, Plant transcription factor	MSTRG.129915	Nitab4.5_0006591[+]71544-75666	2.52627	10
Nitab4.5_0006598g0020	Auxin-induced protein, ARG7	MSTRG.129964	Nitab4.5_0006598[-]22996-26647	22.1024	207
Nitab4.5_0000141g0120	Putative S-adenosyl-L-methionine-dependent methyltransferase	MSTRG.12997	Nitab4.5_0000141[+]852723-868779	46.8126	165
Nitab4.5_0006605g0010	Tetratricopeptide-like helical	MSTRG.130008	Nitab4.5_0006605[-]41547-112122	2.21749	1
Nitab4.5_0006605g0040	Winged helix-turn-helix DNA-binding domain, Plant methyltransferase dimerisation, O-methyltransferase, family 2	MSTRG.130012	Nitab4.5_0006605[+]98804-154213	106.336	42
Nitab4.5_0006615g0020	Bifunctional inhibitor/plant lipid transfer protein/seed storage helical domain, Plant lipid transfer protein/Par allergen	MSTRG.130078	Nitab4.5_0006615[-]40700-136847	16.8915	3
Nitab4.5_0000141g0280	RNA-binding S4 domain, Ribosomal protein S4/S9, eukaryotic/archaeal, Ribosomal protein S4/S9, Ribosomal protein S4, conserved site, Ribosomal protein S4/S9, N-terminal	MSTRG.13010	Nitab4.5_0000141[-]1229743-1231218	28.0665	6
Nitab4.5_0006622g0050	Casein kinase II, regulatory subunit, Casein kinase II, regulatory subunit, alpha-helical, Casein kinase II, regulatory subunit, beta-sheet	MSTRG.130115	Nitab4.5_0006622[+]76002-126856	3.6896	5
Nitab4.5_0006622g0110	Amino acid transporter, transmembrane	MSTRG.130116	Nitab4.5_0006622[-]85661-97917	73.2133	5
Nitab4.5_0000141g0290	Cyclophilin-like peptidyl-prolyl cis-trans isomerase domain	MSTRG.13012	Nitab4.5_0000141[-]1250039-1267236	11.1722	293
Nitab4.5_0006635g0040	Galactose mutarotase-like domain, Aldose 1-epimerase, Glycoside hydrolase-type carbohydrate-binding, subgroup, Aldose 1-/Glucose-6-phosphate 1-epimerase	MSTRG.130208	Nitab4.5_0006635[-]46214-49877	6.3249	71
Nitab4.5_0006635g0040	Galactose mutarotase-like domain, Aldose 1-epimerase, Glycoside hydrolase-type carbohydrate-binding, subgroup, Aldose 1-/Glucose-6-phosphate 1-epimerase	MSTRG.130209	Nitab4.5_0006635[-]55446-62209	50.6583	58
Nitab4.5_0006636g0030	Nucleotide-binding, alpha-beta plait	MSTRG.130222	Nitab4.5_0006636[+]23296-144247	25.0096	297
Nitab4.5_0006640g0010	Myb domain, Homeodomain-like, SANT/Myb domain	MSTRG.130256	Nitab4.5_0006640[-]30836-31363	3.78409	13
Nitab4.5_0006644g0030	Phosphoglycerate mutase, 2,3-bisphosphoglycerate-independent, BPG-independent PGAM, N-terminal, Alkaline-phosphatase-like, core domain, Metalloenzyme, Alkaline phosphatase-like, alpha/beta/alpha	MSTRG.130288	Nitab4.5_0006644[-]58411-58660	2.12711	1
Nitab4.5_0006653g0010	Zinc finger, RING/FYVE/PHD-type, Protein of unknown function DUF1644	MSTRG.130364	Nitab4.5_0006653[-]116688-120293	18.1143	447
Nitab4.5_0006656g0020	Domain of unknown function DUF1221, Serine-threonine/tyrosine-protein kinase catalytic domain, Protein kinase-like domain, Protein kinase domain	MSTRG.130388	Nitab4.5_0006656[+]111473-141756	3114.24	440
Nitab4.5_0006664g0010	Glycosyl transferase, family 8	MSTRG.130454	Nitab4.5_0006664[-]139180-139534	2.6796	1
Nitab4.5_0006665g0030	Carbonic anhydrase, Carbonic anhydrase, prokaryotic-like, conserved site	MSTRG.130459	Nitab4.5_0006665[-]52248-52873	9.22871	16
Nitab4.5_0006691g0010	NB-ARC, Disease resistance protein, P-loop containing nucleoside triphosphate hydrolase	MSTRG.130675	Nitab4.5_0006691[-]124425-130474	1.59712	3
Nitab4.5_0006695g0070	Domain of unknown function DUF4283	MSTRG.130703	Nitab4.5_0006695[+]876-77310	816.102	548
Nitab4.5_0006696g0020	Bifunctional inhibitor/plant lipid transfer protein/seed storage helical domain, Hydrophobic seed protein	MSTRG.130716	Nitab4.5_0006696[+]23564-148204	1446.49	471
Nitab4.5_0006701g0010	Tubulin/FtsZ, 2-layer sandwich domain, Tubulin/FtsZ, GTPase domain, Tubulin/FtsZ, C-terminal, Tubulin, Alpha tubulin, Tubulin, C-terminal, Tubulin, conserved site	MSTRG.130755	Nitab4.5_0006701[-]103490-103966	8.48872	7
Nitab4.5_0006721g0030	TPX2 central domain, TPX2, TPX2, C-terminal domain	MSTRG.130892	Nitab4.5_0006721[-]16916-19528	0.625015	0
Nitab4.5_0006729g0010		MSTRG.130941	Nitab4.5_0006729[-]32041-58199	9.15188	72
Nitab4.5_0006738g0020	P-loop containing nucleoside triphosphate hydrolase, Disease resistance protein, NB-ARC	MSTRG.131008	Nitab4.5_0006738[-]56160-63913	11.4294	108
Nitab4.5_0006741g0010	WRC, Glutamine-Leucine-Glutamine, QLQ	MSTRG.131032	Nitab4.5_0006741[-]110481-145625	98.9284	490
Nitab4.5_0006743g0020	EF-hand domain, EF-hand domain pair, EPS15 homology (EH), Dynamin, GTPase domain, P-loop containing nucleoside triphosphate hydrolase	MSTRG.131042	Nitab4.5_0006743[-]23817-149337	22.5723	91
Nitab4.5_0006743g0030	Sialidases	MSTRG.131044	Nitab4.5_0006743[+]41669-106731	16.3043	385
Nitab4.5_0006744g0040		MSTRG.131055	Nitab4.5_0006744[+]70828-124602	2.58916	2
Nitab4.5_0006745g0030	ATPase, F1 complex, OSCP/delta subunit, conserved site, F1F0 ATP synthase OSCP/delta subunit, N-terminal domain, ATPase, F1 complex, OSCP/delta subunit	MSTRG.131068	Nitab4.5_0006745[+]95185-95825	68.2741	152
Nitab4.5_0006760g0010	Histidine kinase-like ATPase, ATP-binding domain	MSTRG.131177	Nitab4.5_0006760[-]26697-45793	56.2942	490
Nitab4.5_0006769g0060	Zinc finger, RING-type, Zinc finger, RING/FYVE/PHD-type	MSTRG.131246	Nitab4.5_0006769[+]81157-91815	12.3108	1
Nitab4.5_0000143g0070	Small GTPase superfamily, Ras type, Small GTPase superfamily, P-loop containing nucleoside triphosphate hydrolase, Small GTPase superfamily, Rab type, Small GTPase superfamily, Rho type, Small GTP-binding protein domain, Ran GTPase	MSTRG.13132	Nitab4.5_0000143[+]164636-166190	8.29162	2
Nitab4.5_0006778g0010	Oxoglutarate/iron-dependent dioxygenase, Isopenicillin N synthase-like, Non-haem dioxygenase N-terminal domain	MSTRG.131322	Nitab4.5_0006778[-]34072-35240	53.6163	37
Nitab4.5_0006780g0020		MSTRG.131341	Nitab4.5_0006780[-]125011-125472	9.69993	35
Nitab4.5_0006781g0010	Zinc finger, RING/FYVE/PHD-type, Mlo-related protein, Zinc finger, RING-type	MSTRG.131345	Nitab4.5_0006781[-]21180-31393	30.072	21
Nitab4.5_0006781g0010	Zinc finger, RING/FYVE/PHD-type, Mlo-related protein, Zinc finger, RING-type	MSTRG.131346	Nitab4.5_0006781[-]30109-40937	3.10085	2
Nitab4.5_0006785g0070	Myosin head, motor domain, Dil domain, IQ motif, EF-hand binding site, Myosin, N-terminal, SH3-like, Dilute, P-loop containing nucleoside triphosphate hydrolase	MSTRG.131379	Nitab4.5_0006785[+]19482-29211	4.28732	200
Nitab4.5_0006785g0070	Myosin head, motor domain, Dil domain, IQ motif, EF-hand binding site, Myosin, N-terminal, SH3-like, Dilute, P-loop containing nucleoside triphosphate hydrolase	MSTRG.131381	Nitab4.5_0006785[+]30185-30530	4.04115	86
Nitab4.5_0006785g0070	Myosin head, motor domain, Dil domain, IQ motif, EF-hand binding site, Myosin, N-terminal, SH3-like, Dilute, P-loop containing nucleoside triphosphate hydrolase	MSTRG.131382	Nitab4.5_0006785[+]30802-33914	6.96504	146
Nitab4.5_0000143g0140	Cystatin, Proteinase inhibitor I25, cystatin, conserved site, Proteinase inhibitor I25, cystatin	MSTRG.13142	Nitab4.5_0000143[+]361361-370345	5.37379	1
Nitab4.5_0000143g0160	Sodium/sulphate symporter	MSTRG.13144	Nitab4.5_0000143[-]443330-467839	24.7144	6
Nitab4.5_0000143g0170		MSTRG.13145	Nitab4.5_0000143[+]464748-541473	233.472	326
Nitab4.5_0006794g0040	Zinc finger, C2H2, Zinc finger, C2H2-like, Zinc finger, BED-type predicted	MSTRG.131450	Nitab4.5_0006794[+]105050-106720	2.88256	1
Nitab4.5_0006801g0050	WD40 repeat, G-protein beta WD-40 repeat, WD40/YVTN repeat-like-containing domain, Coatomer, WD associated region, WD40-repeat-containing domain, Coatomer beta' subunit (COPB2)	MSTRG.131492	Nitab4.5_0006801[+]14444-92616	111.61	464
Nitab4.5_0000143g0360	Cupredoxin, Plastocyanin-like	MSTRG.13167	Nitab4.5_0000143[+]1100147-1140592	0.695255	0
Nitab4.5_0006822g0010	Cytochrome P450, Cytochrome P450, conserved site, Cytochrome P450, E-class, group I	MSTRG.131673	Nitab4.5_0006822[-]102309-106667	10.4325	30
Nitab4.5_0000143g0350	Valyl/Leucyl/Isoleucyl-tRNA synthetase, editing domain, Isoleucine-tRNA ligase, Aminoacyl-tRNA synthetase, class Ia, Valyl/Leucyl/Isoleucyl-tRNA synthetase, class I, anticodon-binding, Rossmann-like alpha/beta/alpha sandwich fold, Aminoacyl-tRNA synthetase, class 1a, anticodon-binding, Aminoacyl-tRNA synthetase, class I, conserved site	MSTRG.13168	Nitab4.5_0000143[-]1126152-1140592	126.198	344
Nitab4.5_0006824g0040	Histone H3, Histone core, Histone-fold	MSTRG.131688	Nitab4.5_0006824[-]20934-52093	911.554	239
Nitab4.5_0006835g0020	Nucleic acid-binding, OB-fold	MSTRG.131763	Nitab4.5_0006835[-]30366-58847	17.8612	27
Nitab4.5_0006842g0010	BTB/POZ-like, BTB/POZ, BTB/POZ fold, Zinc finger, TAZ-type	MSTRG.131803	Nitab4.5_0006842[+]26389-105328	5.84152	41
Nitab4.5_0006851g0020	Retrotransposon gag domain	MSTRG.131857	Nitab4.5_0006851[-]43698-48399	12.2666	100
Nitab4.5_0006855g0020	P-loop containing nucleoside triphosphate hydrolase, Sulfotransferase domain	MSTRG.131888	Nitab4.5_0006855[+]62971-116469	1.89328	4
Nitab4.5_0000143g0560		MSTRG.13192	Nitab4.5_0000143[-]1468703-1475662	19.2823	135
Nitab4.5_0000143g0590	Cytochrome P450, Cytochrome P450, E-class, group I	MSTRG.13195	Nitab4.5_0000143[-]1505896-1511572	4.07249	19
Nitab4.5_0000143g0600	Homeodomain-like, Homeobox domain	MSTRG.13196	Nitab4.5_0000143[-]1558795-1595180	17.0998	40
Nitab4.5_0006870g0010	UDP-glucuronosyl/UDP-glucosyltransferase	MSTRG.131975	Nitab4.5_0006870[-]23980-67280	2.63944	3
Nitab4.5_0006875g0020	Probable transposase, Ptta/En/Spm, plant	MSTRG.132013	Nitab4.5_0006875[-]709-2398	1.00048	1
Nitab4.5_0006877g0010	Ubiquitin-associated/translation elongation factor EF1B, N-terminal, eukaryote, Ubiquitin domain, Heat shock chaperonin-binding, Ubiquilin, Ubiquitin-associated domain/translation elongation factor EF-Ts, N-terminal, Ubiquitin supergroup, UBA-like	MSTRG.132033	Nitab4.5_0006877[+]129637-131093	2.00549	1
Nitab4.5_0006879g0050		MSTRG.132047	Nitab4.5_0006879[+]27010-45124	3.00226	80
Nitab4.5_0006892g0040	RNA polymerase II, heptapeptide repeat, eukaryotic, RNA polymerase, alpha subunit, RNA polymerase Rpb1, domain 3, RNA polymerase Rpb1, domain 4, RNA polymerase Rpb1, domain 1, RNA polymerase Rpb1, domain 5, RNA polymerase, N-terminal, RNA polymerase Rpb1, domain 7	MSTRG.132149	Nitab4.5_0006892[+]26742-31116	44.0137	244
Nitab4.5_0006892g0010		MSTRG.132152	Nitab4.5_0006892[-]89763-90131	5.31418	27
Nitab4.5_0006914g0020	NAD(P)-binding domain	MSTRG.132294	Nitab4.5_0006914[+]56593-141932	163.101	404
Nitab4.5_0006916g0010	Chloroplast envelope protein translocase, IAP75, Surface antigen variable number, Bacterial surface antigen (D15)	MSTRG.132319	Nitab4.5_0006916[-]116778-117042	1.62301	1
Nitab4.5_0006926g0030	Zinc finger, RING-type, conserved site, Zinc finger, RING-type, Zinc finger, RING/FYVE/PHD-type, Zinc finger, C3HC4 RING-type	MSTRG.132376	Nitab4.5_0006926[+]8924-90020	158.99	547
Nitab4.5_0006929g0010	60S ribosomal protein L4, C-terminal domain, Ribosomal protein L4 domain, Ribosomal protein L4/L1e, Ribosomal protein L4/L1e, eukaryotic/archaeal, conserved site	MSTRG.132406	Nitab4.5_0006929[-]70973-71481	1.70963	7
Nitab4.5_0006934g0020		MSTRG.132428	Nitab4.5_0006934[-]21823-23660	170.649	144
Nitab4.5_0006935g0010	CMP/dCMP deaminase, zinc-binding, Cytidine deaminase-like, Cytidine deaminase, homodimeric, APOBEC/CMP deaminase, zinc-binding, Cytidine/deoxycytidylate deaminase, zinc-binding domain	MSTRG.132436	Nitab4.5_0006935[-]110464-111165	10.3477	11
Nitab4.5_0006960g0010	Catalase active site, Catalase core domain, Catalase, mono-functional, haem-containing, Catalase immune-responsive domain, Catalase-like domain, Catalase, mono-functional, haem-containing, clades 1 and 3, Catalase haem-binding site	MSTRG.132607	Nitab4.5_0006960[+]62749-65178	6.50514	2
Nitab4.5_0006970g0020	Isopenicillin N synthase-like, Oxoglutarate/iron-dependent dioxygenase, Non-haem dioxygenase N-terminal domain	MSTRG.132692	Nitab4.5_0006970[-]26001-28375	44.6668	456
Nitab4.5_0006973g0020		MSTRG.132715	Nitab4.5_0006973[-]30265-30632	2.81253	1
Nitab4.5_0006975g0020	Kelch repeat type 1, Kelch-type beta propeller	MSTRG.132729	Nitab4.5_0006975[+]2816-89479	1.94857	2
Nitab4.5_0006988g0030	Xyloglucan endo-transglycosylase, C-terminal, Concanavalin A-like lectin/glucanase, subgroup, Glycoside hydrolase, family 16, active site, Glycoside hydrolase, family 16, Concanavalin A-like lectin/glucanases superfamily	MSTRG.132836	Nitab4.5_0006988[-]43268-43638	2.87542	3
Nitab4.5_0006994g0100	Zinc finger, GRF-type	MSTRG.132886	Nitab4.5_0006994[+]13454-18960	2.13639	3
Nitab4.5_0006999g0060	Protein DA1 like	MSTRG.132941	Nitab4.5_0006999[+]62601-64969	3.09028	7
Nitab4.5_0007007g0030	Mediator complex, subunit Med21	MSTRG.133004	Nitab4.5_0007007[+]59852-86191	0.917452	0
Nitab4.5_0007024g0030	Protein kinase domain, Serine/threonine- / dual specificity protein kinase, catalytic domain, Serine/threonine-protein kinase, active site, Protein kinase, ATP binding site, Protein kinase-like domain	MSTRG.133110	Nitab4.5_0007024[-]19356-40631	5.18794	63
Nitab4.5_0007026g0030	Glycine cleavage H-protein, Glycine cleavage H-protein, subgroup, 2-oxo acid dehydrogenase, lipoyl-binding site, Single hybrid motif	MSTRG.133133	Nitab4.5_0007026[-]35810-46802	128.573	516
Nitab4.5_0007034g0030	Domain of unknown function DUF4050	MSTRG.133193	Nitab4.5_0007034[+]122607-130500	5.89019	1
Nitab4.5_0007039g0010	Major intrinsic protein, Major intrinsic protein, conserved site, Aquaporin-like	MSTRG.133221	Nitab4.5_0007039[-]120997-122129	1.85175	3
Nitab4.5_0007048g0010		MSTRG.133273	Nitab4.5_0007048[-]133027-138946	4.10011	3
Nitab4.5_0007061g0110		MSTRG.133362	Nitab4.5_0007061[-]3696-4710	4.62711	22
Nitab4.5_0007061g0110		MSTRG.133363	Nitab4.5_0007061[-]3865-4876	2.87735	8
Nitab4.5_0007062g0010	Transcription factor GRAS	MSTRG.133385	Nitab4.5_0007062[-]78637-80012	1.50065	1
Nitab4.5_0007064g0040	Cytochrome P450, Cytochrome P450, conserved site	MSTRG.133401	Nitab4.5_0007064[+]63113-70552	2.86278	24
Nitab4.5_0007068g0080		MSTRG.133418	Nitab4.5_0007068[+]26690-108748	271.984	234
Nitab4.5_0007079g0010		MSTRG.133508	Nitab4.5_0007079[+]114903-120684	5.87599	3
Nitab4.5_0007092g0020	Extracellular solute-binding protein, family 3, Ionotropic glutamate receptor, Ionotropic glutamate receptor, plant, Extracellular ligand-binding receptor, Periplasmic binding protein-like I, GPCR, family 3, gamma-aminobutyric acid receptor, type B	MSTRG.133581	Nitab4.5_0007092[+]91008-132894	1.67496	1
Nitab4.5_0007095g0010	CBF1-interacting co-repressor CIR, N-terminal domain	MSTRG.133613	Nitab4.5_0007095[+]43291-45125	76.4628	61
Nitab4.5_0007095g0010	CBF1-interacting co-repressor CIR, N-terminal domain	MSTRG.133614	Nitab4.5_0007095[+]44592-44982	21.6041	76
Nitab4.5_0007098g0010		MSTRG.133637	Nitab4.5_0007098[+]98812-99167	173.656	290
Nitab4.5_0007100g0020	Protein kinase-like domain, Protein kinase domain, UbiB domain	MSTRG.133648	Nitab4.5_0007100[-]3454-58862	272.584	542
Nitab4.5_0007104g0040	RNA polymerase Rpb2, OB-fold, DNA-directed RNA polymerase, subunit 2, RNA polymerase Rpb2, domain 3, RNA polymerase Rpb2, domain 2, Photosystem antenna protein-like, DNA-directed RNA polymerase, subunit 2, domain 6	MSTRG.133685	Nitab4.5_0007104[-]102863-137615	977.586	301
Nitab4.5_0007111g0020	UBA-like, UV excision repair protein Rad23, Ubiquitin-associated domain/translation elongation factor EF-Ts, N-terminal, Ubiquitin-associated/translation elongation factor EF1B, N-terminal, eukaryote	MSTRG.133747	Nitab4.5_0007111[+]6276-10849	8.07848	68
Nitab4.5_0007121g0010		MSTRG.133806	Nitab4.5_0007121[-]29584-33920	21.7178	10
Nitab4.5_0007124g0010		MSTRG.133819	Nitab4.5_0007124[-]212-73953	365.881	331
Nitab4.5_0007124g0010		MSTRG.133821	Nitab4.5_0007124[-]51128-54601	2.61921	33
Nitab4.5_0007126g0030	Aminotransferases, class-I, pyridoxal-phosphate-binding site, Aspartate/other aminotransferase, Catalase, mono-functional, haem-containing, Pyridoxal phosphate-dependent transferase, Aminotransferase, class I/classII, Pyridoxal phosphate-dependent transferase, major region, subdomain 1	MSTRG.133835	Nitab4.5_0007126[+]3094-68871	20.4566	361
Nitab4.5_0007133g0040	Cytochrome P450, E-class, group I, Cytochrome P450	MSTRG.133879	Nitab4.5_0007133[+]110096-110698	23.3867	39
Nitab4.5_0007147g0020	Transcription factor GRAS	MSTRG.133966	Nitab4.5_0007147[+]93291-93802	16.6445	310
Nitab4.5_0007148g0010	Mitochondrial import protein TIM15, Zinc finger, DNL-type	MSTRG.133979	Nitab4.5_0007148[-]106027-108084	6.64572	81
Nitab4.5_0007152g0020		MSTRG.134012	Nitab4.5_0007152[-]67946-73812	11.7362	12
Nitab4.5_0007167g0040	Pentatricopeptide repeat, Tetratricopeptide-like helical	MSTRG.134124	Nitab4.5_0007167[+]108017-108680	3.11417	17
Nitab4.5_0007168g0010	Zinc finger, C2H2	MSTRG.134128	Nitab4.5_0007168[-]87597-121573	2.77589	1
Nitab4.5_0007170g0010	S-locus glycoprotein	MSTRG.134137	Nitab4.5_0007170[-]37238-71906	65.8625	33
Nitab4.5_0007176g0010	Ribosomal protein S5, Ribosomal protein S5, N-terminal, conserved site, Ribosomal protein S5, eukaryotic/archaeal, Ribosomal protein S5 domain 2-type fold, Double-stranded RNA-binding domain, Ribosomal protein S5, N-terminal, Ribosomal protein S5, C-terminal, Ribosomal protein S5 domain 2-type fold, subgroup	MSTRG.134204	Nitab4.5_0007176[+]94455-96175	1.67903	1
Nitab4.5_0007185g0010	Protein of unknown function DUF716, TMEM45	MSTRG.134265	Nitab4.5_0007185[-]100474-101118	1.49141	1
Nitab4.5_0007189g0030	Thioredoxin-like fold, Thioredoxin	MSTRG.134287	Nitab4.5_0007189[-]58490-63375	3.98753	1
Nitab4.5_0000147g0290	Heavy metal-associated domain, HMA	MSTRG.13437	Nitab4.5_0000147[+]1262066-1262507	7.14517	10
Nitab4.5_0007206g0030	Chitin-binding, type 1, Glycoside hydrolase, family 19, catalytic, Lysozyme-like domain, Glycoside hydrolase, family 19, Chitin-binding, type 1, conserved site	MSTRG.134403	Nitab4.5_0007206[+]128713-129791	100.23	235
Nitab4.5_0007206g0030	Chitin-binding, type 1, Glycoside hydrolase, family 19, catalytic, Lysozyme-like domain, Glycoside hydrolase, family 19, Chitin-binding, type 1, conserved site	MSTRG.134404	Nitab4.5_0007206[+]129174-129940	51.3202	17
Nitab4.5_0007217g0010	Nucleic acid-binding, OB-fold, Ribosomal protein S17	MSTRG.134477	Nitab4.5_0007217[-]39459-39962	11.4053	4
Nitab4.5_0007221g0020	Zinc finger, RING/FYVE/PHD-type, CTLH, C-terminal LisH motif, LisH dimerisation motif, CTLH/CRA C-terminal to LisH motif domain, CRA domain, RING-type zinc-finger, LisH dimerisation motif	MSTRG.134507	Nitab4.5_0007221[-]35219-36547	9.2371	27
Nitab4.5_0007228g0030	Pyridoxal phosphate-dependent transferase, Pyridoxal phosphate-dependent transferase, major region, subdomain 1	MSTRG.134558	Nitab4.5_0007228[+]59578-93452	12.3262	27
Nitab4.5_0007240g0020	RNA recognition motif domain, RNA-binding motif, Lupus La protein, Nucleotide-binding, alpha-beta plait, RNA-binding protein Lupus La, Winged helix-turn-helix DNA-binding domain	MSTRG.134619	Nitab4.5_0007240[+]6110-15383	1.21753	1
Nitab4.5_0007252g0010	Lipoxygenase, iron binding site, Lipoxygenase, PLAT/LH2 domain, Lipoxygenase, C-terminal, Lipoxygenase, conserved site, Lipase/lipooxygenase, PLAT/LH2, Lipoxygenase, domain 3, Lipoxygenase, plant	MSTRG.134698	Nitab4.5_0007252[+]6175-63474	10.463	380
Nitab4.5_0007252g0010	Lipoxygenase, iron binding site, Lipoxygenase, PLAT/LH2 domain, Lipoxygenase, C-terminal, Lipoxygenase, conserved site, Lipase/lipooxygenase, PLAT/LH2, Lipoxygenase, domain 3, Lipoxygenase, plant	MSTRG.134699	Nitab4.5_0007252[+]17542-24080	5.8394	369
Nitab4.5_0007252g0020	Lipoxygenase, Lipoxygenase, C-terminal, Lipase/lipooxygenase, PLAT/LH2, Lipoxygenase, conserved site, PLAT/LH2 domain, Lipoxygenase, plant, Lipoxygenase, iron binding site, Lipoxygenase, domain 3	MSTRG.134704	Nitab4.5_0007252[+]76598-119128	3.38315	62
Nitab4.5_0007252g0020	Lipoxygenase, Lipoxygenase, C-terminal, Lipase/lipooxygenase, PLAT/LH2, Lipoxygenase, conserved site, PLAT/LH2 domain, Lipoxygenase, plant, Lipoxygenase, iron binding site, Lipoxygenase, domain 3	MSTRG.134706	Nitab4.5_0007252[+]80328-81577	2.74097	28
Nitab4.5_0007254g0040	Haem peroxidase, animal, Haem peroxidase	MSTRG.134717	Nitab4.5_0007254[+]11407-46086	13.0194	9
Nitab4.5_0007270g0010	Zinc finger, LIM-type, Ubiquitin interacting motif, Protein DA1 like	MSTRG.134832	Nitab4.5_0007270[+]1485-51356	0.465665	0
Nitab4.5_0007287g0040	Allene oxide cyclase	MSTRG.134959	Nitab4.5_0007287[-]124942-125960	9.52176	3
Nitab4.5_0007288g0010	START-like domain, Polyketide cyclase/dehydrase	MSTRG.134963	Nitab4.5_0007288[-]97243-99939	2.12218	5
Nitab4.5_0007293g0040	Auxin-induced protein, ARG7	MSTRG.134994	Nitab4.5_0007293[-]24814-26072	9.11492	24
Nitab4.5_0007303g0050	MORN motif	MSTRG.135073	Nitab4.5_0007303[+]66467-79214	1.51082	1
Nitab4.5_0007303g0080	FAR1 DNA binding domain	MSTRG.135075	Nitab4.5_0007303[+]106392-110156	11.2048	93
Nitab4.5_0007306g0030	Tetratricopeptide-like helical, RNA-processing protein, HAT helix	MSTRG.135092	Nitab4.5_0007306[+]14192-27437	5.32797	74
Nitab4.5_0007310g0010	Xyloglucan fucosyltransferase	MSTRG.135114	Nitab4.5_0007310[+]10560-91285	820.08	334
Nitab4.5_0007313g0020	Uncharacterised protein family Cys-rich	MSTRG.135143	Nitab4.5_0007313[-]122460-122797	5.81548	21
Nitab4.5_0000149g0090	Domain of unknown function DUF4283	MSTRG.13525	Nitab4.5_0000149[-]689189-762762	48.9609	543
Nitab4.5_0007332g0010	Ribonuclease H-like domain	MSTRG.135257	Nitab4.5_0007332[-]39816-58305	14.8793	8
Nitab4.5_0007335g0020	Ribosomal protein L7Ae conserved site, Ribosomal protein L7Ae/L8/Nhp2 family, Ribosomal protein L7A/L8, Ribosomal protein L7Ae/L30e/S12e/Gadd45	MSTRG.135278	Nitab4.5_0007335[-]50271-51772	4.16472	1
Nitab4.5_0007342g0010	FAS1 domain	MSTRG.135313	Nitab4.5_0007342[-]10574-48749	2166.54	109
Nitab4.5_0007342g0040	FAS1 domain	MSTRG.135314	Nitab4.5_0007342[+]10574-11839	0.438486	0
Nitab4.5_0007345g0020	Mitochondrial carrier protein, EF-hand domain, Mitochondrial substrate/solute carrier, EF-hand domain pair, EF-Hand 1, calcium-binding site, Mitochondrial carrier domain	MSTRG.135347	Nitab4.5_0007345[-]115038-127051	36.5844	157
Nitab4.5_0007368g0010	IQ motif, EF-hand binding site, Domain of unknown function DUF4005	MSTRG.135486	Nitab4.5_0007368[-]81428-81854	4.72999	12
Nitab4.5_0007376g0050	Major facilitator superfamily domain, general substrate transporter, Nonaspanin (TM9SF)	MSTRG.135539	Nitab4.5_0007376[+]35314-36921	6.00305	24
Nitab4.5_0000149g0240	Alpha/beta hydrolase fold-3	MSTRG.13556	Nitab4.5_0000149[+]1295808-1302459	10.7359	15
Nitab4.5_0007406g0020	Cytochrome P450, Cytochrome P450, E-class, group I	MSTRG.135751	Nitab4.5_0007406[-]64590-74869	12.5044	69
Nitab4.5_0007408g0020		MSTRG.135772	Nitab4.5_0007408[+]85676-107830	10.6194	208
Nitab4.5_0007424g0030	Aminotransferase-like, plant mobile domain	MSTRG.135882	Nitab4.5_0007424[+]82369-121815	9.08356	6
Nitab4.5_0007427g0020		MSTRG.135900	Nitab4.5_0007427[-]26972-103961	74.3561	46
Nitab4.5_0007441g0030	B3 domain-containing protein, DNA-binding pseudobarrel domain	MSTRG.135979	Nitab4.5_0007441[+]52916-67144	14.0847	101
Nitab4.5_0007467g0030		MSTRG.136149	Nitab4.5_0007467[+]124585-125101	4.58473	4
Nitab4.5_0007474g0010	IQ motif, EF-hand binding site, Domain of unknown function DUF4005	MSTRG.136189	Nitab4.5_0007474[-]58451-60955	36.6367	336
Nitab4.5_0000008g0810		MSTRG.1362	Nitab4.5_0000008[+]3334671-3336877	4.77959	268
Nitab4.5_0007480g0010		MSTRG.136226	Nitab4.5_0007480[-]26550-27247	51.7349	8
Nitab4.5_0007482g0020	Alpha crystallin/Hsp20 domain, HSP20-like chaperone	MSTRG.136243	Nitab4.5_0007482[-]32616-33127	4.17015	3
Nitab4.5_0007493g0010	Cation/H+ exchanger	MSTRG.136327	Nitab4.5_0007493[-]29166-29808	1.68317	1
Nitab4.5_0000150g0120	Glycoside hydrolase, family 1, Glycoside hydrolase, family 1, active site, Glycoside hydrolase, catalytic domain, Glycoside hydrolase, superfamily	MSTRG.13633	Nitab4.5_0000150[+]1459808-1516985	5.35985	22
Nitab4.5_0007493g0030	Bifunctional inhibitor/plant lipid transfer protein/seed storage helical domain, Hydrophobic seed protein	MSTRG.136331	Nitab4.5_0007493[+]86081-86451	3.08447	2
Nitab4.5_0007494g0020	Glycoside hydrolase, catalytic domain, Glycoside hydrolase family 20, catalytic core, Beta-hexosaminidase subunit alpha/beta, Glycoside hydrolase, superfamily	MSTRG.136353	Nitab4.5_0007494[+]108338-110837	2.18846	1
Nitab4.5_0007512g0050	Protein kinase-like domain, Malectin-like carbohydrate-binding domain, Serine-threonine/tyrosine-protein kinase catalytic domain, Protein kinase, ATP binding site	MSTRG.136463	Nitab4.5_0007512[+]84323-90560	3.05975	26
Nitab4.5_0007523g0020		MSTRG.136536	Nitab4.5_0007523[-]17205-22721	2.02423	2
Nitab4.5_0000151g0140	Aspartic peptidase domain, Aspartic peptidase, Aspartic peptidase, active site	MSTRG.13657	Nitab4.5_0000151[-]362781-364120	7.94651	76
Nitab4.5_0007532g0010	K+ potassium transporter	MSTRG.136576	Nitab4.5_0007532[-]5134-59803	37.6535	83
Nitab4.5_0000151g0140	Aspartic peptidase domain, Aspartic peptidase, Aspartic peptidase, active site	MSTRG.13658	Nitab4.5_0000151[-]365727-366040	6.12235	2
Nitab4.5_0007540g0020	Ferric reductase transmembrane component-like domain, EF-Hand 1, calcium-binding site, Riboflavin synthase-like beta-barrel, NADPH oxidase Respiratory burst, Ferric reductase, NAD binding, Ferredoxin reductase-type FAD-binding domain, Cytochrome b245, heavy chain, EF-hand domain, EF-hand domain pair, FAD-binding 8	MSTRG.136634	Nitab4.5_0007540[-]41122-41614	5.54536	216
Nitab4.5_0007554g0010	LPS-induced tumor necrosis factor alpha factor	MSTRG.136727	Nitab4.5_0007554[-]117669-125723	54.8293	148
Nitab4.5_0000151g0240	WD40 repeat, conserved site, WD40-repeat-containing domain, G-protein beta WD-40 repeat, WD40 repeat, WD40/YVTN repeat-like-containing domain	MSTRG.13675	Nitab4.5_0000151[+]815846-828624	1.64136	1
Nitab4.5_0000151g0270	Galactose-binding domain-like, Protein of unknown function DUF642	MSTRG.13681	Nitab4.5_0000151[+]1002760-1057162	23.0405	8
Nitab4.5_0000151g0280	Bicarbonate transporter, eukaryotic, Bicarbonate transporter, C-terminal	MSTRG.13682	Nitab4.5_0000151[+]1042470-1082473	3.83312	1
Nitab4.5_0007575g0020	Fatty acid desaturase, type 1, Cytochrome b5-like heme/steroid binding domain, Fatty acid/sphingolipid desaturase	MSTRG.136858	Nitab4.5_0007575[+]26819-89223	13.6809	4
Nitab4.5_0007582g0040	Domain of unknown function DUF4283	MSTRG.136894	Nitab4.5_0007582[+]810-28037	2.39834	1
Nitab4.5_0007591g0020	Pentatricopeptide repeat	MSTRG.136963	Nitab4.5_0007591[-]9201-103366	18.348	3
Nitab4.5_0007594g0020	GH3 auxin-responsive promoter	MSTRG.136980	Nitab4.5_0007594[+]9571-11254	2.1473	2
Nitab4.5_0007598g0030	Alpha crystallin/Hsp20 domain, HSP20-like chaperone	MSTRG.137004	Nitab4.5_0007598[+]5461-5943	129.838	121
Nitab4.5_0007598g0010	Aspartic peptidase domain, Aspartic peptidase	MSTRG.137007	Nitab4.5_0007598[+]72520-104037	0.670391	0
Nitab4.5_0007598g0010	Aspartic peptidase domain, Aspartic peptidase	MSTRG.137008	Nitab4.5_0007598[+]77163-77927	9.38483	48
Nitab4.5_0007599g0020		MSTRG.137014	Nitab4.5_0007599[+]83511-85193	29.5846	180
Nitab4.5_0007609g0030	Alpha/beta hydrolase fold-3	MSTRG.137082	Nitab4.5_0007609[+]26733-51813	12.8184	135
Nitab4.5_0007610g0020	DnaJ domain, Homeodomain-like, DnaJ domain, conserved site, SANT domain, SANT/Myb domain	MSTRG.137086	Nitab4.5_0007610[+]30610-30885	9.91846	1
Nitab4.5_0007624g0040	Mechanosensitive ion channel MscS, Like-Sm (LSM) domain	MSTRG.137166	Nitab4.5_0007624[-]39511-108480	75.1334	132
Nitab4.5_0007629g0030	Peptidase C19, ubiquitin carboxyl-terminal hydrolase 2, conserved site, Ubiquitin carboxyl-terminal hydrolases family 2	MSTRG.137187	Nitab4.5_0007629[+]16661-39249	4.17073	2
Nitab4.5_0000152g0030		MSTRG.13724	Nitab4.5_0000152[-]344766-356190	1.46641	2
Nitab4.5_0007661g0020		MSTRG.137395	Nitab4.5_0007661[+]76112-83679	44.619	280
Nitab4.5_0007662g0010		MSTRG.137397	Nitab4.5_0007662[-]56621-121497	10.8193	29
Nitab4.5_0007669g0030	Frigida-like	MSTRG.137456	Nitab4.5_0007669[+]35983-63142	2.54391	49
Nitab4.5_0000152g0190	WD40-repeat-containing domain, WD40 repeat, WD40/YVTN repeat-like-containing domain	MSTRG.13754	Nitab4.5_0000152[+]795338-795661	2.30766	1
Nitab4.5_0007683g0020		MSTRG.137544	Nitab4.5_0007683[+]43054-123980	25.6232	533
Nitab4.5_0000152g0200	BTB/POZ, BTB/POZ fold, BTB/POZ-like	MSTRG.13760	Nitab4.5_0000152[+]841700-843566	4.65233	16
Nitab4.5_0000152g0200	BTB/POZ, BTB/POZ fold, BTB/POZ-like	MSTRG.13762	Nitab4.5_0000152[+]843684-845595	8.1758	5
Nitab4.5_0007704g0010	Alcohol dehydrogenase superfamily, zinc-type, Polyketide synthase, enoylreductase, GroES (chaperonin 10)-like, NAD(P)-binding domain, Alcohol dehydrogenase GroES-like	MSTRG.137652	Nitab4.5_0007704[+]56570-56940	2.14588	3
Nitab4.5_0007706g0020	Vps53-like, N-terminal	MSTRG.137668	Nitab4.5_0007706[-]102402-105183	9.29678	1
Nitab4.5_0007711g0030		MSTRG.137706	Nitab4.5_0007711[-]108669-110953	4.80282	37
Nitab4.5_0007720g0010	Glutathione S-transferase, C-terminal-like, Thioredoxin-like fold, Glutathione S-transferase, N-terminal	MSTRG.137764	Nitab4.5_0007720[-]8200-14632	3.91608	20
Nitab4.5_0007730g0020	Leucine-rich repeat, Protein kinase, ATP binding site, Protein kinase domain, Concanavalin A-like lectin/glucanase, subgroup, Protein kinase-like domain, Leucine-rich repeat-containing N-terminal, type 2	MSTRG.137836	Nitab4.5_0007730[+]29230-110174	0.558243	0
Nitab4.5_0007737g0010	Acyl-CoA N-acyltransferase, GNAT domain	MSTRG.137885	Nitab4.5_0007737[-]98539-99023	102.585	118
Nitab4.5_0007747g0010	Zinc finger, U1-type	MSTRG.137966	Nitab4.5_0007747[-]72351-83470	20.2615	29
Nitab4.5_0007749g0010	Vacuolar protein sorting-associate protein Vta1/Callose synthase, N-terminal domain	MSTRG.137977	Nitab4.5_0007749[+]66136-66445	1.89531	2
Nitab4.5_0007754g0030	Extensin domain	MSTRG.138002	Nitab4.5_0007754[+]10510-104136	311.772	429
Nitab4.5_0007757g0010	RNA helicase, ATP-dependent, DEAD-box, conserved site, DNA/RNA helicase, DEAD/DEAH box type, N-terminal, RNA helicase, DEAD-box type, Q motif, Helicase, superfamily 1/2, ATP-binding domain, Helicase, C-terminal, P-loop containing nucleoside triphosphate hydrolase	MSTRG.138017	Nitab4.5_0007757[+]42821-44218	2.629	5
Nitab4.5_0007765g0020	C2 domain	MSTRG.138079	Nitab4.5_0007765[+]114163-115317	36.0972	52
Nitab4.5_0007773g0060		MSTRG.138136	Nitab4.5_0007773[+]36409-56542	19.5922	144
Nitab4.5_0007775g0010	Caffeate O-methyltransferase (COMT) family, Plant methyltransferase dimerisation, Winged helix-turn-helix DNA-binding domain, O-methyltransferase, family 2	MSTRG.138153	Nitab4.5_0007775[+]2192-3375	1.7124	1
Nitab4.5_0007776g0030	Protein transport protein SecG/Sec61-beta/Sbh1	MSTRG.138164	Nitab4.5_0007776[+]65074-67343	10.6356	133
Nitab4.5_0007809g0010		MSTRG.138369	Nitab4.5_0007809[+]95200-109046	13.1238	343
Nitab4.5_0007815g0080	EF-hand domain, EF-Hand 1, calcium-binding site, EF-hand domain pair	MSTRG.138394	Nitab4.5_0007815[+]32521-95785	47.0854	443
Nitab4.5_0007815g0080	EF-hand domain, EF-Hand 1, calcium-binding site, EF-hand domain pair	MSTRG.138400	Nitab4.5_0007815[+]61722-65945	22.1355	12
Nitab4.5_0007816g0020	Thaumatin, Thaumatin, conserved site	MSTRG.138406	Nitab4.5_0007816[-]15905-17191	5.69484	57
Nitab4.5_0007820g0020		MSTRG.138431	Nitab4.5_0007820[+]112393-117192	8.13273	39
Nitab4.5_0007820g0020		MSTRG.138432	Nitab4.5_0007820[+]116722-118819	5.05444	5
Nitab4.5_0007821g0020	Protein of unknown function DUF566	MSTRG.138435	Nitab4.5_0007821[+]34577-78373	499.272	136
Nitab4.5_0000153g0200	Aminotransferase-like, plant mobile domain	MSTRG.13846	Nitab4.5_0000153[+]1452516-1453251	1.27835	1
Nitab4.5_0007833g0010	Heavy metal-associated domain, HMA	MSTRG.138504	Nitab4.5_0007833[-]23259-24220	94.7026	129
Nitab4.5_0007834g0040	Lipase, GDSL, SGNH hydrolase-type esterase domain	MSTRG.138510	Nitab4.5_0007834[+]34038-36048	16.8852	96
Nitab4.5_0007834g0050	SecA DEAD-like, N-terminal	MSTRG.138517	Nitab4.5_0007834[+]105363-109591	6.69832	46
Nitab4.5_0007879g0060	K+ potassium transporter	MSTRG.138799	Nitab4.5_0007879[+]34267-109178	162.413	59
Nitab4.5_0007879g0060	K+ potassium transporter	MSTRG.138802	Nitab4.5_0007879[+]43149-49503	0.931457	0
Nitab4.5_0007900g0030	HR-like lesion-inducer	MSTRG.138926	Nitab4.5_0007900[-]21235-21782	9.9499	73
Nitab4.5_0007918g0030	Domain of unknown function DUF4378	MSTRG.139044	Nitab4.5_0007918[+]16752-18210	4.52687	9
Nitab4.5_0007923g0020	Ribosomal protein L5 domain, Ribosomal protein L5, Ribosomal protein L5, conserved site	MSTRG.139087	Nitab4.5_0007923[-]70399-71736	2.70999	1
Nitab4.5_0007926g0020	DNA glycosylase, HhH-GPD domain	MSTRG.139098	Nitab4.5_0007926[+]58462-60988	7.91005	34
Nitab4.5_0007928g0020	Basic-leucine zipper domain	MSTRG.139108	Nitab4.5_0007928[+]44322-102403	19.1408	113
Nitab4.5_0007955g0010	Ubiquinol cytochrome reductase, transmembrane domain, Rieske iron-sulphur protein, Rieske [2Fe-2S] iron-sulphur domain, Rieske iron-sulphur protein, C-terminal, Ubiquinol-cytochrome c reductase, iron-sulphur subunit	MSTRG.139248	Nitab4.5_0007955[-]26427-26985	6.44879	1
Nitab4.5_0007956g0010	RWP-RK domain, Phox/Bem1p	MSTRG.139257	Nitab4.5_0007956[-]31745-100434	30.7363	530
Nitab4.5_0007956g0050	Lateral organ boundaries, LOB	MSTRG.139259	Nitab4.5_0007956[+]85637-86132	2.78917	2
Nitab4.5_0007963g0010	Glycine cleavage T-protein, C-terminal barrel, Glycine cleavage system T protein, GTP-binding protein TrmE/Glycine cleavage system T protein, domain 1, Glycine cleavage T-protein, N-terminal	MSTRG.139297	Nitab4.5_0007963[-]91537-91921	2.99216	3
Nitab4.5_0007992g0040	Tetratricopeptide repeat-containing domain, Tetratricopeptide-like helical	MSTRG.139463	Nitab4.5_0007992[+]51100-51566	2.5493	4
Nitab4.5_0008011g0010	Thaumatin, Thaumatin, conserved site	MSTRG.139582	Nitab4.5_0008011[-]14505-16671	1.74167	1
Nitab4.5_0000008g0890	WD40/YVTN repeat-like-containing domain, Potassium channel tetramerisation-type BTB domain, Quinoprotein amine dehydrogenase, beta chain-like, BTB/POZ-like, BTB/POZ fold	MSTRG.1396	Nitab4.5_0000008[+]4067146-4067668	4.12614	1
Nitab4.5_0008031g0040	NAD(P)-binding domain, NmrA-like	MSTRG.139710	Nitab4.5_0008031[-]24138-30548	48.9908	34
Nitab4.5_0008037g0020	Fe-S metabolism associated domain, SufE-like, Quinolinate synthetase A	MSTRG.139749	Nitab4.5_0008037[-]68002-112980	7.6185	41
Nitab4.5_0008041g0010	Cytochrome P450, Cytochrome P450, E-class, group I, Cytochrome P450, conserved site	MSTRG.139771	Nitab4.5_0008041[-]10577-60013	4.15491	3
Nitab4.5_0008122g0010	S-adenosylmethionine decarboxylase, S-adenosylmethionine decarboxylase, core	MSTRG.140254	Nitab4.5_0008122[+]18747-19224	41.5984	10
Nitab4.5_0008127g0020		MSTRG.140278	Nitab4.5_0008127[-]21422-22754	3.60189	1
Nitab4.5_0008132g0010	Beta-lactamase-like, DNA repair metallo-beta-lactamase	MSTRG.140293	Nitab4.5_0008132[-]9-65948	14.9951	2
Nitab4.5_0008141g0010	IQ motif, EF-hand binding site, Domain of unknown function DUF4005	MSTRG.140342	Nitab4.5_0008141[-]10542-14045	2.62288	10
Nitab4.5_0008153g0020	Major facilitator superfamily domain, general substrate transporter, Proton-dependent oligopeptide transporter family	MSTRG.140430	Nitab4.5_0008153[-]13523-18884	18.7929	16
Nitab4.5_0008162g0030	Armadillo-like helical, Armadillo-type fold	MSTRG.140478	Nitab4.5_0008162[+]102251-102632	2.40128	1
Nitab4.5_0008173g0030	Calreticulin/calnexin, P domain, Concanavalin A-like lectin/glucanase, subgroup, Concanavalin A-like lectin/glucanases superfamily, Calreticulin, Calreticulin/calnexin, conserved site, Calreticulin/calnexin	MSTRG.140537	Nitab4.5_0008173[+]100190-100719	32.3156	235
Nitab4.5_0000156g0210	Lipase, GDXG, active site, Alpha/beta hydrolase fold-3	MSTRG.14056	Nitab4.5_0000156[+]1407394-1407862	5.56754	1
Nitab4.5_0008182g0060		MSTRG.140598	Nitab4.5_0008182[+]51854-52471	23.4695	355
Nitab4.5_0008189g0020	Proteasome assembly chaperone 2, Proteasome assembly chaperone 2, eukaryotic	MSTRG.140635	Nitab4.5_0008189[-]10947-29374	14.1899	468
Nitab4.5_0008193g0040	UDP-glucuronosyl/UDP-glucosyltransferase	MSTRG.140657	Nitab4.5_0008193[+]55555-100745	39.0571	193
Nitab4.5_0008213g0070	Clp ATPase, C-terminal, P-loop containing nucleoside triphosphate hydrolase, Chaperonin ClpB, AAA+ ATPase domain, ClpA/B family, ClpA/B, conserved site 2, ATPase, AAA-type, core, Double Clp-N motif, ATPase, AAA-2, Clp, N-terminal, ClpA/B, conserved site 1	MSTRG.140782	Nitab4.5_0008213[+]18809-55745	0.076538	0
Nitab4.5_0008226g0020	Terpenoid synthase, Terpene synthase, N-terminal domain, Terpenoid cyclases/protein prenyltransferase alpha-alpha toroid, Terpene synthase, metal-binding domain	MSTRG.140841	Nitab4.5_0008226[-]78202-110658	35.0316	8
Nitab4.5_0008231g0020	Isopenicillin N synthase-like, Non-haem dioxygenase N-terminal domain	MSTRG.140869	Nitab4.5_0008231[+]109297-109732	60.2075	80
Nitab4.5_0008240g0010	NAD(P)-binding domain, Short-chain dehydrogenase/reductase SDR, Glucose/ribitol dehydrogenase	MSTRG.140912	Nitab4.5_0008240[+]44051-44646	1.40499	2
Nitab4.5_0008244g0020	Domain of unknown function DUF303, acetylesterase putative	MSTRG.140936	Nitab4.5_0008244[+]9238-89553	187.457	467
Nitab4.5_0008247g0040	RlpA-like double-psi beta-barrel domain, Expansin, Expansin, cellulose-binding-like domain, Expansin/pollen allergen, DPBB domain, Expansin/Lol pI, Barwin-like endoglucanase	MSTRG.140949	Nitab4.5_0008247[-]5540-8868	1.81814	11
Nitab4.5_0008247g0010	RNA-binding protein Lupus La, Winged helix-turn-helix DNA-binding domain	MSTRG.140954	Nitab4.5_0008247[-]85266-86003	2.00116	2
Nitab4.5_0008251g0010		MSTRG.140973	Nitab4.5_0008251[-]35298-79879	23.7443	355
Nitab4.5_0008251g0010		MSTRG.140975	Nitab4.5_0008251[-]75563-102568	12.5975	370
Nitab4.5_0008265g0020	Amidohydrolase 2	MSTRG.141050	Nitab4.5_0008265[-]74752-76738	2.55606	3
Nitab4.5_0008265g0020	Amidohydrolase 2	MSTRG.141051	Nitab4.5_0008265[-]80695-88967	2.08559	2
Nitab4.5_0008278g0010	Thiamine thiazole synthase, Cyclophilin-like peptidyl-prolyl cis-trans isomerase domain, Thiazole biosynthetic enzyme Thi4 family	MSTRG.141129	Nitab4.5_0008278[+]55416-103103	39.0634	386
Nitab4.5_0008291g0020	Protein of unknown function DUF1350	MSTRG.141207	Nitab4.5_0008291[+]99384-105282	44.7828	423
Nitab4.5_0008312g0040	Ankyrin repeat-containing domain, Transcription factor, SBP-box	MSTRG.141317	Nitab4.5_0008312[-]18146-81568	14.225	12
Nitab4.5_0000158g0070	Transcription factor MYC/MYB N-terminal, Myc-type, basic helix-loop-helix (bHLH) domain	MSTRG.14140	Nitab4.5_0000158[-]773984-777870	0.342992	0
Nitab4.5_0008329g0020	WD40 repeat, WD40/YVTN repeat-like-containing domain, WD40-repeat-containing domain	MSTRG.141402	Nitab4.5_0008329[-]6427-7034	0.965473	0
Nitab4.5_0008329g0040	Rapid ALkalinization Factor	MSTRG.141410	Nitab4.5_0008329[+]61632-62430	17.2273	6
Nitab4.5_0000158g0100	Aluminum-activated malate transporter	MSTRG.14142	Nitab4.5_0000158[-]848807-947864	8.3527	486
Nitab4.5_0008334g0040	Late embryogenesis abundant protein, LEA-25/LEA-D113	MSTRG.141435	Nitab4.5_0008334[+]82529-95683	72.6267	496
Nitab4.5_0008337g0060	Pectin lyase fold, Pectinesterase inhibitor domain, Pectinesterase, catalytic, Pectin lyase fold/virulence factor, Pectinesterase, active site	MSTRG.141469	Nitab4.5_0008337[+]100278-101320	2.10051	1
Nitab4.5_0008339g0040		MSTRG.141474	Nitab4.5_0008339[+]2967-11741	13.5763	4
Nitab4.5_0008362g0020	Homeobox domain, Homeobox KN domain, Homeodomain-like, KNOX1, KNOX2	MSTRG.141607	Nitab4.5_0008362[-]83926-84688	1.58324	1
Nitab4.5_0008388g0020		MSTRG.141739	Nitab4.5_0008388[+]24171-27209	14.5673	464
Nitab4.5_0008390g0030	Disease resistance protein, P-loop containing nucleoside triphosphate hydrolase, NB-ARC	MSTRG.141755	Nitab4.5_0008390[-]1718-53595	7.6213	23
Nitab4.5_0008390g0030	Disease resistance protein, P-loop containing nucleoside triphosphate hydrolase, NB-ARC	MSTRG.141757	Nitab4.5_0008390[-]5407-81997	11.3952	208
Nitab4.5_0008401g0020	Cytochrome P450, Cytochrome P450, conserved site, Cytochrome P450, E-class, group I	MSTRG.141817	Nitab4.5_0008401[+]75145-107458	43.9351	38
Nitab4.5_0008406g0020		MSTRG.141841	Nitab4.5_0008406[+]2385-49575	15.955	486
Nitab4.5_0008414g0050		MSTRG.141892	Nitab4.5_0008414[+]41442-42625	361.117	271
Nitab4.5_0008437g0020	WD40 repeat, WD40/YVTN repeat-like-containing domain, Quinonprotein alcohol dehydrogenase-like superfamily, WD40-repeat-containing domain	MSTRG.142011	Nitab4.5_0008437[+]31953-98378	1639.77	547
Nitab4.5_0008441g0010	Alpha-N-acetylglucosaminidase, N-terminal, Alpha-N-acetylglucosaminidase, Alpha-N-acetylglucosaminidase, tim-barrel domain, Alpha-N-acetylglucosaminidase, C-terminal	MSTRG.142039	Nitab4.5_0008441[-]42758-43699	8.92158	3
Nitab4.5_0008448g0020		MSTRG.142077	Nitab4.5_0008448[-]66733-84214	1.14733	1
Nitab4.5_0008450g0020	Peptidase M16, C-terminal domain, Peptidase M16 domain, Metalloenzyme, LuxS/M16 peptidase-like, Peptidase M16, zinc-binding site, Peptidase M16, N-terminal	MSTRG.142084	Nitab4.5_0008450[-]24958-30254	34.4662	6
Nitab4.5_0008454g0020	Glycoside hydrolase, superfamily, Glycoside hydrolase, family 35, Beta-galactosidase 1-like, Glycoside hydrolase, catalytic domain, Galactose-binding domain-like, Glycoside hydrolase, family 35, conserved site	MSTRG.142106	Nitab4.5_0008454[-]45678-59859	3.05778	79
Nitab4.5_0008487g0020	Ribonuclease H domain, Ribonuclease H-like domain	MSTRG.142288	Nitab4.5_0008487[-]33632-78914	12.0623	498
Nitab4.5_0008489g0010	Cytochrome P450, Cytochrome P450, E-class, group I, Cytochrome P450, conserved site	MSTRG.142298	Nitab4.5_0008489[+]49848-102073	86.5139	42
Nitab4.5_0008502g0010	NB-ARC, P-loop containing nucleoside triphosphate hydrolase	MSTRG.142364	Nitab4.5_0008502[+]95537-101453	7.42278	9
Nitab4.5_0008503g0010		MSTRG.142367	Nitab4.5_0008503[+]17794-50188	30.6532	484
Nitab4.5_0000160g0030		MSTRG.14244	Nitab4.5_0000160[+]241719-269857	14.9872	351
Nitab4.5_0008517g0010	Aldehyde dehydrogenase, N-terminal, Aldehyde/histidinol dehydrogenase, Aldehyde dehydrogenase domain	MSTRG.142441	Nitab4.5_0008517[-]37390-40352	2.14075	1
Nitab4.5_0008523g0020	Carbamoyl-phosphate synthase, small subunit N-terminal domain, Glutamine amidotransferase, Carbamoyl-phosphate synthase, small subunit	MSTRG.142488	Nitab4.5_0008523[-]56564-56904	3.93314	4
Nitab4.5_0008527g0010	Glycoside hydrolase, catalytic domain, Glycoside hydrolase, family 17, Glycoside hydrolase, superfamily	MSTRG.142513	Nitab4.5_0008527[-]26502-105017	458.267	69
Nitab4.5_0008539g0020		MSTRG.142586	Nitab4.5_0008539[+]48266-64155	8.11643	2
Nitab4.5_0008551g0020	Armadillo, Armadillo-like helical, Armadillo-type fold	MSTRG.142645	Nitab4.5_0008551[-]76939-104906	9.6561	26
Nitab4.5_0008551g0020	Armadillo, Armadillo-like helical, Armadillo-type fold	MSTRG.142647	Nitab4.5_0008551[-]81090-83035	2.32908	2
Nitab4.5_0008554g0040	SGNH hydrolase-type esterase domain, Lipase, GDSL	MSTRG.142662	Nitab4.5_0008554[+]32421-62514	3.50896	29
Nitab4.5_0008558g0010	VQ	MSTRG.142683	Nitab4.5_0008558[-]8132-8546	3.00865	1
Nitab4.5_0008578g0060		MSTRG.142810	Nitab4.5_0008578[-]1168-20200	1.93373	1
Nitab4.5_0008595g0010	ZF-HD homeobox protein, Cys/His-rich dimerisation domain, Homeodomain-like, Homeodomain, ZF-HD class	MSTRG.142924	Nitab4.5_0008595[+]98039-98799	2.94579	1
Nitab4.5_0008600g0010		MSTRG.142949	Nitab4.5_0008600[-]98265-98608	6.1686	1
Nitab4.5_0008619g0020		MSTRG.143044	Nitab4.5_0008619[+]47222-76683	65.3292	463
Nitab4.5_0008649g0010	ATPase, F1 complex alpha/beta subunit, N-terminal domain, ATP synthase, F1 beta subunit, ATPase, F1/V1/A1 complex, alpha/beta subunit, C-terminal, ATPase, F1 complex, beta subunit, ATPase, F1 complex beta subunit/V1 complex, C-terminal, ATPase, F1/V1/A1 complex, alpha/beta subunit, nucleotide-binding domain, ATPase, alpha/beta subunit, nucleotide-binding domain, active site, P-loop containing nuc…	MSTRG.143182	Nitab4.5_0008649[+]96351-99504	5.94569	1
Nitab4.5_0008653g0010		MSTRG.143200	Nitab4.5_0008653[-]36969-37664	12.1848	26
Nitab4.5_0000161g0250	Small GTPase superfamily, Rab type, Small GTPase superfamily, Ras type, Small GTPase superfamily, Small GTP-binding protein domain, Small GTPase superfamily, Rho type, Ran GTPase, Small GTPase superfamily, ARF type, P-loop containing nucleoside triphosphate hydrolase	MSTRG.14325	Nitab4.5_0000161[-]1099604-1412751	14.768	2
Nitab4.5_0008665g0050		MSTRG.143263	Nitab4.5_0008665[+]67733-84659	3616.72	383
Nitab4.5_0008666g0010	Short-chain dehydrogenase/reductase SDR, Glucose/ribitol dehydrogenase, NAD(P)-binding domain	MSTRG.143268	Nitab4.5_0008666[+]44775-46382	2.73107	1
Nitab4.5_0008674g0030	N-acetylglucosaminyl transferase component	MSTRG.143309	Nitab4.5_0008674[+]59604-60864	2.4955	5
Nitab4.5_0008675g0010		MSTRG.143314	Nitab4.5_0008675[+]68350-69292	271.974	375
Nitab4.5_0008680g0020	Late blight resistance protein R1, Leucine-rich repeat, Disease resistance protein, NB-ARC, P-loop containing nucleoside triphosphate hydrolase	MSTRG.143343	Nitab4.5_0008680[+]67533-96034	26.9113	296
Nitab4.5_0008683g0010	HAD-superfamily hydrolase, subfamily IIB, HAD-like domain, Trehalose-phosphatase, Glycosyl transferase, family 20	MSTRG.143357	Nitab4.5_0008683[-]2094-73907	0.283911	0
Nitab4.5_0008683g0010	HAD-superfamily hydrolase, subfamily IIB, HAD-like domain, Trehalose-phosphatase, Glycosyl transferase, family 20	MSTRG.143359	Nitab4.5_0008683[-]48707-49385	1.23649	1
Nitab4.5_0008691g0010	Transferase, Chloramphenicol acetyltransferase-like domain	MSTRG.143392	Nitab4.5_0008691[+]42987-43309	2.00185	2
Nitab4.5_0008694g0010	Triose-phosphate transporter domain	MSTRG.143407	Nitab4.5_0008694[-]23630-98895	0.466835	0
Nitab4.5_0008716g0010		MSTRG.143502	Nitab4.5_0008716[+]26058-40138	9.70101	44
Nitab4.5_0008724g0020	Peptidase M16 domain, Metalloenzyme, LuxS/M16 peptidase-like, Peptidase M16, N-terminal, Peptidase M16, zinc-binding site, Peptidase M16, C-terminal domain	MSTRG.143540	Nitab4.5_0008724[+]15448-100966	14.3007	160
Nitab4.5_0008750g0010	Protein of unknown function DUF761, plant	MSTRG.143684	Nitab4.5_0008750[-]25361-25724	5.5476	6
Nitab4.5_0008767g0010	Putative S-adenosyl-L-methionine-dependent methyltransferase	MSTRG.143773	Nitab4.5_0008767[+]49493-51021	4.32776	7
Nitab4.5_0008768g0040	Pleckstrin-like, plant	MSTRG.143780	Nitab4.5_0008768[-]87282-95716	0.565382	0
Nitab4.5_0008782g0080	Putative S-adenosyl-L-methionine-dependent methyltransferase	MSTRG.143851	Nitab4.5_0008782[+]79762-82544	2.98568	1
Nitab4.5_0000163g0020	Ribonuclease H-like domain	MSTRG.14390	Nitab4.5_0000163[+]180557-196160	5.99092	159
Nitab4.5_0000163g0060	Zinc finger, RING/FYVE/PHD-type, Zinc finger, RING-type	MSTRG.14396	Nitab4.5_0000163[+]331789-390813	11.4962	3
Nitab4.5_0008809g0020	Nucleotide-binding, alpha-beta plait, RNA recognition motif domain	MSTRG.143991	Nitab4.5_0008809[-]4551-5630	23.0115	82
Nitab4.5_0008822g0030	Rubredoxin-type fold, Zinc finger, RING/FYVE/PHD-type	MSTRG.144048	Nitab4.5_0008822[-]58028-75368	8.7252	7
Nitab4.5_0008838g0010	ZF-HD homeobox protein, Cys/His-rich dimerisation domain	MSTRG.144125	Nitab4.5_0008838[-]41266-43185	91.4283	109
Nitab4.5_0008857g0010	Protein OBERON, Zinc finger, PHD-type	MSTRG.144215	Nitab4.5_0008857[+]76853-77793	4.55116	1
Nitab4.5_0008862g0030		MSTRG.144239	Nitab4.5_0008862[+]83216-83607	7.24692	1
Nitab4.5_0000163g0210		MSTRG.14434	Nitab4.5_0000163[+]1082989-1092721	9.49698	27
Nitab4.5_0008892g0020	DNA-binding pseudobarrel domain, Auxin response factor, Aux/IAA-ARF-dimerisation, AUX/IAA protein	MSTRG.144382	Nitab4.5_0008892[-]65353-67380	1.8864	1
Nitab4.5_0008905g0060	Domain of unknown function DUF239, Domain of unknown function DUF4409	MSTRG.144446	Nitab4.5_0008905[+]12776-26680	6.84489	2
Nitab4.5_0008922g0010	Glycosyl transferase, family 17	MSTRG.144538	Nitab4.5_0008922[-]41860-93976	16.8572	1
Nitab4.5_0008927g0020	Alpha-N-acetylglucosaminidase, N-terminal, Alpha-N-acetylglucosaminidase, C-terminal, Alpha-N-acetylglucosaminidase, Alpha-N-acetylglucosaminidase, tim-barrel domain	MSTRG.144563	Nitab4.5_0008927[+]55166-65858	1.74309	7
Nitab4.5_0008952g0020		MSTRG.144698	Nitab4.5_0008952[-]7998-63455	210.246	399
Nitab4.5_0008968g0010		MSTRG.144798	Nitab4.5_0008968[-]51492-54489	4.57282	12
Nitab4.5_0008972g0020	NUDIX hydrolase domain, NUDIX hydrolase domain-like, NUDIX hydrolase, conserved site	MSTRG.144829	Nitab4.5_0008972[+]60746-61769	3.94088	33
Nitab4.5_0000164g0150	Nucleotide-binding, alpha-beta plait, RNA recognition motif domain, Spen paralogue and orthologue SPOC, C-terminal, SPOC like C-terminal domain	MSTRG.14500	Nitab4.5_0000164[+]1109661-1112291	7.55065	2
Nitab4.5_0009013g0040	Mitochondrial pyruvate carrier	MSTRG.145033	Nitab4.5_0009013[-]1949-3079	8.84349	1
Nitab4.5_0009013g0020	G-patch domain	MSTRG.145040	Nitab4.5_0009013[-]66062-83921	34.9608	296
Nitab4.5_0009017g0020	Prephenate dehydratase, conserved site, Prephenate dehydratase	MSTRG.145053	Nitab4.5_0009017[+]69810-70494	15.9071	2
Nitab4.5_0009029g0010		MSTRG.145115	Nitab4.5_0009029[+]476-52950	19.5092	30
Nitab4.5_0009037g0020		MSTRG.145153	Nitab4.5_0009037[-]10112-11900	3.35344	1
Nitab4.5_0009044g0040	Serine-threonine/tyrosine-protein kinase catalytic domain, Protein kinase-like domain, Concanavalin A-like lectin/glucanase, subgroup, Protein kinase, ATP binding site, Malectin-like carbohydrate-binding domain, Protein kinase domain	MSTRG.145182	Nitab4.5_0009044[+]35172-42004	8.20836	99
Nitab4.5_0009056g0020	Glucosamine/galactosamine-6-phosphate isomerase, 6-phosphogluconolactonase, DevB-type	MSTRG.145235	Nitab4.5_0009056[+]23765-83387	3.57186	3
Nitab4.5_0009062g0010	Ribosomal protein L7/L12, C-terminal, Ribosomal protein L7/L12, C-terminal/adaptor protein ClpS-like, Ribosomal protein L7/L12, oligomerisation, Ribosomal protein L7/L12	MSTRG.145260	Nitab4.5_0009062[-]41505-41826	2.01177	1
Nitab4.5_0009064g0020		MSTRG.145266	Nitab4.5_0009064[+]34352-62247	4.89192	6
Nitab4.5_0009071g0020	Cupredoxin	MSTRG.145297	Nitab4.5_0009071[-]56111-69745	10.1311	2
Nitab4.5_0000165g0150	Leucine-rich repeat-containing N-terminal, type 2, Concanavalin A-like lectin/glucanase, subgroup	MSTRG.14539	Nitab4.5_0000165[+]1067945-1103883	5.02052	1
Nitab4.5_0009101g0010	Thioredoxin-like fold, Thioredoxin domain, Thioredoxin	MSTRG.145417	Nitab4.5_0009101[+]10641-11300	1.47609	1
Nitab4.5_0009109g0050	Helicase, superfamily 1/2, ATP-binding domain, Helicase, C-terminal, DNA/RNA helicase, DEAD/DEAH box type, N-terminal, P-loop containing nucleoside triphosphate hydrolase, Domain of unknown function DUF4217	MSTRG.145466	Nitab4.5_0009109[+]86340-87062	12.5183	456
Nitab4.5_0009144g0010	Protein kinase-like domain, Serine-threonine/tyrosine-protein kinase catalytic domain, Protein kinase, ATP binding site, Concanavalin A-like lectin/glucanase, subgroup, Protein kinase domain	MSTRG.145638	Nitab4.5_0009144[-]37956-41418	70.794	6
Nitab4.5_0009150g0010	Glycoside hydrolase, family 17, Glycoside hydrolase, superfamily, Glycoside hydrolase, catalytic domain	MSTRG.145672	Nitab4.5_0009150[-]59288-59602	5.43527	57
Nitab4.5_0000166g0050	Heavy metal-associated domain, HMA	MSTRG.14570	Nitab4.5_0000166[-]627855-634453	17.7073	80
Nitab4.5_0000166g0080	Cytochrome P450	MSTRG.14574	Nitab4.5_0000166[+]750685-758106	2.77151	21
Nitab4.5_0009165g0010	Pentatricopeptide repeat, Tetratricopeptide-like helical, Rossmann-like alpha/beta/alpha sandwich fold	MSTRG.145747	Nitab4.5_0009165[-]81194-81729	4.09451	18
Nitab4.5_0009166g0020		MSTRG.145749	Nitab4.5_0009166[+]36975-37598	3.55035	1
Nitab4.5_0009173g0010	Trehalose-phosphatase, HAD-superfamily hydrolase, subfamily IIB, HAD-like domain, Glycosyl transferase, family 20	MSTRG.145782	Nitab4.5_0009173[-]63097-81101	38.6879	35
Nitab4.5_0009174g0010	FAS1 domain	MSTRG.145785	Nitab4.5_0009174[-]7494-7755	11.6029	45
Nitab4.5_0009186g0010	Proline-rich nuclear receptor coactivator	MSTRG.145849	Nitab4.5_0009186[+]72200-72731	16.1666	3
Nitab4.5_0009189g0020	Protein phosphatase 2C (PP2C)-like domain, Protein phosphatase 2C	MSTRG.145868	Nitab4.5_0009189[-]85215-85644	2.12155	1
Nitab4.5_0009215g0050	Uncharacterised conserved protein UCP031043, Protein of unknown function DUF966	MSTRG.145984	Nitab4.5_0009215[+]19093-78270	0.749332	0
Nitab4.5_0000166g0120	P-loop containing nucleoside triphosphate hydrolase, ABC transporter type 1, transmembrane domain, ABC transporter, conserved site, ABC transporter-like, ABC transporter, transmembrane domain, AAA+ ATPase domain	MSTRG.14601	Nitab4.5_0000166[+]1356190-1363983	13.1529	372
Nitab4.5_0009237g0010	Apple-like, Bulb-type lectin domain, PAN-2 domain, Concanavalin A-like lectin/glucanase, subgroup, Protein kinase, ATP binding site, Protein kinase-like domain, S-locus glycoprotein	MSTRG.146080	Nitab4.5_0009237[+]6458-47890	8.50871	5
Nitab4.5_0009244g0010	Zinc finger, SWIM-type, Zinc finger, PMZ-type, FAR1 DNA binding domain	MSTRG.146121	Nitab4.5_0009244[-]28640-29238	14.0246	175
Nitab4.5_0009247g0020	Smr protein/MutS2 C-terminal, Domain of unknown function DUF1771	MSTRG.146136	Nitab4.5_0009247[+]17483-17804	6.01202	4
Nitab4.5_0009266g0050	NAD(P)-binding domain, NAD-dependent epimerase/dehydratase	MSTRG.146204	Nitab4.5_0009266[+]18901-19956	3.18148	1
Nitab4.5_0009277g0010	Cytochrome P450, Cytochrome P450, conserved site, Cytochrome P450, E-class, group I	MSTRG.146269	Nitab4.5_0009277[-]11949-65909	146.104	71
Nitab4.5_0009277g0010	Cytochrome P450, Cytochrome P450, conserved site, Cytochrome P450, E-class, group I	MSTRG.146270	Nitab4.5_0009277[-]13546-21503	162.604	94
Nitab4.5_0009286g0010	P-loop containing nucleoside triphosphate hydrolase, NB-ARC, Disease resistance protein	MSTRG.146314	Nitab4.5_0009286[-]82291-86937	5.15398	151
Nitab4.5_0009292g0010		MSTRG.146339	Nitab4.5_0009292[-]41489-42415	34.6626	1
Nitab4.5_0009310g0010	X8	MSTRG.146417	Nitab4.5_0009310[-]30836-31590	4.02033	27
Nitab4.5_0009320g0010	Actin-related protein, Actin/actin-like conserved site, Actin, conserved site	MSTRG.146468	Nitab4.5_0009320[+]67537-68218	20.9617	1
Nitab4.5_0009329g0030	C2 domain, Tensin phosphatase, C2 domain, Protein-tyrosine phosphatase, active site, Phosphatase tensin type	MSTRG.146519	Nitab4.5_0009329[+]43682-47263	36.0166	56
Nitab4.5_0009332g0020	Glutathione S-transferase, N-terminal, Thioredoxin-like fold, Glutathione S-transferase, C-terminal-like, Glutathione S-transferase, C-terminal	MSTRG.146530	Nitab4.5_0009332[+]13739-32923	52.0828	403
Nitab4.5_0009346g0020	RNA recognition motif 2, Nucleotide-binding, alpha-beta plait, RNA recognition motif domain	MSTRG.146586	Nitab4.5_0009346[+]79491-80646	6.01481	125
Nitab4.5_0009348g0010	Thioredoxin-like fold	MSTRG.146591	Nitab4.5_0009348[-]3804-32412	16.288	98
Nitab4.5_0009366g0030	Helicase, C-terminal, Ankyrin repeat-containing domain, Helicase-associated domain, DNA/RNA helicase, DEAD/DEAH box type, N-terminal, Helicase, superfamily 1/2, ATP-binding domain, Single-stranded nucleic acid binding R3H, P-loop containing nucleoside triphosphate hydrolase, Domain of unknown function DUF1605	MSTRG.146656	Nitab4.5_0009366[+]1439-61890	26.4544	34
Nitab4.5_0009367g0020		MSTRG.146667	Nitab4.5_0009367[+]33551-36055	3.35561	3
Nitab4.5_0009374g0030		MSTRG.146696	Nitab4.5_0009374[-]58029-58506	3.9167	25
Nitab4.5_0009392g0010		MSTRG.146785	Nitab4.5_0009392[-]11873-12506	13.1218	1
Nitab4.5_0009396g0010		MSTRG.146803	Nitab4.5_0009396[+]3332-11508	3.4701	48
Nitab4.5_0009407g0010	DNA-binding WRKY	MSTRG.146860	Nitab4.5_0009407[+]22011-22371	8.12401	17
Nitab4.5_0009409g0010	Pollen Ole e 1 allergen/extensin	MSTRG.146869	Nitab4.5_0009409[-]4142-82809	26.3443	454
Nitab4.5_0009427g0010	DDHD	MSTRG.146949	Nitab4.5_0009427[-]43180-47562	5.40975	63
Nitab4.5_0009430g0010		MSTRG.146963	Nitab4.5_0009430[+]12954-35606	9.3744	18
Nitab4.5_0009436g0030	Peptidase C1A, papain C-terminal, Peptidase C1A, papain, Cysteine peptidase, asparagine active site, Cysteine peptidase, histidine active site, Cysteine peptidase, cysteine active site	MSTRG.146993	Nitab4.5_0009436[+]24979-25417	84.5212	243
Nitab4.5_0009436g0030	Peptidase C1A, papain C-terminal, Peptidase C1A, papain, Cysteine peptidase, asparagine active site, Cysteine peptidase, histidine active site, Cysteine peptidase, cysteine active site	MSTRG.146994	Nitab4.5_0009436[+]27599-27847	1.73349	1
Nitab4.5_0009438g0020	Pollen Ole e 1 allergen/extensin	MSTRG.147005	Nitab4.5_0009438[-]64417-65876	37.4019	33
Nitab4.5_0009438g0020	Pollen Ole e 1 allergen/extensin	MSTRG.147006	Nitab4.5_0009438[-]66054-66469	2.54104	1
Nitab4.5_0000168g0120	X8, Glycoside hydrolase, superfamily, Glycoside hydrolase, catalytic domain, Glycoside hydrolase, family 17	MSTRG.14701	Nitab4.5_0000168[-]916665-917021	2.3093	1
Nitab4.5_0009473g0010	Protein of unknown function DUF1421	MSTRG.147166	Nitab4.5_0009473[-]43667-44168	1.5055	1
Nitab4.5_0009481g0010	Protein of unknown function DUF604	MSTRG.147193	Nitab4.5_0009481[+]35128-41608	8.85923	13
Nitab4.5_0009492g0010	Serine/threonine-protein kinase, active site, Protein kinase domain, Epidermal growth factor-like domain, Bulb-type lectin domain, Concanavalin A-like lectin/glucanase, subgroup, Protein kinase-like domain, PAN-2 domain, Serine-threonine/tyrosine-protein kinase catalytic domain, Apple-like, S-locus glycoprotein, Protein kinase, ATP binding site, Serine/threonine- / dual specificity protein kinase…	MSTRG.147242	Nitab4.5_0009492[-]19351-27470	10.5953	106
Nitab4.5_0009497g0010		MSTRG.147271	Nitab4.5_0009497[+]35041-35474	5.00553	3
Nitab4.5_0009514g0060	Domain of unknown function DUF23	MSTRG.147352	Nitab4.5_0009514[+]33235-33792	4.14035	1
Nitab4.5_0009541g0020	Proteinase inhibitor I9, Protease-associated domain, PA, Peptidase S8/S53 domain, Proteinase inhibitor, propeptide, Peptidase S8, subtilisin-related, Peptidase S8, subtilisin, Ser-active site	MSTRG.147463	Nitab4.5_0009541[+]43862-44187	74.3434	251
Nitab4.5_0009550g0010	Zinc finger, B-box, CCT domain	MSTRG.147491	Nitab4.5_0009550[-]38620-40212	0.594837	0
Nitab4.5_0009569g0030	Protein of unknown function DUF4228, plant	MSTRG.147593	Nitab4.5_0009569[+]45305-45567	10.2368	1
Nitab4.5_0009569g0040	Armadillo-type fold	MSTRG.147597	Nitab4.5_0009569[+]75319-75795	2.14651	1
Nitab4.5_0009587g0010	K Homology domain, type 1, K Homology domain	MSTRG.147675	Nitab4.5_0009587[-]902-6773	5.28699	1
Nitab4.5_0009617g0010	Pentatricopeptide repeat, Mitochondrial carrier domain, Methionine synthase, vitamin-B12 independent, Tetratricopeptide-like helical	MSTRG.147789	Nitab4.5_0009617[-]37849-39494	4.0285	50
Nitab4.5_0009623g0010	Protein of unknown function DUF761, plant	MSTRG.147824	Nitab4.5_0009623[+]23085-24040	3.52424	4
Nitab4.5_0009626g0010	Zinc finger, RING-type, conserved site, Zinc finger, RING/FYVE/PHD-type, Zinc finger, RING-type	MSTRG.147837	Nitab4.5_0009626[+]5474-5841	6.77162	17
Nitab4.5_0000170g0060	Sucrose synthase, plant/cyanobacteria, Sucrose synthase, Glycosyl transferase, family 1	MSTRG.14786	Nitab4.5_0000170[+]138209-138532	1.63412	1
Nitab4.5_0000170g0060	Sucrose synthase, plant/cyanobacteria, Sucrose synthase, Glycosyl transferase, family 1	MSTRG.14787	Nitab4.5_0000170[+]138986-139448	2.11865	1
Nitab4.5_0009641g0030	Protein of unknown function DUF761, plant	MSTRG.147908	Nitab4.5_0009641[+]20486-21421	1.80358	1
Nitab4.5_0009641g0040	Protein phosphatase 2C (PP2C)-like domain, Protein phosphatase 2C, Protein phosphatase 2C, manganese/magnesium aspartate binding site	MSTRG.147911	Nitab4.5_0009641[+]30754-33422	2.21181	1
Nitab4.5_0009661g0010	Zinc finger, AN1-type, Zinc finger, A20-type	MSTRG.148005	Nitab4.5_0009661[+]52785-53187	5.96985	3
Nitab4.5_0009672g0030	Adenylosuccinate lyase, L-Aspartase-like, Fumarase/histidase, N-terminal, Adenylosuccinate lyase C-terminal/plant, Fumarate lyase, conserved site, Fumarate lyase, N-terminal, Fumarate lyase family	MSTRG.148056	Nitab4.5_0009672[-]80713-81253	4.93457	92
Nitab4.5_0009677g0010	Protein kinase domain, Serine/threonine-protein kinase, active site, Protein kinase-like domain	MSTRG.148073	Nitab4.5_0009677[-]31274-35050	8.38704	415
Nitab4.5_0009689g0010	Protein of unknown function DUF538	MSTRG.148131	Nitab4.5_0009689[-]15838-18870	0.83998	0
Nitab4.5_0009691g0030		MSTRG.148149	Nitab4.5_0009691[+]55025-57223	2.8832	20
Nitab4.5_0000170g0310	Bifunctional inhibitor/plant lipid transfer protein/seed storage helical domain, Hydrophobic seed protein	MSTRG.14822	Nitab4.5_0000170[+]629596-1085573	420.664	549
Nitab4.5_0009733g0010	Pentatricopeptide repeat, Tetratricopeptide-like helical	MSTRG.148386	Nitab4.5_0009733[-]60020-63890	36.5524	5
Nitab4.5_0009733g0010	Pentatricopeptide repeat, Tetratricopeptide-like helical	MSTRG.148387	Nitab4.5_0009733[-]60442-64281	19.2652	8
Nitab4.5_0009738g0010	Protein of unknown function DUF974	MSTRG.148407	Nitab4.5_0009738[+]53605-78715	0.90003	0
Nitab4.5_0009749g0010		MSTRG.148466	Nitab4.5_0009749[-]35574-80351	14.54	48
Nitab4.5_0009754g0020	Phosphoenolpyruvate carboxylase, active site, Phosphoenolpyruvate carboxylase, Pyruvate/Phosphoenolpyruvate kinase-like domain, Phosphoenolpyruvate carboxylase, bacterial/plant-type	MSTRG.148495	Nitab4.5_0009754[+]69862-71019	2.42772	2
Nitab4.5_0009783g0010	Tetratricopeptide repeat-containing domain, Tetratricopeptide TPR1, Tetratricopeptide repeat, Tetratricopeptide-like helical	MSTRG.148619	Nitab4.5_0009783[-]15951-16299	1.85358	1
Nitab4.5_0009785g0050	Protein kinase domain, Serine/threonine- / dual specificity protein kinase, catalytic domain, Epidermal growth factor-like domain, Wall-associated receptor kinase galacturonan-binding domain, EGF-like calcium-binding domain, Protein kinase-like domain, Concanavalin A-like lectin/glucanase, subgroup, EGF-type aspartate/asparagine hydroxylation site, Protein kinase, ATP binding site, EGF-like calci…	MSTRG.148629	Nitab4.5_0009785[+]6843-49934	9.12647	293
Nitab4.5_0009791g0010	Cytochrome P450	MSTRG.148668	Nitab4.5_0009791[-]13634-75826	17.7285	231
Nitab4.5_0009806g0010	Tetratricopeptide repeat, Tetratricopeptide-like helical	MSTRG.148738	Nitab4.5_0009806[-]49843-50149	5.04371	10
Nitab4.5_0009816g0010	Serine/threonine-protein kinase, active site, Protein kinase-like domain, Protein kinase domain	MSTRG.148794	Nitab4.5_0009816[-]1402-58809	206.814	196
Nitab4.5_0009816g0020	DNA-directed RNA polymerase, M/15kDa subunit	MSTRG.148795	Nitab4.5_0009816[+]2880-67612	37.7879	43
Nitab4.5_0009821g0010	Catalase active site, Catalase, mono-functional, haem-containing, Catalase core domain, Catalase, mono-functional, haem-containing, clades 1 and 3, Catalase haem-binding site, Catalase immune-responsive domain, Catalase-like domain	MSTRG.148817	Nitab4.5_0009821[-]2415-65471	131.863	487
Nitab4.5_0009824g0020	STAS domain, Sulphate anion transporter, Sulphate transporter, Sulphate anion transporter, conserved site	MSTRG.148838	Nitab4.5_0009824[-]7322-9175	13.7266	42
Nitab4.5_0009843g0020	Domain of unknown function DUF4005	MSTRG.148934	Nitab4.5_0009843[-]37824-38639	50.5694	5
Nitab4.5_0009853g0040	Uncharacterised protein family Cys-rich	MSTRG.148976	Nitab4.5_0009853[-]53156-57456	5.14605	153
Nitab4.5_0009855g0010		MSTRG.148986	Nitab4.5_0009855[-]4559-72537	252.738	433
Nitab4.5_0009876g0010	Nonaspanin (TM9SF)	MSTRG.149080	Nitab4.5_0009876[+]293-5523	92.3511	417
Nitab4.5_0009877g0020	Chlorophyll a/b binding protein domain, Chlorophyll A-B binding protein, Chlorophyll A-B binding protein, plant	MSTRG.149087	Nitab4.5_0009877[-]34649-72620	572.123	447
Nitab4.5_0009892g0020		MSTRG.149145	Nitab4.5_0009892[-]24474-30303	10.2342	459
Nitab4.5_0009910g0020	Disease resistance protein, P-loop containing nucleoside triphosphate hydrolase, NB-ARC	MSTRG.149238	Nitab4.5_0009910[+]3867-9594	31.3046	430
Nitab4.5_0009910g0010	START-like domain, Bet v I domain, Major latex protein domain	MSTRG.149240	Nitab4.5_0009910[+]17438-17828	187.086	143
Nitab4.5_0009925g0010	Strictosidine synthase, conserved region, Six-bladed beta-propeller, TolB-like	MSTRG.149303	Nitab4.5_0009925[+]39433-40466	1.66503	1
Nitab4.5_0009931g0010		MSTRG.149324	Nitab4.5_0009931[-]40302-41551	3.10455	1
Nitab4.5_0009936g0010	Proline-rich nuclear receptor coactivator	MSTRG.149354	Nitab4.5_0009936[-]72328-75226	2316.44	224
Nitab4.5_0009939g0020	Protein of unknown function DUF1685	MSTRG.149368	Nitab4.5_0009939[-]24398-25875	7.60125	1
Nitab4.5_0009945g0020	Leucine-rich repeat, Leucine-rich repeat-containing N-terminal, type 2	MSTRG.149403	Nitab4.5_0009945[-]7356-16977	176.121	355
Nitab4.5_0009945g0010	Heavy metal-associated domain, HMA	MSTRG.149405	Nitab4.5_0009945[-]26032-51258	57.8823	541
Nitab4.5_0009949g0010	Glycosyl hydrolase family 38, C-terminal, Glycoside hydrolase/deacetylase, beta/alpha-barrel, Glycosyl hydrolase, family 13, all-beta, Glycoside hydrolase, family 38, central domain, Glycoside hydrolase 38/57, N-terminal domain, Galactose mutarotase-like domain, Glycoside hydrolase family 38, N-terminal domain	MSTRG.149419	Nitab4.5_0009949[+]42283-42654	1.51448	1
Nitab4.5_0000172g0380		MSTRG.14946	Nitab4.5_0000172[+]201274-237920	12.5653	15
Nitab4.5_0009967g0040	Uncharacterised protein family UPF0497, trans-membrane plant	MSTRG.149478	Nitab4.5_0009967[+]22405-44347	53.185	151
Nitab4.5_0009977g0010	RNA recognition motif domain, Nucleotide-binding, alpha-beta plait	MSTRG.149527	Nitab4.5_0009977[+]51195-59208	4.05669	23
Nitab4.5_0009993g0020	Protein kinase-like domain, Protein kinase domain, Calcium/calmodulin-dependent/calcium-dependent protein kinase, Serine/threonine- / dual specificity protein kinase, catalytic domain	MSTRG.149594	Nitab4.5_0009993[-]40047-46197	23.4059	401
Nitab4.5_0010009g0010	Proteinase inhibitor I20, Pin2	MSTRG.149660	Nitab4.5_0010009[+]16844-43011	40.4465	41
Nitab4.5_0000172g1100		MSTRG.14967	Nitab4.5_0000172[+]509857-795895	82.6469	137
Nitab4.5_0000172g1100		MSTRG.14968	Nitab4.5_0000172[+]510562-794895	66.9781	17
Nitab4.5_0000172g0970	Photosystem I PsaA/PsaB	MSTRG.14969	Nitab4.5_0000172[-]511654-795895	269.735	229
Nitab4.5_0010037g0020	GRAM domain	MSTRG.149779	Nitab4.5_0010037[+]5146-68781	45.9713	173
Nitab4.5_0010051g0030	Peptidase M16, C-terminal domain, Metalloenzyme, LuxS/M16 peptidase-like, Peptidase M16, N-terminal, Peptidase M16, zinc-binding site, Peptidase M16 domain	MSTRG.149839	Nitab4.5_0010051[-]1521-1839	9.74053	1
Nitab4.5_0010058g0020	Heat shock protein DnaJ, cysteine-rich domain	MSTRG.149876	Nitab4.5_0010058[+]15047-60922	20.5719	184
Nitab4.5_0010068g0010		MSTRG.149905	Nitab4.5_0010068[+]2812-66455	22.6713	31
Nitab4.5_0010073g0020		MSTRG.149923	Nitab4.5_0010073[-]29109-32741	25.6187	334
Nitab4.5_0010082g0050	Ribosomal protein L6, bacterial-type, Ribosomal protein L6, alpha-beta domain, Ribosomal protein L6, conserved site, Ribosomal protein L6	MSTRG.149962	Nitab4.5_0010082[+]41196-42404	6.13319	129
Nitab4.5_0010144g0060		MSTRG.150222	Nitab4.5_0010144[+]55221-55679	8.46676	51
Nitab4.5_0010155g0010	Pectin lyase fold/virulence factor, Pectinesterase inhibitor domain, Pectin lyase fold, Pectinesterase, catalytic, Pectinesterase, active site	MSTRG.150260	Nitab4.5_0010155[+]13642-13951	96.2603	3
Nitab4.5_0010159g0020	Aminotransferase-like, plant mobile domain	MSTRG.150285	Nitab4.5_0010159[+]40631-63242	5.95103	21
Nitab4.5_0010178g0010	HAD-like domain, P-type ATPase, transmembrane domain, Cation-transporting P-type ATPase, P-type ATPase, cytoplasmic domain N	MSTRG.150366	Nitab4.5_0010178[-]40369-43023	746.087	2
Nitab4.5_0010222g0030	Cytidine deaminase, homodimeric, Cytidine deaminase-like, APOBEC/CMP deaminase, zinc-binding, Cytidine/deoxycytidylate deaminase, zinc-binding domain, CMP/dCMP deaminase, zinc-binding	MSTRG.150549	Nitab4.5_0010222[+]3609-4279	4.70828	19
Nitab4.5_0010231g0010		MSTRG.150579	Nitab4.5_0010231[-]1-55510	3.18719	5
Nitab4.5_0010244g0020	NAD(P)-binding domain, Glucose/ribitol dehydrogenase	MSTRG.150628	Nitab4.5_0010244[+]44218-50480	21.9514	29
Nitab4.5_0010249g0010	DNA-binding domain, C2 domain, AP2/ERF domain, von Willebrand factor, type A, Copine	MSTRG.150643	Nitab4.5_0010249[-]55107-60352	5.82292	46
Nitab4.5_0010254g0020	Glyoxalase-like domain	MSTRG.150665	Nitab4.5_0010254[-]41665-54447	97.4925	112
Nitab4.5_0010254g0060	Pectin lyase fold/virulence factor, Glycoside hydrolase, family 28, Parallel beta-helix repeat, Pectin lyase fold	MSTRG.150666	Nitab4.5_0010254[+]55545-60467	10.9314	2
Nitab4.5_0000172g1940	ATPase, F0 complex, B chain/subunit B/MI25	MSTRG.15082	Nitab4.5_0000172[-]1007868-1204278	27.5939	89
Nitab4.5_0010299g0060	Tetratricopeptide-like helical, RNA-processing protein, HAT helix, Tetratricopeptide repeat, Tetratricopeptide TPR2, Tetratricopeptide repeat-containing domain	MSTRG.150852	Nitab4.5_0010299[+]33791-68999	377.168	539
Nitab4.5_0010327g0010	Leucine-rich repeat, typical subtype, Leucine-rich repeat	MSTRG.150961	Nitab4.5_0010327[+]670-17910	4.56513	177
Nitab4.5_0010333g0020		MSTRG.150990	Nitab4.5_0010333[-]17336-70217	500.699	474
Nitab4.5_0010344g0010		MSTRG.151050	Nitab4.5_0010344[+]2057-19944	12.617	289
Nitab4.5_0010367g0030	Protein of unknown function DUF791, Major facilitator superfamily domain, general substrate transporter	MSTRG.151139	Nitab4.5_0010367[+]39882-40463	13.8739	135
Nitab4.5_0010392g0010	Alpha/beta hydrolase fold-3	MSTRG.151214	Nitab4.5_0010392[-]22730-23362	1.39571	1
Nitab4.5_0010401g0010	Zinc finger, C2H2, Zinc finger, C2H2-like, Zinc finger, BED-type predicted	MSTRG.151251	Nitab4.5_0010401[+]28715-30419	4.29734	1
Nitab4.5_0010406g0010	Disease resistance protein, NB-ARC, P-loop containing nucleoside triphosphate hydrolase	MSTRG.151268	Nitab4.5_0010406[+]55363-65106	47.6252	272
Nitab4.5_0010414g0020	Extracellular solute-binding protein, family 3, Ionotropic glutamate receptor, Ionotropic glutamate receptor, plant, Periplasmic binding protein-like I, Extracellular ligand-binding receptor	MSTRG.151299	Nitab4.5_0010414[-]41404-62445	12.8034	281
Nitab4.5_0010431g0010	Myb domain, plants, Homeodomain-like, Myb domain	MSTRG.151375	Nitab4.5_0010431[-]56129-57253	4.74222	43
Nitab4.5_0010435g0040	P-loop containing nucleoside triphosphate hydrolase, Sulfotransferase domain	MSTRG.151389	Nitab4.5_0010435[+]7484-68747	9.04424	1
Nitab4.5_0010518g0020	Threonine dehydratase, biosynthetic, Tryptophan synthase beta subunit-like PLP-dependent enzymes superfamily, Serine/threonine dehydratase, pyridoxal-phosphate-binding site, Threonine dehydratase, C-terminal regulatory domain	MSTRG.151710	Nitab4.5_0010518[+]55066-55461	2.56218	1
Nitab4.5_0010523g0040		MSTRG.151733	Nitab4.5_0010523[+]60483-67521	5.09531	12
Nitab4.5_0010533g0020	Engulfment/cell motility, ELMO	MSTRG.151777	Nitab4.5_0010533[+]35208-64457	3.51808	13
Nitab4.5_0010556g0030	Leucine-rich repeat-containing N-terminal, type 2, Leucine-rich repeat, Leucine-rich repeat, typical subtype	MSTRG.151873	Nitab4.5_0010556[+]7709-14935	16.7545	162
Nitab4.5_0010570g0020	Serine-threonine/tyrosine-protein kinase catalytic domain, Protein kinase domain, Protein kinase-like domain, Leucine-rich repeat, Concanavalin A-like lectin/glucanase, subgroup	MSTRG.151934	Nitab4.5_0010570[-]25287-31131	0.293592	0
Nitab4.5_0010575g0030	V-type ATPase, V0 complex, subunit 116kDa, ATPase, V0 complex, subunit 116kDa, eukaryotic	MSTRG.151963	Nitab4.5_0010575[+]11745-12095	9.20181	122
Nitab4.5_0010585g0030	Serine/threonine protein phosphatase, BSU1, Kelch-type beta propeller, Serine/threonine-specific protein phosphatase/bis(5-nucleosyl)-tetraphosphatase, Kelch repeat type 2, Phosphoesterase domain	MSTRG.152001	Nitab4.5_0010585[+]29125-30108	0.617475	0
Nitab4.5_0000173g0250	Zinc finger, RING/FYVE/PHD-type, Zinc finger, RING-type	MSTRG.15201	Nitab4.5_0000173[-]1129557-1130500	13.4594	39
Nitab4.5_0010601g0020	ArgE/DapE/ACY1/CPG2/YscS, conserved site, N-acyl-L-amino-acid amidohydrolase, Peptidase M20, Peptidase M20, dimerisation domain	MSTRG.152048	Nitab4.5_0010601[+]14009-18945	2.10745	1
Nitab4.5_0010612g0060	Armadillo-like helical	MSTRG.152087	Nitab4.5_0010612[+]18603-22672	176.039	418
Nitab4.5_0010615g0020	Protein kinase-like domain	MSTRG.152106	Nitab4.5_0010615[-]11087-63921	9.54656	286
Nitab4.5_0000174g0020	Aspartic peptidase domain, Aspartic peptidase	MSTRG.15215	Nitab4.5_0000174[+]17429-18507	3.41336	52
Nitab4.5_0010684g0010	Double-stranded RNA-binding domain	MSTRG.152346	Nitab4.5_0010684[-]9889-10289	2.44586	1
Nitab4.5_0000009g0420	Ribosomal protein L7Ae conserved site, Ribosomal protein L7A/L8, Ribosomal protein L7Ae/L8/Nhp2 family, Ribosomal protein L7Ae/L30e/S12e/Gadd45	MSTRG.1524	Nitab4.5_0000009[-]3557049-3562249	2.14289	5
Nitab4.5_0010702g0020	Histone H3, Histone-fold, WEB family, Histone core	MSTRG.152427	Nitab4.5_0010702[-]9559-16239	20.3711	156
Nitab4.5_0010705g0010	Protein of unknown function DUF241, plant	MSTRG.152441	Nitab4.5_0010705[-]35295-37913	3.243	94
Nitab4.5_0010718g0010	Coactivator CBP, KIX domain	MSTRG.152494	Nitab4.5_0010718[+]61285-61809	2.92074	34
Nitab4.5_0000174g0220		MSTRG.15251	Nitab4.5_0000174[-]794007-805346	4.53329	1
Nitab4.5_0000174g0220		MSTRG.15252	Nitab4.5_0000174[-]801957-812210	2.54059	1
Nitab4.5_0010730g0030	Armadillo-type fold, Armadillo-like helical, Tubulin-specific chaperone D, C-terminal	MSTRG.152528	Nitab4.5_0010730[+]39211-42975	3.10753	1
Nitab4.5_0010745g0030	Magnesium transporter protein 1, Oligosaccharyl transferase complex, subunit OST3/OST6	MSTRG.152589	Nitab4.5_0010745[-]29466-29981	16.1916	23
Nitab4.5_0010778g0040		MSTRG.152718	Nitab4.5_0010778[+]28133-30920	0.413764	0
Nitab4.5_0010788g0030	Late embryogenesis abundant protein, LEA-14	MSTRG.152752	Nitab4.5_0010788[+]57593-57924	8.76158	1
Nitab4.5_0010789g0020	Organ specific protein	MSTRG.152757	Nitab4.5_0010789[+]13003-13471	79.884	37
Nitab4.5_0010804g0010		MSTRG.152818	Nitab4.5_0010804[-]18960-21000	215.113	460
Nitab4.5_0010813g0020	Aquaporin-like, Major intrinsic protein, Major intrinsic protein, conserved site	MSTRG.152852	Nitab4.5_0010813[-]58120-59616	3.65636	9
Nitab4.5_0000175g0060		MSTRG.15291	Nitab4.5_0000175[-]97838-168138	33.2914	484
Nitab4.5_0010846g0010		MSTRG.152965	Nitab4.5_0010846[-]29612-30490	3.5949	4
Nitab4.5_0010859g0020	Aminotransferase-like, plant mobile domain	MSTRG.152995	Nitab4.5_0010859[+]5303-36909	0.239471	0
Nitab4.5_0010885g0050	Peptidyl-prolyl cis-trans isomerase, PpiC-type	MSTRG.153087	Nitab4.5_0010885[-]23161-42203	150.662	542
Nitab4.5_0010897g0010	RNA recognition motif domain, Nucleotide-binding, alpha-beta plait	MSTRG.153135	Nitab4.5_0010897[+]23029-23515	2.47708	1
Nitab4.5_0010897g0020	NAD-dependent epimerase/dehydratase, NAD(P)-binding domain	MSTRG.153137	Nitab4.5_0010897[+]25277-34794	166.94	532
Nitab4.5_0010932g0020	Tyrosine-protein kinase, active site, Protein kinase domain, Protein kinase, ATP binding site, Concanavalin A-like lectin/glucanase, subgroup, Protein kinase-like domain	MSTRG.153242	Nitab4.5_0010932[+]47059-52613	9.99127	441
Nitab4.5_0010949g0020	Glycoside hydrolase, family 14, Glycoside hydrolase, family 14B, plant, Glycoside hydrolase, catalytic domain, Glycoside hydrolase, superfamily, Glycoside hydrolase, family 14, conserved site	MSTRG.153283	Nitab4.5_0010949[+]11701-40111	434.022	522
Nitab4.5_0000175g0360	Methyltransferase domain	MSTRG.15330	Nitab4.5_0000175[+]1143665-1145630	1.89366	6
Nitab4.5_0010964g0060	PDCD5-related protein, Ribosomal protein L14b/L23e, Ribosomal protein L14 domain	MSTRG.153341	Nitab4.5_0010964[+]3987-36544	40.5172	40
Nitab4.5_0010964g0070	Cold acclimation WCOR413	MSTRG.153350	Nitab4.5_0010964[+]57538-59349	9.55586	189
Nitab4.5_0010966g0010	Serine-threonine/tyrosine-protein kinase catalytic domain, Protein kinase domain, Protein kinase-like domain	MSTRG.153353	Nitab4.5_0010966[-]46835-47464	5.1691	3
Nitab4.5_0010970g0010	Leucine-rich repeat-containing N-terminal, type 2, Protein kinase domain, Serine/threonine- / dual specificity protein kinase, catalytic domain, Serine/threonine-protein kinase, active site, Leucine-rich repeat, typical subtype, Protein kinase-like domain, Leucine-rich repeat	MSTRG.153371	Nitab4.5_0010970[+]2615-3561	1.93467	1
Nitab4.5_0010979g0030	Peptidase S8, subtilisin, Ser-active site, Proteinase inhibitor I9, Peptidase S8/S53 domain, Peptidase S8, subtilisin-related, Peptidase S8, subtilisin, His-active site, Protease-associated domain, PA	MSTRG.153410	Nitab4.5_0010979[+]44132-45801	1.05549	1
Nitab4.5_0010993g0020	NAC domain	MSTRG.153452	Nitab4.5_0010993[-]52293-53175	1.90015	1
Nitab4.5_0011026g0020	Leucine-rich repeat, Leucine-rich repeat, typical subtype	MSTRG.153548	Nitab4.5_0011026[+]54664-57112	3.91588	111
Nitab4.5_0011056g0010	V-ATPase proteolipid subunit, V-ATPase proteolipid subunit C, eukaryotic, V-ATPase proteolipid subunit C-like domain	MSTRG.153636	Nitab4.5_0011056[+]15960-36100	14.8118	432
Nitab4.5_0011059g0010	Leucine-rich repeat	MSTRG.153641	Nitab4.5_0011059[+]58003-59160	17.2016	226
Nitab4.5_0011070g0010		MSTRG.153667	Nitab4.5_0011070[-]10262-10603	43.0915	18
Nitab4.5_0011101g0020		MSTRG.153785	Nitab4.5_0011101[+]26411-26852	3.87049	20
Nitab4.5_0011106g0010	Uncharacterised conserved protein UCP037471, Cytochrome b561/ferric reductase transmembrane, DOMON domain	MSTRG.153805	Nitab4.5_0011106[-]37405-39300	4.48243	1
Nitab4.5_0011106g0010	Uncharacterised conserved protein UCP037471, Cytochrome b561/ferric reductase transmembrane, DOMON domain	MSTRG.153806	Nitab4.5_0011106[-]39433-57731	1.53128	2
Nitab4.5_0011108g0010	Glycoside hydrolase, superfamily, Glycoside hydrolase, family 17, Glycoside hydrolase, catalytic domain	MSTRG.153812	Nitab4.5_0011108[+]23702-27209	5.32611	193
Nitab4.5_0011117g0010	Peptidase S59, nucleoporin, Nuclear protein 96	MSTRG.153837	Nitab4.5_0011117[-]23416-23802	1.07521	1
Nitab4.5_0011132g0010	Kinesin, motor domain, P-loop containing nucleoside triphosphate hydrolase, Kinesin-like protein, Kinesin, motor region, conserved site	MSTRG.153906	Nitab4.5_0011132[+]38201-50236	14.9101	42
Nitab4.5_0011140g0010	Heat shock protein 70 family	MSTRG.153929	Nitab4.5_0011140[-]15448-36217	49.8871	27
Nitab4.5_0011157g0010	Glycosyl transferase, family 14	MSTRG.153983	Nitab4.5_0011157[-]43867-44356	9.339	3
Nitab4.5_0000177g0030	Ribonuclease H-like domain, Ribonuclease H domain	MSTRG.15404	Nitab4.5_0000177[+]288500-289107	4.20252	3
Nitab4.5_0011193g0010	Major intrinsic protein, Major intrinsic protein, conserved site, Aquaporin-like	MSTRG.154084	Nitab4.5_0011193[-]2590-3137	172.998	267
Nitab4.5_0011199g0020	Thiamine pyrophosphate enzyme, C-terminal TPP-binding, Thiamine pyrophosphate enzyme, N-terminal TPP-binding domain, TPP-binding enzyme, conserved site, Thiamine pyrophosphate enzyme, central domain, Acetolactate synthase, large subunit, biosynthetic	MSTRG.154120	Nitab4.5_0011199[+]9141-9584	3.53012	1
Nitab4.5_0000177g0070	Nucleotide-binding, alpha-beta plait, WW domain, RNA recognition motif domain, Paraneoplastic encephalomyelitis antigen	MSTRG.15422	Nitab4.5_0000177[+]777835-779873	13.7113	148
Nitab4.5_0011237g0010	Protease-associated domain, PA, Peptidase S8/S53 domain, Peptidase S8, subtilisin, Ser-active site, Proteinase inhibitor I9, Peptidase S8, subtilisin-related	MSTRG.154256	Nitab4.5_0011237[+]10711-11124	3.10779	1
Nitab4.5_0011255g0020	Cupredoxin, Multicopper oxidase, type 2, Multicopper oxidase, type 1, Multicopper oxidase, type 3	MSTRG.154307	Nitab4.5_0011255[+]31213-31842	3.22351	2
Nitab4.5_0011256g0010	Protein of unknown function DUF868, plant	MSTRG.154314	Nitab4.5_0011256[+]21407-21991	9.65297	14
Nitab4.5_0011301g0020		MSTRG.154440	Nitab4.5_0011301[-]44240-45903	15.4683	100
Nitab4.5_0011342g0010		MSTRG.154547	Nitab4.5_0011342[-]45201-53489	24.9947	459
Nitab4.5_0011347g0010	Gnk2-homologous domain	MSTRG.154560	Nitab4.5_0011347[-]43331-44198	232.17	399
Nitab4.5_0011370g0020		MSTRG.154639	Nitab4.5_0011370[+]14898-16342	12.5202	1
Nitab4.5_0011439g0020	Phox/Bem1p	MSTRG.154883	Nitab4.5_0011439[+]37371-37691	3.07518	1
Nitab4.5_0011460g0010		MSTRG.154942	Nitab4.5_0011460[-]52413-53066	6.75116	19
Nitab4.5_0000178g0210	Aldose 1-/Glucose-6-phosphate 1-epimerase, Glycoside hydrolase-type carbohydrate-binding, subgroup, Glucose-6-phosphate 1-epimerase, Galactose mutarotase-like domain	MSTRG.15497	Nitab4.5_0000178[-]1038516-1115161	20.0523	67
Nitab4.5_0011474g0030		MSTRG.154998	Nitab4.5_0011474[+]42293-46840	2.98717	22
Nitab4.5_0000178g0190	Cupredoxin, Multicopper oxidase, copper-binding site, Multicopper oxidase, type 2, Laccase, Multicopper oxidase, type 1, Multicopper oxidase, type 3	MSTRG.15500	Nitab4.5_0000178[-]1062209-1085120	21.7634	6
Nitab4.5_0000178g0220	Cupredoxin, Multicopper oxidase, copper-binding site, Multicopper oxidase, type 2, Multicopper oxidase, type 1, Laccase, Multicopper oxidase, type 3	MSTRG.15501	Nitab4.5_0000178[-]1084244-1084786	46.0859	353
Nitab4.5_0011492g0040	Isocitrate dehydrogenase NADP-dependent, Isopropylmalate dehydrogenase-like domain, Isocitrate/isopropylmalate dehydrogenase, conserved site	MSTRG.155050	Nitab4.5_0011492[+]21113-22781	9.87384	1
Nitab4.5_0011505g0020	Cytochrome P450, Cytochrome P450, conserved site, Cytochrome P450, B-class	MSTRG.155082	Nitab4.5_0011505[+]36882-49358	12.5734	11
Nitab4.5_0011505g0010	Cytochrome P450	MSTRG.155085	Nitab4.5_0011505[+]50447-51703	2.69504	1
Nitab4.5_0011519g0010	Chlorophyllase	MSTRG.155124	Nitab4.5_0011519[+]5881-40876	9.24359	2
Nitab4.5_0011528g0020	Protein kinase domain, Glycoside hydrolase, catalytic domain, Serine/threonine- / dual specificity protein kinase, catalytic domain, Serine-threonine/tyrosine-protein kinase catalytic domain, Glycoside hydrolase, superfamily, Glycoside hydrolase, family 18, catalytic domain, Protein kinase-like domain, Serine/threonine-protein kinase, active site, Chitinase II, Concanavalin A-like lectin/glucanas…	MSTRG.155146	Nitab4.5_0011528[-]17695-20005	4.48639	83
Nitab4.5_0011532g0010	Ubiquitin supergroup, Ubiquitin domain, BAG domain	MSTRG.155160	Nitab4.5_0011532[+]8813-20798	10.6162	197
Nitab4.5_0011578g0040	Major intrinsic protein, Aquaporin-like, Major intrinsic protein, conserved site	MSTRG.155305	Nitab4.5_0011578[+]4566-5318	4.89443	1
Nitab4.5_0011589g0020	Lipid-binding serum glycoprotein, N-terminal, Lipid-binding serum glycoprotein, C-terminal, Bactericidal permeability-increasing protein, alpha/beta domain	MSTRG.155351	Nitab4.5_0011589[+]26379-28106	3.78639	34
Nitab4.5_0011597g0020	Chlorophyll A-B binding protein, Chlorophyll A-B binding protein, plant, Chlorophyll a/b binding protein domain	MSTRG.155380	Nitab4.5_0011597[+]5254-13741	301.589	303
Nitab4.5_0011597g0010	High mobility group box domain	MSTRG.155384	Nitab4.5_0011597[-]42929-43290	65.866	16
Nitab4.5_0011600g0030	Zinc finger, PHD-type, conserved site, Zinc finger, C3HC4 RING-type, SRA-YDG, Zinc finger, RING/FYVE/PHD-type, PUA-like domain, Zinc finger, FYVE/PHD-type, Zinc finger, RING-type	MSTRG.155391	Nitab4.5_0011600[+]4582-17468	1.71526	2
Nitab4.5_0011600g0010	Anticodon-binding, Glycyl-tRNA synthetase, alpha2 dimer, Aminoacyl-tRNA synthetase, class II (G/ H/ P/ S), conserved domain, Aminoacyl-tRNA synthetase, class II, Glycyl-tRNA synthetase/DNA polymerase subunit gamma-2	MSTRG.155393	Nitab4.5_0011600[-]19235-23198	9.40333	155
Nitab4.5_0011606g0010		MSTRG.155409	Nitab4.5_0011606[-]6168-44313	110.988	512
Nitab4.5_0011637g0020		MSTRG.155494	Nitab4.5_0011637[+]33987-47150	148.618	445
Nitab4.5_0011682g0010	Coiled-coil domain containing protein 109, C-terminal	MSTRG.155629	Nitab4.5_0011682[+]34920-45517	6.78338	164
Nitab4.5_0011688g0010		MSTRG.155650	Nitab4.5_0011688[-]37044-42163	81.1893	512
Nitab4.5_0011707g0010	Lecithin:cholesterol/phospholipid:diacylglycerol acyltransferase	MSTRG.155704	Nitab4.5_0011707[-]21737-22919	13.281	1
Nitab4.5_0011739g0010	Alpha crystallin/Hsp20 domain, HSP20-like chaperone	MSTRG.155807	Nitab4.5_0011739[+]33636-36511	6.86654	1
Nitab4.5_0011740g0010	Monooxygenase, FAD-binding, Aromatic-ring hydroxylase-like	MSTRG.155810	Nitab4.5_0011740[+]22507-46448	21.6799	514
Nitab4.5_0011745g0030	Thiolase-like, subgroup, Thiolase-like, FAE1/Type III polyketide synthase-like protein, Very-long-chain 3-ketoacyl-CoA synthase, 3-Oxoacyl-[acyl-carrier-protein (ACP)] synthase III C-terminal	MSTRG.155821	Nitab4.5_0011745[+]15044-33466	23.8395	224
Nitab4.5_0011775g0010	Concanavalin A-like lectin/glucanase, subgroup, Leucine-rich repeat, typical subtype, Protein kinase domain, Serine/threonine-protein kinase, active site, Protein kinase, ATP binding site, Serine/threonine- / dual specificity protein kinase, catalytic domain, Leucine rich repeat 4, Leucine-rich repeat, Leucine-rich repeat-containing N-terminal, type 2, Protein kinase-like domain	MSTRG.155906	Nitab4.5_0011775[-]42506-45600	2.58858	4
Nitab4.5_0011777g0030	Pyridoxal phosphate-dependent transferase, major region, subdomain 2, Pyridoxal phosphate-dependent transferase, major region, subdomain 1, Tetrapyrrole biosynthesis, glutamate-1-semialdehyde aminotransferase, Aminotransferase class-III, Pyridoxal phosphate-dependent transferase	MSTRG.155915	Nitab4.5_0011777[+]34463-48965	0.396573	0
Nitab4.5_0011787g0010	Ribosomal protein S27e, Ribosomal protein S27e, zinc-binding domain, Zinc-binding ribosomal protein	MSTRG.155946	Nitab4.5_0011787[+]25858-27437	15.7644	50
Nitab4.5_0011805g0020	Pyridoxal phosphate-dependent transferase, major region, subdomain 2, Pyridoxal phosphate-dependent transferase, major region, subdomain 1, Pyridoxal phosphate-dependent transferase, Aminotransferase, class V/Cysteine desulfurase, Aminotransferase class-V pyridoxal-phosphate binding site, Serine-pyruvate aminotransferase/2-aminoethylphosphonate-pyruvate transaminase	MSTRG.155990	Nitab4.5_0011805[-]21689-22327	85.117	366
Nitab4.5_0011858g0010	Zinc finger, B-box, CCT domain	MSTRG.156136	Nitab4.5_0011858[-]6802-47986	3.47901	19
Nitab4.5_0011886g0010	Prenylated rab acceptor PRA1	MSTRG.156226	Nitab4.5_0011886[+]38341-38765	24.4109	2
Nitab4.5_0011894g0010	Pistil-specific extensin-like protein, Pollen Ole e 1 allergen/extensin	MSTRG.156244	Nitab4.5_0011894[+]39237-40281	14.6778	104
Nitab4.5_0000180g0140	Glycoside hydrolase, family 17, Glycoside hydrolase, catalytic domain, Glycoside hydrolase, superfamily	MSTRG.15625	Nitab4.5_0000180[+]819757-847985	116.659	196
Nitab4.5_0011933g0010	Protein kinase-like domain, Protein kinase domain, Serine/threonine-protein kinase, active site, Protein kinase, ATP binding site, Serine/threonine- / dual specificity protein kinase, catalytic domain, Concanavalin A-like lectin/glucanase, subgroup	MSTRG.156354	Nitab4.5_0011933[-]5919-20147	1.95247	6
Nitab4.5_0011941g0010	Chlorophyll A-B binding protein, plant, Beta/gamma crystallin, Chlorophyll a/b binding protein domain, Chlorophyll A-B binding protein	MSTRG.156369	Nitab4.5_0011941[-]628-46367	2970.2	456
Nitab4.5_0012047g0010		MSTRG.156640	Nitab4.5_0012047[+]28263-31319	31.6662	10
Nitab4.5_0012084g0020	NmrA-like, NAD(P)-binding domain	MSTRG.156732	Nitab4.5_0012084[+]1-28672	309.893	42
Nitab4.5_0000181g0180	Chromo domain, Helicase, C-terminal, P-loop containing nucleoside triphosphate hydrolase, Chromo domain-like, Zinc finger, PHD-finger, Chromo domain/shadow, Histone deacetylase complex, subunit 2/3, Zinc finger, RING/FYVE/PHD-type, Zinc finger, PHD-type, conserved site, Zinc finger, PHD-type	MSTRG.15674	Nitab4.5_0000181[+]1135560-1161083	1.71038	7
Nitab4.5_0012109g0010	Chlorophyll A-B binding protein, Chlorophyll a/b binding protein domain, Chlorophyll A-B binding protein, plant	MSTRG.156808	Nitab4.5_0012109[+]40339-41605	14.2868	210
Nitab4.5_0012115g0030	Aldolase-type TIM barrel, Fructose-bisphosphate aldolase, class-I	MSTRG.156830	Nitab4.5_0012115[+]34910-37664	19.7165	99
Nitab4.5_0012146g0020	TPX2, C-terminal domain	MSTRG.156922	Nitab4.5_0012146[+]4823-5100	2.98141	1
Nitab4.5_0012156g0030		MSTRG.156936	Nitab4.5_0012156[+]1-32373	1614.89	509
Nitab4.5_0012175g0010	Domain of unknown function DUF125, transmembrane, UAA transporter	MSTRG.156981	Nitab4.5_0012175[-]19422-32199	0.792329	0
Nitab4.5_0012202g0020		MSTRG.157049	Nitab4.5_0012202[-]25041-25748	67.3992	11
Nitab4.5_0012216g0010	Galactose oxidase, beta-propeller	MSTRG.157081	Nitab4.5_0012216[+]22880-29985	3.32044	28
Nitab4.5_0012248g0010	Thioesterase superfamily, Phenylacetic acid degradation-related domain	MSTRG.157178	Nitab4.5_0012248[-]5267-42503	11.4429	203
Nitab4.5_0012249g0010	Heat shock protein 70, conserved site, Heat shock protein 70 family	MSTRG.157179	Nitab4.5_0012249[-]20119-22263	2.49652	1
Nitab4.5_0012260g0030		MSTRG.157203	Nitab4.5_0012260[-]6703-14486	199.491	139
Nitab4.5_0012281g0020		MSTRG.157260	Nitab4.5_0012281[+]33077-33415	5.46185	40
Nitab4.5_0012281g0020		MSTRG.157261	Nitab4.5_0012281[+]34247-34673	7.95789	241
Nitab4.5_0012292g0020	DnaJ domain	MSTRG.157287	Nitab4.5_0012292[+]27817-28186	4.75542	9
Nitab4.5_0000183g0020	Glycosyl transferase, family 1	MSTRG.15732	Nitab4.5_0000183[+]228636-282868	39.5135	274
Nitab4.5_0012320g0020	Myb domain, plants, Homeodomain-like, SANT/Myb domain, MYB-CC type transcription factor, LHEQLE-containing domain	MSTRG.157365	Nitab4.5_0012320[+]29376-36949	15.2722	455
Nitab4.5_0012352g0010	Clathrin light chain	MSTRG.157437	Nitab4.5_0012352[+]16867-17411	33.226	123
Nitab4.5_0012369g0020	WD40 repeat, WD40 repeat, conserved site, WD40-repeat-containing domain, G-protein beta WD-40 repeat, WD40/YVTN repeat-like-containing domain	MSTRG.157460	Nitab4.5_0012369[-]972-3263	59.4878	512
Nitab4.5_0012394g0010	Epoxide hydrolase-like	MSTRG.157517	Nitab4.5_0012394[-]3041-5104	10.8077	14
Nitab4.5_0012415g0010		MSTRG.157566	Nitab4.5_0012415[+]26681-36727	92.4782	4
Nitab4.5_0012432g0010	RNA recognition motif domain, Eukaryotic translation initiation factor 3 subunit B, Six-bladed beta-propeller, TolB-like, Nucleotide-binding, alpha-beta plait, WD40/YVTN repeat-like-containing domain, Translation initiation factor, beta propellor-like domain	MSTRG.157605	Nitab4.5_0012432[+]1550-14598	2.92327	7
Nitab4.5_0012517g0010		MSTRG.157825	Nitab4.5_0012517[-]1042-14922	15.9677	58
Nitab4.5_0012527g0020	Ribonuclease H-like domain	MSTRG.157854	Nitab4.5_0012527[+]12515-16399	3.34042	14
Nitab4.5_0012544g0010		MSTRG.157892	Nitab4.5_0012544[+]37151-37720	57.9992	8
Nitab4.5_0012549g0020		MSTRG.157902	Nitab4.5_0012549[-]4905-5316	3.09641	2
Nitab4.5_0012560g0010	Iron/zinc purple acid phosphatase-like C-terminal domain, Purple acid phosphatase, N-terminal, Phosphoesterase domain, Purple acid phosphatase-like, N-terminal	MSTRG.157930	Nitab4.5_0012560[-]10924-11326	2.63451	8
Nitab4.5_0012561g0010	Pistil-specific extensin-like protein, Pollen Ole e 1 allergen/extensin	MSTRG.157935	Nitab4.5_0012561[-]6093-36968	955.618	32
Nitab4.5_0012614g0010	P-type ATPase, cytoplasmic domain N, Zinc finger, C2H2, Zinc finger, C2H2-like, Cation-transporting P-type ATPase, subfamily IV, HAD-like domain	MSTRG.158068	Nitab4.5_0012614[-]25474-29972	3.35045	7
Nitab4.5_0000010g0040	Glyoxalase/fosfomycin resistance/dioxygenase domain, Glyoxalase I, conserved site, Glyoxalase I	MSTRG.1581	Nitab4.5_0000010[+]1210667-1228520	8.47414	311
Nitab4.5_0012646g0010	HAD-like domain, Trehalose-phosphatase, Glycosyl transferase, family 20, HAD-superfamily hydrolase, subfamily IIB	MSTRG.158140	Nitab4.5_0012646[+]20912-24402	2.60216	13
Nitab4.5_0012694g0010	NAD(P)-binding domain	MSTRG.158254	Nitab4.5_0012694[-]28949-33351	1.64502	2
Nitab4.5_0012748g0020	DREPP family	MSTRG.158379	Nitab4.5_0012748[-]7631-9395	90.1251	193
Nitab4.5_0012757g0010	PLAT/LH2 domain, Lipase/lipooxygenase, PLAT/LH2	MSTRG.158395	Nitab4.5_0012757[+]13071-13659	1.4589	1
Nitab4.5_0012843g0010	Multicopper oxidase, copper-binding site, Multicopper oxidase, type 3, Cupredoxin, Multicopper oxidase, type 1, Multicopper oxidase, type 2, L-ascorbate oxidase, plants	MSTRG.158575	Nitab4.5_0012843[+]23462-23756	2.67943	1
Nitab4.5_0012848g0010	NAD(P)-binding domain, Quinate/shikimate 5-dehydrogenase/glutamyl-tRNA reductase, Dehydroquinase class I, Aldolase-type TIM barrel, Shikimate dehydrogenase, Shikimate dehydrogenase substrate binding, N-terminal, Shikimate, quinate/shikimate dehydrogenase	MSTRG.158583	Nitab4.5_0012848[-]3209-10210	10.9567	132
Nitab4.5_0012848g0010	NAD(P)-binding domain, Quinate/shikimate 5-dehydrogenase/glutamyl-tRNA reductase, Dehydroquinase class I, Aldolase-type TIM barrel, Shikimate dehydrogenase, Shikimate dehydrogenase substrate binding, N-terminal, Shikimate, quinate/shikimate dehydrogenase	MSTRG.158584	Nitab4.5_0012848[-]8399-11562	6.96108	2
Nitab4.5_0012856g0010		MSTRG.158598	Nitab4.5_0012856[-]5508-24034	3.34275	87
Nitab4.5_0012868g0020		MSTRG.158620	Nitab4.5_0012868[-]30218-33300	34.2156	108
Nitab4.5_0012874g0010	Cupredoxin, Multicopper oxidase, type 3, Multicopper oxidase, type 2, Multicopper oxidase, type 1	MSTRG.158635	Nitab4.5_0012874[-]28479-29157	5.90403	1
Nitab4.5_0012932g0010	Thioredoxin-like fold, Glutathione S-transferase, C-terminal-like, Glutathione S-transferase, N-terminal, Glutathione S-transferase, C-terminal	MSTRG.158766	Nitab4.5_0012932[+]2760-3806	2.7601	2
Nitab4.5_0013021g0030	BAG domain	MSTRG.158960	Nitab4.5_0013021[+]5057-8739	23.0259	7
Nitab4.5_0013033g0010	Protein kinase domain, Serine/threonine-protein kinase, active site, NAF domain, Serine/threonine- / dual specificity protein kinase, catalytic domain, NAF/FISL domain, Protein kinase, ATP binding site, Protein kinase-like domain	MSTRG.158989	Nitab4.5_0013033[-]17857-18154	17.7474	17
Nitab4.5_0000185g0220	Haem peroxidase, plant/fungal/bacterial, Peroxidase, active site, Plant peroxidase, Haem peroxidase	MSTRG.15899	Nitab4.5_0000185[-]1033753-1034356	95.6758	21
Nitab4.5_0013043g0010	UspA, Concanavalin A-like lectin/glucanase, subgroup, Protein kinase domain, Serine-threonine/tyrosine-protein kinase catalytic domain, Protein kinase-like domain, Serine/threonine- / dual specificity protein kinase, catalytic domain, Rossmann-like alpha/beta/alpha sandwich fold, Serine/threonine-protein kinase, active site, Protein kinase, ATP binding site	MSTRG.159008	Nitab4.5_0013043[-]30151-33488	101.526	11
Nitab4.5_0013055g0010	Leucine-rich repeat	MSTRG.159039	Nitab4.5_0013055[+]12098-15191	35.4359	3
Nitab4.5_0000185g0360	Protein of unknown function DUF408	MSTRG.15914	Nitab4.5_0000185[-]1285881-1373732	19.2564	476
Nitab4.5_0013129g0010	Disease resistance protein, P-loop containing nucleoside triphosphate hydrolase, NB-ARC	MSTRG.159177	Nitab4.5_0013129[-]13717-21704	135.253	369
Nitab4.5_0013168g0010	Carbonic anhydrase, Carbonic anhydrase, prokaryotic-like, conserved site	MSTRG.159245	Nitab4.5_0013168[+]27093-32004	4.74949	2
Nitab4.5_0013186g0010	Domain of unknown function DUF3700	MSTRG.159288	Nitab4.5_0013186[+]3143-10083	67.0148	176
Nitab4.5_0013186g0010	Domain of unknown function DUF3700	MSTRG.159290	Nitab4.5_0013186[+]11748-15083	7.00903	1
Nitab4.5_0013218g0030	SWAP/Surp, RNA polymerase II-binding domain, CID domain	MSTRG.159345	Nitab4.5_0013218[+]24994-25362	11.6843	2
Nitab4.5_0013243g0010	Anthranilate synthase component I, N-terminal, Glutamine amidotransferase, ADC synthase, Para-aminobenzoate synthase, component I, Chorismate binding, C-terminal	MSTRG.159390	Nitab4.5_0013243[+]8478-8987	0.798937	0
Nitab4.5_0013292g0010	GH3 auxin-responsive promoter	MSTRG.159476	Nitab4.5_0013292[+]4574-6266	1.54981	2
Nitab4.5_0000186g0080		MSTRG.15948	Nitab4.5_0000186[-]901722-1296145	45.5755	393
Nitab4.5_0000186g0070	P-loop containing nucleoside triphosphate hydrolase, ABC-2 type transporter, AAA+ ATPase domain, ABC transporter-like, Plant PDR ABC transporter associated	MSTRG.15949	Nitab4.5_0000186[+]901722-1296258	29.9388	277
Nitab4.5_0013304g0020		MSTRG.159494	Nitab4.5_0013304[+]15230-20056	6.90509	3
Nitab4.5_0013314g0010	Zinc/iron permease, Zinc/iron permease, fungal/plant	MSTRG.159511	Nitab4.5_0013314[-]26500-26837	17.6631	30
Nitab4.5_0013360g0020	Ribosomal protein L2, C-terminal, Translation protein SH3-like domain, Ribosomal protein L2, bacterial/organellar-type, Ribosomal protein L2, conserved site, Ribosomal protein L2, Ribosomal protein L2 domain 2, Ribosomal protein L2, domain 3	MSTRG.159596	Nitab4.5_0013360[-]1658-2982	47.9692	12
Nitab4.5_0013387g0040	Ribosomal protein L1-like, Protein prenyltransferase, alpha subunit, Ribosomal protein L1/ribosomal biogenesis protein, Ribosomal protein L1, 2-layer alpha/beta-sandwich	MSTRG.159644	Nitab4.5_0013387[+]19260-22391	7.58154	1
Nitab4.5_0013452g0020	Extracellular solute-binding protein, family 3, Ionotropic glutamate receptor, plant, Periplasmic binding protein-like I, Extracellular ligand-binding receptor, Ionotropic glutamate receptor	MSTRG.159760	Nitab4.5_0013452[+]19473-25891	1.56894	5
Nitab4.5_0013560g0010		MSTRG.159928	Nitab4.5_0013560[-]7829-20400	526.106	482
Nitab4.5_0013561g0020	SGNH hydrolase-type esterase domain, Lipase, GDSL	MSTRG.159937	Nitab4.5_0013561[+]10865-12706	256.197	1
Nitab4.5_0013588g0010	Domain of unknown function DUF1336, WD40 repeat, WD40-repeat-containing domain, WD40/YVTN repeat-like-containing domain, G-protein beta WD-40 repeat	MSTRG.159989	Nitab4.5_0013588[-]10246-11151	8.43481	2
Nitab4.5_0013597g0020	Serine-threonine/tyrosine-protein kinase catalytic domain, Protein kinase-like domain, Domain of unknown function DUF1221, Protein kinase domain	MSTRG.159997	Nitab4.5_0013597[+]2021-2844	2.07141	13
Nitab4.5_0013623g0010	P-loop containing nucleoside triphosphate hydrolase, GTPase HflX N-terminal domain, GTPase HflX, GTP binding domain, Small GTP-binding protein domain	MSTRG.160048	Nitab4.5_0013623[+]1-2982	19.8205	39
Nitab4.5_0013630g0030	Thioredoxin, conserved site, Thioredoxin-like fold, Thioredoxin domain, Thioredoxin	MSTRG.160066	Nitab4.5_0013630[+]24295-26301	2.73609	1
Nitab4.5_0013642g0010		MSTRG.160083	Nitab4.5_0013642[-]4186-5330	3.86967	11
Nitab4.5_0013685g0010	RNA recognition motif domain, Nucleotide-binding, alpha-beta plait	MSTRG.160138	Nitab4.5_0013685[+]1392-2383	921.232	539
Nitab4.5_0013699g0020	S-adenosyl-l-methionine decarboxylase leader peptide	MSTRG.160156	Nitab4.5_0013699[+]10288-17094	31.0654	16
Nitab4.5_0000187g0330	Linker histone H1/H5, domain H15, Winged helix-turn-helix DNA-binding domain, Histone H5	MSTRG.16021	Nitab4.5_0000187[-]1282022-1282869	30.9448	32
Nitab4.5_0013736g0010	Domain of unknown function DUF630, Domain of unknown function DUF632	MSTRG.160218	Nitab4.5_0013736[-]20325-20946	41.2953	259
Nitab4.5_0013777g0010	Calmodulin-binding domain, plant	MSTRG.160284	Nitab4.5_0013777[-]19330-20505	1.39873	1
Nitab4.5_0000188g0160	Nicotinamide N-methyltransferase-like	MSTRG.16043	Nitab4.5_0000188[+]457878-541365	5.36276	1
Nitab4.5_0013889g0020	Cyclophilin-like peptidyl-prolyl cis-trans isomerase domain, Cyclophilin-type peptidyl-prolyl cis-trans isomerase, conserved site, Cyclophilin-type peptidyl-prolyl cis-trans isomerase	MSTRG.160456	Nitab4.5_0013889[+]3915-4494	231.949	510
Nitab4.5_0013926g0010	Serine/threonine- / dual specificity protein kinase, catalytic domain, Protein kinase-like domain, Serine-threonine/tyrosine-protein kinase catalytic domain, Serine/threonine-protein kinase, active site, Protein kinase domain	MSTRG.160515	Nitab4.5_0013926[-]7775-8560	17.0943	99
Nitab4.5_0013984g0010	Double-stranded RNA-binding domain, Ribosomal protein S5, N-terminal, Ribosomal protein S5, bacterial-type, Ribosomal protein S5, N-terminal, conserved site, Ribosomal protein S5, C-terminal, Ribosomal protein S5 domain 2-type fold, Ribosomal protein S5 domain 2-type fold, subgroup, Ribosomal protein S5	MSTRG.160585	Nitab4.5_0013984[+]7759-8018	2.86605	2
Nitab4.5_0014015g0010	Proteinase inhibitor I20, Pin2	MSTRG.160636	Nitab4.5_0014015[-]8866-18802	827.761	247
Nitab4.5_0014089g0010	P-loop containing nucleoside triphosphate hydrolase, ABC-2 type transporter, ABC transporter-like, AAA+ ATPase domain, Plant PDR ABC transporter associated	MSTRG.160727	Nitab4.5_0014089[-]14237-20453	152.226	334
Nitab4.5_0014105g0020	Parallel beta-helix repeat, Glycoside hydrolase, family 28, Pectin lyase fold/virulence factor, Pectin lyase fold	MSTRG.160752	Nitab4.5_0014105[+]9427-10431	11.947	21
Nitab4.5_0014131g0010	Protein kinase domain, Protein kinase, ATP binding site, Serine/threonine-protein kinase, active site, Protein kinase-like domain, Serine/threonine- / dual specificity protein kinase, catalytic domain	MSTRG.160791	Nitab4.5_0014131[-]8390-21136	1.81468	2
Nitab4.5_0014197g0010	AP2/ERF domain, DNA-binding domain	MSTRG.160878	Nitab4.5_0014197[+]9283-11103	9.58168	1
Nitab4.5_0014403g0010	Frigida-like	MSTRG.161162	Nitab4.5_0014403[+]9134-10522	5.36811	42
Nitab4.5_0014460g0010	Ubiquitin-associated domain/translation elongation factor EF-Ts, N-terminal, Ubiquitin-associated/translation elongation factor EF1B, N-terminal, eukaryote, UBA-like	MSTRG.161230	Nitab4.5_0014460[-]409-867	2.20228	1
Nitab4.5_0014470g0020	Domain of unknown function DUF4283	MSTRG.161244	Nitab4.5_0014470[+]12796-18265	1.69121	12
Nitab4.5_0000189g0270	Nucleic acid-binding, OB-fold, mRNA capping enzyme, C-terminal, Protein-tyrosine phosphatase, active site, mRNA capping enzyme, mRNA capping enzyme, bifunctional, Protein-tyrosine/Dual specificity phosphatase, Dual specificity phosphatase, catalytic domain	MSTRG.16125	Nitab4.5_0000189[+]1181332-1184093	0.600159	0
Nitab4.5_0000189g0270	Nucleic acid-binding, OB-fold, mRNA capping enzyme, C-terminal, Protein-tyrosine phosphatase, active site, mRNA capping enzyme, mRNA capping enzyme, bifunctional, Protein-tyrosine/Dual specificity phosphatase, Dual specificity phosphatase, catalytic domain	MSTRG.16126	Nitab4.5_0000189[+]1190319-1194427	7.92188	28
Nitab4.5_0000189g0340	P-loop containing nucleoside triphosphate hydrolase, RHD3/Sey1	MSTRG.16145	Nitab4.5_0000189[+]1412416-1413227	3.94794	12
Nitab4.5_0014657g0010	WD40/YVTN repeat-like-containing domain, WD40-repeat-containing domain, WD40 repeat, conserved site, WD40 repeat	MSTRG.161451	Nitab4.5_0014657[-]9210-13922	3.85522	1
Nitab4.5_0014669g0010		MSTRG.161475	Nitab4.5_0014669[+]2946-3354	1.66274	1
Nitab4.5_0014686g0010	Haem peroxidase, plant/fungal/bacterial, Plant peroxidase, Haem peroxidase	MSTRG.161495	Nitab4.5_0014686[-]9582-10600	2.03606	5
Nitab4.5_0014760g0010	Pectinesterase inhibitor domain	MSTRG.161581	Nitab4.5_0014760[-]12741-13482	264.379	528
Nitab4.5_0000190g0110	WD40 repeat, WD40-repeat-containing domain, WD40/YVTN repeat-like-containing domain	MSTRG.16162	Nitab4.5_0000190[+]171384-270944	4.93688	2
Nitab4.5_0014875g0010	Photosystem I PsaD	MSTRG.161737	Nitab4.5_0014875[+]7531-8488	159.593	302
Nitab4.5_0014877g0010	CRAL-TRIO domain	MSTRG.161739	Nitab4.5_0014877[-]10853-11148	2.19536	7
Nitab4.5_0014925g0010	Tubby, C-terminal, Tubby C-terminal-like domain, Tubby, C-terminal, conserved site, F-box domain	MSTRG.161775	Nitab4.5_0014925[+]9128-9458	3.08568	7
Nitab4.5_0015004g0010	HSP40/DnaJ peptide-binding, DnaJ domain, Chaperone DnaJ, C-terminal, DnaJ domain, conserved site	MSTRG.161846	Nitab4.5_0015004[-]13542-14625	22.3938	14
Nitab4.5_0015008g0020	UDP-glucuronosyl/UDP-glucosyltransferase	MSTRG.161851	Nitab4.5_0015008[-]1-15409	2.53408	1
Nitab4.5_0015135g0010	Mannose-binding lectin, NB-ARC, Disease resistance protein, P-loop containing nucleoside triphosphate hydrolase	MSTRG.161994	Nitab4.5_0015135[-]13555-14792	3.64227	5
Nitab4.5_0015183g0010	Peptidase S24/S26, beta-ribbon domain, Peptidase S24/S26A/S26B/S26C, Peptidase S26B, eukaryotic signal peptidase, Peptidase S24/S26A/S26B	MSTRG.162046	Nitab4.5_0015183[+]3293-5689	9.33981	314
Nitab4.5_0015312g0010	Bifunctional nuclease domain	MSTRG.162165	Nitab4.5_0015312[-]9089-9818	8.01843	3
Nitab4.5_0015353g0010	Zinc-binding ribosomal protein, Ribosomal protein L32p	MSTRG.162190	Nitab4.5_0015353[-]7346-11115	0.564201	0
Nitab4.5_0015439g0010	Stress induced protein, Small hydrophilic plant seed protein, conserved site	MSTRG.162256	Nitab4.5_0015439[+]11164-12026	8569.19	93
Nitab4.5_0015580g0010	Mitochondrial substrate/solute carrier, Mitochondrial carrier domain	MSTRG.162378	Nitab4.5_0015580[-]6783-7833	74.4882	1
Nitab4.5_0015729g0010	Mitochondrial carrier domain, Mitochondrial carrier protein, Mitochondrial substrate/solute carrier, Adenine nucleotide translocator 1	MSTRG.162495	Nitab4.5_0015729[-]6031-6400	1.84297	1
Nitab4.5_0015741g0010		MSTRG.162510	Nitab4.5_0015741[+]2130-3645	145.127	443
Nitab4.5_0015975g0010		MSTRG.162687	Nitab4.5_0015975[-]5562-10620	114.706	510
Nitab4.5_0016409g0010	Protein kinase, ATP binding site, Concanavalin A-like lectin/glucanase, subgroup, Serine-threonine/tyrosine-protein kinase catalytic domain, Protein kinase domain, Protein kinase-like domain, Serine/threonine- / dual specificity protein kinase, catalytic domain, Serine/threonine-protein kinase, active site	MSTRG.162958	Nitab4.5_0016409[+]4521-7627	5.71093	74
Nitab4.5_0016409g0010	Protein kinase, ATP binding site, Concanavalin A-like lectin/glucanase, subgroup, Serine-threonine/tyrosine-protein kinase catalytic domain, Protein kinase domain, Protein kinase-like domain, Serine/threonine- / dual specificity protein kinase, catalytic domain, Serine/threonine-protein kinase, active site	MSTRG.162959	Nitab4.5_0016409[+]4834-7800	2.48292	11
Nitab4.5_0016997g0010	Six-bladed beta-propeller, TolB-like, NHL repeat	MSTRG.163347	Nitab4.5_0016997[+]6289-6719	5.14529	56
Nitab4.5_0000193g0010	Pyridoxal phosphate-dependent transferase, Aminotransferase, class I/classII, Pyridoxal phosphate-dependent transferase, major region, subdomain 2, Pyridoxal phosphate-dependent transferase, major region, subdomain 1	MSTRG.16337	Nitab4.5_0000193[+]238656-239209	1.88857	1
Nitab4.5_0017718g0010	Seed maturation protein	MSTRG.163785	Nitab4.5_0017718[+]4801-5588	14.8963	1
Nitab4.5_0017838g0010	Peptidase S8, subtilisin-related, Peptidase S8, subtilisin, Ser-active site, Peptidase S8/S53 domain, Protease-associated domain, PA	MSTRG.163841	Nitab4.5_0017838[-]8453-8847	5.22383	35
Nitab4.5_0017990g0020	Fructose-bisphosphate aldolase, class-I, Aldolase-type TIM barrel	MSTRG.163919	Nitab4.5_0017990[-]5593-8631	92.7755	330
Nitab4.5_0018057g0010	Ionotropic glutamate receptor, Periplasmic binding protein-like I, Extracellular solute-binding protein, family 3, Extracellular ligand-binding receptor, Ionotropic glutamate receptor, plant	MSTRG.163972	Nitab4.5_0018057[+]2604-3872	3.17792	22
Nitab4.5_0018389g0010	Vitamin B6 biosynthesis protein, Aldolase-type TIM barrel, Ribulose-phosphate binding barrel	MSTRG.164145	Nitab4.5_0018389[-]1776-2557	95.2492	237
Nitab4.5_0018629g0010	F-actin-capping protein subunit alpha, F-actin capping protein, alpha subunit, conserved site	MSTRG.164271	Nitab4.5_0018629[-]5049-7002	1.51104	1
Nitab4.5_0018837g0020	Signal peptide, camelysin, Photosystem I PsaH, reaction centre subunit VI	MSTRG.164380	Nitab4.5_0018837[+]4722-5862	10.7025	43
Nitab4.5_0018899g0010		MSTRG.164412	Nitab4.5_0018899[-]2338-2784	1.83882	23
Nitab4.5_0018927g0010	Chloramphenicol acetyltransferase-like domain, Transferase	MSTRG.164425	Nitab4.5_0018927[-]7823-8221	5.61102	1
Nitab4.5_0018992g0010	Winged helix-turn-helix DNA-binding domain, PCI/PINT associated module, Tetratricopeptide-like helical, Proteasome component (PCI) domain	MSTRG.164462	Nitab4.5_0018992[-]5999-6448	1.40038	1
Nitab4.5_0000194g0080		MSTRG.16452	Nitab4.5_0000194[+]565530-581909	0.446188	0
Nitab4.5_0019284g0010		MSTRG.164603	Nitab4.5_0019284[-]664-4021	28.7039	51
Nitab4.5_0019316g0010	Actin-related protein, Actin/actin-like conserved site, Actin, conserved site	MSTRG.164618	Nitab4.5_0019316[-]1379-8247	23.1756	54
Nitab4.5_0019316g0010	Actin-related protein, Actin/actin-like conserved site, Actin, conserved site	MSTRG.164619	Nitab4.5_0019316[-]2810-7701	3.52184	10
Nitab4.5_0019528g0010	Adenosylhomocysteinase, NAD(P)-binding domain, S-adenosyl-L-homocysteine hydrolase, conserved site, S-adenosyl-L-homocysteine hydrolase, NAD binding domain	MSTRG.164701	Nitab4.5_0019528[+]3331-5305	30.6528	5
Nitab4.5_0019710g0010	Protein kinase domain, Protein kinase-like domain, Serine/threonine-protein kinase CTR1/EDR1, Serine/threonine-protein kinase, active site	MSTRG.164806	Nitab4.5_0019710[+]245-720	6.38872	349
Nitab4.5_0000194g0150	Succinate semialdehyde dehydrogenase, Aldehyde dehydrogenase, conserved site, Aldehyde dehydrogenase, N-terminal, Aldehyde dehydrogenase, C-terminal, Aldehyde/histidinol dehydrogenase, Aldehyde dehydrogenase domain	MSTRG.16483	Nitab4.5_0000194[-]872533-885288	5.55674	3
Nitab4.5_0020038g0010	Ribulose bisphosphate carboxylase small chain, domain, Ribulose bisphosphate carboxylase, small chain, Ribulose-1,5-bisphosphate carboxylase small subunit, N-terminal	MSTRG.164951	Nitab4.5_0020038[+]3696-4672	52.2625	179
Nitab4.5_0020732g0010	Vacuolar protein sorting-associated protein 13, Vacuolar protein sorting-associated protein 13A N-terminal domain	MSTRG.165276	Nitab4.5_0020732[-]1908-6581	12.3516	99
Nitab4.5_0021133g0010	Cytochrome P450, Cytochrome P450, E-class, group I	MSTRG.165466	Nitab4.5_0021133[+]929-1560	6.54009	4
Nitab4.5_0000195g0220	Thiamine pyrophosphate enzyme, N-terminal TPP-binding domain, Thiamine pyrophosphate (TPP)-dependent enzyme	MSTRG.16558	Nitab4.5_0000195[+]1195710-1275708	27.5194	4
Nitab4.5_0021613g0010	Domain of unknown function DUF1084	MSTRG.165716	Nitab4.5_0021613[-]584-7093	3.05182	35
Nitab4.5_0021718g0010	Leucine-rich repeat, Concanavalin A-like lectin/glucanase, subgroup, Serine/threonine- / dual specificity protein kinase, catalytic domain, Protein kinase, ATP binding site, Serine/threonine-protein kinase, active site, Leucine rich repeat 4, Protein kinase domain, Leucine-rich repeat-containing N-terminal, type 2, Leucine-rich repeat, typical subtype, Protein kinase-like domain	MSTRG.165768	Nitab4.5_0021718[-]705-5303	9.73298	310
Nitab4.5_0000196g0040	Zinc finger C2H2-type/integrase DNA-binding domain, Zinc finger, C2H2, Zinc finger, C2H2-like	MSTRG.16585	Nitab4.5_0000196[-]490385-606533	1288.26	10
Nitab4.5_0000010g0210	Tetratricopeptide repeat-containing domain, Tetratricopeptide-like helical	MSTRG.1659	Nitab4.5_0000010[+]3539133-3539362	2.34234	1
Nitab4.5_0000196g0090	DNA-directed RNA polymerase, subunit 2, RNA polymerase Rpb2, domain 2	MSTRG.16600	Nitab4.5_0000196[+]958412-963408	18.4333	140
Nitab4.5_0022559g0010	Ribonuclease P/MRP protein subunit	MSTRG.166160	Nitab4.5_0022559[-]3653-6245	0.481128	0
Nitab4.5_0022736g0010	Pistil-specific extensin-like protein	MSTRG.166237	Nitab4.5_0022736[-]694-1306	72.2005	57
Nitab4.5_0023724g0010	ATPase, AAA-type, core, P-loop containing nucleoside triphosphate hydrolase	MSTRG.166647	Nitab4.5_0023724[-]3501-3957	137.63	85
Nitab4.5_0024292g0010	Protein notum homologue	MSTRG.166873	Nitab4.5_0024292[-]2814-4349	12.6936	2
Nitab4.5_0024681g0010	GDP dissociation inhibitor	MSTRG.167023	Nitab4.5_0024681[-]638-3934	3.6197	1
Nitab4.5_0024933g0010		MSTRG.167113	Nitab4.5_0024933[+]303-5863	16.0562	166
Nitab4.5_0025200g0010		MSTRG.167215	Nitab4.5_0025200[+]3305-3676	8.79775	3
Nitab4.5_0000199g0050	P-loop containing nucleoside triphosphate hydrolase, ATPase, AAA-type, conserved site, AAA-type ATPase, N-terminal domain, AAA+ ATPase domain, ATPase, AAA-type, core	MSTRG.16771	Nitab4.5_0000199[-]619620-636164	51.2076	472
Nitab4.5_0027240g0010	Chlorophyll a/b binding protein domain, Chlorophyll A-B binding protein, plant, Chlorophyll A-B binding protein	MSTRG.167986	Nitab4.5_0027240[-]716-4581	3406.73	500
Nitab4.5_0027320g0010	Disease resistance protein, Mannose-binding lectin, P-loop containing nucleoside triphosphate hydrolase, NB-ARC	MSTRG.168016	Nitab4.5_0027320[+]1-1243	18.9682	63
Nitab4.5_0000201g0030		MSTRG.16860	Nitab4.5_0000201[-]125605-202000	3.53942	32
Nitab4.5_0000201g0190	Lipase, class 3, Mono-/di-acylglycerol lipase, N-terminal	MSTRG.16904	Nitab4.5_0000201[-]811865-816599	1.52085	1
Nitab4.5_0000202g0320	Transmembrane receptor, eukaryota	MSTRG.16975	Nitab4.5_0000202[-]1136249-1136924	93.0785	479
Nitab4.5_0000202g0490	DNA-binding WRKY	MSTRG.16991	Nitab4.5_0000202[+]1301210-1302147	16.2331	19
Nitab4.5_0000202g0480	AP2/ERF domain, DNA-binding domain	MSTRG.16996	Nitab4.5_0000202[-]1385076-1389022	15.8019	23
Nitab4.5_0000011g0060	Rhodanese-like domain	MSTRG.1703	Nitab4.5_0000011[-]845044-926158	11.3575	70
Nitab4.5_0000204g0010	Alkyl hydroperoxide reductase subunit C/ Thiol specific antioxidant, Thioredoxin-like fold, Peroxiredoxin, AhpC-type, Peroxiredoxin, C-terminal	MSTRG.17055	Nitab4.5_0000204[+]43097-44378	17.5175	10
Nitab4.5_0000205g0110	Ribosomal protein S15, Ribosomal protein S13/S15, N-terminal, S15/NS1, RNA-binding, Ribosomal protein S15P	MSTRG.17125	Nitab4.5_0000205[+]450682-466811	7.21364	4
Nitab4.5_0000011g0100	Zinc finger, CHCC-type	MSTRG.1715	Nitab4.5_0000011[-]1309119-1352634	10.4533	21
Nitab4.5_0000207g0010	Cupredoxin, Plastocyanin-like	MSTRG.17207	Nitab4.5_0000207[-]64340-64993	46.8418	71
Nitab4.5_0000207g0110		MSTRG.17213	Nitab4.5_0000207[-]221268-234897	3.34718	2
Nitab4.5_0000207g0140	Thioredoxin, Thioredoxin domain, Thioredoxin-like fold, Thioredoxin, conserved site	MSTRG.17220	Nitab4.5_0000207[-]357143-360209	35.072	4
Nitab4.5_0000207g0210	WD40 repeat, WD40-repeat-containing domain, WD40 repeat, conserved site, WD40/YVTN repeat-like-containing domain	MSTRG.17233	Nitab4.5_0000207[+]669524-670019	2.54978	21
Nitab4.5_0000207g0270	Universal stress protein A, Rossmann-like alpha/beta/alpha sandwich fold, UspA	MSTRG.17250	Nitab4.5_0000207[-]961633-961970	10.5312	2
Nitab4.5_0000207g0380	GH3 auxin-responsive promoter	MSTRG.17264	Nitab4.5_0000207[-]1373934-1374370	6.60109	235
Nitab4.5_0000212g0010	Bifunctional inhibitor/plant lipid transfer protein/seed storage helical domain, Plant lipid transfer protein/Par allergen	MSTRG.17493	Nitab4.5_0000212[-]40691-43241	199.814	153
Nitab4.5_0000212g0010	Bifunctional inhibitor/plant lipid transfer protein/seed storage helical domain, Plant lipid transfer protein/Par allergen	MSTRG.17494	Nitab4.5_0000212[-]43265-91899	49.2775	531
Nitab4.5_0000212g0040	K Homology domain, type 1, K Homology domain	MSTRG.17499	Nitab4.5_0000212[-]126470-140526	19.0564	419
Nitab4.5_0000011g0250		MSTRG.1750	Nitab4.5_0000011[+]2740986-2782915	14.9989	93
Nitab4.5_0000212g0150	Protein of unknown function UPF0301	MSTRG.17511	Nitab4.5_0000212[-]505930-507142	28.3144	38
Nitab4.5_0000213g0200	K Homology domain, type 1, K Homology domain	MSTRG.17598	Nitab4.5_0000213[-]1276239-1276812	3.24189	1
Nitab4.5_0000214g0020	Myo-inositol-1-phosphate synthase, Myo-inositol-1-phosphate synthase, GAPDH-like, NAD(P)-binding domain	MSTRG.17608	Nitab4.5_0000214[+]214159-218019	176.072	225
Nitab4.5_0000214g0020	Myo-inositol-1-phosphate synthase, Myo-inositol-1-phosphate synthase, GAPDH-like, NAD(P)-binding domain	MSTRG.17609	Nitab4.5_0000214[+]218102-219442	15.797	71
Nitab4.5_0000214g0210	SAP domain, Nucleotide-binding, alpha-beta plait	MSTRG.17648	Nitab4.5_0000214[+]1090653-1134725	20.6447	499
Nitab4.5_0000214g0210	SAP domain, Nucleotide-binding, alpha-beta plait	MSTRG.17649	Nitab4.5_0000214[+]1091405-1135209	20.992	14
Nitab4.5_0000214g0210	SAP domain, Nucleotide-binding, alpha-beta plait	MSTRG.17650	Nitab4.5_0000214[+]1093000-1137275	43.0738	361
Nitab4.5_0000215g0010	Globin, structural domain, Globin, Globin-like, Leghaemoglobin	MSTRG.17659	Nitab4.5_0000215[-]40602-41435	238.122	88
Nitab4.5_0000216g0140	Ribosomal protein L16, Ribosomal protein L10e/L16	MSTRG.17743	Nitab4.5_0000216[-]583774-621511	3.36032	5
Nitab4.5_0000217g0040	DREPP family	MSTRG.17791	Nitab4.5_0000217[+]258050-258416	14.0178	16
Nitab4.5_0000219g0110	Sec7 domain, Domain of unknown function DUF1981, Sec7 associated, Nucleotide-binding, alpha-beta plait, Sec7 domain, alpha orthogonal bundle, RNA recognition motif domain, Armadillo-type fold, Armadillo-like helical	MSTRG.17924	Nitab4.5_0000219[-]1053259-1105928	0.444681	0
Nitab4.5_0000221g0030		MSTRG.17995	Nitab4.5_0000221[-]257006-298270	1006.44	466
Nitab4.5_0000222g0320	Chloramphenicol acetyltransferase-like domain, Transferase	MSTRG.18076	Nitab4.5_0000222[-]1095976-1122180	275.713	407
Nitab4.5_0000223g0120	Arabinogalactan peptide, AGP	MSTRG.18118	Nitab4.5_0000223[+]685888-751223	0.915612	0
Nitab4.5_0000223g0170	Uncharacterised protein family Ycf2	MSTRG.18139	Nitab4.5_0000223[-]865165-870049	0.554557	0
Nitab4.5_0000224g0020	Stem cell self-renewal protein Piwi, Domain of unknown function DUF1785, Argonaute/Dicer protein, PAZ domain, Ribonuclease H-like domain	MSTRG.18188	Nitab4.5_0000224[-]516442-516810	10.8543	131
Nitab4.5_0000224g0060	Cation-transporting P-type ATPase, P-type ATPase, transmembrane domain, HAD-like domain, P-type ATPase, cytoplasmic domain N, Cation-transporting P-type ATPase, C-terminal	MSTRG.18209	Nitab4.5_0000224[+]1010018-1015451	14.3787	311
Nitab4.5_0000012g0080	Peptidase M16 domain, Peptidase M16, C-terminal domain, Metalloenzyme, LuxS/M16 peptidase-like, Peptidase M16, N-terminal, Peptidase M16, zinc-binding site	MSTRG.1832	Nitab4.5_0000012[-]1549072-1549472	11.1364	1
Nitab4.5_0000230g0180	FAM175 family, FAM175 family, plant	MSTRG.18511	Nitab4.5_0000230[+]998159-1070519	5.85877	1
Nitab4.5_0000230g0230	Prenylated rab acceptor PRA1	MSTRG.18520	Nitab4.5_0000230[+]1100498-1100911	23.0333	3
Nitab4.5_0000012g0130	Derlin	MSTRG.1853	Nitab4.5_0000012[+]1955283-1966125	8.08898	3
Nitab4.5_0000231g0320	P-loop containing nucleoside triphosphate hydrolase, Uncharacterised protein family, ATP binding	MSTRG.18573	Nitab4.5_0000231[+]720699-723060	0.952141	0
Nitab4.5_0000232g0040	Putative S-adenosyl-L-methionine-dependent methyltransferase	MSTRG.18617	Nitab4.5_0000232[-]356199-371386	17.4563	140
Nitab4.5_0000232g0080	Leucine-rich repeat, Leucine-rich repeat, typical subtype, Leucine rich repeat 4	MSTRG.18621	Nitab4.5_0000232[+]461502-542124	4.78227	50
Nitab4.5_0000233g0050	Chlorophyll a/b binding protein domain, Chlorophyll A-B binding protein, plant, Chlorophyll A-B binding protein	MSTRG.18671	Nitab4.5_0000233[+]164676-165858	143.063	323
Nitab4.5_0000235g0010		MSTRG.18790	Nitab4.5_0000235[-]37013-95575	393.174	482
Nitab4.5_0000237g0020	Domain of unknown function DUF1985	MSTRG.18889	Nitab4.5_0000237[-]25407-94867	0.659016	0
Nitab4.5_0000239g0060	START-like domain, Polyketide cyclase/dehydrase	MSTRG.18980	Nitab4.5_0000239[+]199379-199741	4.7376	4
Nitab4.5_0000240g0140	PLAT/LH2 domain, Lipoxygenase, plant, Lipase/lipooxygenase, PLAT/LH2, Lipoxygenase, domain 3, Lipoxygenase, Lipoxygenase, C-terminal	MSTRG.19048	Nitab4.5_0000240[+]653510-662226	158.988	430
Nitab4.5_0000240g0180	Urease, alpha subunit, Urease, gamma/gamma-beta subunit, Metal-dependent hydrolase, composite domain, Urease, alpha subunit, C-terminal, Urease, beta subunit, Amidohydrolase 1, Urease alpha-subunit, N-terminal, Urease, alpha subunit, conserved site	MSTRG.19067	Nitab4.5_0000240[+]1176269-1226868	3.99758	5
Nitab4.5_0000241g0050		MSTRG.19083	Nitab4.5_0000241[-]189664-190611	30.4147	41
Nitab4.5_0000241g0170	Homeobox, conserved site, Homeodomain-like, Leucine zipper, homeobox-associated, Homeobox domain, Helix-turn-helix motif	MSTRG.19102	Nitab4.5_0000241[-]708174-820795	24.5826	39
Nitab4.5_0000241g0170	Homeobox, conserved site, Homeodomain-like, Leucine zipper, homeobox-associated, Homeobox domain, Helix-turn-helix motif	MSTRG.19103	Nitab4.5_0000241[-]733484-737953	0.144914	0
Nitab4.5_0000241g0170	Homeobox, conserved site, Homeodomain-like, Leucine zipper, homeobox-associated, Homeobox domain, Helix-turn-helix motif	MSTRG.19104	Nitab4.5_0000241[-]736253-736794	0.837077	0
Nitab4.5_0000241g0210	Pentatricopeptide repeat, WEB family, Histone-fold, Histone H3, Histone core	MSTRG.19116	Nitab4.5_0000241[-]981230-1020651	417.994	457
Nitab4.5_0000243g0050	UDP-glucuronosyl/UDP-glucosyltransferase	MSTRG.19192	Nitab4.5_0000243[-]114118-125005	7.76253	121
Nitab4.5_0000245g0010		MSTRG.19331	Nitab4.5_0000245[-]72472-73277	10.8319	27
Nitab4.5_0000245g0120	Vesicle-associated membrane protein, PapD-like, MSP domain	MSTRG.19347	Nitab4.5_0000245[+]426304-430916	9.87947	58
Nitab4.5_0000245g0260	Dihydrodipicolinate reductase, C-terminal, Dihydrodipicolinate reductase, plant, Dihydrodipicolinate reductase, N-terminal, NAD(P)-binding domain, Dihydrodipicolinate reductase, bacterial/plant	MSTRG.19368	Nitab4.5_0000245[+]909477-913807	2.27731	1
Nitab4.5_0000246g0280		MSTRG.19425	Nitab4.5_0000246[+]970248-1039817	19.3122	4
Nitab4.5_0000247g0010	Armadillo-like helical, Armadillo, Armadillo-type fold	MSTRG.19437	Nitab4.5_0000247[-]106672-148928	431.06	363
Nitab4.5_0000249g0420	Tubby C-terminal-like domain, Tubby, C-terminal, F-box domain, Tubby, C-terminal, conserved site	MSTRG.19572	Nitab4.5_0000249[+]926705-927463	7.16552	25
Nitab4.5_0000250g0080	RmlC-like jelly roll fold, Cyclic nucleotide-binding domain, Ion transport domain, Potassium channel, plant-type, Potassium channel, voltage-dependent, EAG/ELK/ERG, Cyclic nucleotide-binding-like	MSTRG.19606	Nitab4.5_0000250[+]275688-281448	35.3076	207
Nitab4.5_0000250g0250	BURP domain	MSTRG.19642	Nitab4.5_0000250[+]1141734-1144528	47.3114	220
Nitab4.5_0000251g0050	Ovarian tumour, otubain	MSTRG.19673	Nitab4.5_0000251[-]795145-795770	19.0408	42
Nitab4.5_0000252g0060	Cupin 1, RmlC-like cupin domain, RmlC-like jelly roll fold	MSTRG.19692	Nitab4.5_0000252[-]215467-256179	29.3574	1
Nitab4.5_0000252g0110	KIP1-like	MSTRG.19703	Nitab4.5_0000252[-]479419-479984	2.05743	12
Nitab4.5_0000253g0090	Cytochrome P450, Cytochrome P450, conserved site, Cytochrome P450, E-class, group I	MSTRG.19769	Nitab4.5_0000253[+]880848-888256	5.07819	49
Nitab4.5_0000254g0270	Protein kinase domain, Protein kinase-like domain	MSTRG.19822	Nitab4.5_0000254[+]1058797-1111197	5.85513	2
Nitab4.5_0000255g0060	Histone-fold, Histone H2B, Histone core	MSTRG.19838	Nitab4.5_0000255[+]108493-125016	2.31025	1
Nitab4.5_0000255g0200	Lateral organ boundaries, LOB	MSTRG.19860	Nitab4.5_0000255[+]481971-485139	5.75804	77
Nitab4.5_0000256g0050	Cytochrome P450, Cytochrome P450, E-class, group I	MSTRG.19901	Nitab4.5_0000256[-]124430-131458	1.53166	2
Nitab4.5_0000256g0310		MSTRG.19920	Nitab4.5_0000256[-]570790-953428	339.084	169
Nitab4.5_0000256g0320	VQ	MSTRG.19939	Nitab4.5_0000256[-]966576-967344	4.36514	2
Nitab4.5_0000257g0160	Leucine-rich repeat, ribonuclease inhibitor subtype	MSTRG.19991	Nitab4.5_0000257[-]798551-874106	91.488	99
Nitab4.5_0000257g0190	Helicase, superfamily 1/2, ATP-binding domain, DNA/RNA helicase, DEAD/DEAH box type, N-terminal, Helicase, C-terminal, P-loop containing nucleoside triphosphate hydrolase, RNA helicase, DEAD-box type, Q motif	MSTRG.19997	Nitab4.5_0000257[+]944767-978056	8.77315	243
Nitab4.5_0000013g0380	Spermidine/spermine synthases family	MSTRG.2004	Nitab4.5_0000013[+]2365491-2365773	455.907	54
Nitab4.5_0000259g0050	Thioredoxin-like fold	MSTRG.20087	Nitab4.5_0000259[+]156497-158450	7.12774	69
Nitab4.5_0000259g0050	Thioredoxin-like fold	MSTRG.20089	Nitab4.5_0000259[+]158819-159340	2.10746	18
Nitab4.5_0000259g0040	Armadillo, U box domain, HEAT, type 2, Armadillo-like helical, Zinc finger, RING/FYVE/PHD-type, Armadillo-type fold	MSTRG.20091	Nitab4.5_0000259[+]163166-164472	2.61673	3
Nitab4.5_0000259g0230	Serine/threonine-protein kinase, active site, Serine/threonine- / dual specificity protein kinase, catalytic domain, Concanavalin A-like lectin/glucanase, subgroup, Leucine-rich repeat-containing N-terminal, type 2, Serine-threonine/tyrosine-protein kinase catalytic domain, Protein kinase, ATP binding site, Protein kinase domain, Protein kinase-like domain	MSTRG.20130	Nitab4.5_0000259[+]828404-895219	10.1892	35
Nitab4.5_0000259g0260	S-adenosylmethionine decarboxylase, core, S-adenosyl-l-methionine decarboxylase leader peptide, S-adenosylmethionine decarboxylase, S-adenosylmethionine decarboxylase subgroup, S-adenosylmethionine decarboxylase, conserved site	MSTRG.20132	Nitab4.5_0000259[+]893631-894235	35.61	207
Nitab4.5_0000262g0190	Pectinesterase inhibitor domain	MSTRG.20305	Nitab4.5_0000262[+]1004606-1005045	118.655	105
Nitab4.5_0000263g0030	Wound-induced protein, Wun1, subgroup, Wound-induced protein, Wun1	MSTRG.20312	Nitab4.5_0000263[+]34545-44094	7.29087	2
Nitab4.5_0000263g0180	Haem peroxidase, Plant peroxidase, Haem peroxidase, plant/fungal/bacterial, Peroxidase, active site	MSTRG.20344	Nitab4.5_0000263[-]839824-895821	1.81011	1
Nitab4.5_0000264g0160	60S ribosomal protein L6E, Translation protein SH3-like domain, Ribosomal protein L2 domain 2	MSTRG.20402	Nitab4.5_0000264[+]744986-830071	709.757	471
Nitab4.5_0000266g0020	ATPase, F1 complex alpha/beta subunit, N-terminal domain, ATPase, F1 complex, delta/epsilon subunit, ATPase, F1/V1/A1 complex, alpha/beta subunit, nucleotide-binding domain, ATPase, F1 complex, delta/epsilon subunit, N-terminal, ATPase, F1 complex, delta/epsilon subunit, C-terminal domain, P-loop containing nucleoside triphosphate hydrolase, ATPase, F1/V1/A1 complex, alpha/beta subunit, C-termina…	MSTRG.20454	Nitab4.5_0000266[-]238206-302132	55.7106	29
Nitab4.5_0000267g0020	Heavy metal-associated domain, HMA	MSTRG.20512	Nitab4.5_0000267[+]402769-404275	5.28925	1
Nitab4.5_0000268g0030	DNA/RNA-binding protein Alba-like	MSTRG.20547	Nitab4.5_0000268[+]238508-247448	21.7028	180
Nitab4.5_0000013g0510	IQ motif, EF-hand binding site, Domain of unknown function DUF4005	MSTRG.2055	Nitab4.5_0000013[+]3391944-3392340	29.1867	36
Nitab4.5_0000269g0030	Ribosomal protein L34Ae	MSTRG.20575	Nitab4.5_0000269[-]10685-12374	6.60384	4
Nitab4.5_0000269g0040	Isopenicillin N synthase-like, Oxoglutarate/iron-dependent dioxygenase, Nucleosome assembly protein (NAP), Non-haem dioxygenase N-terminal domain	MSTRG.20578	Nitab4.5_0000269[-]21237-96354	2.25321	1
Nitab4.5_0000269g0090	ABC transporter-like, P-loop containing nucleoside triphosphate hydrolase, ABC transporter, conserved site, AAA+ ATPase domain, ABC transporter A, ABCA	MSTRG.20593	Nitab4.5_0000269[-]411230-460390	1.0555	1
Nitab4.5_0000269g0130	Ubiquitin-conjugating enzyme, active site, Ubiquitin-conjugating enzyme/RWD-like, Ubiquitin-conjugating enzyme, E2	MSTRG.20596	Nitab4.5_0000269[+]456324-537278	130.972	535
Nitab4.5_0000270g0050	Proton-dependent oligopeptide transporter family, PTR2 family proton/oligopeptide symporter, conserved site, Major facilitator superfamily domain, general substrate transporter	MSTRG.20649	Nitab4.5_0000270[+]352676-353337	4.49761	7
Nitab4.5_0000270g0270	Alcohol dehydrogenase, zinc-type, conserved site, GroES (chaperonin 10)-like, Alcohol dehydrogenase GroES-like, NAD(P)-binding domain, Alcohol dehydrogenase, C-terminal, Alcohol dehydrogenase superfamily, zinc-type	MSTRG.20678	Nitab4.5_0000270[-]1089645-1166647	10.9313	57
Nitab4.5_0000271g0090		MSTRG.20701	Nitab4.5_0000271[-]642918-653741	34.7812	21
Nitab4.5_0000271g0310	Cystatin, Proteinase inhibitor I25, cystatin, Proteinase inhibitor I25, cystatin, conserved site	MSTRG.20727	Nitab4.5_0000271[+]1021804-1054729	53.4754	209
Nitab4.5_0000272g0010	Domain of unknown function DUF1117, Zinc finger, RING-type, Zinc finger, RING/FYVE/PHD-type	MSTRG.20739	Nitab4.5_0000272[-]46752-47281	2.44133	2
Nitab4.5_0000272g0080	Protein kinase domain, Serine/threonine- / dual specificity protein kinase, catalytic domain, Protein kinase-like domain, Protein kinase, ATP binding site, Serine/threonine-protein kinase, active site, Leucine-rich repeat-containing N-terminal, type 2, Serine-threonine/tyrosine-protein kinase catalytic domain, Concanavalin A-like lectin/glucanase, subgroup, Leucine-rich repeat, typical subtype, L…	MSTRG.20751	Nitab4.5_0000272[+]561453-564986	15.2271	12
Nitab4.5_0000274g0010	AmbAllergen, Pectate lyase/Amb allergen, Pectin lyase fold/virulence factor, Pectin lyase fold	MSTRG.20828	Nitab4.5_0000274[-]48822-77501	1252.75	43
Nitab4.5_0000274g0150	PDZ domain, Trypsin-like cysteine/serine peptidase domain, Peptidase S1C	MSTRG.20842	Nitab4.5_0000274[-]512899-769853	30.4783	26
Nitab4.5_0000276g0040	Reversibly glycosylated polypeptide family	MSTRG.20927	Nitab4.5_0000276[+]90938-145225	30.8801	65
Nitab4.5_0000280g0220	P-loop containing nucleoside triphosphate hydrolase, Disease resistance protein, NB-ARC	MSTRG.21185	Nitab4.5_0000280[-]980996-986042	3.45369	37
Nitab4.5_0000280g0230	P-loop containing nucleoside triphosphate hydrolase, NB-ARC, Disease resistance protein	MSTRG.21186	Nitab4.5_0000280[-]983962-1051981	9.37214	10
Nitab4.5_0000282g0040		MSTRG.21260	Nitab4.5_0000282[+]368765-420057	4.64879	22
Nitab4.5_0000283g0400	D-isomer specific 2-hydroxyacid dehydrogenase, NAD-binding, NAD(P)-binding domain, D-isomer specific 2-hydroxyacid dehydrogenase, catalytic domain	MSTRG.21324	Nitab4.5_0000283[-]741228-820869	2.98177	1
Nitab4.5_0000283g0480	Domain of unknown function DUF1279	MSTRG.21330	Nitab4.5_0000283[+]958077-1021603	11.2724	135
Nitab4.5_0000284g0080	HAD-like domain, Cation-transporting P-type ATPase, Calcium-transporting P-type ATPase, N-terminal autoinhibitory domain, P-type ATPase, phosphorylation site, Cation-transporting P-type ATPase, C-terminal, P-type ATPase, transmembrane domain, Cation-transporting P-type ATPase, N-terminal, P-type ATPase, A domain, P-type ATPase, cytoplasmic domain N	MSTRG.21381	Nitab4.5_0000284[+]1155104-1176783	180.85	489
Nitab4.5_0000285g0050		MSTRG.21397	Nitab4.5_0000285[+]507258-655911	990.761	544
Nitab4.5_0000285g0040	Protein notum homologue	MSTRG.21399	Nitab4.5_0000285[-]562154-613619	1.60097	1
Nitab4.5_0000286g0050	Alpha crystallin/Hsp20 domain, HSP20-like chaperone, BON domain	MSTRG.21445	Nitab4.5_0000286[-]339640-597541	1267.4	209
Nitab4.5_0000286g0080	DNA-binding WRKY	MSTRG.21450	Nitab4.5_0000286[-]667694-668410	2.38745	39
Nitab4.5_0000014g0290		MSTRG.2157	Nitab4.5_0000014[-]2145413-2244904	86.8744	501
Nitab4.5_0000290g0070	Glucose-methanol-choline oxidoreductase, Glucose-methanol-choline oxidoreductase, C-terminal, Glucose-methanol-choline oxidoreductase, N-terminal	MSTRG.21616	Nitab4.5_0000290[-]977423-980229	4.79586	64
Nitab4.5_0000293g0030	ATPase, F1/V1/A1 complex, alpha/beta subunit, C-terminal, P-loop containing nucleoside triphosphate hydrolase, ATPase, F1 complex, beta subunit, ATPase, F1/V1/A1 complex, alpha/beta subunit, nucleotide-binding domain, AAA+ ATPase domain, ATP synthase, F1 beta subunit, ATPase, F1 complex alpha/beta subunit, N-terminal domain, ATPase, alpha/beta subunit, nucleotide-binding domain, active site, ATPa…	MSTRG.21729	Nitab4.5_0000293[+]12421-12749	4.61521	9
Nitab4.5_0000014g0450	Leucine-rich repeat, Leucine-rich repeat-containing N-terminal, type 2, Leucine rich repeat 4, Leucine-rich repeat, typical subtype	MSTRG.2187	Nitab4.5_0000014[+]2887821-2948234	1.06164	1
Nitab4.5_0000297g0150	Chlorophyll a/b binding protein domain, Chlorophyll A-B binding protein, Chlorophyll A-B binding protein, plant	MSTRG.21906	Nitab4.5_0000297[+]320640-332424	177.282	303
Nitab4.5_0000297g0210	Plant transcription factor NOZZLE	MSTRG.21912	Nitab4.5_0000297[-]538417-608811	111.667	7
Nitab4.5_0000297g0250	Bulb-type lectin domain, S-locus glycoprotein, Protein kinase-like domain, Serine-threonine/tyrosine-protein kinase catalytic domain, Protein kinase domain	MSTRG.21926	Nitab4.5_0000297[+]817096-828040	2.59637	7
Nitab4.5_0000014g0480	Reversibly glycosylated polypeptide family	MSTRG.2199	Nitab4.5_0000014[-]3126514-3196298	7.22556	13
Nitab4.5_0000299g0110	Zinc finger, CCCH-type	MSTRG.22026	Nitab4.5_0000299[-]369469-369762	5.43076	24
Nitab4.5_0000299g0200		MSTRG.22034	Nitab4.5_0000299[-]526295-532970	9.45956	4
Nitab4.5_0000302g0110	Signal transduction response regulator, receiver domain, Signal transduction histidine kinase EnvZ-like, dimerisation/phosphoacceptor domain, GAF domain, Histidine kinase-like ATPase, ATP-binding domain, CheY-like superfamily, Signal transduction histidine kinase, core, Signal transduction histidine kinase, homodimeric domain, Signal transduction histidine kinase, hybrid-type, ethylene sensor	MSTRG.22200	Nitab4.5_0000302[-]670964-676489	5.91951	42
Nitab4.5_0000303g0220	Thioredoxin-like fold, Thioredoxin, Thioredoxin domain, Thioredoxin, conserved site	MSTRG.22256	Nitab4.5_0000303[+]631616-632050	4.66069	43
Nitab4.5_0000304g0090		MSTRG.22297	Nitab4.5_0000304[+]357498-452324	2.6157	5
Nitab4.5_0000305g0080	Protein kinase domain, Domain of unknown function DUF1221, Serine-threonine/tyrosine-protein kinase catalytic domain, Protein kinase-like domain	MSTRG.22334	Nitab4.5_0000305[+]304165-307586	5.11208	220
Nitab4.5_0000306g0200	P-loop containing nucleoside triphosphate hydrolase, ABC transporter-like, ABC-2 type transporter, Plant PDR ABC transporter associated, AAA+ ATPase domain	MSTRG.22403	Nitab4.5_0000306[+]474049-510344	7.26687	71
Nitab4.5_0000307g0130		MSTRG.22461	Nitab4.5_0000307[-]447576-448023	1.94999	4
Nitab4.5_0000307g0240	Myc-type, basic helix-loop-helix (bHLH) domain, Transcription factor MYC/MYB N-terminal	MSTRG.22487	Nitab4.5_0000307[-]868718-930393	16.3675	50
Nitab4.5_0000307g0270		MSTRG.22490	Nitab4.5_0000307[+]900466-900947	7.63699	30
Nitab4.5_0000307g0280	Phosphatidylinositol-4-phosphate 5-kinase, core, subgroup, Phosphatidylinositol-4-phosphate 5-kinase, core, Phosphatidylinositol-4-phosphate 5-kinase, plant, Phosphatidylinositol-4-phosphate 5-kinase, C-terminal, MORN motif, Phosphatidylinositol-4-phosphate 5-kinase, N-terminal domain, Phosphatidylinositol-4-phosphate 5-kinase	MSTRG.22497	Nitab4.5_0000307[+]970302-982751	1.16799	1
Nitab4.5_0000308g0150	Nucleotide-binding, alpha-beta plait, RNA recognition motif domain	MSTRG.22525	Nitab4.5_0000308[-]238220-353822	23.8722	524
Nitab4.5_0000309g0080	NTP pyrophosphohydrolase MazG, putative catalytic core, EAR	MSTRG.22573	Nitab4.5_0000309[-]120083-137810	7.46684	74
Nitab4.5_0000309g0150	Disease resistance protein, NB-ARC, P-loop containing nucleoside triphosphate hydrolase	MSTRG.22580	Nitab4.5_0000309[-]292345-313274	113.55	126
Nitab4.5_0000309g0170		MSTRG.22582	Nitab4.5_0000309[-]319955-329462	2.67995	2
Nitab4.5_0000310g0190	P-type ATPase, A domain, HAD-like domain, Cation-transporting P-type ATPase, C-terminal, P-type ATPase, cytoplasmic domain N, P-type ATPase, transmembrane domain	MSTRG.22673	Nitab4.5_0000310[-]923405-929681	3.2482	17
Nitab4.5_0000312g0170	CBF1-interacting co-repressor CIR, N-terminal domain	MSTRG.22751	Nitab4.5_0000312[+]545977-546451	8.89295	23
Nitab4.5_0000312g0300	Bifunctional inhibitor/plant lipid transfer protein/seed storage helical domain, Hydrophobic seed protein	MSTRG.22765	Nitab4.5_0000312[+]734036-874474	487.981	457
Nitab4.5_0000313g0040	Photosystem II PsbR	MSTRG.22812	Nitab4.5_0000313[+]751961-752465	51.3823	328
Nitab4.5_0000313g0050		MSTRG.22813	Nitab4.5_0000313[+]752597-780252	40.4468	137
Nitab4.5_0000313g0130	Domain of unknown function DUF4283	MSTRG.22827	Nitab4.5_0000313[+]996840-1053463	3.55353	2
Nitab4.5_0000314g0040	RmlC-like cupin domain, Germin, manganese binding site, Cupin 1, Germin, RmlC-like jelly roll fold	MSTRG.22842	Nitab4.5_0000314[-]666614-834605	26.7178	8
Nitab4.5_0000315g0120	Domain of unknown function DUF4463, Domain of unknown function DUF221	MSTRG.22872	Nitab4.5_0000315[-]561719-562427	2.39134	2
Nitab4.5_0000317g0020	Metallothionein, family 15, plant	MSTRG.22959	Nitab4.5_0000317[-]158796-172947	455.362	354
Nitab4.5_0000317g0100		MSTRG.22971	Nitab4.5_0000317[-]383429-430157	42.2223	3
Nitab4.5_0000317g0120	Zinc finger, CCCH-type	MSTRG.22980	Nitab4.5_0000317[+]455963-467756	3.96397	2
Nitab4.5_0000318g0130	Early nodulin 93 ENOD93 protein	MSTRG.23036	Nitab4.5_0000318[-]391461-445267	3696.69	4
Nitab4.5_0000318g0150	Nucleotidyl transferase domain, Poly(A) polymerase, RNA-binding domain, Nucleotidyltransferase, class I, C-terminal-like, Poly(A) polymerase, central domain	MSTRG.23041	Nitab4.5_0000318[-]504032-514113	46.4947	250
Nitab4.5_0000015g0230	WD40 repeat, conserved site, G-protein beta WD-40 repeat, WD40 repeat, WD40-repeat-containing domain, WD40/YVTN repeat-like-containing domain	MSTRG.2307	Nitab4.5_0000015[+]2064953-2107133	4.75356	9
Nitab4.5_0000319g0090		MSTRG.23078	Nitab4.5_0000319[+]263598-316341	303.746	315
Nitab4.5_0000319g0150		MSTRG.23079	Nitab4.5_0000319[+]264514-296161	2.10553	1
Nitab4.5_0000319g0170	Ribosomal protein L12 family, Ribosomal protein L10/L12	MSTRG.23082	Nitab4.5_0000319[+]323481-324068	5.35724	1
Nitab4.5_0000321g0060	Sugar transporter, conserved site, Sugar/inositol transporter, General substrate transporter, Major facilitator superfamily domain, Major facilitator superfamily domain, general substrate transporter	MSTRG.23188	Nitab4.5_0000321[-]255227-269368	19.1975	5
Nitab4.5_0000321g0050	Photosystem I PsaD	MSTRG.23190	Nitab4.5_0000321[-]269481-270733	8.75841	3
Nitab4.5_0000322g0010		MSTRG.23230	Nitab4.5_0000322[-]58326-76439	10.6876	8
Nitab4.5_0000322g0080	Kinesin, motor domain, Kinesin-like protein, P-loop containing nucleoside triphosphate hydrolase, Kinesin, motor region, conserved site	MSTRG.23238	Nitab4.5_0000322[+]363931-429386	25.0841	447
Nitab4.5_0000322g0110	NAC domain	MSTRG.23245	Nitab4.5_0000322[+]516726-518185	19.393	1
Nitab4.5_0000322g0110	NAC domain	MSTRG.23246	Nitab4.5_0000322[+]517767-518079	1.74335	1
Nitab4.5_0000322g0160	Chlorophyll a/b binding protein domain, Chlorophyll A-B binding protein	MSTRG.23263	Nitab4.5_0000322[-]982729-988031	16.2987	9
Nitab4.5_0000324g0020	Tetratricopeptide-like helical, Tetratricopeptide repeat, Zinc finger, RING-type, conserved site, Zinc finger, RING-type, Zinc finger, RING/FYVE/PHD-type	MSTRG.23308	Nitab4.5_0000324[+]24534-25261	20.6678	180
Nitab4.5_0000324g0050	Protein of unknown function DUF3474, Fatty acid desaturase, type 1	MSTRG.23318	Nitab4.5_0000324[+]188376-189045	101.771	1
Nitab4.5_0000325g0010	Alpha-D-phosphohexomutase, C-terminal, Alpha-D-phosphohexomutase, alpha/beta/alpha I/II/III, Alpha-D-phosphohexomutase superfamily, Alpha-D-phosphohexomutase, alpha/beta/alpha domain III, Alpha-D-phosphohexomutase, alpha/beta/alpha domain II	MSTRG.23354	Nitab4.5_0000325[-]115001-133392	7.95224	14
Nitab4.5_0000325g0040	Ribosomal protein L4/L1e, bacterial-type, Ribosomal protein L4/L1e, Ribosomal protein L4 domain	MSTRG.23378	Nitab4.5_0000325[+]859009-859342	2.00315	2
Nitab4.5_0000326g0040	Target SNARE coiled-coil domain	MSTRG.23385	Nitab4.5_0000326[+]110771-159652	0.087964	0
Nitab4.5_0000326g0320	WD40-repeat-containing domain, WD40 repeat, conserved site, WD40 repeat, G-protein beta WD-40 repeat, WD40/YVTN repeat-like-containing domain	MSTRG.23418	Nitab4.5_0000326[-]841763-842037	1.75359	1
Nitab4.5_0000326g0390		MSTRG.23428	Nitab4.5_0000326[+]1048538-1056650	18.5512	238
Nitab4.5_0000327g0030	GHMP kinase, C-terminal domain, Mevalonate kinase, Ribosomal protein S5 domain 2-type fold, subgroup	MSTRG.23436	Nitab4.5_0000327[+]118960-120080	2.76488	9
Nitab4.5_0000328g0110	Protein kinase domain, Serine/threonine-protein kinase, active site, Protein kinase, ATP binding site, Serine/threonine- / dual specificity protein kinase, catalytic domain, Protein kinase-like domain	MSTRG.23503	Nitab4.5_0000328[+]695468-769992	0.545888	0
Nitab4.5_0000329g0200	Snf7	MSTRG.23559	Nitab4.5_0000329[-]956081-961528	7.69156	7
Nitab4.5_0000332g0050	Plastocyanin-like, Cupredoxin	MSTRG.23656	Nitab4.5_0000332[-]236975-237454	130.898	353
Nitab4.5_0000332g0250	Ran GTPase, P-loop containing nucleoside triphosphate hydrolase, Small GTP-binding protein domain, Small GTPase superfamily, Small GTPase superfamily, Rho type, Small GTPase superfamily, Ras type, Small GTPase superfamily, Rab type	MSTRG.23697	Nitab4.5_0000332[+]1014128-1095608	5.88679	143
Nitab4.5_0000334g0160	Protein of unknown function DUF538	MSTRG.23779	Nitab4.5_0000334[+]676726-679170	24.501	270
Nitab4.5_0000002g0160	Protein kinase-like domain, Protein kinase domain, Serine/threonine-protein kinase, active site, NAF/FISL domain, NAF domain, Calcium/calmodulin-dependent/calcium-dependent protein kinase, Serine/threonine- / dual specificity protein kinase, catalytic domain, Protein kinase, ATP binding site	MSTRG.238	Nitab4.5_0000002[+]1693438-1740919	9.98225	3
Nitab4.5_0000334g0300	Remorin, C-terminal, Glycoside hydrolase, family 79, Glycoside hydrolase, superfamily	MSTRG.23800	Nitab4.5_0000334[+]1090147-1091773	1.54769	5
Nitab4.5_0000335g0230	Vitamin B6 photo-protection and homoeostasis	MSTRG.23841	Nitab4.5_0000335[+]843997-998327	41.1015	68
Nitab4.5_0000016g0120	Cytochrome P450, Cytochrome P450, conserved site, Cytochrome P450, E-class, group I	MSTRG.2385	Nitab4.5_0000016[-]594084-598860	9.60502	74
Nitab4.5_0000337g0060	Endoplasmin, Heat shock protein Hsp90 family, Histidine kinase-like ATPase, ATP-binding domain, Ribosomal protein S5 domain 2-type fold, Heat shock protein Hsp90, N-terminal, Heat shock protein Hsp90, conserved site	MSTRG.23906	Nitab4.5_0000337[-]167257-250869	22.7258	141
Nitab4.5_0000337g0060	Endoplasmin, Heat shock protein Hsp90 family, Histidine kinase-like ATPase, ATP-binding domain, Ribosomal protein S5 domain 2-type fold, Heat shock protein Hsp90, N-terminal, Heat shock protein Hsp90, conserved site	MSTRG.23907	Nitab4.5_0000337[-]168045-189007	10.9609	5
Nitab4.5_0000016g0160	Leucine-rich repeat, Leucine-rich repeat-containing N-terminal, type 2	MSTRG.2391	Nitab4.5_0000016[-]743016-838325	17.2345	6
Nitab4.5_0000337g0160	Zinc finger, C2H2, Poly(ADP-ribose) polymerase, catalytic domain	MSTRG.23929	Nitab4.5_0000337[+]624889-625805	3.10152	10
Nitab4.5_0000337g0190		MSTRG.23933	Nitab4.5_0000337[+]800783-807358	5.18501	307
Nitab4.5_0000338g0070	PC-Esterase	MSTRG.23957	Nitab4.5_0000338[-]337976-483231	5.48526	5
Nitab4.5_0000001g0060	Short-chain dehydrogenase/reductase SDR, NAD(P)-binding domain, Glucose/ribitol dehydrogenase	MSTRG.24	Nitab4.5_0000001[+]759786-762420	2.34529	1
Nitab4.5_0000347g0060	Protein of unknown function DUF92, TMEM19	MSTRG.24367	Nitab4.5_0000347[+]74091-95305	1.10292	1
Nitab4.5_0000349g0140	RNA recognition motif domain, Glycoside hydrolase, superfamily, Glycoside hydrolase, family 17, Glycoside hydrolase, catalytic domain, Nucleotide-binding, alpha-beta plait	MSTRG.24481	Nitab4.5_0000349[-]288568-434417	63.4414	20
Nitab4.5_0000349g0160	WD40 repeat, WD40-repeat-containing domain, WD40/YVTN repeat-like-containing domain, WD40 repeat, conserved site	MSTRG.24486	Nitab4.5_0000349[-]473712-553105	21.0085	2
Nitab4.5_0000350g0040	Poly(A) polymerase, central domain, Nucleotidyltransferase, class I, C-terminal-like, Poly(A) polymerase, RNA-binding domain, Nucleotidyl transferase domain	MSTRG.24530	Nitab4.5_0000350[+]56990-125612	15.4404	91
Nitab4.5_0000350g0210	BRO1 domain, ALIX V-shaped domain	MSTRG.24567	Nitab4.5_0000350[+]567989-568285	2.05211	1
Nitab4.5_0000351g0060	Photosystem I PsaH, reaction centre subunit VI, Signal peptide, camelysin	MSTRG.24613	Nitab4.5_0000351[-]324209-324731	1.90673	1
Nitab4.5_0000354g0030		MSTRG.24741	Nitab4.5_0000354[+]50724-108356	126.241	171
Nitab4.5_0000354g0180	Aspartic peptidase, Aspartic peptidase domain	MSTRG.24796	Nitab4.5_0000354[-]1072724-1075878	2626.64	71
Nitab4.5_0000355g0200	Development/cell death domain, Galactose oxidase, beta-propeller, Kelch repeat type 1, Kelch-type beta propeller, Galactose oxidase/kelch, beta-propeller	MSTRG.24839	Nitab4.5_0000355[-]853987-890965	26.3912	1
Nitab4.5_0000357g0230	HAD-like domain, P-type ATPase, cytoplasmic domain N, Cation-transporting P-type ATPase, P-type ATPase, transmembrane domain, Cation-transporting P-type ATPase, N-terminal, P-type ATPase, A domain	MSTRG.24920	Nitab4.5_0000357[+]567992-596561	143.642	331
Nitab4.5_0000357g0340	Glycoside hydrolase, superfamily, Glycoside hydrolase, family 17, Glycoside hydrolase, catalytic domain	MSTRG.24935	Nitab4.5_0000357[-]820226-856278	1.07452	1
Nitab4.5_0000358g0170	Ribosomal protein S5/S7, eukaryotic/archaeal, Ribosomal protein S7 domain, Ribosomal protein S7, conserved site, Ribosomal protein S5/S7	MSTRG.24979	Nitab4.5_0000358[-]872581-932315	30.2371	18
Nitab4.5_0000358g0170	Ribosomal protein S5/S7, eukaryotic/archaeal, Ribosomal protein S7 domain, Ribosomal protein S7, conserved site, Ribosomal protein S5/S7	MSTRG.24981	Nitab4.5_0000358[-]915077-922449	48.34	18
Nitab4.5_0000358g0170	Ribosomal protein S5/S7, eukaryotic/archaeal, Ribosomal protein S7 domain, Ribosomal protein S7, conserved site, Ribosomal protein S5/S7	MSTRG.24982	Nitab4.5_0000358[-]922974-934237	5.42694	114
Nitab4.5_0000358g0150		MSTRG.24984	Nitab4.5_0000358[-]987222-1042204	1.30679	2
Nitab4.5_0000359g0140	Peptidase C13, legumain	MSTRG.25009	Nitab4.5_0000359[-]625555-627259	2.62465	5
Nitab4.5_0000359g0190		MSTRG.25020	Nitab4.5_0000359[+]843396-873464	72.6218	12
Nitab4.5_0000359g0210		MSTRG.25027	Nitab4.5_0000359[-]1023762-1024064	1.62557	2
Nitab4.5_0000360g0100	Thaumatin, Thaumatin, conserved site	MSTRG.25054	Nitab4.5_0000360[+]684036-736136	984.517	122
Nitab4.5_0000016g0640	Nuclear cap-binding protein subunit 2, Nucleotide-binding, alpha-beta plait	MSTRG.2510	Nitab4.5_0000016[+]3390648-3458871	2.03425	1
Nitab4.5_0000361g0110		MSTRG.25107	Nitab4.5_0000361[+]543364-636869	1.0798	1
Nitab4.5_0000363g0240	Carboxypeptidase-like, regulatory domain, Immunoglobulin-like fold, Collagen-binding surface protein Cna, B-type domain, Carboxypeptidase, regulatory domain	MSTRG.25182	Nitab4.5_0000363[+]587747-632727	990.348	22
Nitab4.5_0000363g0260	Domain of unknown function CP12	MSTRG.25188	Nitab4.5_0000363[-]693011-693379	9.15222	127
Nitab4.5_0000363g0310	Tetratricopeptide repeat, Tetratricopeptide TPR1, Tetratricopeptide-like helical, Tetratricopeptide repeat-containing domain, DnaJ domain	MSTRG.25195	Nitab4.5_0000363[+]846089-846975	96.5097	336
Nitab4.5_0000365g0010		MSTRG.25239	Nitab4.5_0000365[+]1938-73802	338.999	154
Nitab4.5_0000365g0100		MSTRG.25260	Nitab4.5_0000365[+]468838-483375	120.629	449
Nitab4.5_0000017g0110		MSTRG.2531	Nitab4.5_0000017[-]657479-706889	32.7302	11
Nitab4.5_0000369g0080	SKP1 component, dimerisation, E3 ubiquitin ligase, SCF complex, Skp subunit, BTB/POZ fold, SKP1 component, POZ domain, SKP1 component	MSTRG.25439	Nitab4.5_0000369[-]705335-707469	30.722	486
Nitab4.5_0000373g0210	Proline-tRNA ligase, class IIa, Prolyl-tRNA synthetase, class II, Proline-tRNA ligase, class II, C-terminal, Anticodon-binding, Aminoacyl-tRNA synthetase, class II, Proline-tRNA ligase, class IIa, archaeal-type, Aminoacyl-tRNA synthetase, class II (G/ H/ P/ S), conserved domain	MSTRG.25603	Nitab4.5_0000373[+]626061-635850	4.08973	22
Nitab4.5_0000373g0210	Proline-tRNA ligase, class IIa, Prolyl-tRNA synthetase, class II, Proline-tRNA ligase, class II, C-terminal, Anticodon-binding, Aminoacyl-tRNA synthetase, class II, Proline-tRNA ligase, class IIa, archaeal-type, Aminoacyl-tRNA synthetase, class II (G/ H/ P/ S), conserved domain	MSTRG.25605	Nitab4.5_0000373[+]633271-635483	18.2635	24
Nitab4.5_0000373g0210	Proline-tRNA ligase, class IIa, Prolyl-tRNA synthetase, class II, Proline-tRNA ligase, class II, C-terminal, Anticodon-binding, Aminoacyl-tRNA synthetase, class II, Proline-tRNA ligase, class IIa, archaeal-type, Aminoacyl-tRNA synthetase, class II (G/ H/ P/ S), conserved domain	MSTRG.25606	Nitab4.5_0000373[+]633843-634369	1.3259	1
Nitab4.5_0000373g0300	PPPDE putative peptidase domain	MSTRG.25615	Nitab4.5_0000373[+]907712-918417	42.9393	388
Nitab4.5_0000374g0020	Glycosyl transferase, family 1, Sucrose-phosphate synthase, Sucrose phosphate synthase, plant, Sucrose synthase	MSTRG.25628	Nitab4.5_0000374[+]124777-177154	43.9033	382
Nitab4.5_0000374g0100	Epsin-like, N-terminal, ENTH/VHS, Clathrin adaptor, phosphoinositide-binding, GAT-like, AP180 N-terminal homology (ANTH) domain	MSTRG.25649	Nitab4.5_0000374[-]770996-776608	3.18092	1
Nitab4.5_0000376g0040	AP2/ERF domain, Lateral organ boundaries, LOB, DNA-binding domain	MSTRG.25720	Nitab4.5_0000376[-]157099-158248	31.7314	117
Nitab4.5_0000376g0160	Thiamine pyrophosphate (TPP)-dependent enzyme, Thiamine pyrophosphate enzyme, N-terminal TPP-binding domain	MSTRG.25738	Nitab4.5_0000376[+]486230-487952	16.3063	20
Nitab4.5_0000377g0180	Phosphoenolpyruvate carboxykinase, N-terminal, Phosphoenolpyruvate carboxykinase, C-terminal, Phosphoenolpyruvate carboxykinase, ATP-utilising	MSTRG.25797	Nitab4.5_0000377[+]846086-846596	4.03393	1
Nitab4.5_0000377g0200	AUX/IAA protein, Aux/IAA-ARF-dimerisation	MSTRG.25802	Nitab4.5_0000377[+]953682-955514	3.27106	4
Nitab4.5_0000377g0200	AUX/IAA protein, Aux/IAA-ARF-dimerisation	MSTRG.25803	Nitab4.5_0000377[+]954181-954578	5.581	5
Nitab4.5_0000380g0230	Aspartic peptidase domain, Aspartic peptidase	MSTRG.25900	Nitab4.5_0000380[-]844628-942018	8.8185	329
Nitab4.5_0000380g0210	E2F Family, Transcription factor E2F/dimerisation partner (TDP), Winged helix-turn-helix DNA-binding domain	MSTRG.25901	Nitab4.5_0000380[+]847671-922283	7.34334	41
Nitab4.5_0000380g0210	E2F Family, Transcription factor E2F/dimerisation partner (TDP), Winged helix-turn-helix DNA-binding domain	MSTRG.25902	Nitab4.5_0000380[+]851143-851427	4.2357	1
Nitab4.5_0000381g0070	Membrane attack complex component/perforin (MACPF) domain	MSTRG.25915	Nitab4.5_0000381[-]194891-257591	6.17446	329
Nitab4.5_0000381g0220	SANT/Myb domain, Homeodomain-like, Myb domain, plants, MYB-CC type transcription factor, LHEQLE-containing domain	MSTRG.25942	Nitab4.5_0000381[-]664737-672427	13.2569	429
Nitab4.5_0000383g0150	Domain of unknown function DUF640	MSTRG.26022	Nitab4.5_0000383[+]355412-420891	11.3719	2
Nitab4.5_0000383g0150	Domain of unknown function DUF640	MSTRG.26025	Nitab4.5_0000383[+]366421-367021	18.2069	62
Nitab4.5_0000385g0080	GroES (chaperonin 10)-like, Alcohol dehydrogenase GroES-like, Alcohol dehydrogenase superfamily, zinc-type, Alcohol dehydrogenase, C-terminal, Alcohol dehydrogenase, zinc-type, conserved site, NAD(P)-binding domain, Alcohol dehydrogenase class III/S-(hydroxymethyl)glutathione dehydrogenase	MSTRG.26100	Nitab4.5_0000385[+]485419-486583	5.47176	5
Nitab4.5_0000385g0230	Photosystem I PsaE, reaction centre subunit IV, Electron transport accessory protein-like domain	MSTRG.26113	Nitab4.5_0000385[+]757408-887728	2679.6	539
Nitab4.5_0000387g0010	Peptidase M50	MSTRG.26176	Nitab4.5_0000387[-]232286-281948	13.8307	3
Nitab4.5_0000387g0060	Ankyrin repeat, Ankyrin repeat-containing domain, MSP domain, PapD-like	MSTRG.26183	Nitab4.5_0000387[-]339085-413746	0	0
Nitab4.5_0000387g0090	Cobalamin-independent methionine synthase, Methionine synthase, vitamin-B12 independent, Cobalamin (vitamin B12)-independent methionine synthase MetE, N-terminal	MSTRG.26199	Nitab4.5_0000387[-]699404-702742	2.11827	1
Nitab4.5_0000387g0090	Cobalamin-independent methionine synthase, Methionine synthase, vitamin-B12 independent, Cobalamin (vitamin B12)-independent methionine synthase MetE, N-terminal	MSTRG.26200	Nitab4.5_0000387[-]700411-702295	4.28661	1
Nitab4.5_0000388g0120	Phosphoglycerate kinase, conserved site, Phosphoglycerate kinase, Phosphoglycerate kinase, N-terminal, Phosphoglycerate kinase, C-terminal	MSTRG.26250	Nitab4.5_0000388[-]939332-944334	2.4666	17
Nitab4.5_0000389g0140	YAP-binding/Alf4/Glomulin	MSTRG.26302	Nitab4.5_0000389[+]965177-1051858	60.6975	507
Nitab4.5_0000391g0160		MSTRG.26379	Nitab4.5_0000391[-]600491-602089	31.6733	251
Nitab4.5_0000395g0050		MSTRG.26540	Nitab4.5_0000395[+]604036-721150	3.55627	2
Nitab4.5_0000396g0010	Glycoside hydrolase, family 16, active site, Xyloglucan endotransglucosylase/hydrolase, Concanavalin A-like lectin/glucanase, subgroup, Xyloglucan endo-transglycosylase, C-terminal, Glycoside hydrolase, family 16, Concanavalin A-like lectin/glucanases superfamily	MSTRG.26561	Nitab4.5_0000396[+]1213-2268	17.5987	66
Nitab4.5_0000396g0010	Glycoside hydrolase, family 16, active site, Xyloglucan endotransglucosylase/hydrolase, Concanavalin A-like lectin/glucanase, subgroup, Xyloglucan endo-transglycosylase, C-terminal, Glycoside hydrolase, family 16, Concanavalin A-like lectin/glucanases superfamily	MSTRG.26562	Nitab4.5_0000396[+]1573-2408	24.7375	271
Nitab4.5_0000396g0210	Aminotransferase-like, plant mobile domain	MSTRG.26602	Nitab4.5_0000396[-]951134-964877	1.74972	3
Nitab4.5_0000397g0010	Thiamine thiazole synthase, Thiazole biosynthetic enzyme Thi4 family	MSTRG.26612	Nitab4.5_0000397[+]29874-33367	287.885	375
Nitab4.5_0000397g0190	F-box domain, F-box family	MSTRG.26634	Nitab4.5_0000397[+]422017-424429	9.64251	496
Nitab4.5_0000401g0020		MSTRG.26785	Nitab4.5_0000401[-]36662-40362	10.6281	302
Nitab4.5_0000402g0070	Kinesin, motor domain, Kinesin, motor region, conserved site, Kinesin-like protein, P-loop containing nucleoside triphosphate hydrolase, Malectin	MSTRG.26864	Nitab4.5_0000402[-]311133-344923	4.66798	96
Nitab4.5_0000402g0150	Alcohol dehydrogenase, C-terminal, NAD(P)-binding domain, Alcohol dehydrogenase superfamily, zinc-type, Alcohol dehydrogenase GroES-like, Alcohol dehydrogenase, zinc-type, conserved site, GroES (chaperonin 10)-like, Polyketide synthase, enoylreductase	MSTRG.26875	Nitab4.5_0000402[+]416297-417134	43.1343	323
Nitab4.5_0000402g0160	Alcohol dehydrogenase superfamily, zinc-type, Alcohol dehydrogenase, C-terminal, Alcohol dehydrogenase, zinc-type, conserved site, NAD(P)-binding domain, GroES (chaperonin 10)-like, Alcohol dehydrogenase GroES-like, Polyketide synthase, enoylreductase	MSTRG.26878	Nitab4.5_0000402[+]511129-518015	11.9675	26
Nitab4.5_0000402g0220	Alcohol dehydrogenase, C-terminal, Alcohol dehydrogenase, zinc-type, conserved site, Alcohol dehydrogenase GroES-like, Alcohol dehydrogenase superfamily, zinc-type, GroES (chaperonin 10)-like, NAD(P)-binding domain, Polyketide synthase, enoylreductase	MSTRG.26893	Nitab4.5_0000402[+]796304-857114	5.76831	4
Nitab4.5_0000403g0080	UDP-glucuronosyl/UDP-glucosyltransferase	MSTRG.26939	Nitab4.5_0000403[-]835268-835712	1.8931	1
Nitab4.5_0000404g0080		MSTRG.26968	Nitab4.5_0000404[+]292482-293088	4.77069	11
Nitab4.5_0000404g0180	Protein kinase-like domain, Protein kinase domain, Serine/threonine- / dual specificity protein kinase, catalytic domain, Protein kinase, ATP binding site, Serine/threonine-protein kinase, active site, Glycosyl transferase, family 1, Concanavalin A-like lectin/glucanase, subgroup	MSTRG.26995	Nitab4.5_0000404[-]874399-874770	4.50498	115
Nitab4.5_0000405g0010		MSTRG.27007	Nitab4.5_0000405[-]94885-121608	32.4358	6
Nitab4.5_0000406g0070	Acyl-CoA N-acyltransferase, GNAT domain	MSTRG.27063	Nitab4.5_0000406[+]675660-728980	12.2587	3
Nitab4.5_0000406g0090	Acyl-CoA N-acyltransferase	MSTRG.27069	Nitab4.5_0000406[+]776648-781083	22.2767	430
Nitab4.5_0000407g0130	Catalase haem-binding site, Catalase, mono-functional, haem-containing, Catalase-like domain, Catalase core domain, Catalase immune-responsive domain, Catalase, mono-functional, haem-containing, clades 1 and 3, Catalase active site	MSTRG.27104	Nitab4.5_0000407[+]687729-789131	85.245	461
Nitab4.5_0000409g0010	Uncharacterised protein family Cys-rich, Protein of unknown function DUF2985	MSTRG.27154	Nitab4.5_0000409[+]48538-156097	210.839	116
Nitab4.5_0000409g0110	Peptide-N4-(N-acetyl-beta-glucosaminyl)asparagine amidase A	MSTRG.27176	Nitab4.5_0000409[+]619961-629176	113.168	55
Nitab4.5_0000410g0320	Sulphate transporter	MSTRG.27235	Nitab4.5_0000410[+]675051-684060	8.41103	54
Nitab4.5_0000410g0340		MSTRG.27245	Nitab4.5_0000410[-]749358-749798	10.2277	41
Nitab4.5_0000413g0220	Cation transporter	MSTRG.27383	Nitab4.5_0000413[+]782051-823076	1.92712	1
Nitab4.5_0000415g0070		MSTRG.27443	Nitab4.5_0000415[-]131462-222608	41.1525	499
Nitab4.5_0000416g0110	Cation-transporting P-type ATPase, N-terminal, Cation-transporting P-type ATPase, HAD-like domain, P-type ATPase, A domain, P-type ATPase, cytoplasmic domain N, P-type ATPase, transmembrane domain	MSTRG.27489	Nitab4.5_0000416[+]428531-439768	130.234	2
Nitab4.5_0000416g0150		MSTRG.27497	Nitab4.5_0000416[+]560732-564310	7.12568	5
Nitab4.5_0000420g0010	Carotenoid oxygenase	MSTRG.27632	Nitab4.5_0000420[-]116076-116378	3.80963	7
Nitab4.5_0000421g0100	AP2/ERF domain, DNA-binding domain	MSTRG.27688	Nitab4.5_0000421[+]577052-577381	6.4406	6
Nitab4.5_0000421g0150	Sulphate transporter, Sulphate anion transporter, Sulphate anion transporter, conserved site, STAS domain	MSTRG.27701	Nitab4.5_0000421[+]876365-941487	61.6304	530
Nitab4.5_0000422g0010		MSTRG.27705	Nitab4.5_0000422[-]3614-90006	146.837	4
Nitab4.5_0000422g0080	N-acetylglucosaminyl phosphatidylinositol deacetylase-related, Putative deacetylase LmbE-like domain	MSTRG.27721	Nitab4.5_0000422[+]397612-483728	1.4128	3
Nitab4.5_0000425g0230	Proteinase inhibitor I3, Kunitz legume, Kunitz inhibitor ST1-like	MSTRG.27841	Nitab4.5_0000425[+]909537-918672	455.52	166
Nitab4.5_0000425g0240	ATPase, F1 complex, OSCP/delta subunit, ATPase, F1 complex, OSCP/delta subunit, conserved site, F1F0 ATP synthase OSCP/delta subunit, N-terminal domain	MSTRG.27853	Nitab4.5_0000425[+]1009151-1010074	353.538	347
Nitab4.5_0000426g0060	Protein of unknown function DUF966	MSTRG.27866	Nitab4.5_0000426[+]195415-196032	13.6808	38
Nitab4.5_0000428g0020	Nucleotide-binding, alpha-beta plait, RNA recognition motif domain	MSTRG.27946	Nitab4.5_0000428[+]68010-68554	2.40665	6
Nitab4.5_0000428g0030	THO complex subunit 7/Mft1	MSTRG.27952	Nitab4.5_0000428[-]153039-172975	10.6819	32
Nitab4.5_0000428g0050	GHMP kinase N-terminal domain, 4-diphosphocytidyl-2C-methyl-D-erythritol kinase, Ribosomal protein S5 domain 2-type fold, Ribosomal protein S5 domain 2-type fold, subgroup	MSTRG.27954	Nitab4.5_0000428[-]183029-196686	2.95469	49
Nitab4.5_0000428g0200	Ribonuclease H-like domain, Ribonuclease H domain	MSTRG.27975	Nitab4.5_0000428[-]677501-680525	36.8136	362
Nitab4.5_0000428g0340	Pentatricopeptide repeat, Tetratricopeptide-like helical	MSTRG.27988	Nitab4.5_0000428[-]819968-864403	27.2553	491
Nitab4.5_0000430g0070	Protein of unknown function DUF760	MSTRG.28068	Nitab4.5_0000430[+]473245-475950	14.9186	3
Nitab4.5_0000019g0400	DOMON domain, Uncharacterised conserved protein UCP037471, Cytochrome b561/ferric reductase transmembrane, Cytochrome b561, eukaryote	MSTRG.2816	Nitab4.5_0000019[+]3262308-3262896	2.29386	1
Nitab4.5_0000433g0010		MSTRG.28176	Nitab4.5_0000433[+]53929-109340	7.71322	1
Nitab4.5_0000435g0120	Cytochrome P450, E-class, group IV, Cytochrome P450	MSTRG.28297	Nitab4.5_0000435[+]715398-720539	99.2745	5
Nitab4.5_0000436g0230	AP2/ERF domain, DNA-binding domain	MSTRG.28347	Nitab4.5_0000436[+]671422-683148	75.1389	424
Nitab4.5_0000439g0020	Multi antimicrobial extrusion protein	MSTRG.28461	Nitab4.5_0000439[+]54637-91485	0.871238	0
Nitab4.5_0000020g0200	Late embryogenesis abundant protein, LEA-14	MSTRG.2854	Nitab4.5_0000020[-]1240006-1273070	4624.02	57
Nitab4.5_0000441g0090		MSTRG.28561	Nitab4.5_0000441[+]243741-274396	13.2873	8
Nitab4.5_0000441g0100	Nucleotide-binding, alpha-beta plait, OST-HTH/LOTUS domain, RNA recognition motif domain, Zinc finger, CCCH-type	MSTRG.28568	Nitab4.5_0000441[-]352372-360793	13.6443	91
Nitab4.5_0000442g0050	ATPase assembly factor ATP10, mitochondria	MSTRG.28599	Nitab4.5_0000442[-]316934-334298	17.4696	3
Nitab4.5_0000442g0240	Zinc finger, PHD-finger, Zinc finger, FYVE/PHD-type, DDT domain, subgroup, DDT domain, Zinc finger, RING/FYVE/PHD-type, DDT domain superfamily, Zinc finger, PHD-type, conserved site, Zinc finger, PHD-type	MSTRG.28618	Nitab4.5_0000442[+]786250-845826	104.609	273
Nitab4.5_0000443g0010	Carbohydrate kinase PfkB	MSTRG.28631	Nitab4.5_0000443[-]114033-115390	6.75869	17
Nitab4.5_0000443g0040	Protein kinase domain, Serine/threonine-protein kinase, active site, Serine-threonine/tyrosine-protein kinase catalytic domain, Phox/Bem1p, Protein kinase, ATP binding site, Serine/threonine- / dual specificity protein kinase, catalytic domain, Protein kinase-like domain	MSTRG.28634	Nitab4.5_0000443[+]230960-317778	4.40541	1
Nitab4.5_0000444g0050		MSTRG.28678	Nitab4.5_0000444[-]176933-250229	18.9347	37
Nitab4.5_0000446g0070	Mitochondrial PGP phosphatase, HAD-like domain	MSTRG.28775	Nitab4.5_0000446[-]95942-97696	35.9456	6
Nitab4.5_0000446g0080		MSTRG.28777	Nitab4.5_0000446[-]102441-103517	205.41	91
Nitab4.5_0000448g0040		MSTRG.28866	Nitab4.5_0000448[-]103134-144517	30.6707	383
Nitab4.5_0000448g0130		MSTRG.28887	Nitab4.5_0000448[-]767104-804537	37.3928	543
Nitab4.5_0000451g0130	Coenzyme F420 hydrogenase/dehydrogenase beta subunit, N-terminal, Prismane-like	MSTRG.29028	Nitab4.5_0000451[+]672109-710110	297.037	343
Nitab4.5_0000452g0100	Protein kinase, ATP binding site, Protein kinase domain, Serine/threonine-protein kinase, active site, Serine/threonine- / dual specificity protein kinase, catalytic domain, Protein kinase-like domain	MSTRG.29060	Nitab4.5_0000452[+]442002-490768	4.27805	1
Nitab4.5_0000452g0100	Protein kinase, ATP binding site, Protein kinase domain, Serine/threonine-protein kinase, active site, Serine/threonine- / dual specificity protein kinase, catalytic domain, Protein kinase-like domain	MSTRG.29063	Nitab4.5_0000452[+]483263-483614	4.20912	11
Nitab4.5_0000453g0120	EF-Hand 1, calcium-binding site, EF-hand domain, EF-hand domain pair	MSTRG.29093	Nitab4.5_0000453[-]427318-431219	22.9566	45
Nitab4.5_0000455g0020		MSTRG.29154	Nitab4.5_0000455[-]367480-517448	2.29181	5
Nitab4.5_0000456g0040	Reversibly glycosylated polypeptide family	MSTRG.29180	Nitab4.5_0000456[+]243330-243615	1.49836	1
Nitab4.5_0000020g0390	Ovate protein family, C-terminal	MSTRG.2920	Nitab4.5_0000020[+]2936259-2939185	4.36496	2
Nitab4.5_0000459g0010		MSTRG.29313	Nitab4.5_0000459[-]300303-308975	13.5607	326
Nitab4.5_0000459g0020	K+ potassium transporter	MSTRG.29319	Nitab4.5_0000459[-]431720-437906	0.402625	0
Nitab4.5_0000021g0010	Oxoglutarate/iron-dependent dioxygenase, Isopenicillin N synthase-like, Non-haem dioxygenase N-terminal domain	MSTRG.2938	Nitab4.5_0000021[-]51501-56745	18.3965	46
Nitab4.5_0000462g0200	Leucine-rich repeat, Protein kinase-like domain, Protein kinase domain, Serine-threonine/tyrosine-protein kinase catalytic domain, Leucine-rich repeat-containing N-terminal, type 2, Leucine rich repeat 4	MSTRG.29546	Nitab4.5_0000462[+]949566-963303	1.5545	2
Nitab4.5_0000463g0090	Transcription factor GRAS	MSTRG.29576	Nitab4.5_0000463[+]612556-648624	5.60381	1
Nitab4.5_0000021g0080		MSTRG.2960	Nitab4.5_0000021[-]567898-568288	2.0831	5
Nitab4.5_0000464g0100	Basic-leucine zipper domain	MSTRG.29633	Nitab4.5_0000464[+]894398-894897	4.03153	4
Nitab4.5_0000467g0080	EPS15 homology (EH), EF-hand domain, EF-hand domain pair, EF-Hand 1, calcium-binding site	MSTRG.29710	Nitab4.5_0000467[-]347468-442187	138.847	463
Nitab4.5_0000467g0070	Protein kinase, ATP binding site, Serine/threonine- / dual specificity protein kinase, catalytic domain, Protein kinase domain, Protein kinase-like domain, Serine/threonine-protein kinase, active site	MSTRG.29711	Nitab4.5_0000467[+]347468-384905	0.867374	0
Nitab4.5_0000468g0160		MSTRG.29753	Nitab4.5_0000468[+]529352-550558	4.26709	5
Nitab4.5_0000468g0280	IQ motif, EF-hand binding site, Myosin head, motor domain, Dilute, P-loop containing nucleoside triphosphate hydrolase, Myosin, N-terminal, SH3-like, Dil domain	MSTRG.29779	Nitab4.5_0000468[+]974297-977964	5.39403	20
Nitab4.5_0000021g0170	Thaumatin, Thaumatin, conserved site	MSTRG.2980	Nitab4.5_0000021[-]1126156-1159171	49.6659	443
Nitab4.5_0000469g0200	Sulphate anion transporter, STAS domain, Sulphate anion transporter, conserved site, Sulphate transporter	MSTRG.29809	Nitab4.5_0000469[+]558223-558830	4.62239	20
Nitab4.5_0000470g0050	Galactose mutarotase-like domain, Glycoside hydrolase, superfamily, Glycoside hydrolase, family 31	MSTRG.29840	Nitab4.5_0000470[+]301289-307764	4.98955	52
Nitab4.5_0000470g0040	VHS, ENTH/VHS, GAT, VHS subgroup	MSTRG.29843	Nitab4.5_0000470[-]383860-384219	4.86145	14
Nitab4.5_0000472g0080	Lipoxygenase, domain 3, PLAT/LH2 domain, Lipoxygenase, C-terminal, Lipoxygenase, Lipase/lipooxygenase, PLAT/LH2, Lipoxygenase, plant	MSTRG.29938	Nitab4.5_0000472[-]231474-313693	26.5712	488
Nitab4.5_0000472g0190	UBA-like	MSTRG.29944	Nitab4.5_0000472[-]387911-413467	16.4602	1
Nitab4.5_0000473g0030	MD-2-related lipid-recognition domain, Immunoglobulin E-set	MSTRG.29992	Nitab4.5_0000473[+]283588-284609	3.73934	3
Nitab4.5_0000475g0110		MSTRG.30078	Nitab4.5_0000475[+]879312-923907	41.5279	508
Nitab4.5_0000476g0110	Chlorophyll A-B binding protein, plant, Chlorophyll a/b binding protein domain, Chlorophyll A-B binding protein	MSTRG.30099	Nitab4.5_0000476[-]371173-374122	55.1958	317
Nitab4.5_0000476g0220	HAD-like domain, Thiaminase-2/PQQC, Haem oxygenase-like, multi-helical	MSTRG.30125	Nitab4.5_0000476[-]861277-950724	104.785	524
Nitab4.5_0000477g0050	Ribosomal protein S2, Ribosomal protein S2, conserved site, Ribosomal protein S2, eukaryotic, Ribosomal protein S2, flavodoxin-like domain, Ribosomal protein S2, eukaryotic/archaeal	MSTRG.30142	Nitab4.5_0000477[+]167817-168475	23.4691	28
Nitab4.5_0000477g0100		MSTRG.30151	Nitab4.5_0000477[+]444568-445656	4.43062	133
Nitab4.5_0000477g0200	Kunitz inhibitor ST1-like, Proteinase inhibitor I3, Kunitz legume	MSTRG.30164	Nitab4.5_0000477[-]815213-846491	14.0856	3
Nitab4.5_0000478g0010	EF-hand domain, EF-hand domain pair, EF-Hand 1, calcium-binding site	MSTRG.30167	Nitab4.5_0000478[+]4219-27562	5.54317	3
Nitab4.5_0000482g0210	Major facilitator superfamily domain, general substrate transporter, Proton-dependent oligopeptide transporter family	MSTRG.30341	Nitab4.5_0000482[+]612877-619461	4.14454	39
Nitab4.5_0000483g0250	Glycosyl transferase, family 1, Sucrose synthase, plant/cyanobacteria, Sucrose synthase	MSTRG.30394	Nitab4.5_0000483[-]767016-767359	8.43965	6
Nitab4.5_0000484g0010	RNA recognition motif domain, Nucleotide-binding, alpha-beta plait	MSTRG.30400	Nitab4.5_0000484[-]56907-100684	24.8561	523
Nitab4.5_0000484g0060	Carotenoid oxygenase	MSTRG.30426	Nitab4.5_0000484[+]798241-917230	0.944247	0
Nitab4.5_0000485g0050	Voltage-dependent anion channel	MSTRG.30453	Nitab4.5_0000485[-]469619-474215	2.6683	13
Nitab4.5_0000021g0780	Carbohydrate/puine kinase, PfkB, conserved site, Carbohydrate kinase PfkB, Ribokinase	MSTRG.3048	Nitab4.5_0000021[-]2530719-2560940	2.37426	3
Nitab4.5_0000486g0050	Protein of unknown function DUF868, plant	MSTRG.30490	Nitab4.5_0000486[-]116071-116348	12.4248	1
Nitab4.5_0000021g0770	Butirosin biosynthesis, BtrG-like, AIG2-like	MSTRG.3051	Nitab4.5_0000021[-]2578608-2580182	126.043	348
Nitab4.5_0000486g0160	Cyclin, N-terminal, Cyclin-like, Cyclin, C-terminal domain	MSTRG.30517	Nitab4.5_0000486[+]592518-593718	6.69659	12
Nitab4.5_0000486g0160	Cyclin, N-terminal, Cyclin-like, Cyclin, C-terminal domain	MSTRG.30518	Nitab4.5_0000486[+]593162-594081	14.1338	22
Nitab4.5_0000487g0060	NAD(P)-binding domain, Alcohol dehydrogenase GroES-like, GroES (chaperonin 10)-like, Alcohol dehydrogenase superfamily, zinc-type, Alcohol dehydrogenase, C-terminal	MSTRG.30550	Nitab4.5_0000487[+]374759-537872	19.689	110
Nitab4.5_0000491g0050	Aspartic peptidase domain, Aspartic peptidase, active site, Aspartic peptidase	MSTRG.30679	Nitab4.5_0000491[-]132655-133532	6.02375	14
Nitab4.5_0000491g0080		MSTRG.30694	Nitab4.5_0000491[+]358429-366390	12.4563	137
Nitab4.5_0000492g0010	PLAT/LH2 domain, Lipoxygenase, domain 3, Lipoxygenase, C-terminal, Lipoxygenase, plant, Lipase/lipooxygenase, PLAT/LH2, Lipoxygenase	MSTRG.30726	Nitab4.5_0000492[+]97632-102420	36.7261	493
Nitab4.5_0000492g0110	CcmE/CycJ protein, Nucleic acid-binding, OB-fold	MSTRG.30737	Nitab4.5_0000492[+]402378-403416	0.776103	0
Nitab4.5_0000493g0110		MSTRG.30796	Nitab4.5_0000493[-]726556-728984	5.81738	230
Nitab4.5_0000021g1040	Glucose/ribitol dehydrogenase, NAD(P)-binding domain, Short-chain dehydrogenase/reductase SDR	MSTRG.3083	Nitab4.5_0000021[-]3006617-3012009	5.37041	1
Nitab4.5_0000495g0150	Poly A polymerase, head domain	MSTRG.30877	Nitab4.5_0000495[-]662253-704742	45.9599	468
Nitab4.5_0000022g0040		MSTRG.3095	Nitab4.5_0000022[+]66725-108786	29.0369	207
Nitab4.5_0000498g0210		MSTRG.31021	Nitab4.5_0000498[+]775657-807707	3.17145	1
Nitab4.5_0000498g0200	Enoyl-CoA hydratase 2, MaoC-like domain	MSTRG.31027	Nitab4.5_0000498[+]864630-870802	2.36902	35
Nitab4.5_0000500g0040	Aromatic-ring hydroxylase-like, Monooxygenase, FAD-binding	MSTRG.31079	Nitab4.5_0000500[+]60706-130419	70.3655	166
Nitab4.5_0000022g0300	Protein kinase domain, Serine/threonine-protein kinase, active site, Protein kinase-like domain, Mitogen-activated protein (MAP) kinase, p38, Mitogen-activated protein (MAP) kinase, conserved site, Serine/threonine- / dual specificity protein kinase, catalytic domain, Protein kinase, ATP binding site	MSTRG.3131	Nitab4.5_0000022[+]1888627-1895094	99.1604	212
Nitab4.5_0000506g0160	EF-Hand 1, calcium-binding site, Recoverin, EF-hand domain, EF-hand domain pair	MSTRG.31314	Nitab4.5_0000506[-]366899-395446	3.64087	86
Nitab4.5_0000508g0030	Transcription factor, MADS-box, Transcription factor, K-box	MSTRG.31376	Nitab4.5_0000508[-]105282-106650	18.7657	68
Nitab4.5_0000508g0190		MSTRG.31395	Nitab4.5_0000508[+]533755-631312	47.2684	262
Nitab4.5_0000509g0010	Reversibly glycosylated polypeptide family	MSTRG.31424	Nitab4.5_0000509[-]79872-82587	7.86961	7
Nitab4.5_0000509g0010	Reversibly glycosylated polypeptide family	MSTRG.31425	Nitab4.5_0000509[-]81356-82792	19.7036	3
Nitab4.5_0000022g0440	Protein kinase domain, Calcium/calmodulin-dependent/calcium-dependent protein kinase, Protein kinase-like domain	MSTRG.3147	Nitab4.5_0000022[-]2920269-2930483	8.24781	194
Nitab4.5_0000510g0160	Nucleotide-binding, alpha-beta plait, RNA recognition motif domain	MSTRG.31490	Nitab4.5_0000510[+]530680-530917	7.87452	1
Nitab4.5_0000511g0060	Calcium/proton exchanger, Sodium/calcium exchanger membrane region, Calcium/proton exchanger CAX	MSTRG.31525	Nitab4.5_0000511[-]275415-324596	333.784	348
Nitab4.5_0000512g0030	Protein of unknown function DUF1421	MSTRG.31555	Nitab4.5_0000512[+]136316-136753	2.35088	2
Nitab4.5_0000512g0090	Reverse transcriptase zinc-binding domain	MSTRG.31556	Nitab4.5_0000512[-]209766-260818	4.88638	4
Nitab4.5_0000512g0090	Reverse transcriptase zinc-binding domain	MSTRG.31557	Nitab4.5_0000512[-]220022-225690	5.38437	12
Nitab4.5_0000512g0170	RlpA-like double-psi beta-barrel domain, Expansin, cellulose-binding-like domain, Expansin/pollen allergen, DPBB domain, Expansin/Lol pI, Major pollen allergen Lol pI, Barwin-like endoglucanase	MSTRG.31581	Nitab4.5_0000512[-]676340-679298	1.76404	1
Nitab4.5_0000512g0200	NAD(P)-binding domain, Short-chain dehydrogenase/reductase SDR, Light-dependent protochlorophyllide reductase, Glucose/ribitol dehydrogenase	MSTRG.31588	Nitab4.5_0000512[+]764194-766308	0.428651	0
Nitab4.5_0000512g0200	NAD(P)-binding domain, Short-chain dehydrogenase/reductase SDR, Light-dependent protochlorophyllide reductase, Glucose/ribitol dehydrogenase	MSTRG.31589	Nitab4.5_0000512[+]767862-768912	5.75266	86
Nitab4.5_0000023g0060	Zinc finger, AN1-type	MSTRG.3161	Nitab4.5_0000023[+]302372-307486	1.74409	2
Nitab4.5_0000513g0080	Multi antimicrobial extrusion protein	MSTRG.31622	Nitab4.5_0000513[-]426724-438518	83.661	466
Nitab4.5_0000514g0060	Mpp10 protein, U3 small nucleolar ribonucleoprotein complex, subunit Mpp10p	MSTRG.31661	Nitab4.5_0000514[+]190500-268727	5.32457	1
Nitab4.5_0000514g0110	Triose phosphate/phosphoenolpyruvate translocator, Triose-phosphate transporter domain, Drug/metabolite transporter	MSTRG.31670	Nitab4.5_0000514[-]295564-377402	133.763	458
Nitab4.5_0000023g0110	Mitochondrial substrate/solute carrier, Mitochondrial carrier domain, Mitochondrial carrier protein, Adenine nucleotide translocator 1	MSTRG.3171	Nitab4.5_0000023[-]572296-573034	22.5278	7
Nitab4.5_0000023g0110	Mitochondrial substrate/solute carrier, Mitochondrial carrier domain, Mitochondrial carrier protein, Adenine nucleotide translocator 1	MSTRG.3172	Nitab4.5_0000023[-]573593-573882	2.60241	1
Nitab4.5_0000515g0100	Protein of unknown function DUF247, plant	MSTRG.31723	Nitab4.5_0000515[-]747942-753043	37.412	529
Nitab4.5_0000516g0110	AP2/ERF domain, DNA-binding domain	MSTRG.31796	Nitab4.5_0000516[-]696595-696999	1.86225	1
Nitab4.5_0000517g0040	Protein of unknown function DUF1313	MSTRG.31832	Nitab4.5_0000517[-]681178-681845	3.92507	5
Nitab4.5_0000519g0030	Oligopeptide transporter, OPT superfamily	MSTRG.31885	Nitab4.5_0000519[-]70644-109396	5.69755	22
Nitab4.5_0000519g0200	Diacylglycerol acyltransferase	MSTRG.31911	Nitab4.5_0000519[+]467345-468840	4.84347	21
Nitab4.5_0000519g0280	Mitochondrial carrier domain, Mitochondrial substrate/solute carrier	MSTRG.31917	Nitab4.5_0000519[+]583036-643517	228.108	247
Nitab4.5_0000520g0050		MSTRG.31956	Nitab4.5_0000520[-]636851-639857	10.773	66
Nitab4.5_0000521g0090	Dolichol-phosphate mannosyltransferase subunit 3	MSTRG.32004	Nitab4.5_0000521[-]662201-680911	3.57248	1
Nitab4.5_0000523g0080	Serpin, conserved site, Serpin domain, Serpin, plant, Serpin family	MSTRG.32087	Nitab4.5_0000523[+]667616-674772	4.75776	2
Nitab4.5_0000524g0070	Protein kinase, ATP binding site, Protein kinase domain, Protein kinase-like domain, Serine/threonine-protein kinase, active site, Serine/threonine- / dual specificity protein kinase, catalytic domain	MSTRG.32120	Nitab4.5_0000524[+]596275-599821	2.65049	21
Nitab4.5_0000524g0100	Histidine kinase-like ATPase, ATP-binding domain	MSTRG.32129	Nitab4.5_0000524[+]730075-730573	5.67839	225
Nitab4.5_0000526g0060	Tetratricopeptide-like helical, Pentatricopeptide repeat	MSTRG.32208	Nitab4.5_0000526[-]780742-814343	18.313	21
Nitab4.5_0000527g0180	WD40 repeat, WD40-repeat-containing domain, WD40/YVTN repeat-like-containing domain, WD40 repeat, conserved site	MSTRG.32251	Nitab4.5_0000527[-]714558-734210	0.934847	0
Nitab4.5_0000527g0230	P-loop containing nucleoside triphosphate hydrolase, ATPase, AAA-type, core	MSTRG.32254	Nitab4.5_0000527[-]802105-895520	336.53	391
Nitab4.5_0000527g0220	AAA+ ATPase domain, P-loop containing nucleoside triphosphate hydrolase, ATPase, AAA-type, core, Peptidase M41, FtsH extracellular, Peptidase M41	MSTRG.32258	Nitab4.5_0000527[-]853346-933966	6.52052	80
Nitab4.5_0000530g0010	Zinc finger, BED-type predicted, Domain of unknown function DUF4413, Ribonuclease H-like domain	MSTRG.32322	Nitab4.5_0000530[-]72992-103412	2.82803	1
Nitab4.5_0000531g0040	General substrate transporter, Sucrose/H+ symporter, plant, Major facilitator superfamily domain, general substrate transporter	MSTRG.32370	Nitab4.5_0000531[-]474508-476059	8.23492	4
Nitab4.5_0000023g0480	Proteinase inhibitor I3, Kunitz legume, Kunitz inhibitor ST1-like	MSTRG.3241	Nitab4.5_0000023[+]2044904-2101356	22.3515	106
Nitab4.5_0000532g0070	Cytochrome P450, Cytochrome P450, E-class, group I, Cytochrome P450, conserved site	MSTRG.32420	Nitab4.5_0000532[+]769178-815645	363.701	326
Nitab4.5_0000533g0030	Nucleotide-binding, alpha-beta plait, RNA recognition motif domain, eukaryote	MSTRG.32444	Nitab4.5_0000533[+]361480-431832	5.72391	68
Nitab4.5_0000533g0010	AP2/ERF domain, DNA-binding domain	MSTRG.32446	Nitab4.5_0000533[-]385847-386106	2.1183	3
Nitab4.5_0000023g0650	Leucine-rich repeat	MSTRG.3268	Nitab4.5_0000023[+]2667789-2669493	36.0751	6
Nitab4.5_0000540g0190	RNA recognition motif domain, U2 snRNP auxilliary factor, large subunit, splicing factor, Nucleotide-binding, alpha-beta plait	MSTRG.32747	Nitab4.5_0000540[-]492174-561200	11.4026	130
Nitab4.5_0000540g0260		MSTRG.32757	Nitab4.5_0000540[+]689759-766488	66.2103	325
Nitab4.5_0000548g0060		MSTRG.33018	Nitab4.5_0000548[-]203677-210996	146.927	301
Nitab4.5_0000549g0060	RHD3/Sey1, P-loop containing nucleoside triphosphate hydrolase	MSTRG.33076	Nitab4.5_0000549[-]575191-580642	4.19801	170
Nitab4.5_0000549g0060	RHD3/Sey1, P-loop containing nucleoside triphosphate hydrolase	MSTRG.33077	Nitab4.5_0000549[-]578078-578842	2.2975	39
Nitab4.5_0000549g0100		MSTRG.33079	Nitab4.5_0000549[-]585258-614660	18.9503	8
Nitab4.5_0000024g0090		MSTRG.3309	Nitab4.5_0000024[+]505523-507430	1.83598	2
Nitab4.5_0000550g0010	Protein of unknown function DUF247, plant	MSTRG.33097	Nitab4.5_0000550[+]74147-74760	2.94685	3
Nitab4.5_0000002g0450	Pectin lyase fold, Pectate lyase/Amb allergen, Pectin lyase fold/virulence factor, AmbAllergen, Pectate lyase, N-terminal	MSTRG.331	Nitab4.5_0000002[-]4858280-4925036	68.7339	9
Nitab4.5_0000551g0040	Cupredoxin, Multicopper oxidase, type 2, Multicopper oxidase, type 1, Multicopper oxidase, type 3	MSTRG.33129	Nitab4.5_0000551[+]104092-139488	2150.49	55
Nitab4.5_0000551g0150	Protein of unknown function DUF1639	MSTRG.33150	Nitab4.5_0000551[+]374614-456526	61.8403	542
Nitab4.5_0000551g0110	F-box domain	MSTRG.33153	Nitab4.5_0000551[-]416154-479935	204.735	318
Nitab4.5_0000551g0170	Armadillo-like helical, Armadillo-type fold, HEAT	MSTRG.33160	Nitab4.5_0000551[-]504183-552089	3.60121	7
Nitab4.5_0000552g0070	General substrate transporter, Sugar transporter, conserved site, Major facilitator superfamily domain, general substrate transporter, Major facilitator superfamily domain	MSTRG.33191	Nitab4.5_0000552[-]226250-259517	5.23177	4
Nitab4.5_0000552g0070	General substrate transporter, Sugar transporter, conserved site, Major facilitator superfamily domain, general substrate transporter, Major facilitator superfamily domain	MSTRG.33192	Nitab4.5_0000552[-]258924-265343	15.637	3
Nitab4.5_0000553g0060	DNA/pantothenate metabolism flavoprotein, C-terminal	MSTRG.33240	Nitab4.5_0000553[-]530894-596853	8.40251	78
Nitab4.5_0000556g0100	Proteinase inhibitor I25, cystatin	MSTRG.33346	Nitab4.5_0000556[-]465934-511252	26.7653	406
Nitab4.5_0000556g0260	Poly(ADP-ribose) polymerase, catalytic domain, RST domain of plant C-terminal	MSTRG.33359	Nitab4.5_0000556[+]789425-790284	1.91489	1
Nitab4.5_0000559g0040	Beta-grasp domain, 2Fe-2S ferredoxin-type domain, Ferredoxin [2Fe-2S], plant	MSTRG.33430	Nitab4.5_0000559[-]177551-177938	35.9562	367
Nitab4.5_0000559g0300		MSTRG.33458	Nitab4.5_0000559[-]585726-587151	2.87301	2
Nitab4.5_0000559g0400	Peptidase M48	MSTRG.33468	Nitab4.5_0000559[-]714485-784131	47.5901	2
Nitab4.5_0000002g0480		MSTRG.335	Nitab4.5_0000002[+]4957676-5048174	0.753679	0
Nitab4.5_0000560g0190	Mitochodrial transcription termination factor-related	MSTRG.33508	Nitab4.5_0000560[-]712639-754307	238.941	410
Nitab4.5_0000562g0020	Ataxin-2, C-terminal	MSTRG.33550	Nitab4.5_0000562[-]100054-100482	69.1603	379
Nitab4.5_0000562g0090		MSTRG.33566	Nitab4.5_0000562[+]508322-519867	0.771289	0
Nitab4.5_0000563g0040	Initiation factor eIF-4 gamma, MA3, Armadillo-type fold, MIF4-like, type 1/2/3, MIF4G-like, type 3	MSTRG.33597	Nitab4.5_0000563[+]150893-155321	2.14367	1
Nitab4.5_0000564g0200	Galactose mutarotase-like domain, Glycoside hydrolase-type carbohydrate-binding, subgroup, Aldose 1-/Glucose-6-phosphate 1-epimerase, Aldose 1-epimerase	MSTRG.33669	Nitab4.5_0000564[+]573408-578497	5.80017	55
Nitab4.5_0000565g0160	UDP-glucose/GDP-mannose dehydrogenase, N-terminal, UDP-glucose/GDP-mannose dehydrogenase, UDP-glucose/GDP-mannose dehydrogenase, C-terminal, UDP-glucose 6-dehydrogenase, eukaryotic type, NAD(P)-binding domain, 6-phosphogluconate dehydrogenase, C-terminal-like, UDP-glucose/GDP-mannose dehydrogenase, dimerisation	MSTRG.33724	Nitab4.5_0000565[+]553695-554826	82.0565	46
Nitab4.5_0000565g0210	Metalloenzyme, LuxS/M16 peptidase-like, Peptidase M16 domain, Peptidase M16, zinc-binding site, Peptidase M16, C-terminal domain, Peptidase M16, N-terminal	MSTRG.33727	Nitab4.5_0000565[-]673590-673830	1.75699	2
Nitab4.5_0000565g0240	RNA recognition motif domain, Nucleotide-binding, alpha-beta plait	MSTRG.33734	Nitab4.5_0000565[-]787512-787837	2.31966	1
Nitab4.5_0000566g0170		MSTRG.33770	Nitab4.5_0000566[+]556312-579058	2.41844	1
Nitab4.5_0000568g0140	Cys/Met metabolism, pyridoxal phosphate-dependent enzyme, Pyridoxal phosphate-dependent transferase, major region, subdomain 1, Pyridoxal phosphate-dependent transferase, major region, subdomain 2, Pyridoxal phosphate-dependent transferase	MSTRG.33820	Nitab4.5_0000568[-]640938-644132	3.2894	7
Nitab4.5_0000568g0160	EXS, C-terminal, SPX, N-terminal	MSTRG.33823	Nitab4.5_0000568[+]651966-784280	330.073	251
Nitab4.5_0000570g0060		MSTRG.33879	Nitab4.5_0000570[+]180473-181008	33.7345	8
Nitab4.5_0000570g0240	NAD-dependent epimerase/dehydratase, NAD(P)-binding domain	MSTRG.33898	Nitab4.5_0000570[+]454504-463100	1.99309	2
Nitab4.5_0000570g0240	NAD-dependent epimerase/dehydratase, NAD(P)-binding domain	MSTRG.33901	Nitab4.5_0000570[+]466246-468110	48.1871	36
Nitab4.5_0000573g0030	B3 DNA binding domain, DNA-binding pseudobarrel domain	MSTRG.34026	Nitab4.5_0000573[+]195294-195818	1.74607	1
Nitab4.5_0000025g0040	B3 DNA binding domain, DNA-binding pseudobarrel domain	MSTRG.3404	Nitab4.5_0000025[+]123911-124855	1.098	1
Nitab4.5_0000574g0130	Glutamine synthetase/guanido kinase, catalytic domain, Glutamine synthetase, catalytic domain	MSTRG.34100	Nitab4.5_0000574[-]352374-447170	19.6092	214
Nitab4.5_0000574g0120	Riboflavin synthase-like beta-barrel, Oxidoreductase FAD/NAD(P)-binding, Flavoprotein pyridine nucleotide cytochrome reductase, Oxidoreductase, FAD-binding domain, Ferredoxin--NADP reductase, Ferredoxin reductase-type FAD-binding domain	MSTRG.34107	Nitab4.5_0000574[-]466463-467193	11.6138	91
Nitab4.5_0000574g0190	Nonaspanin (TM9SF), Major facilitator superfamily domain, general substrate transporter	MSTRG.34114	Nitab4.5_0000574[+]623459-624064	1.40922	1
Nitab4.5_0000575g0010	Signal transduction response regulator, receiver domain, CCT domain, CheY-like superfamily	MSTRG.34127	Nitab4.5_0000575[-]13536-14346	1.41581	3
Nitab4.5_0000575g0240	SIAH-type domain, Zinc finger, TRAF-type, TRAF-like	MSTRG.34161	Nitab4.5_0000575[-]788129-816434	3.33958	1
Nitab4.5_0000581g0170	P-loop containing nucleoside triphosphate hydrolase, ABC transporter type 1, transmembrane domain, ABC transporter-like, ABC transporter, transmembrane domain, AAA+ ATPase domain, ABC transporter, conserved site	MSTRG.34391	Nitab4.5_0000581[+]770447-770733	8.67279	65
Nitab4.5_0000025g0220	RNA recognition motif domain, Nucleotide-binding, alpha-beta plait	MSTRG.3440	Nitab4.5_0000025[+]724208-724637	6.31308	1
Nitab4.5_0000583g0130	Protein kinase domain, Protein kinase-like domain, Zinc finger, RING/FYVE/PHD-type, U box domain, Concanavalin A-like lectin/glucanase, subgroup, Protein kinase, ATP binding site, Serine/threonine- / dual specificity protein kinase, catalytic domain, Serine/threonine-protein kinase, active site, Rossmann-like alpha/beta/alpha sandwich fold	MSTRG.34455	Nitab4.5_0000583[-]317344-321363	3.0681	1
Nitab4.5_0000585g0010	GRAM domain	MSTRG.34529	Nitab4.5_0000585[+]55221-121668	222.432	464
Nitab4.5_0000588g0250	Dehydrin	MSTRG.34678	Nitab4.5_0000588[-]621146-692928	73.3765	49
Nitab4.5_0000589g0020	Purple acid phosphatase-like, N-terminal, Purple acid phosphatase, N-terminal, Phosphoesterase domain, Iron/zinc purple acid phosphatase-like C-terminal domain	MSTRG.34720	Nitab4.5_0000589[+]592764-595071	8.55944	129
Nitab4.5_0000592g0310	P-loop containing nucleoside triphosphate hydrolase	MSTRG.34817	Nitab4.5_0000592[+]439747-442713	9.07676	17
Nitab4.5_0000592g0470	Aconitase/3-isopropylmalate dehydratase large subunit, alpha/beta/alpha, Aconitase/3-isopropylmalate dehydratase large subunit, alpha/beta/alpha, subdomain 1/3, Aconitase/isopropylmalate dehydratase, Aconitase B, iron-sulphur-binding, bacterial, Aconitase/3-isopropylmalate dehydratase large subunit, alpha/beta/alpha, subdomain 2	MSTRG.34826	Nitab4.5_0000592[+]647082-677689	2.18497	1
Nitab4.5_0000595g0100		MSTRG.34957	Nitab4.5_0000595[-]273068-298192	152.883	105
Nitab4.5_0000596g0010	Aminotransferase-like, plant mobile domain	MSTRG.34981	Nitab4.5_0000596[+]15011-38459	0.466383	0
Nitab4.5_0000026g0030	Glutathione S-transferase, C-terminal-like, Thioredoxin-like fold, Glutathione S-transferase, N-terminal	MSTRG.3520	Nitab4.5_0000026[+]99685-102506	8.04362	6
Nitab4.5_0000604g0090	CBS domain	MSTRG.35257	Nitab4.5_0000604[+]466373-467131	22.8586	221
Nitab4.5_0000605g0190	Aminotransferase-like, plant mobile domain	MSTRG.35295	Nitab4.5_0000605[+]561034-579461	4.83148	4
Nitab4.5_0000605g0230	Pollen Ole e 1 allergen/extensin, Allergen Ole e 1, conserved site	MSTRG.35300	Nitab4.5_0000605[+]649785-679254	1.34677	1
Nitab4.5_0000605g0240	Proteinase inhibitor I29, cathepsin propeptide, Peptidase C1A, papain C-terminal, Peptidase C1A, papain, Cysteine peptidase, histidine active site, Cysteine peptidase, cysteine active site, Cysteine peptidase, asparagine active site	MSTRG.35311	Nitab4.5_0000605[-]818827-844252	31.9574	40
Nitab4.5_0000607g0030	Peptidase C48, SUMO/Sentrin/Ubl1	MSTRG.35343	Nitab4.5_0000607[-]70583-119055	9.67658	2
Nitab4.5_0000608g0010	Myc-type, basic helix-loop-helix (bHLH) domain	MSTRG.35380	Nitab4.5_0000608[-]177486-178458	34.8637	191
Nitab4.5_0000608g0140	EF-hand domain, Protein kinase domain, Serine/threonine-protein kinase, active site, Protein kinase-like domain, EF-Hand 1, calcium-binding site, EF-hand domain pair, Protein kinase, ATP binding site, Serine/threonine- / dual specificity protein kinase, catalytic domain	MSTRG.35406	Nitab4.5_0000608[+]763981-764723	1.83411	2
Nitab4.5_0000610g0010	Thaumatin, Thaumatin, conserved site	MSTRG.35449	Nitab4.5_0000610[-]6739-67284	20.2132	8
Nitab4.5_0000610g0080	NAD-dependent epimerase/dehydratase, NAD(P)-binding domain	MSTRG.35453	Nitab4.5_0000610[-]177381-395544	435.849	137
Nitab4.5_0000611g0130	Photosystem I PsaG/PsaK, plant, Photosystem I PsaG/PsaK protein, Photosystem I PsaG/PsaK domain, Photosystem I PsaG, plant	MSTRG.35502	Nitab4.5_0000611[+]446757-576553	60.3189	547
Nitab4.5_0000611g0150	Protein kinase domain, Serine/threonine-protein kinase, active site, Protein kinase, ATP binding site, Protein kinase-like domain, Serine/threonine- / dual specificity protein kinase, catalytic domain	MSTRG.35508	Nitab4.5_0000611[-]612472-619957	5.13082	80
Nitab4.5_0000613g0020	Peptidase M50	MSTRG.35560	Nitab4.5_0000613[-]14756-105001	162.259	30
Nitab4.5_0000614g0090	Leucine-rich repeat	MSTRG.35627	Nitab4.5_0000614[-]450577-489497	2.49172	2
Nitab4.5_0000615g0020	Ketopantoate hydroxymethyltransferase, Pyruvate/Phosphoenolpyruvate kinase-like domain	MSTRG.35650	Nitab4.5_0000615[+]175031-204583	20.4917	424
Nitab4.5_0000616g0010		MSTRG.35681	Nitab4.5_0000616[-]131821-140828	34.1739	119
Nitab4.5_0000617g0230	ABC transporter-like, P-loop containing nucleoside triphosphate hydrolase, ABC transporter, conserved site, AAA+ ATPase domain	MSTRG.35735	Nitab4.5_0000617[+]559198-563847	7.65826	235
Nitab4.5_0000617g0230	ABC transporter-like, P-loop containing nucleoside triphosphate hydrolase, ABC transporter, conserved site, AAA+ ATPase domain	MSTRG.35736	Nitab4.5_0000617[+]559516-564165	2.69906	35
Nitab4.5_0000617g0230	ABC transporter-like, P-loop containing nucleoside triphosphate hydrolase, ABC transporter, conserved site, AAA+ ATPase domain	MSTRG.35737	Nitab4.5_0000617[+]560307-564940	3.52607	28
Nitab4.5_0000618g0070	Major intrinsic protein, Aquaporin-like, Major intrinsic protein, conserved site	MSTRG.35779	Nitab4.5_0000618[-]620187-621409	23.8352	44
Nitab4.5_0000619g0100	Rubber elongation factor	MSTRG.35814	Nitab4.5_0000619[-]417735-462620	178.385	278
Nitab4.5_0000619g0150		MSTRG.35818	Nitab4.5_0000619[-]452571-528492	276.421	6
Nitab4.5_0000619g0140		MSTRG.35819	Nitab4.5_0000619[+]452571-453929	37.8029	2
Nitab4.5_0000619g0160	Alpha crystallin/Hsp20 domain, HSP20-like chaperone	MSTRG.35827	Nitab4.5_0000619[-]589216-593477	4.36316	51
Nitab4.5_0000026g0250	WW domain binding protein 11	MSTRG.3584	Nitab4.5_0000026[-]1474503-1478943	21.72	119
Nitab4.5_0000622g0140	PUG domain, PUB domain, WLM	MSTRG.35947	Nitab4.5_0000622[+]346089-407676	11.5678	48
Nitab4.5_0000625g0010	W2 domain, Translation initiation factor IF2/IF5, MIF4-like, type 1/2/3, Armadillo-type fold, Translation initiation factor IF2/IF5, zinc-binding, Translation initiation factor IF2/IF5, N-terminal	MSTRG.36053	Nitab4.5_0000625[+]86148-88388	2.2014	1
Nitab4.5_0000625g0080	Peptidase C26	MSTRG.36065	Nitab4.5_0000625[-]535985-536880	3.78131	15
Nitab4.5_0000626g0010		MSTRG.36080	Nitab4.5_0000626[+]80744-159591	590.172	516
Nitab4.5_0000629g0010	COBRA, plant	MSTRG.36169	Nitab4.5_0000629[-]17454-17825	17.8665	1
Nitab4.5_0000630g0140	Mitochondrial substrate/solute carrier, Mitochondrial carrier domain	MSTRG.36237	Nitab4.5_0000630[+]676205-679846	9.02454	252
Nitab4.5_0000631g0010	S-receptor-like serine/threonine-protein kinase, Bulb-type lectin domain, S-locus glycoprotein, Serine-threonine/tyrosine-protein kinase catalytic domain, Apple-like, Serine/threonine-protein kinase, active site, PAN-2 domain, Serine/threonine- / dual specificity protein kinase, catalytic domain, Protein kinase domain, Protein kinase-like domain	MSTRG.36244	Nitab4.5_0000631[-]52376-105824	12.3925	87
Nitab4.5_0000631g0130	Small GTPase superfamily, Rab type, Small GTPase superfamily, P-loop containing nucleoside triphosphate hydrolase, Small GTPase superfamily, Tem1, Mitochondrial Rho-like	MSTRG.36281	Nitab4.5_0000631[+]720517-743935	2.22522	2
Nitab4.5_0000631g0140	Multi antimicrobial extrusion protein	MSTRG.36285	Nitab4.5_0000631[+]784212-793692	1.67724	1
Nitab4.5_0000634g0030	Zinc finger, AN1-type, Zinc finger, A20-type	MSTRG.36384	Nitab4.5_0000634[+]82197-82669	1.90606	1
Nitab4.5_0000634g0160		MSTRG.36402	Nitab4.5_0000634[-]607005-608033	2.38009	5
Nitab4.5_0000635g0040	Alpha/beta hydrolase fold-1, Epoxide hydrolase-like	MSTRG.36420	Nitab4.5_0000635[+]58868-119411	133.813	546
Nitab4.5_0000635g0200	Pentatricopeptide repeat, Tetratricopeptide-like helical	MSTRG.36450	Nitab4.5_0000635[+]535032-612510	14.4743	205
Nitab4.5_0000639g0060	Chlorophyll a/b binding protein domain, Chlorophyll A-B binding protein, plant, Chlorophyll A-B binding protein	MSTRG.36562	Nitab4.5_0000639[+]41866-94753	736.813	355
Nitab4.5_0000640g0100	Semialdehyde dehydrogenase, NAD-binding, Aspartate-semialdehyde dehydrogenase, beta-type, NAD(P)-binding domain, Aspartate-semialdehyde dehydrogenase, Semialdehyde dehydrogenase, dimerisation domain	MSTRG.36633	Nitab4.5_0000640[+]539840-540465	1.42105	1
Nitab4.5_0000640g0110	CRAL-TRIO domain, CRAL/TRIO, N-terminal domain	MSTRG.36635	Nitab4.5_0000640[+]545347-599362	37.5857	163
Nitab4.5_0000641g0050	Glutathione S-transferase, N-terminal, Glutathione S-transferase, C-terminal-like, Thioredoxin-like fold	MSTRG.36663	Nitab4.5_0000641[+]475482-480315	49.8114	28
Nitab4.5_0000642g0230	HEAT, type 2, Armadillo-like helical, Armadillo-type fold	MSTRG.36710	Nitab4.5_0000642[+]556132-556919	1.89152	1
Nitab4.5_0000643g0050	NAD(P)-binding domain, NAD-dependent epimerase/dehydratase	MSTRG.36730	Nitab4.5_0000643[+]90279-91589	5.56942	155
Nitab4.5_0000645g0120	Winged helix-turn-helix DNA-binding domain, Heat shock transcription factor family, Heat shock transcription factor, plant, Heat shock factor (HSF)-type, DNA-binding	MSTRG.36851	Nitab4.5_0000645[+]766809-777133	0.910828	0
Nitab4.5_0000646g0120		MSTRG.36873	Nitab4.5_0000646[+]299385-356337	0.403323	0
Nitab4.5_0000647g0150	Zinc finger, RING/FYVE/PHD-type	MSTRG.36923	Nitab4.5_0000647[+]175276-235011	38.6845	494
Nitab4.5_0000649g0220	Rossmann-like alpha/beta/alpha sandwich fold, UspA, Universal stress protein A	MSTRG.37003	Nitab4.5_0000649[-]595184-597691	4.10251	40
Nitab4.5_0000652g0050	Glutathione S-transferase, C-terminal, Glutathione S-transferase, C-terminal-like, Thioredoxin-like fold, Glutathione S-transferase, N-terminal	MSTRG.37109	Nitab4.5_0000652[-]332866-334474	13.2928	4
Nitab4.5_0000654g0060	Tubulin/FtsZ, GTPase domain, Tubulin, C-terminal, Alpha tubulin, Tubulin/FtsZ, 2-layer sandwich domain, Tubulin, conserved site, Tubulin/FtsZ, C-terminal, Tubulin	MSTRG.37192	Nitab4.5_0000654[+]216098-249235	261.542	382
Nitab4.5_0000658g0010	Thioredoxin domain, Thioredoxin-like fold	MSTRG.37296	Nitab4.5_0000658[+]57661-123509	12.802	272
Nitab4.5_0000027g0510		MSTRG.3730	Nitab4.5_0000027[-]2383487-2384103	15.6935	43
Nitab4.5_0000027g0550	Transcription factor, Skn-1-like, DNA-binding domain, Basic-leucine zipper domain	MSTRG.3732	Nitab4.5_0000027[+]2391437-2394501	6.98679	50
Nitab4.5_0000659g0070		MSTRG.37340	Nitab4.5_0000659[-]425290-455519	8.71589	138
Nitab4.5_0000659g0130	Ribulose bisphosphate carboxylase, small chain, Ribulose bisphosphate carboxylase small chain, domain, Ribulose-1,5-bisphosphate carboxylase small subunit, N-terminal	MSTRG.37349	Nitab4.5_0000659[+]683004-834848	165.087	406
Nitab4.5_0000662g0200		MSTRG.37416	Nitab4.5_0000662[-]699461-721475	7.45515	442
Nitab4.5_0000665g0040	Protein of unknown function DUF2305	MSTRG.37512	Nitab4.5_0000665[+]51226-52275	4.73906	86
Nitab4.5_0000666g0030		MSTRG.37533	Nitab4.5_0000666[-]2543-7749	4.96469	14
Nitab4.5_0000666g0100	Phospholipase C, phosphatidylinositol-specific, Y domain, Phospholipase C, phosphatidylinositol-specific , X domain, Phosphoinositide phospholipase C, C2 domain, Phospholipase C, phosphoinositol-specific, EF-hand-like, PLC-like phosphodiesterase, TIM beta/alpha-barrel domain, EF-hand domain pair	MSTRG.37559	Nitab4.5_0000666[+]337952-341048	11.3103	180
Nitab4.5_0000667g0190	Beta-grasp domain, 2Fe-2S ferredoxin-type domain, 2Fe-2S ferredoxin, iron-sulphur binding site, Ferredoxin [2Fe-2S], plant	MSTRG.37620	Nitab4.5_0000667[+]790310-824432	21.4404	110
Nitab4.5_0000669g0050	Zinc finger, C2H2, Zinc finger, C2H2-like, Zinc finger C2H2-type/integrase DNA-binding domain	MSTRG.37664	Nitab4.5_0000669[+]134671-136863	15.468	9
Nitab4.5_0000671g0180		MSTRG.37766	Nitab4.5_0000671[+]609543-616960	8.32241	29
Nitab4.5_0000674g0020	C2 domain	MSTRG.37865	Nitab4.5_0000674[+]764984-765329	2.33221	1
Nitab4.5_0000675g0010	AP2/ERF domain, DNA-binding domain	MSTRG.37882	Nitab4.5_0000675[-]330178-330502	1.83486	1
Nitab4.5_0000676g0010	NAD(P)-binding domain, NAD-dependent epimerase/dehydratase, Nucleotide sugar epimerase	MSTRG.37893	Nitab4.5_0000676[-]44262-44920	3.99679	1
Nitab4.5_0000676g0100	PUB domain, Ubiquitin-associated/translation elongation factor EF1B, N-terminal, eukaryote, PUG domain, UBA-like, Ubiquitin-associated domain/translation elongation factor EF-Ts, N-terminal	MSTRG.37904	Nitab4.5_0000676[+]192417-304958	188.627	395
Nitab4.5_0000676g0240	Cyclin-dependent kinase inhibitor, plant, Cyclin-dependent kinase inhibitor	MSTRG.37921	Nitab4.5_0000676[+]531077-585896	3.92142	131
Nitab4.5_0000676g0320		MSTRG.37925	Nitab4.5_0000676[+]650586-692459	36.2467	10
Nitab4.5_0000676g0290	ABC transporter-like, P-loop containing nucleoside triphosphate hydrolase, ABC-2 type transporter, Plant PDR ABC transporter associated	MSTRG.37931	Nitab4.5_0000676[-]764537-765345	5.01014	9
Nitab4.5_0000677g0010	EF-hand domain pair, EF-Hand 1, calcium-binding site, EF-hand domain	MSTRG.37941	Nitab4.5_0000677[+]11575-12071	5.33284	1
Nitab4.5_0000677g0040	Ataxin-2, C-terminal	MSTRG.37947	Nitab4.5_0000677[-]200945-201614	49.8775	436
Nitab4.5_0000677g0130	EF-hand domain, EF-Hand 1, calcium-binding site, EF-hand domain pair	MSTRG.37962	Nitab4.5_0000677[+]485595-519047	187.878	2
Nitab4.5_0000677g0170	Pyridoxal phosphate-dependent transferase, major region, subdomain 1, Allinase, C-terminal, EGF-like, alliinase, Pyridoxal phosphate-dependent transferase, Pyridoxal phosphate-dependent transferase, major region, subdomain 2	MSTRG.37967	Nitab4.5_0000677[+]532307-533934	4.14297	74
Nitab4.5_0000677g0200	GH3 auxin-responsive promoter	MSTRG.37976	Nitab4.5_0000677[-]624875-689528	2.95642	20
Nitab4.5_0000677g0230	Triose-phosphate transporter domain, Drug/metabolite transporter	MSTRG.37981	Nitab4.5_0000677[-]709654-713256	163.725	1
Nitab4.5_0000028g0200	Cupredoxin, Plastocyanin-like, Blue (type 1) copper domain	MSTRG.3799	Nitab4.5_0000028[+]1330844-1395226	651.834	110
Nitab4.5_0000678g0110	Glutamine amidotransferase, GMP synthase, GMP synthase, C-terminal, Rossmann-like alpha/beta/alpha sandwich fold, GMP synthetase ATP pyrophosphatase domain, GMP synthase, N-terminal	MSTRG.38018	Nitab4.5_0000678[+]804960-809461	10.2269	33
Nitab4.5_0000679g0150	Major facilitator superfamily domain, general substrate transporter, PTR2 family proton/oligopeptide symporter, conserved site, Proton-dependent oligopeptide transporter family	MSTRG.38062	Nitab4.5_0000679[-]632072-696994	9.94846	152
Nitab4.5_0000681g0020	PC-Esterase, PMR5 N-terminal domain	MSTRG.38107	Nitab4.5_0000681[+]56557-59474	5.20552	14
Nitab4.5_0000681g0120	Lipase, class 3	MSTRG.38129	Nitab4.5_0000681[+]442813-501510	4.25032	3
Nitab4.5_0000682g0070	Haem peroxidase, plant/fungal/bacterial, Plant peroxidase, Haem peroxidase	MSTRG.38173	Nitab4.5_0000682[+]671308-818363	1495.13	350
Nitab4.5_0000028g0240		MSTRG.3818	Nitab4.5_0000028[+]1798471-1799174	6.44334	32
Nitab4.5_0000028g0300		MSTRG.3831	Nitab4.5_0000028[-]2030324-2034005	4.36215	67
Nitab4.5_0000687g0110	Signal transduction histidine kinase, homodimeric domain, Signal transduction response regulator, receiver domain, Signal transduction histidine kinase, core, GAF domain, Histidine kinase-like ATPase, ATP-binding domain, CheY-like superfamily, Signal transduction histidine kinase, hybrid-type, ethylene sensor	MSTRG.38324	Nitab4.5_0000687[+]285799-336477	3.34664	1
Nitab4.5_0000688g0010		MSTRG.38351	Nitab4.5_0000688[+]4063-86504	12.2814	7
Nitab4.5_0000688g0090	GDP-fucose protein O-fucosyltransferase, O-fucosyltransferase, plant	MSTRG.38364	Nitab4.5_0000688[-]314005-393110	25.5775	1
Nitab4.5_0000688g0100	Ribosomal protein L31e domain, Ribosomal protein L31e, Ribosomal protein L31e, conserved site	MSTRG.38366	Nitab4.5_0000688[-]383817-384345	1.13385	1
Nitab4.5_0000688g0290	SWAP/Surp, Ubiquitin domain, Ubiquitin supergroup, Pre-mRNA splicing factor PRP21-like protein	MSTRG.38389	Nitab4.5_0000688[-]756500-791991	82.7285	86
Nitab4.5_0000028g0400	Rieske [2Fe-2S] iron-sulphur domain, Aromatic-ring-hydroxylating dioxygenase, alpha subunit, C-terminal domain, Aromatic-ring-hydroxylating dioxygenase, alpha subunit	MSTRG.3841	Nitab4.5_0000028[-]2281607-2351376	104.587	533
Nitab4.5_0000692g0220		MSTRG.38536	Nitab4.5_0000692[+]684673-685045	1.76084	1
Nitab4.5_0000694g0090	Phox/Bem1p	MSTRG.38592	Nitab4.5_0000694[-]254886-256736	2.29749	1
Nitab4.5_0000694g0070	WD40-repeat-containing domain, WD40 repeat, WD40/YVTN repeat-like-containing domain, G-protein beta WD-40 repeat	MSTRG.38593	Nitab4.5_0000694[+]270687-336564	80.8048	4
Nitab4.5_0000694g0120	Rossmann-like alpha/beta/alpha sandwich fold, Cytidyltransferase-like domain, CinA, C-terminal	MSTRG.38601	Nitab4.5_0000694[-]401070-460022	243.967	299
Nitab4.5_0000697g0010	CS domain, HSP20-like chaperone	MSTRG.38695	Nitab4.5_0000697[+]3987-78849	30.6476	5
Nitab4.5_0000697g0030	RNA recognition motif domain, Nucleotide-binding, alpha-beta plait	MSTRG.38700	Nitab4.5_0000697[-]125498-158180	22.7053	6
Nitab4.5_0000697g0180	NAD-dependent epimerase/dehydratase, NAD(P)-binding domain, Nucleotide sugar epimerase	MSTRG.38718	Nitab4.5_0000697[+]480959-482584	51.999	3
Nitab4.5_0000697g0190	3'-5' exonuclease domain, Ribonuclease H-like domain	MSTRG.38719	Nitab4.5_0000697[+]556104-578971	448.383	2
Nitab4.5_0000697g0220	Zinc finger, GRF-type	MSTRG.38721	Nitab4.5_0000697[-]572426-656040	128.341	497
Nitab4.5_0000698g0060	Ribosomal protein L21e, Translation protein SH3-like domain, Ribosomal protein L21e, conserved site	MSTRG.38752	Nitab4.5_0000698[-]453723-462020	1.48419	1
Nitab4.5_0000701g0020	VHS, ENTH/VHS	MSTRG.38846	Nitab4.5_0000701[+]265587-381142	4.41976	225
Nitab4.5_0000702g0080	Phosphoserine aminotransferase, Phosphoserine aminotransferase, subgroup, Pyridoxal phosphate-dependent transferase, major region, subdomain 1, Pyridoxal phosphate-dependent transferase, Pyridoxal phosphate-dependent transferase, major region, subdomain 2, Aminotransferase class-V pyridoxal-phosphate binding site, Aminotransferase, class V/Cysteine desulfurase	MSTRG.38864	Nitab4.5_0000702[+]209845-210525	64.1802	156
Nitab4.5_0000702g0130	Catalase core domain, Catalase, mono-functional, haem-containing, Catalase, mono-functional, haem-containing, clades 1 and 3, Catalase immune-responsive domain, Catalase active site, Catalase-like domain, Catalase haem-binding site	MSTRG.38882	Nitab4.5_0000702[-]648182-705924	22.0915	198
Nitab4.5_0000702g0140	High mobility group box domain	MSTRG.38889	Nitab4.5_0000702[-]755865-756656	21.2337	430
Nitab4.5_0000703g0010	RNA-binding S4 domain, Ribosomal protein S4/S9, Ribosomal protein S4, conserved site, Ribosomal protein S4/S9, N-terminal, Ribosomal protein S4/S9, eukaryotic/archaeal	MSTRG.38895	Nitab4.5_0000703[+]18331-61651	21.0492	86
Nitab4.5_0000703g0230	Putative S-adenosyl-L-methionine-dependent methyltransferase	MSTRG.38936	Nitab4.5_0000703[+]714641-716173	2.68751	2
Nitab4.5_0000704g0060	Glycosyl transferase, family 28, C-terminal, Diacylglycerol glucosyltransferase, N-terminal	MSTRG.38945	Nitab4.5_0000704[+]91693-152260	11.2143	2
Nitab4.5_0000706g0010	Peptidase C48, SUMO/Sentrin/Ubl1	MSTRG.39006	Nitab4.5_0000706[-]24555-74812	8.51677	2
Nitab4.5_0000029g0150	Pentatricopeptide repeat	MSTRG.3907	Nitab4.5_0000029[-]1522452-1528608	8.295	15
Nitab4.5_0000709g0060		MSTRG.39108	Nitab4.5_0000709[+]669369-669740	5.16623	1
Nitab4.5_0000712g0170	3'-5' exonuclease domain, Ribonuclease H-like domain	MSTRG.39193	Nitab4.5_0000712[+]345478-438007	51.0994	540
Nitab4.5_0000713g0030		MSTRG.39221	Nitab4.5_0000713[-]101834-102539	2.46857	3
Nitab4.5_0000714g0080	Protein of unknown function DUF1674, Aldolase-type TIM barrel, Glutamate synthase, central-C	MSTRG.39262	Nitab4.5_0000714[+]133508-242314	334.391	384
Nitab4.5_0000714g0070	Glutamate synthase, central-C, Glutamate synthase, central-N, Aldolase-type TIM barrel, Class II glutamine amidotransferase domain, Glutamine amidotransferase type 2 domain	MSTRG.39269	Nitab4.5_0000714[+]237757-258847	148.34	343
Nitab4.5_0000714g0090	Protein of unknown function DUF1674	MSTRG.39270	Nitab4.5_0000714[+]244035-244442	362.937	383
Nitab4.5_0000716g0040	Remorin, N-terminal, Remorin, C-terminal	MSTRG.39327	Nitab4.5_0000716[-]125772-126663	28.1394	10
Nitab4.5_0000716g0220	Methyl-CpG DNA binding, DNA-binding domain	MSTRG.39348	Nitab4.5_0000716[-]583508-621228	2.01401	1
Nitab4.5_0000716g0250	Heat shock transcription factor, plant, Heat shock factor (HSF)-type, DNA-binding, Winged helix-turn-helix DNA-binding domain, Heat shock transcription factor family	MSTRG.39362	Nitab4.5_0000716[-]717247-733191	4.20058	11
Nitab4.5_0000718g0100	NAD(P)-binding domain	MSTRG.39382	Nitab4.5_0000718[+]121596-280464	3497.65	25
Nitab4.5_0000718g0260	Tetratricopeptide-like helical, PCI/PINT associated module, Proteasome component (PCI) domain, Winged helix-turn-helix DNA-binding domain	MSTRG.39407	Nitab4.5_0000718[+]493221-516870	0.351996	0
Nitab4.5_0000721g0100	Pectinesterase inhibitor domain, Potato leaf roll virus readthrough protein	MSTRG.39499	Nitab4.5_0000721[+]137505-221854	2744.45	52
Nitab4.5_0000029g0320	Phosphoglycerate kinase, conserved site, Phosphoglycerate kinase, Phosphoglycerate kinase, C-terminal, Phosphoglycerate kinase, N-terminal	MSTRG.3956	Nitab4.5_0000029[-]2663728-2715817	93.3487	10
Nitab4.5_0000722g0100	ATPase, AAA-type, core, P-loop containing nucleoside triphosphate hydrolase	MSTRG.39563	Nitab4.5_0000722[-]737343-746064	57.7087	211
Nitab4.5_0000723g0110	Peroxidase, active site, Haem peroxidase, Peroxidases heam-ligand binding site, Haem peroxidase, plant/fungal/bacterial, Plant peroxidase	MSTRG.39577	Nitab4.5_0000723[+]361742-394318	10.7459	4
Nitab4.5_0000723g0160	Dehydrin	MSTRG.39587	Nitab4.5_0000723[+]489198-489706	37.879	43
Nitab4.5_0000725g0070	Modifier of rudimentary, Modr	MSTRG.39654	Nitab4.5_0000725[-]187800-326249	5.96292	9
Nitab4.5_0000030g0080	Ubiquitin-fold modifier 1	MSTRG.3966	Nitab4.5_0000030[+]153626-198980	8.59675	1
Nitab4.5_0000725g0140	NAD(P)-binding domain, NAD-dependent epimerase/dehydratase	MSTRG.39670	Nitab4.5_0000725[+]564965-566388	25.9934	329
Nitab4.5_0000730g0030	Tetratricopeptide-like helical, Protein kinase domain, Serine-threonine/tyrosine-protein kinase catalytic domain, Protein kinase-like domain	MSTRG.39802	Nitab4.5_0000730[+]11992-79387	6.93625	1
Nitab4.5_0000730g0110	HAD-like domain, HAD hydrolase, subfamily IA	MSTRG.39820	Nitab4.5_0000730[+]593077-654954	7.67621	1
Nitab4.5_0000731g0010	F-box domain	MSTRG.39834	Nitab4.5_0000731[+]117215-117552	4.99744	1
Nitab4.5_0000733g0250		MSTRG.39930	Nitab4.5_0000733[+]581436-582250	1.77547	2
Nitab4.5_0000733g0250		MSTRG.39931	Nitab4.5_0000733[+]582616-595886	1.77496	4
Nitab4.5_0000735g0060		MSTRG.39991	Nitab4.5_0000735[+]469915-528293	17.6445	250
Nitab4.5_0000736g0050	Protein of unknown function DUF1645, plant	MSTRG.40015	Nitab4.5_0000736[-]435072-437705	4.77569	50
Nitab4.5_0000737g0040	C2 domain	MSTRG.40034	Nitab4.5_0000737[+]222949-223281	117.758	259
Nitab4.5_0000737g0040	C2 domain	MSTRG.40035	Nitab4.5_0000737[+]223338-224091	88.0954	298
Nitab4.5_0000737g0060	Transferase, Chloramphenicol acetyltransferase-like domain	MSTRG.40039	Nitab4.5_0000737[-]392112-393026	5.5604	1
Nitab4.5_0000737g0120	Aquaporin-like, Major intrinsic protein, Major intrinsic protein, conserved site	MSTRG.40060	Nitab4.5_0000737[+]780106-780481	4.05556	1
Nitab4.5_0000738g0120	K Homology domain, type 1, K Homology domain	MSTRG.40089	Nitab4.5_0000738[-]571170-638588	30.9234	9
Nitab4.5_0000741g0030		MSTRG.40177	Nitab4.5_0000741[-]211568-252365	89.7975	474
Nitab4.5_0000743g0180	Rad21/Rec8-like protein, C-terminal, eukaryotic, Rad21/Rec8-like protein, C-terminal, Rad21/Rec8-like protein, N-terminal	MSTRG.40254	Nitab4.5_0000743[+]540100-540377	2.23552	2
Nitab4.5_0000744g0050	HSP20-like chaperone, Alpha crystallin/Hsp20 domain	MSTRG.40283	Nitab4.5_0000744[-]205142-237923	61.3217	25
Nitab4.5_0000030g0360	Glycoside hydrolase, family 31, Aldolase-type TIM barrel, Glycoside hydrolase family 31, N-terminal domain, Glycoside hydrolase, superfamily, Galactose mutarotase-like domain	MSTRG.4034	Nitab4.5_0000030[+]1449987-1474260	6.77727	128
Nitab4.5_0000748g0020		MSTRG.40415	Nitab4.5_0000748[-]83918-90699	33.6123	2
Nitab4.5_0000752g0010	TRAF-like, Zinc finger, RING/FYVE/PHD-type, SIAH-type domain, Zinc finger, RING-type, conserved site, Zinc finger, RING-type	MSTRG.40548	Nitab4.5_0000752[-]17072-18077	4.04251	2
Nitab4.5_0000753g0150	Protein kinase domain, Serine/threonine- / dual specificity protein kinase, catalytic domain, Protein kinase, ATP binding site, Serine/threonine-protein kinase, active site, Concanavalin A-like lectin/glucanase, subgroup, Protein kinase-like domain	MSTRG.40597	Nitab4.5_0000753[+]437441-478043	0.227871	0
Nitab4.5_0000030g0410	Conserved oligomeric Golgi complex subunit 6	MSTRG.4061	Nitab4.5_0000030[-]2073726-2074645	6.67405	256
Nitab4.5_0000754g0060	Acyl transferase/acyl hydrolase/lysophospholipase, Patatin/Phospholipase A2-related	MSTRG.40624	Nitab4.5_0000754[-]87762-136960	5.35288	17
Nitab4.5_0000030g0420	Carotenoid oxygenase	MSTRG.4065	Nitab4.5_0000030[-]2174040-2174491	3.18341	1
Nitab4.5_0000754g0260	Phenylalanine ammonia-lyase, shielding domain, Fumarase/histidase, N-terminal, L-Aspartase-like, Phenylalanine ammonia-lyase, Phenylalanine/histidine ammonia-lyases, active site, Aromatic amino acid lyase	MSTRG.40651	Nitab4.5_0000754[-]647410-648049	1.95234	2
Nitab4.5_0000755g0010	N-carbamoylputrescine amidase, Carbon-nitrogen hydrolase	MSTRG.40662	Nitab4.5_0000755[-]10720-20089	69.0656	503
Nitab4.5_0000755g0130	GCN5-like 1	MSTRG.40676	Nitab4.5_0000755[+]286181-350709	8.0807	2
Nitab4.5_0000755g0160	Beta-grasp domain, Ferredoxin [2Fe-2S], plant, 2Fe-2S ferredoxin, iron-sulphur binding site, 2Fe-2S ferredoxin-type domain	MSTRG.40683	Nitab4.5_0000755[+]378027-378712	118.392	481
Nitab4.5_0000030g0510	Ribosomal protein L2 domain 2, Ribosomal protein L2, Translation protein SH3-like domain, Ribosomal protein L2, C-terminal, Ribosomal protein L2, domain 3	MSTRG.4071	Nitab4.5_0000030[-]2403358-2404129	22.4431	506
Nitab4.5_0000030g0540	XYPPX repeat	MSTRG.4077	Nitab4.5_0000030[-]2504691-2507053	994.539	472
Nitab4.5_0000758g0030		MSTRG.40782	Nitab4.5_0000758[-]267357-281693	1.32174	1
Nitab4.5_0000761g0060	WD40/YVTN repeat-like-containing domain, WD40 repeat, WD40 repeat, conserved site, WD40-repeat-containing domain	MSTRG.40884	Nitab4.5_0000761[-]370710-376103	9.44167	299
Nitab4.5_0000765g0050	ABC transporter type 1, transmembrane domain, P-loop containing nucleoside triphosphate hydrolase, AAA+ ATPase domain, ABC transporter-like, ABC transporter, conserved site, ABC transporter, transmembrane domain	MSTRG.41017	Nitab4.5_0000765[-]312248-313431	1.91844	7
Nitab4.5_0000765g0050	ABC transporter type 1, transmembrane domain, P-loop containing nucleoside triphosphate hydrolase, AAA+ ATPase domain, ABC transporter-like, ABC transporter, conserved site, ABC transporter, transmembrane domain	MSTRG.41018	Nitab4.5_0000765[-]313589-318120	4.04147	215
Nitab4.5_0000031g0070	Monooxygenase, FAD-binding, Aromatic-ring hydroxylase-like	MSTRG.4102	Nitab4.5_0000031[-]463610-546982	48.2903	82
Nitab4.5_0000769g0010	Protein of unknown function wound-induced	MSTRG.41135	Nitab4.5_0000769[+]82741-94226	136.768	74
Nitab4.5_0000770g0160	Amino acid transporter, transmembrane	MSTRG.41189	Nitab4.5_0000770[+]541544-607632	26.5031	507
Nitab4.5_0000773g0050		MSTRG.41293	Nitab4.5_0000773[-]617447-671712	12.9478	2
Nitab4.5_0000774g0060	Ribulose-phosphate binding barrel, Aldolase-type TIM barrel, Indole-3-glycerol phosphate synthase, conserved site, Indole-3-glycerol phosphate synthase	MSTRG.41320	Nitab4.5_0000774[-]542010-608111	3.08618	1
Nitab4.5_0000774g0040	Sieve element occlusion, C-terminal, Sieve element occlusion, N-terminal	MSTRG.41327	Nitab4.5_0000774[-]718157-722283	26.7179	64
Nitab4.5_0000775g0090	Bifunctional inhibitor/plant lipid transfer protein/seed storage helical domain	MSTRG.41347	Nitab4.5_0000775[+]265931-267634	142.901	35
Nitab4.5_0000775g0170		MSTRG.41361	Nitab4.5_0000775[-]543990-606539	0.950608	0
Nitab4.5_0000777g0080	AP2/ERF domain, DNA-binding domain	MSTRG.41420	Nitab4.5_0000777[-]341040-383241	16.1	69
Nitab4.5_0000782g0020	Mpv17/PMP22, Heavy metal-associated domain, HMA	MSTRG.41562	Nitab4.5_0000782[-]14853-110995	17.297	334
Nitab4.5_0000783g0010	Peptidase M20, dimerisation domain, N-acyl-L-amino-acid amidohydrolase, ArgE/DapE/ACY1/CPG2/YscS, conserved site, Peptidase M20	MSTRG.41602	Nitab4.5_0000783[-]60662-61913	4.9052	1
Nitab4.5_0000785g0250	Proton-dependent oligopeptide transporter family, Major facilitator superfamily domain, general substrate transporter	MSTRG.41724	Nitab4.5_0000785[+]744874-753363	7.09558	315
Nitab4.5_0000786g0140	VQ	MSTRG.41751	Nitab4.5_0000786[-]398396-399036	5.85544	2
Nitab4.5_0000786g0160	DAHP synthetase, class II	MSTRG.41755	Nitab4.5_0000786[+]462705-463940	8.02801	2
Nitab4.5_0000786g0160	DAHP synthetase, class II	MSTRG.41756	Nitab4.5_0000786[+]466328-466874	4.38022	16
Nitab4.5_0000786g0210	Phosphate-induced protein 1	MSTRG.41758	Nitab4.5_0000786[-]508128-715797	2045.64	540
Nitab4.5_0000787g0070	Heat shock protein 70 family, Heat shock protein 70, conserved site	MSTRG.41778	Nitab4.5_0000787[-]119825-120273	3.29098	1
Nitab4.5_0000787g0070	Heat shock protein 70 family, Heat shock protein 70, conserved site	MSTRG.41779	Nitab4.5_0000787[-]123370-123954	3.03065	1
Nitab4.5_0000787g0200	Glyoxalase-like domain	MSTRG.41795	Nitab4.5_0000787[-]486511-630857	36.1678	126
Nitab4.5_0000790g0120	Nucleotide-diphospho-sugar transferase, Reticulon	MSTRG.41870	Nitab4.5_0000790[+]523410-585139	21.8048	55
Nitab4.5_0000795g0090	SNARE associated Golgi protein	MSTRG.42065	Nitab4.5_0000795[+]684553-753604	3.04201	3
Nitab4.5_0000797g0160	Isopenicillin N synthase-like, Non-haem dioxygenase N-terminal domain	MSTRG.42111	Nitab4.5_0000797[+]649182-694678	2.05563	1
Nitab4.5_0000798g0030	F-box domain, Protein of unknown function DUF295	MSTRG.42115	Nitab4.5_0000798[-]50965-54115	4.46922	74
Nitab4.5_0000798g0090	Thioredoxin-like fold, Glutaredoxin	MSTRG.42128	Nitab4.5_0000798[-]511004-511239	4.53292	1
Nitab4.5_0000799g0080	Major intrinsic protein, Major intrinsic protein, conserved site, Aquaporin-like	MSTRG.42170	Nitab4.5_0000799[+]521735-525747	27.3939	1
Nitab4.5_0000801g0010		MSTRG.42214	Nitab4.5_0000801[-]39975-119613	0.560602	0
Nitab4.5_0000802g0160	Ribosomal protein L10/L12, Ribosomal protein L10/acidic P0	MSTRG.42282	Nitab4.5_0000802[-]653989-655850	28.2127	2
Nitab4.5_0000803g0020	Fumarase/histidase, N-terminal, Fumarate hydratase, class II, Fumarate lyase family, L-Aspartase-like, Fumarate lyase, conserved site, Fumarase C, C-terminal, Fumarate lyase, N-terminal	MSTRG.42287	Nitab4.5_0000803[-]7136-10319	2.61254	8
Nitab4.5_0000803g0010	Signal transduction histidine kinase-related protein, C-terminal, GAF domain, Signal transduction histidine kinase, homodimeric domain, Signal transduction histidine kinase EnvZ-like, dimerisation/phosphoacceptor domain, Histidine kinase-like ATPase, ATP-binding domain, Signal transduction histidine kinase, core	MSTRG.42289	Nitab4.5_0000803[-]48745-92030	13.0476	23
Nitab4.5_0000803g0060		MSTRG.42308	Nitab4.5_0000803[-]418260-467634	4.02779	3
Nitab4.5_0000803g0060		MSTRG.42310	Nitab4.5_0000803[-]437629-438618	6.85348	80
Nitab4.5_0000805g0050	WD40-repeat-containing domain, WD40 repeat, WD40/YVTN repeat-like-containing domain, WD40 repeat, conserved site	MSTRG.42377	Nitab4.5_0000805[+]239420-272134	10.1421	22
Nitab4.5_0000806g0160	Cytochrome P450, Cytochrome P450, conserved site, Cytochrome P450, E-class, group I	MSTRG.42410	Nitab4.5_0000806[+]542542-551699	7.17358	22
Nitab4.5_0000807g0210	Bifunctional inhibitor/plant lipid transfer protein/seed storage helical domain, Hydrophobic seed protein	MSTRG.42448	Nitab4.5_0000807[+]714726-742206	953.886	208
Nitab4.5_0000812g0020	Glucose/ribitol dehydrogenase, Short-chain dehydrogenase/reductase SDR, Short-chain dehydrogenase/reductase, conserved site, NAD(P)-binding domain	MSTRG.42574	Nitab4.5_0000812[+]74457-80766	8.48667	89
Nitab4.5_0000814g0020	Phloem protein 2-like	MSTRG.42641	Nitab4.5_0000814[+]90912-97110	6.30235	146
Nitab4.5_0000814g0050		MSTRG.42658	Nitab4.5_0000814[-]457283-523360	58.2256	2
Nitab4.5_0000815g0070	Mpv17/PMP22	MSTRG.42688	Nitab4.5_0000815[-]594254-594522	5.71509	5
Nitab4.5_0000816g0070	Armadillo-like helical, Importin-beta, N-terminal domain, HEAT, type 2, Armadillo-type fold, HEAT	MSTRG.42711	Nitab4.5_0000816[-]395627-396819	38.411	351
Nitab4.5_0000032g0330	Domain of unknown function DUF239, Domain of unknown function DUF4409	MSTRG.4279	Nitab4.5_0000032[+]1568458-1576018	95.9595	37
Nitab4.5_0000032g0340	Major facilitator superfamily domain, general substrate transporter, General substrate transporter, Sugar transporter, conserved site	MSTRG.4287	Nitab4.5_0000032[-]1844840-1846529	62.3809	186
Nitab4.5_0000821g0050	Pyridoxal phosphate-dependent transferase, major region, subdomain 2, Pyridoxal phosphate-dependent transferase, Aminotransferase class-III, Pyridoxal phosphate-dependent transferase, major region, subdomain 1	MSTRG.42871	Nitab4.5_0000821[+]574364-574783	21.1713	25
Nitab4.5_0000822g0140		MSTRG.42919	Nitab4.5_0000822[+]733843-737379	38.1839	19
Nitab4.5_0000827g0030	Chloramphenicol acetyltransferase-like domain, Transferase	MSTRG.43067	Nitab4.5_0000827[-]155675-157503	27.7708	2
Nitab4.5_0000827g0110	Tubulin/FtsZ, GTPase domain, Tubulin/FtsZ, 2-layer sandwich domain, Alpha tubulin, Tubulin, Tubulin/FtsZ, C-terminal, Tubulin, conserved site, Tubulin, C-terminal	MSTRG.43073	Nitab4.5_0000827[+]429377-501348	2581.8	78
Nitab4.5_0000827g0110	Tubulin/FtsZ, GTPase domain, Tubulin/FtsZ, 2-layer sandwich domain, Alpha tubulin, Tubulin, Tubulin/FtsZ, C-terminal, Tubulin, conserved site, Tubulin, C-terminal	MSTRG.43074	Nitab4.5_0000827[+]431007-432231	2.78301	1
Nitab4.5_0000829g0180	Protein kinase domain, Protein kinase-like domain, Protein kinase, ATP binding site, Serine-threonine/tyrosine-protein kinase catalytic domain	MSTRG.43154	Nitab4.5_0000829[+]413117-413808	1.07134	1
Nitab4.5_0000829g0190	Kelch-type beta propeller, Galactose oxidase/kelch, beta-propeller, Kelch repeat type 1	MSTRG.43159	Nitab4.5_0000829[-]625584-737726	2.82114	2
Nitab4.5_0000829g0190	Kelch-type beta propeller, Galactose oxidase/kelch, beta-propeller, Kelch repeat type 1	MSTRG.43161	Nitab4.5_0000829[-]658930-713775	12.558	13
Nitab4.5_0000835g0060		MSTRG.43366	Nitab4.5_0000835[-]534179-559881	39.0465	6
Nitab4.5_0000837g0030	Pleckstrin homology-like domain, Pleckstrin homology domain, Domain of unknown function DUF828, Pleckstrin-like, plant	MSTRG.43431	Nitab4.5_0000837[-]284486-291836	22.7953	358
Nitab4.5_0000837g0090	Plastocyanin-like, Cupredoxin	MSTRG.43456	Nitab4.5_0000837[-]722972-723292	4.95832	2
[truncated: 1,467 more rows]

## Sheet: incRNA
Table S2: Detailed information of lncRNAs identified in tobacco (incRNA)
host_gene	host_gene_annotation	lncRNA_id	lncRNA_Location	max TPM value	sample number of TPM>1
Nitab4.5_0003714g0120	Oxoglutarate/iron-dependent dioxygenase, Bromodomain, Isopenicillin N synthase-like, Non-haem dioxygenase N-terminal domain	MSTRG.100543	Nitab4.5_0003714[+]246370-247800	9.61517	52
Nitab4.5_0003747g0070		MSTRG.100988	Nitab4.5_0003747[-]164503-166119	4.39947	2
Nitab4.5_0003816g0070	Domain of unknown function DUF547, Ternary complex factor MIP1, leucine-zipper	MSTRG.101945	Nitab4.5_0003816[-]162659-163759	16.5869	367
Nitab4.5_0003861g0010	Zinc finger, U1-type, Zinc finger, C2H2, Zinc finger, double-stranded RNA binding	MSTRG.102557	Nitab4.5_0003861[+]39062-54622	168.428	326
Nitab4.5_0003924g0050	Peptidase S54, rhomboid domain, Peptidase S54, rhomboid	MSTRG.103348	Nitab4.5_0003924[+]29363-31996	4.02236	30
Nitab4.5_0003928g0040	Fatty acid desaturase, type 2, Stearoyl-ACP desaturase, conserved site, Ribonucleotide reductase-related, Ferritin-like superfamily	MSTRG.103399	Nitab4.5_0003928[+]51995-52328	2.52622	2
Nitab4.5_0003976g0010	Armadillo-type fold	MSTRG.103984	Nitab4.5_0003976[-]34555-35624	8.3653	462
Nitab4.5_0003992g0020	Ribosomal protein L2 domain 2, Ribosomal protein L24, KOW, Translation protein SH3-like domain	MSTRG.104171	Nitab4.5_0003992[-]14816-16635	4.76109	22
Nitab4.5_0004010g0100	Pleckstrin homology-like domain	MSTRG.104408	Nitab4.5_0004010[+]210458-211286	4.14345	244
Nitab4.5_0004030g0050	Chloramphenicol acetyltransferase-like domain, Transferase	MSTRG.104633	Nitab4.5_0004030[+]98486-140203	441.578	265
Nitab4.5_0000006g0640	Thiolase, N-terminal, Thiolase, Thiolase-like, Thiolase-like, subgroup, Thiolase, C-terminal, Thiolase, conserved site	MSTRG.1058	Nitab4.5_0000006[-]3739160-3739517	3.99688	23
Nitab4.5_0004137g0020		MSTRG.105987	Nitab4.5_0004137[+]152801-153630	402.514	37
Nitab4.5_0004199g0030		MSTRG.106748	Nitab4.5_0004199[+]93741-95248	3.19113	3
Nitab4.5_0000108g0090	Serine/threonine-protein kinase, active site, Protein kinase, ATP binding site, Concanavalin A-like lectin/glucanase, subgroup, Protein kinase-like domain, Protein kinase domain, Serine-threonine/tyrosine-protein kinase catalytic domain, Serine/threonine- / dual specificity protein kinase, catalytic domain	MSTRG.10677	Nitab4.5_0000108[+]103465-108688	12.9846	88
Nitab4.5_0004270g0010	GIGANTEA	MSTRG.107569	Nitab4.5_0004270[-]96295-97049	18.4174	380
Nitab4.5_0004360g0080	Putative 5-3 exonuclease, 5'-3' exoribonuclease	MSTRG.108669	Nitab4.5_0004360[+]89505-94038	10.1641	400
Nitab4.5_0004385g0020	SART-1 protein	MSTRG.108950	Nitab4.5_0004385[+]3863-5141	2.89567	7
Nitab4.5_0000110g0210	Possible tRNA binding domain, GNAT domain, Domain of unknown function DUF1726, Helicase domain	MSTRG.10897	Nitab4.5_0000110[+]830559-850316	13.3862	120
Nitab4.5_0004400g0030	Prolyl 4-hydroxylase, alpha subunit, Oxoglutarate/iron-dependent dioxygenase	MSTRG.109120	Nitab4.5_0004400[-]25536-85017	39.0556	274
Nitab4.5_0004417g0080	3'-5' exonuclease domain, Ribonuclease H-like domain, HRDC domain, HRDC-like	MSTRG.109308	Nitab4.5_0004417[-]156639-173386	9.01259	467
Nitab4.5_0004489g0010		MSTRG.110174	Nitab4.5_0004489[+]140474-140910	15.0763	352
Nitab4.5_0004524g0040		MSTRG.110598	Nitab4.5_0004524[+]10484-12499	10.3178	327
Nitab4.5_0000113g0150	Glycoside hydrolase, family 16, Concanavalin A-like lectin/glucanase, subgroup, Concanavalin A-like lectin/glucanases superfamily	MSTRG.11124	Nitab4.5_0000113[-]809550-817299	22.7104	26
Nitab4.5_0004656g0030	PC-Esterase, PMR5 N-terminal domain	MSTRG.112066	Nitab4.5_0004656[+]170446-171135	42.2682	7
Nitab4.5_0004671g0020		MSTRG.112227	Nitab4.5_0004671[+]170931-172609	18.8163	27
Nitab4.5_0004940g0040	Leucine-rich repeat, Leucine rich repeat 4, Leucine-rich repeat-containing N-terminal, type 2	MSTRG.115081	Nitab4.5_0004940[+]66402-66955	2.91364	9
Nitab4.5_0005003g0030	Protein phosphatase 2C, Protein phosphatase 2C (PP2C)-like domain, Protein phosphatase 2C, manganese/magnesium aspartate binding site	MSTRG.115754	Nitab4.5_0005003[+]30952-31805	1.06737	1
Nitab4.5_0005071g0030	Disease resistance protein, P-loop containing nucleoside triphosphate hydrolase, NB-ARC	MSTRG.116440	Nitab4.5_0005071[-]208397-209847	2.84238	3
Nitab4.5_0005132g0100	TRAF-like, Zinc finger, SIAH-type, E3 ubiquitin-protein ligase SINA like, SIAH-type domain, Seven-in-absentia protein, TRAF-like domain, Zinc finger, RING/FYVE/PHD-type, Zinc finger, RING-type	MSTRG.117055	Nitab4.5_0005132[-]163055-164558	7.88541	290
Nitab4.5_0005171g0080	Leucine-rich repeat, Leucine rich repeat 4, Serine/threonine-protein kinase, active site, Protein kinase domain, Serine/threonine- / dual specificity protein kinase, catalytic domain, Protein kinase, ATP binding site, Protein kinase-like domain, Concanavalin A-like lectin/glucanase, subgroup, Leucine-rich repeat-containing N-terminal, type 2, Leucine-rich repeat, typical subtype	MSTRG.117466	Nitab4.5_0005171[+]152649-160718	3.2383	8
Nitab4.5_0005403g0020	HECT	MSTRG.119715	Nitab4.5_0005403[+]106860-107718	8.96637	3
Nitab4.5_0005445g0030		MSTRG.120169	Nitab4.5_0005445[+]157670-160140	22.1305	10
Nitab4.5_0005445g0030		MSTRG.120170	Nitab4.5_0005445[-]157670-173851	7.02904	1
Nitab4.5_0005445g0030		MSTRG.120171	Nitab4.5_0005445[+]174970-175970	52.319	27
Nitab4.5_0005446g0010	tRNA/rRNA methyltransferase, SpoU	MSTRG.120178	Nitab4.5_0005446[-]136437-145937	1.59534	1
Nitab4.5_0005459g0010		MSTRG.120292	Nitab4.5_0005459[-]109072-109306	9.30841	85
Nitab4.5_0005552g0010	Gamma-glutamyl phosphate reductase GPR, conserved site, Aldehyde dehydrogenase, C-terminal, Aldehyde dehydrogenase domain, Gamma-glutamyl phosphate reductase GPR, Aldehyde dehydrogenase, N-terminal, Aspartate/glutamate/uridylate kinase, Aldehyde/histidinol dehydrogenase, Glutamate 5-kinase, conserved site, Glutamate/acetylglutamate kinase	MSTRG.121232	Nitab4.5_0005552[-]125067-127386	5.22667	76
Nitab4.5_0005606g0010	Stem cell self-renewal protein Piwi, Ribonuclease H-like domain	MSTRG.121704	Nitab4.5_0005606[+]54191-56476	7.08653	67
Nitab4.5_0005625g0030	Peptidase M41, RNA recognition motif domain, Peptidase, FtsH, ATPase, AAA-type, core, AAA+ ATPase domain, Nucleotide-binding, alpha-beta plait, P-loop containing nucleoside triphosphate hydrolase, ATPase, AAA-type, conserved site	MSTRG.121914	Nitab4.5_0005625[+]102465-102745	12.8718	95
Nitab4.5_0005690g0040	SGNH hydrolase-type esterase domain	MSTRG.122501	Nitab4.5_0005690[-]113962-114843	3.71274	20
Nitab4.5_0005719g0020	Poly A polymerase, head domain	MSTRG.122737	Nitab4.5_0005719[-]61328-62532	3.75026	84
Nitab4.5_0005805g0030	Universal stress protein A, UspA, Rossmann-like alpha/beta/alpha sandwich fold	MSTRG.123531	Nitab4.5_0005805[-]27524-28134	5.59833	170
Nitab4.5_0005902g0020	F-box associated interaction domain	MSTRG.124317	Nitab4.5_0005902[-]106412-121924	13.9992	299
Nitab4.5_0005918g0080	Myristoyl-CoA:protein N-myristoyltransferase, Acyl-CoA N-acyltransferase	MSTRG.124489	Nitab4.5_0005918[-]171296-171765	25.7495	440
Nitab4.5_0005927g0020	YjeF C-terminal domain, carbohydrate kinase-related, ADP/ATP-dependent (S)-NAD(P)H-hydrate dehydratase	MSTRG.124568	Nitab4.5_0005927[+]159992-161186	3.37874	145
Nitab4.5_0005972g0030		MSTRG.124938	Nitab4.5_0005972[+]172022-173072	4.00935	7
Nitab4.5_0006014g0040	Cyanobacterial aminoacyl-tRNA synthetase, CAAD domain	MSTRG.125307	Nitab4.5_0006014[-]104151-107931	3.35332	17
Nitab4.5_0006044g0010	Ribonuclease H-like domain	MSTRG.125550	Nitab4.5_0006044[-]46127-57164	0	0
Nitab4.5_0006070g0030	DNA polymerase III, clamp loader complex, gamma/delta/delta subunit, C-terminal, AAA+ ATPase domain, DNA polymerase III, gamma subunit, domain III, DNA polymerase III, subunit gamma/ tau, P-loop containing nucleoside triphosphate hydrolase	MSTRG.125737	Nitab4.5_0006070[+]59660-61953	1.72286	1
Nitab4.5_0006124g0030	Glucose/ribitol dehydrogenase, Short-chain dehydrogenase/reductase SDR, NAD(P)-binding domain	MSTRG.126220	Nitab4.5_0006124[+]138846-139412	14.4582	41
Nitab4.5_0000136g0060	SWIB/MDM2 domain, GYF, SWIB domain, Plus-3, Zinc finger, FYVE/PHD-type, Plus-3 domain, subgroup, Zinc finger, PHD-type, Zinc finger, PHD-finger, Zinc finger, RING/FYVE/PHD-type	MSTRG.12664	Nitab4.5_0000136[-]346552-357934	19.2044	57
Nitab4.5_0006202g0020	Plastid lipid-associated protein/fibrillin conserved domain	MSTRG.126878	Nitab4.5_0006202[+]38560-39773	3.5878	63
Nitab4.5_0000138g0170		MSTRG.12819	Nitab4.5_0000138[+]1087556-1088122	6.91906	110
Nitab4.5_0006564g0060	NB-ARC, P-loop containing nucleoside triphosphate hydrolase, Disease resistance protein	MSTRG.129708	Nitab4.5_0006564[-]130628-130932	50.3579	272
Nitab4.5_0006664g0030		MSTRG.130451	Nitab4.5_0006664[-]111093-113291	7.85818	2
Nitab4.5_0006691g0070	Gnk2-homologous domain	MSTRG.130668	Nitab4.5_0006691[-]71395-74536	13.8401	66
Nitab4.5_0006816g0050	Leucine-rich repeat, Leucine-rich repeat-containing N-terminal, type 2	MSTRG.131624	Nitab4.5_0006816[+]23197-23457	11.6547	61
Nitab4.5_0006831g0010	Ribonuclease III domain, Ribonuclease III	MSTRG.131739	Nitab4.5_0006831[-]51566-52838	5.75579	15
Nitab4.5_0006860g0010	tRNA/rRNA methyltransferase, SpoU	MSTRG.131923	Nitab4.5_0006860[-]12831-15211	6.05858	188
Nitab4.5_0006870g0050	UDP-glucuronosyl/UDP-glucosyltransferase	MSTRG.131976	Nitab4.5_0006870[+]74513-76671	4.51946	71
Nitab4.5_0007026g0020	Proton-dependent oligopeptide transporter family, Major facilitator superfamily domain, general substrate transporter	MSTRG.133135	Nitab4.5_0007026[-]110963-130255	76.9816	404
Nitab4.5_0007184g0030		MSTRG.134248	Nitab4.5_0007184[+]78428-81645	25.015	16
Nitab4.5_0007236g0020		MSTRG.134600	Nitab4.5_0007236[-]51214-52328	5.90782	6
Nitab4.5_0007453g0010	Amino acid transporter, transmembrane	MSTRG.136053	Nitab4.5_0007453[+]13977-14900	3.61079	13
Nitab4.5_0007460g0020		MSTRG.136101	Nitab4.5_0007460[+]16289-24793	1.75858	1
Nitab4.5_0007465g0100		MSTRG.136130	Nitab4.5_0007465[+]13238-103978	12.4768	357
Nitab4.5_0007621g0020		MSTRG.137145	Nitab4.5_0007621[-]15277-17713	3.59975	111
Nitab4.5_0007752g0050		MSTRG.137995	Nitab4.5_0007752[+]80582-84264	3.58569	58
Nitab4.5_0007827g0010		MSTRG.138472	Nitab4.5_0007827[+]34832-65954	4.82591	24
Nitab4.5_0000154g0230	Reversibly glycosylated polypeptide family	MSTRG.13899	Nitab4.5_0000154[-]986550-988799	4.93199	10
Nitab4.5_0008098g0030		MSTRG.140123	Nitab4.5_0008098[+]78538-79004	1.71749	20
Nitab4.5_0008160g0050		MSTRG.140464	Nitab4.5_0008160[-]53505-58892	20.847	66
Nitab4.5_0008267g0010	Myc-type, basic helix-loop-helix (bHLH) domain	MSTRG.141065	Nitab4.5_0008267[-]11142-14351	6.23418	126
Nitab4.5_0008268g0010		MSTRG.141075	Nitab4.5_0008268[-]44017-44461	15.502	13
Nitab4.5_0008355g0010	Major facilitator superfamily domain, general substrate transporter	MSTRG.141567	Nitab4.5_0008355[-]27392-36711	5.16596	33
Nitab4.5_0008432g0030	ABC transporter-like, ABC-2 type transporter, P-loop containing nucleoside triphosphate hydrolase, Plant PDR ABC transporter associated	MSTRG.141986	Nitab4.5_0008432[+]84053-87808	8.33536	27
Nitab4.5_0008467g0020	Multi antimicrobial extrusion protein	MSTRG.142186	Nitab4.5_0008467[-]9697-13553	53.0639	18
Nitab4.5_0000162g0030	Domain of unknown function DUF1981, Sec7 associated, Armadillo-type fold, Armadillo-like helical	MSTRG.14361	Nitab4.5_0000162[+]685110-689331	4.71417	29
Nitab4.5_0008760g0020	MULE transposase domain	MSTRG.143728	Nitab4.5_0008760[-]28202-31449	9.47472	435
Nitab4.5_0008959g0010	Transposase, MuDR, plant	MSTRG.144744	Nitab4.5_0008959[-]89803-92905	19.3431	500
Nitab4.5_0009002g0030	Leucine-rich repeat	MSTRG.144991	Nitab4.5_0009002[-]9620-10587	12.1602	281
Nitab4.5_0009040g0020	WD40/YVTN repeat-like-containing domain, WD40 repeat, WD40-repeat-containing domain	MSTRG.145172	Nitab4.5_0009040[+]81229-81735	5.21867	248
Nitab4.5_0000165g0100	P-loop containing nucleoside triphosphate hydrolase, Clp ATPase, C-terminal, ATPase, AAA-2, ATPase, AAA-type, core, ClpA/B family, AAA+ ATPase domain, ClpA/B, conserved site 2, ClpA/B, conserved site 1	MSTRG.14530	Nitab4.5_0000165[+]775946-776288	4.84758	39
Nitab4.5_0009221g0010	RNA recognition motif domain, RNA-dependent RNA polymerase, eukaryotic-type	MSTRG.146021	Nitab4.5_0009221[-]4964-7076	10.9557	224
Nitab4.5_0009286g0010	P-loop containing nucleoside triphosphate hydrolase, NB-ARC, Disease resistance protein	MSTRG.146313	Nitab4.5_0009286[+]78537-79280	14.4003	2
Nitab4.5_0009589g0010		MSTRG.147685	Nitab4.5_0009589[-]36675-38154	2.37818	8
Nitab4.5_0009766g0020	Pentatricopeptide repeat, Armadillo-like helical, HECT, Armadillo-type fold, Tetratricopeptide-like helical	MSTRG.148545	Nitab4.5_0009766[+]52346-52644	160.315	409
Nitab4.5_0009999g0010	NB-ARC, Disease resistance protein, P-loop containing nucleoside triphosphate hydrolase	MSTRG.149632	Nitab4.5_0009999[+]34606-37964	2.75949	18
Nitab4.5_0010556g0030	Leucine-rich repeat-containing N-terminal, type 2, Leucine-rich repeat, Leucine-rich repeat, typical subtype	MSTRG.151874	Nitab4.5_0010556[+]17564-49568	14.0185	432
Nitab4.5_0010669g0030	Armadillo-like helical, Armadillo-type fold	MSTRG.152301	Nitab4.5_0010669[+]2247-2746	15.2908	5
Nitab4.5_0010707g0020		MSTRG.152447	Nitab4.5_0010707[-]16107-17943	12.8457	2
Nitab4.5_0010845g0030		MSTRG.152959	Nitab4.5_0010845[-]3985-34358	17.4799	157
Nitab4.5_0010875g0020	Protein of unknown function DUF3411, plant	MSTRG.153049	Nitab4.5_0010875[+]49974-54668	224.451	307
Nitab4.5_0011188g0020	Acyl-CoA N-acyltransferase, Histone acetyltransferase ELP3, GNAT domain	MSTRG.154074	Nitab4.5_0011188[+]38300-38783	7.98772	42
Nitab4.5_0011188g0010	TB2/DP1/HVA22-related protein	MSTRG.154075	Nitab4.5_0011188[+]47394-48448	8.90082	36
Nitab4.5_0011678g0020	Zinc finger, RING/FYVE/PHD-type, Zinc finger, RING-type	MSTRG.155614	Nitab4.5_0011678[+]36591-38898	81.7803	19
Nitab4.5_0011687g0020	TPX2, TPX2 central domain, TPX2, C-terminal domain	MSTRG.155645	Nitab4.5_0011687[-]31400-37883	16.3275	299
Nitab4.5_0011721g0030		MSTRG.155750	Nitab4.5_0011721[+]3802-5343	7.8423	25
Nitab4.5_0011841g0020	Malectin-like carbohydrate-binding domain	MSTRG.156086	Nitab4.5_0011841[+]17972-18917	7.24875	47
Nitab4.5_0011996g0020	Cytochrome P450, Cytochrome P450, E-class, group I	MSTRG.156531	Nitab4.5_0011996[-]35140-37132	1.355	9
Nitab4.5_0012015g0020		MSTRG.156571	Nitab4.5_0012015[+]1775-11564	37.8568	149
Nitab4.5_0012015g0020		MSTRG.156572	Nitab4.5_0012015[-]3670-11363	12.8372	3
Nitab4.5_0012084g0010	NmrA-like	MSTRG.156734	Nitab4.5_0012084[+]1606-4500	23.6447	27
Nitab4.5_0012388g0010	Protein kinase-like domain, Protein kinase domain, Serine/threonine- / dual specificity protein kinase, catalytic domain, Phosphoribulokinase, Phosphoribulokinase/uridine kinase, Protein kinase, ATP binding site, Serine/threonine-protein kinase, active site	MSTRG.157497	Nitab4.5_0012388[+]11586-12389	11.4004	13
Nitab4.5_0012390g0030		MSTRG.157505	Nitab4.5_0012390[+]4380-5440	2.1955	3
Nitab4.5_0012971g0010	Survival protein SurE-like phosphatase/nucleotidase	MSTRG.158856	Nitab4.5_0012971[+]7282-7564	41.1512	57
Nitab4.5_0013094g0010	Fatty acyl-CoA reductase	MSTRG.159116	Nitab4.5_0013094[-]24139-28489	81.4775	369
Nitab4.5_0013413g0010	Domain of unknown function DUF1985	MSTRG.159692	Nitab4.5_0013413[-]16050-20533	8.95059	71
Nitab4.5_0013616g0020		MSTRG.160034	Nitab4.5_0013616[+]17274-24002	123.396	539
Nitab4.5_0016557g0010	P-loop containing nucleoside triphosphate hydrolase, Disease resistance protein, NB-ARC	MSTRG.163070	Nitab4.5_0016557[+]4018-5763	7.01661	197
Nitab4.5_0017025g0010		MSTRG.163367	Nitab4.5_0017025[-]1740-4839	21.8889	118
Nitab4.5_0018939g0010		MSTRG.164432	Nitab4.5_0018939[+]4166-5563	3.07548	12
Nitab4.5_0000195g0230	Armadillo-type fold, Armadillo-like helical	MSTRG.16565	Nitab4.5_0000195[+]1372914-1375426	5.62983	19
Nitab4.5_0000197g0020	Endonuclease/exonuclease/phosphatase	MSTRG.16621	Nitab4.5_0000197[+]277224-281815	14.7063	10
Nitab4.5_0000212g0200	TPX2, C-terminal domain, TPX2	MSTRG.17519	Nitab4.5_0000212[-]668447-669117	1.43042	3
Nitab4.5_0000213g0070		MSTRG.17555	Nitab4.5_0000213[+]298566-299936	5.8467	322
Nitab4.5_0000227g0220		MSTRG.18349	Nitab4.5_0000227[+]777019-777348	9.18794	170
Nitab4.5_0000002g0010	Cation/H+ exchanger	MSTRG.184	Nitab4.5_0000002[+]52780-56546	25.519	16
Nitab4.5_0000262g0030	Ubiquinol-cytochrome c chaperone, CBP3, Ubiquinol-cytochrome c chaperone/UPF0174	MSTRG.20268	Nitab4.5_0000262[-]180949-183655	2.01881	4
Nitab4.5_0000269g0280		MSTRG.20627	Nitab4.5_0000269[+]1069368-1070773	5.44768	11
Nitab4.5_0000276g0070		MSTRG.20941	Nitab4.5_0000276[-]441000-442003	7.76694	49
Nitab4.5_0000276g0170	Domain of unknown function DUF1985	MSTRG.20967	Nitab4.5_0000276[+]1183348-1187771	0.030235	0
Nitab4.5_0000286g0010	Pentatricopeptide repeat, Tetratricopeptide-like helical	MSTRG.21437	Nitab4.5_0000286[+]170304-188261	9.66265	327
Nitab4.5_0000296g0090		MSTRG.21863	Nitab4.5_0000296[-]330254-388722	25.3359	526
Nitab4.5_0000015g0310	RNA recognition motif domain, Nucleotide-binding, alpha-beta plait	MSTRG.2345	Nitab4.5_0000015[-]3098357-3099884	3.87912	13
Nitab4.5_0000339g0070		MSTRG.24005	Nitab4.5_0000339[+]320770-321999	267.654	29
Nitab4.5_0000343g0370		MSTRG.24212	Nitab4.5_0000343[+]1009481-1010689	2.8495	5
Nitab4.5_0000347g0150	Tubby C-terminal-like domain, LURP1-like domain	MSTRG.24396	Nitab4.5_0000347[-]669942-670982	2.94054	2
Nitab4.5_0000373g0060		MSTRG.25574	Nitab4.5_0000373[-]78218-86523	378.087	98
Nitab4.5_0000379g0040	Peptidase C48, SUMO/Sentrin/Ubl1	MSTRG.25834	Nitab4.5_0000379[+]231273-231707	0	0
Nitab4.5_0000389g0030		MSTRG.26261	Nitab4.5_0000389[-]72591-74448	10.3733	51
Nitab4.5_0000389g0030		MSTRG.26263	Nitab4.5_0000389[+]75908-76462	3.37214	20
Nitab4.5_0000018g0190		MSTRG.2679	Nitab4.5_0000018[+]2649350-2700314	122.192	474
Nitab4.5_0000410g0380		MSTRG.27252	Nitab4.5_0000410[-]834086-834389	14.9228	70
Nitab4.5_0000419g0140		MSTRG.27621	Nitab4.5_0000419[-]881126-945721	40.7957	300
Nitab4.5_0000425g0160	Zinc finger, SWIM-type	MSTRG.27824	Nitab4.5_0000425[-]353759-354680	5.77696	3
Nitab4.5_0000428g0080	Glycoside hydrolase, catalytic domain, Glycoside hydrolase, family 5, Glycoside hydrolase, superfamily	MSTRG.27957	Nitab4.5_0000428[-]194045-196667	22.7943	52
Nitab4.5_0000430g0030		MSTRG.28052	Nitab4.5_0000430[-]198713-200213	2.00394	11
Nitab4.5_0000430g0140		MSTRG.28072	Nitab4.5_0000430[+]536807-538224	5.28796	92
Nitab4.5_0000020g0370	Protein of unknown function DUF2305	MSTRG.2913	Nitab4.5_0000020[-]2676053-2680531	3.85584	49
Nitab4.5_0000476g0150	Acyl transferase/acyl hydrolase/lysophospholipase, Patatin/Phospholipase A2-related	MSTRG.30109	Nitab4.5_0000476[+]616315-618580	13.984	272
Nitab4.5_0000491g0120	Phosphoesterase domain, Iron/zinc purple acid phosphatase-like C-terminal domain, Purple acid phosphatase, N-terminal, Purple acid phosphatase-like, N-terminal	MSTRG.30702	Nitab4.5_0000491[-]552254-553440	1.85193	1
Nitab4.5_0000515g0020	Strictosidine synthase, conserved region, Six-bladed beta-propeller, TolB-like	MSTRG.31690	Nitab4.5_0000515[+]102091-105885	2.60599	10
Nitab4.5_0000537g0050	Late embryogenesis abundant protein, LEA-3	MSTRG.32596	Nitab4.5_0000537[-]468988-475067	4.43857	1
Nitab4.5_0000551g0160	Armadillo-type fold, Armadillo-like helical	MSTRG.33158	Nitab4.5_0000551[-]491711-493291	3.31137	10
Nitab4.5_0000555g0020	DNA-binding pseudobarrel domain, B3 DNA binding domain	MSTRG.33296	Nitab4.5_0000555[+]1701-32136	21.7243	531
Nitab4.5_0000593g0090	mRNA (guanine-N(7))-methyltransferase domain	MSTRG.34857	Nitab4.5_0000593[+]86376-87942	3.64358	106
Nitab4.5_0000603g0090	Pentatricopeptide repeat, Tetratricopeptide-like helical, Pectin lyase fold, Glycoside hydrolase, family 28, Pectin lyase fold/virulence factor	MSTRG.35245	Nitab4.5_0000603[-]851154-862887	27.5069	527
Nitab4.5_0000608g0070	CCAAT-binding transcription factor, subunit B	MSTRG.35392	Nitab4.5_0000608[+]468364-469977	0.437093	0
Nitab4.5_0000608g0100	NAC domain	MSTRG.35405	Nitab4.5_0000608[+]755887-758011	22.614	33
Nitab4.5_0000620g0040		MSTRG.35849	Nitab4.5_0000620[-]30851-32322	4.33514	132
Nitab4.5_0000638g0220		MSTRG.36549	Nitab4.5_0000638[+]675328-677190	5.25007	2
Nitab4.5_0000664g0120	Serine/threonine- / dual specificity protein kinase, catalytic domain, Protein kinase, ATP binding site, Protein kinase domain, Serine/threonine-protein kinase, active site, Protein kinase-like domain	MSTRG.37475	Nitab4.5_0000664[-]188806-194002	4.876	87
Nitab4.5_0000672g0050	NB-ARC, P-loop containing nucleoside triphosphate hydrolase, Disease resistance protein	MSTRG.37783	Nitab4.5_0000672[-]326845-346604	21.0059	130
Nitab4.5_0000678g0120	Rudiment single hybrid motif, ATP-grasp fold, subdomain 2, Biotin-binding site, Biotin carboxylation domain, ATP-grasp fold, Biotin carboxylase, C-terminal, Carbamoyl-phosphate synthetase large subunit-like, ATP-binding domain, Pre-ATP-grasp domain, Biotin/lipoyl attachment, ATP-grasp fold, subdomain 1, Single hybrid motif, Carbamoyl-phosphate synthase, large subunit, N-terminal	MSTRG.38013	Nitab4.5_0000678[+]713339-714825	37.1052	117
Nitab4.5_0000703g0060	FYVE zinc finger, Regulator of chromosome condensation 1/beta-lactamase-inhibitor protein II, Brevis radix (BRX) domain, Regulator of chromosome condensation, RCC1, Transcription factor BREVIS RADIX, N-terminal domain, Zinc finger, FYVE/PHD-type, Zinc finger, FYVE-related, Pleckstrin homology-like domain, Zinc finger, RING/FYVE/PHD-type	MSTRG.38901	Nitab4.5_0000703[+]94667-94979	1.64469	1
Nitab4.5_0000714g0040	Protein kinase domain, Protein kinase-like domain, Serine-threonine/tyrosine-protein kinase catalytic domain, Protein kinase, ATP binding site, Serine/threonine-protein kinase, active site, Wall-associated receptor kinase galacturonan-binding domain, Serine/threonine- / dual specificity protein kinase, catalytic domain, Concanavalin A-like lectin/glucanase, subgroup	MSTRG.39261	Nitab4.5_0000714[+]120821-124006	11.3839	107
Nitab4.5_0000769g0200	Protein of unknown function DUF604	MSTRG.41158	Nitab4.5_0000769[+]606658-607053	17.2667	18
Nitab4.5_0000784g0070	CBS domain, Immunoglobulin E-set	MSTRG.41657	Nitab4.5_0000784[-]233515-234362	3.35757	191
Nitab4.5_0000818g0090	Alpha 1,4-glycosyltransferase domain, Glycosyltransferase, DXD sugar-binding motif	MSTRG.42761	Nitab4.5_0000818[+]157877-159077	3.20292	56
Nitab4.5_0000819g0010	Phosphatidylethanolamine-binding protein PEBP, Phosphatidylethanolamine-binding, conserved site	MSTRG.42786	Nitab4.5_0000819[+]16687-17761	4.12356	9
Nitab4.5_0000824g0110	F-box domain, Tubby, C-terminal, Tubby C-terminal-like domain	MSTRG.42954	Nitab4.5_0000824[+]424121-424540	4.08599	12
Nitab4.5_0000842g0090	Thioredoxin-like fold, Glutathione S-transferase, C-terminal-like, Glutathione S-transferase, N-terminal	MSTRG.43616	Nitab4.5_0000842[-]194558-196929	11.6304	18
Nitab4.5_0000851g0060	Sugar transporter, conserved site, Major facilitator superfamily domain, Sugar/inositol transporter, General substrate transporter, Major facilitator superfamily domain, general substrate transporter	MSTRG.43959	Nitab4.5_0000851[+]505651-509634	25.5652	489
Nitab4.5_0000868g0060		MSTRG.44518	Nitab4.5_0000868[-]691540-692946	8.20084	149
Nitab4.5_0000870g0030		MSTRG.44557	Nitab4.5_0000870[-]128148-129549	9.62992	8
Nitab4.5_0000878g0020		MSTRG.44797	Nitab4.5_0000878[+]322225-323428	3.74078	152
Nitab4.5_0000892g0160	Probable transposase, Ptta/En/Spm, plant	MSTRG.45241	Nitab4.5_0000892[-]536063-536413	5.85599	69
Nitab4.5_0000898g0110		MSTRG.45429	Nitab4.5_0000898[+]297407-299299	2.85673	10
Nitab4.5_0000909g0050	Proton-dependent oligopeptide transporter family	MSTRG.45762	Nitab4.5_0000909[+]221233-223209	2.25413	2
Nitab4.5_0000916g0030	NB-ARC, P-loop containing nucleoside triphosphate hydrolase	MSTRG.46019	Nitab4.5_0000916[-]30309-35775	7.98278	8
Nitab4.5_0000921g0060	Protein of unknown function DUF819	MSTRG.46165	Nitab4.5_0000921[+]370958-371592	9.54999	67
Nitab4.5_0000948g0040		MSTRG.46937	Nitab4.5_0000948[-]182970-184034	2.14743	12
Nitab4.5_0000975g0010		MSTRG.47717	Nitab4.5_0000975[+]42998-47689	4.64966	12
Nitab4.5_0000001g0120	Histidine phosphatase superfamily, clade-1, Phosphoglycerate/bisphosphoglycerate mutase, active site	MSTRG.48	Nitab4.5_0000001[-]1565585-1571278	4.31764	186
Nitab4.5_0001018g0110	Ribonuclease H-like domain	MSTRG.48952	Nitab4.5_0001018[-]440882-442253	22.8802	87
Nitab4.5_0001028g0180	Myc-type, basic helix-loop-helix (bHLH) domain	MSTRG.49239	Nitab4.5_0001028[-]504940-506213	2.34832	2
Nitab4.5_0001047g0040	Pentatricopeptide repeat, Ribosomal protein S17e, Ribosomal protein S17e, conserved site, Tetratricopeptide-like helical	MSTRG.49816	Nitab4.5_0001047[-]268493-268930	1.76072	1
Nitab4.5_0001051g0160	Mycolic acid cyclopropane synthase	MSTRG.49947	Nitab4.5_0001051[+]580324-586130	3.40038	20
Nitab4.5_0001094g0100	Protein of unknown function DUF1068	MSTRG.51143	Nitab4.5_0001094[+]350424-350917	6.34913	141
Nitab4.5_0001160g0210	Mitochondrial inner membrane translocase subunit Tim17/Tim22/Tim23/peroxisomal protein PMP24	MSTRG.53019	Nitab4.5_0001160[-]609163-612763	139.888	544
Nitab4.5_0001288g0100	Protein kinase domain, Serine/threonine-protein kinase, active site, Leucine-rich repeat, Concanavalin A-like lectin/glucanase, subgroup, Protein kinase, ATP binding site, Protein kinase-like domain, Leucine-rich repeat-containing N-terminal, type 2, Leucine-rich repeat, typical subtype, Serine/threonine- / dual specificity protein kinase, catalytic domain, Leucine rich repeat 4	MSTRG.56264	Nitab4.5_0001288[-]306561-308359	14.2522	1
Nitab4.5_0001290g0130	Tetratricopeptide-like helical, Tyrosine-protein kinase, catalytic domain, Serine-threonine/tyrosine-protein kinase catalytic domain, Protein kinase-like domain, Protein kinase domain	MSTRG.56330	Nitab4.5_0001290[+]327421-327690	2.82856	21
Nitab4.5_0001298g0080		MSTRG.56569	Nitab4.5_0001298[+]412627-413253	1.34794	1
Nitab4.5_0001374g0010	General substrate transporter, Major facilitator superfamily domain, general substrate transporter	MSTRG.58416	Nitab4.5_0001374[-]65284-66815	56.0117	387
Nitab4.5_0001385g0040	Clathrin adaptor complex, small chain, Adaptor protein complex, sigma subunit, Longin-like domain, AP complex, mu/sigma subunit, AP-3 complex subunit sigma	MSTRG.58701	Nitab4.5_0001385[-]169810-171578	3.17053	4
Nitab4.5_0001392g0030	P-loop containing nucleoside triphosphate hydrolase, NB-ARC, Disease resistance protein	MSTRG.58859	Nitab4.5_0001392[-]70915-76178	3.07872	1
Nitab4.5_0001456g0100	3-oxo-5-alpha-steroid 4-dehydrogenase, C-terminal, Protein of unknown function DUF1295	MSTRG.60448	Nitab4.5_0001456[+]307909-321000	104.477	539
Nitab4.5_0001469g0010	Rab3 GTPase-activating protein catalytic subunit	MSTRG.60785	Nitab4.5_0001469[-]199003-201407	40.6574	13
Nitab4.5_0001485g0170	ATPase, F1 complex, gamma subunit, ATPase, F1 complex, gamma subunit domain, ATPase, F1 complex, gamma subunit conserved site	MSTRG.61152	Nitab4.5_0001485[+]290815-293251	4.33476	90
Nitab4.5_0001487g0030	Serine-threonine/tyrosine-protein kinase catalytic domain, Integrin-linked protein kinase, Ankyrin repeat-containing domain, Ankyrin repeat, Serine/threonine-protein kinase CTR1/EDR1, Protein kinase-like domain, Protein kinase domain	MSTRG.61193	Nitab4.5_0001487[+]13735-15468	1.49398	9
Nitab4.5_0001519g0080	Diacylglycerol O-acyltransferase 1, Sterol O-acyltransferase, ACAT/DAG/ARE types, Membrane bound O-acyl transferase, MBOAT	MSTRG.62018	Nitab4.5_0001519[+]163353-163825	4.82563	13
Nitab4.5_0001567g0050	Mpv17/PMP22	MSTRG.63076	Nitab4.5_0001567[+]43629-43962	2.67637	2
Nitab4.5_0001602g0010	Protein kinase domain, Protein kinase-like domain, Serine/threonine- / dual specificity protein kinase, catalytic domain, Serine/threonine-protein kinase, active site	MSTRG.63926	Nitab4.5_0001602[-]20597-23348	7.7005	118
Nitab4.5_0001608g0040		MSTRG.64062	Nitab4.5_0001608[-]200377-202663	3.44798	2
Nitab4.5_0001614g0070	Inositol-tetrakisphosphate 1-kinase, plant, Inositol-tetrakisphosphate 1-kinase	MSTRG.64198	Nitab4.5_0001614[-]240721-241690	5.24842	126
Nitab4.5_0001615g0140	Aquaporin-like, Major intrinsic protein, Major intrinsic protein, conserved site	MSTRG.64237	Nitab4.5_0001615[+]297925-298311	24.0576	316
Nitab4.5_0001677g0050	Acetolactate synthase, small subunit, Acetolactate synthase, small subunit, C-terminal	MSTRG.65622	Nitab4.5_0001677[-]253129-253430	5.22315	6
Nitab4.5_0001739g0080		MSTRG.67031	Nitab4.5_0001739[+]332718-334572	3.79664	8
Nitab4.5_0001739g0080		MSTRG.67032	Nitab4.5_0001739[+]339825-347309	1.63265	1
Nitab4.5_0001740g0120		MSTRG.67053	Nitab4.5_0001740[+]240990-242724	9.02831	68
Nitab4.5_0001759g0040	Tubby, C-terminal, F-box domain, Tubby C-terminal-like domain, Tubby, C-terminal, conserved site	MSTRG.67460	Nitab4.5_0001759[-]198901-212515	11.7982	129
Nitab4.5_0001788g0160	Aspartic peptidase domain, Aspartic peptidase	MSTRG.68166	Nitab4.5_0001788[+]403943-408355	2.42196	19
Nitab4.5_0001807g0100	SecY subunit domain, SecY/SEC61-alpha family	MSTRG.68616	Nitab4.5_0001807[-]275131-293200	22.8307	495
Nitab4.5_0001823g0070	Crotonase superfamily, Crontonase, C-terminal	MSTRG.68998	Nitab4.5_0001823[-]433772-434177	3.59669	11
Nitab4.5_0001877g0020	Acyl carrier protein-like	MSTRG.70064	Nitab4.5_0001877[+]233432-240774	11.5839	42
Nitab4.5_0001884g0030		MSTRG.70219	Nitab4.5_0001884[+]158617-160755	1.78573	7
Nitab4.5_0001899g0100	Metalloenzyme, LuxS/M16 peptidase-like, Peptidase M16 domain, Peptidase M16, C-terminal domain, Peptidase M16C associated, Peptidase M16, N-terminal	MSTRG.70516	Nitab4.5_0001899[-]419223-419983	31.5503	430
Nitab4.5_0001915g0160		MSTRG.70833	Nitab4.5_0001915[-]429495-438630	202.982	531
Nitab4.5_0001942g0140	GHMP kinase, C-terminal domain, Ribosomal protein S5 domain 2-type fold, GHMP kinase N-terminal domain, Ribosomal protein S5 domain 2-type fold, subgroup, Galactokinase galactose-binding domain, Mevalonate/galactokinase	MSTRG.71391	Nitab4.5_0001942[-]420527-437768	77.2915	539
Nitab4.5_0001977g0050	Vacuolar protein sorting-associated protein 13, Vacuolar protein sorting-associated protein 13 domain	MSTRG.72120	Nitab4.5_0001977[+]239342-240756	5.2146	137
Nitab4.5_0000065g0220	SET domain, Post-SET domain	MSTRG.7383	Nitab4.5_0000065[-]1636077-1638027	0.841275	0
Nitab4.5_0002091g0080	B3 DNA binding domain, DNA-binding pseudobarrel domain, Zinc finger, CW-type	MSTRG.74291	Nitab4.5_0002091[+]275747-276288	1.27036	2
Nitab4.5_0002096g0110	Auxin-induced protein, ARG7	MSTRG.74391	Nitab4.5_0002096[+]226900-229000	12.4343	85
Nitab4.5_0002113g0040	Zinc finger, DHHC-type, palmitoyltransferase	MSTRG.74723	Nitab4.5_0002113[+]6413-6927	60.9221	30
Nitab4.5_0002116g0060		MSTRG.74794	Nitab4.5_0002116[+]375859-376720	210.89	206
Nitab4.5_0000067g0040		MSTRG.7509	Nitab4.5_0000067[-]128829-135324	1.35661	2
Nitab4.5_0002219g0060	Transcription factor, SBP-box, Squamosa promoter-binding protein	MSTRG.76787	Nitab4.5_0002219[+]115139-125781	40.11	33
Nitab4.5_0002234g0040	Serine/threonine-protein kinase, active site, Serine/threonine-protein kinase CTR1/EDR1, Protein kinase domain, Serine/threonine- / dual specificity protein kinase, catalytic domain, Serine-threonine/tyrosine-protein kinase catalytic domain, Protein kinase-like domain, Protein kinase, ATP binding site	MSTRG.77080	Nitab4.5_0002234[+]137035-138443	8.91439	4
Nitab4.5_0002248g0030	A1 cistron-splicing factor, AAR2	MSTRG.77352	Nitab4.5_0002248[+]144477-147484	9.04459	390
Nitab4.5_0002275g0120	Nucleotide-binding, alpha-beta plait, RNA-binding protein Lupus La, Lupus La protein, Winged helix-turn-helix DNA-binding domain, RNA recognition motif domain	MSTRG.77907	Nitab4.5_0002275[-]397068-397518	5.67528	100
Nitab4.5_0002312g0060	Pentatricopeptide repeat, Tetratricopeptide-like helical, Disease resistance protein, NB-ARC, P-loop containing nucleoside triphosphate hydrolase	MSTRG.78575	Nitab4.5_0002312[+]119978-120664	2.70593	43
Nitab4.5_0000071g0230	Nucleolar pre-ribosomal-associated protein 1, N-terminal	MSTRG.7886	Nitab4.5_0000071[+]1271074-1282317	4.25262	81
Nitab4.5_0002345g0030	Serine/threonine-protein kinase, active site, Protein kinase domain, Serine/threonine- / dual specificity protein kinase, catalytic domain, Gnk2-homologous domain, Protein kinase-like domain, Concanavalin A-like lectin/glucanase, subgroup	MSTRG.79230	Nitab4.5_0002345[-]134670-135491	1.90628	2
Nitab4.5_0002368g0030		MSTRG.79679	Nitab4.5_0002368[+]1499-14995	14.797	71
Nitab4.5_0002387g0070	E2F-associated phosphoprotein	MSTRG.80014	Nitab4.5_0002387[-]88604-93458	50.1884	533
Nitab4.5_0002426g0030		MSTRG.80656	Nitab4.5_0002426[+]37762-38860	7.33026	233
Nitab4.5_0002439g0050		MSTRG.80891	Nitab4.5_0002439[+]178548-178974	2.21946	2
Nitab4.5_0002499g0170		MSTRG.81974	Nitab4.5_0002499[-]384425-386326	7.21434	12
Nitab4.5_0002528g0020		MSTRG.82418	Nitab4.5_0002528[+]70300-71592	1.72046	1
Nitab4.5_0002553g0090		MSTRG.82869	Nitab4.5_0002553[+]201922-254331	3.69957	18
Nitab4.5_0002556g0020	Squalene cyclase, Prenyltransferase/squalene oxidase, Terpenoid cyclases/protein prenyltransferase alpha-alpha toroid	MSTRG.82911	Nitab4.5_0002556[-]168493-168961	3.69855	5
Nitab4.5_0002567g0070	NAD(P)-binding domain, Homoserine dehydrogenase, catalytic, Homoserine dehydrogenase, conserved site	MSTRG.83143	Nitab4.5_0002567[+]98307-100800	2.2921	3
Nitab4.5_0002587g0110		MSTRG.83504	Nitab4.5_0002587[-]330593-332550	2.11362	1
Nitab4.5_0002628g0030		MSTRG.84210	Nitab4.5_0002628[-]131214-133707	33.5608	51
Nitab4.5_0002648g0050	Autophagy-related protein 5	MSTRG.84571	Nitab4.5_0002648[+]338738-340797	4.27215	1
Nitab4.5_0002682g0110	Domain of unknown function DUF3730	MSTRG.85156	Nitab4.5_0002682[+]213704-214017	3.82887	18
Nitab4.5_0002684g0030		MSTRG.85189	Nitab4.5_0002684[+]58534-60831	23.6119	14
Nitab4.5_0002684g0120		MSTRG.85191	Nitab4.5_0002684[-]100534-101082	1.68451	6
Nitab4.5_0000079g0220	Importin-beta, N-terminal domain, Armadillo-like helical, Armadillo-type fold	MSTRG.8540	Nitab4.5_0000079[+]1249691-1250686	10.1695	49
Nitab4.5_0002778g0090	RST domain of plant C-terminal, Poly(ADP-ribose) polymerase, catalytic domain	MSTRG.86825	Nitab4.5_0002778[+]338915-341081	43.7601	390
Nitab4.5_0002973g0020		MSTRG.89842	Nitab4.5_0002973[-]77523-86621	47.4148	41
Nitab4.5_0003003g0040		MSTRG.90273	Nitab4.5_0003003[+]75618-77332	9.22428	29
Nitab4.5_0003013g0010	Protein phosphatase methylesterase, eukaryotic, Alpha/beta hydrolase fold-1	MSTRG.90407	Nitab4.5_0003013[-]98020-100097	6.57724	247
Nitab4.5_0003051g0040	Transcription factor, K-box	MSTRG.91004	Nitab4.5_0003051[-]267441-272334	6.42673	29
Nitab4.5_0003066g0050	RmlC-like jelly roll fold, Cyclic nucleotide-binding-like, Cyclic nucleotide-binding domain	MSTRG.91201	Nitab4.5_0003066[+]159676-162503	0.094554	0
Nitab4.5_0003194g0050	Ribosomal protein L10e/L16, Ribosomal protein L10e, Ribosomal protein L10e, conserved site	MSTRG.93183	Nitab4.5_0003194[+]161310-161667	5.66653	172
Nitab4.5_0003232g0010		MSTRG.93692	Nitab4.5_0003232[-]69990-70289	1.04898	2
Nitab4.5_0003254g0120	Nucleotide-binding, alpha-beta plait, RNA recognition motif domain	MSTRG.94006	Nitab4.5_0003254[+]243823-245870	5.1943	318
Nitab4.5_0003257g0030		MSTRG.94038	Nitab4.5_0003257[+]93839-102271	50.196	126
Nitab4.5_0003300g0060	Bromodomain, P-loop containing nucleoside triphosphate hydrolase, ATPase, AAA-type, conserved site, AAA+ ATPase domain, ATPase, AAA-type, core	MSTRG.94698	Nitab4.5_0003300[-]277279-278192	1.87021	24
Nitab4.5_0003309g0080		MSTRG.94839	Nitab4.5_0003309[-]203872-206323	3.88529	140
Nitab4.5_0003333g0010	Proton-dependent oligopeptide transporter family, Major facilitator superfamily domain, general substrate transporter	MSTRG.95264	Nitab4.5_0003333[-]162071-165591	1.79562	4
Nitab4.5_0003338g0100		MSTRG.95343	Nitab4.5_0003338[+]272307-274167	11.1134	2
Nitab4.5_0003346g0020	Polyketide synthase, enoylreductase, GroES (chaperonin 10)-like, NAD(P)-binding domain, Alcohol dehydrogenase superfamily, zinc-type, Alcohol dehydrogenase, C-terminal	MSTRG.95466	Nitab4.5_0003346[+]63888-66083	3.15963	85
Nitab4.5_0000094g0210		MSTRG.9699	Nitab4.5_0000094[-]1868256-1880674	31.3571	495
Nitab4.5_0000095g0120		MSTRG.9726	Nitab4.5_0000095[-]654995-655638	6.72492	12
Nitab4.5_0003536g0040	NAC domain	MSTRG.98179	Nitab4.5_0003536[-]272061-272516	1.67868	3
Nitab4.5_0003548g0050	Nicotinamide N-methyltransferase-like	MSTRG.98332	Nitab4.5_0003548[-]263011-265652	1.62778	4
Nitab4.5_0003636g0040		MSTRG.99495	Nitab4.5_0003636[+]187517-189329	4.38055	3
Nitab4.5_0003671g0030		MSTRG.99952	Nitab4.5_0003671[-]22936-24314	2.79563	2

## Sheet: lincRNA
Table S2: Detailed information of lncRNAs identified in tobacco (lincRNA)
lncRNA_id	lncRNA_Location	max TPM value	sample number of TPM>1
MSTRG.100001	Nitab4.5_0003675[+]17105-22378	8.87194	274
MSTRG.100002	Nitab4.5_0003675[+]23657-99740	10.92	215
MSTRG.100003	Nitab4.5_0003675[-]86915-115757	23.8627	514
MSTRG.100013	Nitab4.5_0003676[-]37106-40063	1.48656	1
MSTRG.100016	Nitab4.5_0003676[-]53389-68780	6.38585	289
MSTRG.10002	Nitab4.5_0000099[-]84624-89907	6.04422	56
MSTRG.100043	Nitab4.5_0003677[+]162900-164322	267.079	17
MSTRG.10005	Nitab4.5_0000099[+]126258-127713	9.22345	48
MSTRG.100074	Nitab4.5_0003680[-]8111-10587	33.2877	473
MSTRG.100098	Nitab4.5_0003681[-]10346-14302	1.97812	2
MSTRG.100116	Nitab4.5_0003682[+]87399-88351	12.4996	12
MSTRG.100131	Nitab4.5_0003683[+]68541-72096	7.37434	74
MSTRG.100140	Nitab4.5_0003684[-]21520-28230	2.47637	1
MSTRG.100155	Nitab4.5_0003684[-]260670-281804	12.0924	286
MSTRG.10018	Nitab4.5_0000099[+]540857-542094	2.07799	1
MSTRG.100183	Nitab4.5_0003687[-]91791-111871	8.87302	12
MSTRG.100194	Nitab4.5_0003687[-]214569-265710	0	0
MSTRG.100207	Nitab4.5_0003688[+]180006-201887	5.5041	5
MSTRG.100214	Nitab4.5_0003689[+]50578-63602	10.1223	408
MSTRG.100236	Nitab4.5_0003690[-]282521-284550	20.5189	2
MSTRG.100241	Nitab4.5_0003691[+]147624-161161	3.69806	27
MSTRG.100303	Nitab4.5_0003694[-]239998-241972	8.7757	18
MSTRG.100304	Nitab4.5_0003694[-]259681-261641	20.4206	29
MSTRG.10031	Nitab4.5_0000099[+]680782-684206	10.4165	17
MSTRG.100318	Nitab4.5_0003695[+]188636-202474	41.5572	510
MSTRG.10032	Nitab4.5_0000099[-]680873-684206	9.10831	15
MSTRG.100322	Nitab4.5_0003696[-]58251-59236	0.813721	0
MSTRG.100328	Nitab4.5_0003697[-]30748-31424	14.2947	5
MSTRG.100333	Nitab4.5_0003697[-]253614-285396	17.6224	220
MSTRG.100341	Nitab4.5_0003698[+]76037-76386	0.06888	0
MSTRG.100364	Nitab4.5_0003699[-]121265-122375	1.61159	3
MSTRG.100374	Nitab4.5_0003700[+]3100-9738	4.9655	13
MSTRG.100381	Nitab4.5_0003700[+]270490-275794	3.13456	3
MSTRG.100392	Nitab4.5_0003701[-]100301-107714	56.3129	520
MSTRG.100418	Nitab4.5_0003703[+]113447-229904	76.1227	180
MSTRG.100419	Nitab4.5_0003703[-]183297-186487	51.1555	355
MSTRG.100437	Nitab4.5_0003705[-]215369-229527	13.6967	184
MSTRG.100458	Nitab4.5_0003707[-]97299-100717	14.0301	19
MSTRG.100472	Nitab4.5_0003709[-]7332-8130	7.65429	69
MSTRG.100491	Nitab4.5_0003710[+]121827-134570	7.20276	27
MSTRG.100496	Nitab4.5_0003710[-]245934-249013	22.2447	31
MSTRG.100499	Nitab4.5_0003711[-]71015-77744	20.3585	274
MSTRG.100501	Nitab4.5_0003711[+]104987-109016	12.8289	220
MSTRG.100533	Nitab4.5_0003714[-]118459-119123	3.17588	36
MSTRG.100582	Nitab4.5_0003716[+]263606-264913	7.84706	436
MSTRG.100606	Nitab4.5_0003719[+]235967-237285	9.57718	15
MSTRG.100613	Nitab4.5_0003720[+]156304-158204	25.1144	26
MSTRG.100622	Nitab4.5_0003721[-]69892-101193	3.11391	97
MSTRG.100637	Nitab4.5_0003722[-]61755-70233	5.93262	66
MSTRG.100638	Nitab4.5_0003722[+]72190-79027	15.6094	44
MSTRG.10064	Nitab4.5_0000099[-]1254265-1255840	13.5616	13
MSTRG.100654	Nitab4.5_0003723[+]64739-84880	7.72949	68
MSTRG.100656	Nitab4.5_0003723[-]121300-156971	1.08797	1
MSTRG.100659	Nitab4.5_0003723[-]159126-163177	8.4091	27
MSTRG.100662	Nitab4.5_0003724[-]45290-45648	0	0
MSTRG.100672	Nitab4.5_0003725[-]2434-5311	3.99794	1
MSTRG.10070	Nitab4.5_0000099[+]1380166-1423314	17.7096	97
MSTRG.100736	Nitab4.5_0003728[+]46999-48984	7.93397	2
MSTRG.100776	Nitab4.5_0003730[-]263464-273702	13.7834	459
MSTRG.100784	Nitab4.5_0003731[+]57958-60549	2.55334	1
MSTRG.100794	Nitab4.5_0003731[-]281282-282576	1.6137	1
MSTRG.100810	Nitab4.5_0003733[-]112471-114220	5.06135	3
MSTRG.100832	Nitab4.5_0003735[+]96678-101770	11.733	186
MSTRG.100834	Nitab4.5_0003735[-]141472-142603	1.34745	1
MSTRG.10086	Nitab4.5_0000099[+]1659479-1683664	18.8115	492
MSTRG.100883	Nitab4.5_0003740[-]116373-118934	15.1515	2
MSTRG.100891	Nitab4.5_0003741[+]10211-13276	3.50394	37
MSTRG.100893	Nitab4.5_0003741[+]17152-45024	35.3312	282
MSTRG.100906	Nitab4.5_0003742[+]98053-116806	86.9894	502
MSTRG.100907	Nitab4.5_0003742[-]98227-111598	27.0428	439
MSTRG.100928	Nitab4.5_0003743[+]240069-242561	2.74325	10
MSTRG.100938	Nitab4.5_0003744[+]56924-60576	39.7945	513
MSTRG.10094	Nitab4.5_0000100[-]130089-130403	0	0
MSTRG.100940	Nitab4.5_0003744[+]69548-71928	144.012	400
MSTRG.100991	Nitab4.5_0003748[+]14342-100162	24.7743	454
MSTRG.100993	Nitab4.5_0003748[-]92021-100177	10.1449	40
MSTRG.101029	Nitab4.5_0003751[-]131812-137981	12.3758	134
MSTRG.101047	Nitab4.5_0003753[+]158411-162520	20.0645	414
MSTRG.10105	Nitab4.5_0000100[-]525824-527201	2.30676	9
MSTRG.101051	Nitab4.5_0003753[-]196264-209389	8.15376	37
MSTRG.101055	Nitab4.5_0003753[-]278063-279112	0.241918	0
MSTRG.101066	Nitab4.5_0003754[+]225285-226080	1.85749	4
MSTRG.101073	Nitab4.5_0003755[-]48199-50474	14.4843	140
MSTRG.101078	Nitab4.5_0003755[+]157543-160789	14.7751	38
MSTRG.101116	Nitab4.5_0003759[+]26007-32622	4.29737	9
MSTRG.101134	Nitab4.5_0003760[-]266733-279765	88.8158	274
MSTRG.101135	Nitab4.5_0003760[+]266733-279506	16.6701	28
MSTRG.101139	Nitab4.5_0003761[-]37042-37730	13.6245	21
MSTRG.101141	Nitab4.5_0003761[-]74199-75801	8.06208	27
MSTRG.101152	Nitab4.5_0003761[-]274411-278492	8.73051	73
MSTRG.101154	Nitab4.5_0003762[-]4121-9315	6.30494	45
MSTRG.101159	Nitab4.5_0003762[-]53131-55922	13.0031	52
MSTRG.101164	Nitab4.5_0003762[+]159845-225329	3.03983	14
MSTRG.101182	Nitab4.5_0003764[+]80852-85392	24.0338	196
MSTRG.101184	Nitab4.5_0003764[+]85701-87459	9.69007	9
MSTRG.101194	Nitab4.5_0003765[-]41763-44242	7.91236	33
MSTRG.101233	Nitab4.5_0003767[-]146437-191587	21.4942	288
MSTRG.101235	Nitab4.5_0003767[+]180900-191351	43.7511	475
MSTRG.101273	Nitab4.5_0003770[-]95969-96770	3.60586	15
MSTRG.101277	Nitab4.5_0003770[-]147958-159621	15.6271	122
MSTRG.101278	Nitab4.5_0003770[-]192433-215189	24.1613	274
MSTRG.101286	Nitab4.5_0003771[-]30434-65832	13.2086	314
MSTRG.101288	Nitab4.5_0003771[+]138508-163724	0.912811	0
MSTRG.101300	Nitab4.5_0003771[+]268623-273252	10.9139	399
MSTRG.101312	Nitab4.5_0003773[-]1548-4534	26.6387	360
MSTRG.101317	Nitab4.5_0003773[+]39754-42008	32.093	141
MSTRG.101340	Nitab4.5_0003774[-]182881-218335	12.9912	39
MSTRG.101367	Nitab4.5_0003776[-]72374-89766	7.53901	359
MSTRG.101377	Nitab4.5_0003777[-]135793-149315	12.9045	29
MSTRG.10140	Nitab4.5_0000101[-]158349-163368	10.6259	134
MSTRG.101403	Nitab4.5_0003779[+]11189-13989	13.0001	328
MSTRG.101406	Nitab4.5_0003779[+]35238-37452	5.46579	90
MSTRG.101470	Nitab4.5_0003782[+]109770-112650	62.2507	522
MSTRG.101494	Nitab4.5_0003783[-]162508-174379	13.667	9
MSTRG.101497	Nitab4.5_0003783[-]189849-195647	2.03462	14
MSTRG.101500	Nitab4.5_0003783[+]234747-237473	11.8959	57
MSTRG.101502	Nitab4.5_0003784[-]7817-9842	1.72052	15
MSTRG.101506	Nitab4.5_0003784[+]211455-241018	39.1507	360
MSTRG.101512	Nitab4.5_0003785[+]24039-57124	10.5339	67
MSTRG.101513	Nitab4.5_0003785[-]24064-51913	10.6499	2
MSTRG.101519	Nitab4.5_0003785[-]156724-171767	19.384	45
MSTRG.10154	Nitab4.5_0000101[+]276692-281685	4.60116	12
MSTRG.101540	Nitab4.5_0003787[-]125305-129008	28.5767	10
MSTRG.101545	Nitab4.5_0003787[+]161460-219961	59.1314	368
MSTRG.101548	Nitab4.5_0003787[-]221713-223645	3.01023	130
MSTRG.101562	Nitab4.5_0003788[-]178205-227914	16.0718	513
MSTRG.101567	Nitab4.5_0003789[+]30222-31923	4.3374	2
MSTRG.101573	Nitab4.5_0003789[+]272247-279896	37.6413	26
MSTRG.101593	Nitab4.5_0003791[+]114272-166391	4.84589	17
MSTRG.101603	Nitab4.5_0003792[+]106046-108058	3.34129	26
MSTRG.101608	Nitab4.5_0003792[-]202516-204770	320.471	21
MSTRG.101609	Nitab4.5_0003792[+]202893-204661	23.361	1
MSTRG.101610	Nitab4.5_0003792[-]224367-228093	0.650469	0
MSTRG.10162	Nitab4.5_0000101[+]438321-467522	1020.47	118
MSTRG.10163	Nitab4.5_0000101[-]442405-548401	1470.96	184
MSTRG.101651	Nitab4.5_0003795[+]132075-153412	8.9245	187
MSTRG.101653	Nitab4.5_0003795[+]212639-214887	46.393	521
MSTRG.101673	Nitab4.5_0003796[-]212370-213608	14.9547	1
MSTRG.101682	Nitab4.5_0003797[-]148382-149760	15.3962	107
MSTRG.101683	Nitab4.5_0003797[+]153468-207507	21.0346	511
MSTRG.101685	Nitab4.5_0003797[-]200068-201510	68.9491	48
MSTRG.101690	Nitab4.5_0003798[-]53799-55196	11.2865	109
MSTRG.101715	Nitab4.5_0003800[+]32204-33654	2.81437	25
MSTRG.101734	Nitab4.5_0003802[-]2402-10109	16.1785	5
MSTRG.101742	Nitab4.5_0003802[-]237343-238820	1.73406	4
MSTRG.101754	Nitab4.5_0003803[-]148575-203958	1.62756	1
MSTRG.101769	Nitab4.5_0003804[+]125264-128190	5.12201	26
MSTRG.10178	Nitab4.5_0000101[-]870075-873361	15.6147	462
MSTRG.101790	Nitab4.5_0003806[+]67608-95884	13.3521	27
MSTRG.101795	Nitab4.5_0003806[+]272601-274798	2.47845	1
MSTRG.101804	Nitab4.5_0003807[-]104867-121895	6.46437	59
MSTRG.101805	Nitab4.5_0003807[+]113823-122031	11.2519	254
MSTRG.101811	Nitab4.5_0003807[+]190843-195239	6.47611	22
MSTRG.101830	Nitab4.5_0003809[-]79761-81207	2.85072	150
MSTRG.101842	Nitab4.5_0003810[+]30104-37448	1.9446	7
MSTRG.101845	Nitab4.5_0003810[+]142631-145303	82.7856	543
MSTRG.101860	Nitab4.5_0003811[-]168914-171207	9.7309	438
MSTRG.101876	Nitab4.5_0003812[+]163000-177749	8.09956	29
MSTRG.101888	Nitab4.5_0003813[-]141971-142660	3.99959	42
MSTRG.101897	Nitab4.5_0003813[-]257418-259249	1.95266	2
MSTRG.101898	Nitab4.5_0003814[+]217-18174	61.7379	52
MSTRG.101899	Nitab4.5_0003814[+]2805-8491	0.243229	0
MSTRG.10195	Nitab4.5_0000101[+]1116157-1141900	147.393	506
MSTRG.101951	Nitab4.5_0003816[+]226743-228492	19.1244	29
MSTRG.101957	Nitab4.5_0003817[+]40840-41594	13.6272	94
MSTRG.101958	Nitab4.5_0003817[-]41693-45753	1.79803	14
MSTRG.101975	Nitab4.5_0003818[-]137764-163500	21.0543	229
MSTRG.102019	Nitab4.5_0003823[+]36790-40923	7.61846	2
MSTRG.102022	Nitab4.5_0003823[+]85962-88512	3.04476	11
MSTRG.102024	Nitab4.5_0003823[-]118195-119895	36.3137	24
MSTRG.102087	Nitab4.5_0003828[-]37852-51285	19.9952	265
MSTRG.102088	Nitab4.5_0003828[+]39561-51258	8.40893	4
MSTRG.102109	Nitab4.5_0003829[+]132257-135701	3.35223	12
MSTRG.102119	Nitab4.5_0003830[-]137457-152828	19.2863	479
MSTRG.102120	Nitab4.5_0003830[+]151318-168877	24.3572	56
MSTRG.10214	Nitab4.5_0000101[-]1662051-1665078	5.75267	12
MSTRG.102151	Nitab4.5_0003833[+]66322-81770	1.81987	1
MSTRG.102158	Nitab4.5_0003833[-]232824-233888	1.81919	1
MSTRG.102210	Nitab4.5_0003836[-]128860-148908	20.3717	81
MSTRG.102227	Nitab4.5_0003837[+]236544-274716	1.92277	12
MSTRG.102228	Nitab4.5_0003837[-]237171-240270	64.9237	500
MSTRG.102253	Nitab4.5_0003839[+]80312-132789	0.279818	0
MSTRG.102254	Nitab4.5_0003839[-]126742-132890	10.8714	80
MSTRG.10227	Nitab4.5_0000102[+]200474-203060	2.2691	16
MSTRG.102278	Nitab4.5_0003841[-]231153-234646	8.67318	54
MSTRG.102281	Nitab4.5_0003842[-]25365-30474	3.23847	42
MSTRG.102289	Nitab4.5_0003842[+]138155-159611	0.822355	0
MSTRG.102299	Nitab4.5_0003843[+]211434-214408	8.04304	103
MSTRG.102308	Nitab4.5_0003844[-]227276-228663	43.1045	12
MSTRG.102319	Nitab4.5_0003845[-]81712-86013	17.5344	27
MSTRG.102326	Nitab4.5_0003845[+]199454-204282	5.49579	46
MSTRG.102337	Nitab4.5_0003846[-]66696-84088	21.3706	376
MSTRG.102360	Nitab4.5_0003847[-]228925-231161	17.0113	5
MSTRG.102361	Nitab4.5_0003847[-]262862-265275	9.83013	29
MSTRG.102370	Nitab4.5_0003848[-]169244-174496	14.6639	436
MSTRG.102427	Nitab4.5_0003852[+]161721-189770	5.79069	157
MSTRG.102438	Nitab4.5_0003853[-]72051-122914	7.58023	23
MSTRG.102439	Nitab4.5_0003853[+]99259-122914	3.62279	61
MSTRG.102449	Nitab4.5_0003854[-]78568-80289	33.4226	180
MSTRG.102472	Nitab4.5_0003855[-]126042-143117	1.6614	2
MSTRG.102473	Nitab4.5_0003855[+]126042-128613	11.2979	2
MSTRG.102481	Nitab4.5_0003856[+]3320-24672	38.1527	2
MSTRG.102502	Nitab4.5_0003857[-]76412-77716	0.417765	0
MSTRG.102503	Nitab4.5_0003857[+]76412-77716	10.5245	27
MSTRG.102526	Nitab4.5_0003858[-]205821-215814	19.6548	16
MSTRG.102535	Nitab4.5_0003859[+]81340-95087	8.79569	233
MSTRG.102537	Nitab4.5_0003859[-]248200-252822	14.2519	28
MSTRG.102558	Nitab4.5_0003861[+]66093-70203	22.1778	31
MSTRG.102564	Nitab4.5_0003861[+]125037-126364	1.77861	5
MSTRG.102592	Nitab4.5_0003863[+]239239-245819	45.3285	50
MSTRG.102597	Nitab4.5_0003864[-]74257-83140	18.9911	48
MSTRG.102598	Nitab4.5_0003864[+]74314-83118	6.42776	13
MSTRG.102606	Nitab4.5_0003865[-]24235-28299	11.3248	26
MSTRG.10261	Nitab4.5_0000102[+]1567408-1569442	4.40102	112
MSTRG.102623	Nitab4.5_0003865[+]214960-216403	8.58023	104
MSTRG.102649	Nitab4.5_0003868[+]32508-40380	7.70482	36
MSTRG.102699	Nitab4.5_0003872[+]261077-262954	3.4121	53
MSTRG.102705	Nitab4.5_0003873[+]108438-110663	5.16043	9
MSTRG.10275	Nitab4.5_0000103[-]67418-70781	31.3985	9
MSTRG.102756	Nitab4.5_0003877[-]21220-22132	57.3607	27
MSTRG.102757	Nitab4.5_0003877[-]41223-41970	39.2567	27
MSTRG.102777	Nitab4.5_0003879[+]116711-124029	5.016	183
MSTRG.102779	Nitab4.5_0003879[+]131067-134718	19.21	426
MSTRG.1028	Nitab4.5_0000006[-]3005148-3007147	34.1788	12
MSTRG.102815	Nitab4.5_0003882[+]98899-102277	25.9328	52
MSTRG.102816	Nitab4.5_0003882[-]98905-112535	3.43398	12
MSTRG.102817	Nitab4.5_0003882[+]111574-114981	30.8284	69
MSTRG.102823	Nitab4.5_0003882[+]233033-233933	2.1811	8
MSTRG.102829	Nitab4.5_0003883[+]66343-110278	8.91186	250
MSTRG.102830	Nitab4.5_0003883[-]66445-72553	9.14988	220
MSTRG.102885	Nitab4.5_0003886[+]112791-114195	1.58207	1
MSTRG.102916	Nitab4.5_0003888[+]84263-85991	10.2166	277
MSTRG.102926	Nitab4.5_0003889[-]235280-241570	5.00617	6
MSTRG.102930	Nitab4.5_0003890[-]106677-152116	13.651	401
MSTRG.102933	Nitab4.5_0003890[-]155611-156279	1.64301	6
MSTRG.102941	Nitab4.5_0003891[+]13887-15700	1.64	3
MSTRG.102951	Nitab4.5_0003892[-]39843-52285	3.0233	7
MSTRG.102969	Nitab4.5_0003893[+]22866-30132	4.55738	9
MSTRG.102990	Nitab4.5_0003894[-]235768-238479	9.60127	106
MSTRG.102997	Nitab4.5_0003895[-]70786-106147	5.12112	60
MSTRG.103024	Nitab4.5_0003897[+]182022-190540	0	0
MSTRG.103035	Nitab4.5_0003898[+]147266-148364	1.76408	9
MSTRG.103040	Nitab4.5_0003898[-]226772-227904	5.78874	33
MSTRG.103098	Nitab4.5_0003903[+]205587-214512	15.7191	2
MSTRG.103147	Nitab4.5_0003907[-]23707-30789	120.159	68
MSTRG.103164	Nitab4.5_0003908[-]168764-174798	7.60987	99
MSTRG.103166	Nitab4.5_0003908[-]233807-235070	5.22542	39
MSTRG.103174	Nitab4.5_0003909[-]204089-210818	3.88493	12
MSTRG.103176	Nitab4.5_0003909[-]220275-223271	1.82732	13
MSTRG.103192	Nitab4.5_0003911[-]16287-26107	39.6626	326
MSTRG.10320	Nitab4.5_0000103[+]925382-925908	1.58775	2
MSTRG.103210	Nitab4.5_0003912[-]146677-153095	5.81388	86
MSTRG.103211	Nitab4.5_0003912[+]155981-156774	7.11228	15
MSTRG.103215	Nitab4.5_0003912[+]248579-249568	5.03464	19
MSTRG.103216	Nitab4.5_0003912[-]263839-267149	8.28778	221
MSTRG.103218	Nitab4.5_0003913[-]42180-43956	16.885	206
MSTRG.10323	Nitab4.5_0000103[+]1079470-1083498	2.80604	6
MSTRG.103284	Nitab4.5_0003918[-]202443-205775	32.3039	11
MSTRG.103290	Nitab4.5_0003919[-]107445-109522	3.97607	20
MSTRG.103294	Nitab4.5_0003919[+]234124-237137	18.1145	25
MSTRG.103295	Nitab4.5_0003919[-]234124-245923	0.471731	0
MSTRG.103300	Nitab4.5_0003920[+]54858-55394	1.68081	8
MSTRG.103304	Nitab4.5_0003920[+]107667-120286	10.8582	302
MSTRG.103308	Nitab4.5_0003920[-]226340-240038	4.2357	7
MSTRG.103317	Nitab4.5_0003921[-]107164-161224	45.2723	519
MSTRG.103318	Nitab4.5_0003921[+]141832-143277	6.37427	57
MSTRG.103323	Nitab4.5_0003921[-]231211-232614	3.18125	11
MSTRG.103332	Nitab4.5_0003922[+]208494-216892	148.499	280
MSTRG.103333	Nitab4.5_0003922[-]208574-216694	37.8467	55
MSTRG.103342	Nitab4.5_0003923[+]201035-202705	2.48816	2
MSTRG.103380	Nitab4.5_0003926[+]224838-227513	5.57357	26
MSTRG.103382	Nitab4.5_0003926[+]244631-248315	9.32169	7
MSTRG.103410	Nitab4.5_0003929[-]203496-220917	1.87442	33
MSTRG.103428	Nitab4.5_0003931[+]33387-159247	318.8	43
MSTRG.103429	Nitab4.5_0003931[-]76529-112735	673.695	217
MSTRG.103431	Nitab4.5_0003931[-]126550-159233	5.96719	1
MSTRG.103450	Nitab4.5_0003933[-]248335-255929	21.5136	276
MSTRG.103459	Nitab4.5_0003934[-]157746-163191	15.7085	184
MSTRG.103462	Nitab4.5_0003934[+]195693-198293	7.09523	27
MSTRG.103494	Nitab4.5_0003937[-]59639-61947	49.9856	29
MSTRG.103504	Nitab4.5_0003939[-]7618-9062	10.0018	4
MSTRG.103517	Nitab4.5_0003940[+]4354-5844	6.56356	4
MSTRG.10354	Nitab4.5_0000104[-]24-1017	0.078902	0
MSTRG.103540	Nitab4.5_0003941[-]157331-158428	2.13247	7
MSTRG.103543	Nitab4.5_0003941[+]243479-246601	32.764	10
MSTRG.10355	Nitab4.5_0000104[+]82-1026	0.421265	0
MSTRG.103562	Nitab4.5_0003943[-]15126-19362	8.36159	137
MSTRG.103569	Nitab4.5_0003943[+]94783-109232	2.27842	8
MSTRG.103580	Nitab4.5_0003943[-]155788-206795	5.70458	102
MSTRG.103596	Nitab4.5_0003944[-]151347-152525	14.4343	150
MSTRG.103598	Nitab4.5_0003944[-]203731-268749	26.4031	509
MSTRG.103599	Nitab4.5_0003944[+]242062-269203	20.9924	467
MSTRG.103616	Nitab4.5_0003946[+]5015-37400	4.81808	321
MSTRG.103629	Nitab4.5_0003947[-]32235-33070	3.6205	1
MSTRG.103630	Nitab4.5_0003947[+]115730-127977	5.76842	22
MSTRG.103634	Nitab4.5_0003947[-]157260-158083	7.73539	2
MSTRG.103639	Nitab4.5_0003947[-]194261-197844	21.3344	474
MSTRG.103644	Nitab4.5_0003948[-]17776-31721	10.3331	117
MSTRG.103645	Nitab4.5_0003948[-]25830-40620	24.2717	516
MSTRG.103661	Nitab4.5_0003949[+]114751-115818	41.7547	321
MSTRG.103670	Nitab4.5_0003950[-]6348-10801	3.52759	4
MSTRG.103704	Nitab4.5_0003952[-]144873-163298	8.76043	197
MSTRG.103705	Nitab4.5_0003952[+]154204-162756	27.2481	454
MSTRG.103755	Nitab4.5_0003957[-]131713-145796	7.67864	101
MSTRG.103764	Nitab4.5_0003958[+]45440-50431	24.2725	516
MSTRG.103768	Nitab4.5_0003958[-]123225-141729	1.24397	3
MSTRG.103809	Nitab4.5_0003962[+]233618-240278	3.53811	2
MSTRG.103825	Nitab4.5_0003964[-]21761-22943	3.28966	12
MSTRG.103826	Nitab4.5_0003964[-]23055-23696	3.53048	8
MSTRG.103841	Nitab4.5_0003965[-]57994-97119	44.9586	137
MSTRG.103866	Nitab4.5_0003967[-]169853-174711	19.5033	436
MSTRG.103930	Nitab4.5_0003972[-]63992-65177	7.55519	3
MSTRG.10394	Nitab4.5_0000104[+]901960-910747	5.40092	77
MSTRG.103949	Nitab4.5_0003973[-]174739-176208	4.36668	202
MSTRG.103953	Nitab4.5_0003973[+]213794-222191	0	0
MSTRG.103957	Nitab4.5_0003973[+]259180-260965	30.3484	192
MSTRG.103963	Nitab4.5_0003974[-]84432-87630	2.98213	25
MSTRG.103968	Nitab4.5_0003975[-]41355-67151	13.0432	59
MSTRG.103982	Nitab4.5_0003975[+]256609-259248	8.35904	6
MSTRG.103994	Nitab4.5_0003977[-]46603-51291	14.2809	160
MSTRG.103995	Nitab4.5_0003977[-]53890-59533	8.51411	27
MSTRG.103998	Nitab4.5_0003977[-]82283-84708	21.4394	27
MSTRG.103999	Nitab4.5_0003977[+]98625-114505	11.3067	478
MSTRG.104024	Nitab4.5_0003979[-]198730-200995	2.59088	14
MSTRG.104026	Nitab4.5_0003979[-]254690-256910	102.596	214
MSTRG.104049	Nitab4.5_0003982[-]35627-44140	19.8162	44
MSTRG.104063	Nitab4.5_0003983[-]252723-260694	4.37903	214
MSTRG.104072	Nitab4.5_0003985[+]127015-214830	68.2325	410
MSTRG.104073	Nitab4.5_0003985[-]127027-138960	85.4991	348
MSTRG.104101	Nitab4.5_0003987[-]134691-160396	7.02954	4
MSTRG.104114	Nitab4.5_0003988[+]20652-22621	64.4653	61
MSTRG.10412	Nitab4.5_0000104[-]1471331-1488660	29.4084	209
MSTRG.104135	Nitab4.5_0003990[-]104070-106172	11.8569	472
MSTRG.104140	Nitab4.5_0003990[-]166754-168691	12.7054	27
MSTRG.104154	Nitab4.5_0003991[+]49750-62201	90.3958	31
MSTRG.104163	Nitab4.5_0003991[+]176500-199021	15.8524	458
MSTRG.104168	Nitab4.5_0003991[+]262527-264567	20.8759	360
MSTRG.104177	Nitab4.5_0003992[-]218900-220455	5.30814	5
MSTRG.104183	Nitab4.5_0003993[-]103030-126146	25.2507	103
MSTRG.104184	Nitab4.5_0003993[+]200399-210023	2.45235	3
MSTRG.104204	Nitab4.5_0003994[+]265882-266422	9.43907	45
MSTRG.104209	Nitab4.5_0003995[+]102230-103955	3.68242	13
MSTRG.104213	Nitab4.5_0003995[+]168635-170470	2.77924	11
MSTRG.104218	Nitab4.5_0003995[+]216104-217189	86.693	75
MSTRG.104228	Nitab4.5_0003997[+]115264-116288	6.68532	15
MSTRG.104243	Nitab4.5_0003998[+]159724-167710	6.51856	466
MSTRG.104245	Nitab4.5_0003998[-]181246-189329	5.69529	109
MSTRG.104258	Nitab4.5_0003999[+]169560-179243	2.39126	10
MSTRG.104264	Nitab4.5_0004000[+]78485-80874	22.7252	28
MSTRG.104268	Nitab4.5_0004000[-]166419-167854	2.61794	7
MSTRG.104278	Nitab4.5_0004000[+]245489-248910	4.04117	4
MSTRG.104281	Nitab4.5_0004000[+]254068-261627	3.79782	23
MSTRG.104282	Nitab4.5_0004000[-]254481-261626	3.10801	21
MSTRG.104286	Nitab4.5_0004001[+]114380-117548	100.559	533
MSTRG.104346	Nitab4.5_0004007[-]121826-123400	37.09	37
MSTRG.104350	Nitab4.5_0004007[-]137307-147745	2.36419	9
MSTRG.104377	Nitab4.5_0004009[-]51521-56526	9.35018	223
MSTRG.104378	Nitab4.5_0004009[+]55396-65556	1.77868	6
MSTRG.104391	Nitab4.5_0004009[-]258818-260783	5.55821	29
MSTRG.104397	Nitab4.5_0004010[+]81382-88741	2.36124	3
MSTRG.1044	Nitab4.5_0000006[+]3404693-3428719	1.81055	4
MSTRG.104401	Nitab4.5_0004010[-]149813-158246	5.40041	4
MSTRG.10441	Nitab4.5_0000105[-]382198-407659	37.9293	498
MSTRG.104414	Nitab4.5_0004011[-]86253-90449	6.07942	42
MSTRG.104423	Nitab4.5_0004012[-]22622-57363	0	0
MSTRG.104426	Nitab4.5_0004013[+]3759-15841	22.11	15
MSTRG.104434	Nitab4.5_0004013[+]114483-153501	3.88577	34
MSTRG.104436	Nitab4.5_0004013[-]116983-128249	35.1619	304
MSTRG.104437	Nitab4.5_0004013[-]121478-138785	49.3329	331
MSTRG.104479	Nitab4.5_0004017[+]115173-138369	15.5828	362
MSTRG.104500	Nitab4.5_0004019[+]4426-10593	6.16657	41
MSTRG.104516	Nitab4.5_0004020[+]169391-173321	10.6433	38
MSTRG.104518	Nitab4.5_0004020[-]242981-263276	20.1408	25
MSTRG.104526	Nitab4.5_0004021[+]173459-175241	51.7404	2
MSTRG.104538	Nitab4.5_0004022[+]182421-186410	3.04097	171
MSTRG.104542	Nitab4.5_0004022[-]249162-255069	3.17364	52
MSTRG.104552	Nitab4.5_0004024[+]14918-15866	15.128	10
MSTRG.104555	Nitab4.5_0004024[-]147113-149653	0.673751	0
MSTRG.104567	Nitab4.5_0004025[-]164456-167242	25.1848	126
MSTRG.10457	Nitab4.5_0000105[+]902723-903829	5.01572	24
MSTRG.104611	Nitab4.5_0004028[+]182314-184167	5.89501	25
MSTRG.104627	Nitab4.5_0004030[+]28957-43191	68.0711	429
MSTRG.104628	Nitab4.5_0004030[-]29196-43191	12.8821	335
MSTRG.104650	Nitab4.5_0004032[+]42587-82274	18.1844	191
MSTRG.104666	Nitab4.5_0004033[+]237546-240153	6.8846	325
MSTRG.104674	Nitab4.5_0004034[-]114667-117795	44.4929	30
MSTRG.104711	Nitab4.5_0004037[-]129447-143346	3.16651	34
MSTRG.104712	Nitab4.5_0004037[+]137449-203806	4.09194	14
MSTRG.104713	Nitab4.5_0004037[+]174537-177874	2.26808	10
MSTRG.104715	Nitab4.5_0004037[-]227446-234445	9.21945	20
MSTRG.104749	Nitab4.5_0004040[+]131603-140360	49.3526	179
MSTRG.104756	Nitab4.5_0004040[-]218470-228946	14.5903	197
MSTRG.104757	Nitab4.5_0004040[+]227394-230999	9.50282	272
MSTRG.104761	Nitab4.5_0004041[+]21749-23075	2.51275	3
MSTRG.104774	Nitab4.5_0004042[-]77527-100068	32.7919	5
MSTRG.104801	Nitab4.5_0004045[+]124043-133092	4.41659	208
MSTRG.104814	Nitab4.5_0004046[+]249914-251301	8.07818	2
MSTRG.104836	Nitab4.5_0004048[+]15193-49321	12.2032	218
MSTRG.104847	Nitab4.5_0004048[-]244863-251567	2.74553	7
MSTRG.104851	Nitab4.5_0004049[+]33004-38208	18.522	27
MSTRG.104852	Nitab4.5_0004049[+]46907-51342	4.12452	2
MSTRG.104855	Nitab4.5_0004049[-]84782-86536	14.2986	27
MSTRG.104864	Nitab4.5_0004049[+]218213-222316	20.4051	24
MSTRG.104881	Nitab4.5_0004051[-]723-3178	14.9037	29
MSTRG.104898	Nitab4.5_0004051[-]246397-252030	2.17109	5
MSTRG.104908	Nitab4.5_0004052[-]142420-177069	25.0363	508
MSTRG.104909	Nitab4.5_0004052[+]144002-177069	1.7593	1
MSTRG.104924	Nitab4.5_0004053[-]202923-214638	3.01069	33
MSTRG.104971	Nitab4.5_0004056[-]211009-211903	4.03913	45
MSTRG.105012	Nitab4.5_0004060[+]97208-98353	9.04019	11
MSTRG.105026	Nitab4.5_0004062[-]18927-19825	9.41505	5
MSTRG.105036	Nitab4.5_0004062[+]135632-137135	47.586	298
MSTRG.105052	Nitab4.5_0004063[+]139025-160069	19.7388	480
MSTRG.105053	Nitab4.5_0004063[-]148782-160631	7.88629	33
MSTRG.105056	Nitab4.5_0004063[+]175954-177140	25.3611	28
MSTRG.105065	Nitab4.5_0004064[+]58479-60405	1.75248	4
MSTRG.105066	Nitab4.5_0004064[-]75698-79059	5.35137	193
MSTRG.105077	Nitab4.5_0004065[+]196494-200557	21.2308	29
MSTRG.10511	Nitab4.5_0000106[-]98342-99001	13.9694	2
MSTRG.105164	Nitab4.5_0004069[+]110112-111822	3.59707	20
MSTRG.105165	Nitab4.5_0004069[-]128218-130365	9.41542	15
MSTRG.105167	Nitab4.5_0004069[-]198087-219732	2.62724	6
MSTRG.105196	Nitab4.5_0004072[-]222780-234707	6.33688	71
MSTRG.105203	Nitab4.5_0004073[+]23340-28693	26.1463	272
MSTRG.105206	Nitab4.5_0004073[-]158862-164300	12.7045	352
MSTRG.10521	Nitab4.5_0000106[-]193198-194655	0.59641	0
MSTRG.10522	Nitab4.5_0000106[+]193294-194753	9.10921	150
MSTRG.105222	Nitab4.5_0004075[-]12814-32496	0.396313	0
MSTRG.105223	Nitab4.5_0004075[+]12814-32496	30.7808	105
MSTRG.105225	Nitab4.5_0004075[-]149529-153960	4.26798	6
MSTRG.105235	Nitab4.5_0004076[+]21687-23956	4.50052	7
MSTRG.10524	Nitab4.5_0000106[-]200652-203190	47.2827	349
MSTRG.105271	Nitab4.5_0004080[-]18559-21446	35.103	29
MSTRG.105310	Nitab4.5_0004083[+]56823-59948	2.94797	2
MSTRG.105319	Nitab4.5_0004083[-]118812-141343	11.9263	314
MSTRG.105324	Nitab4.5_0004085[-]5610-7314	220.336	155
MSTRG.105343	Nitab4.5_0004086[-]82241-84219	3.2974	26
MSTRG.105360	Nitab4.5_0004088[+]8218-10261	17.771	21
MSTRG.105385	Nitab4.5_0004090[-]44273-47389	9.64724	4
MSTRG.105420	Nitab4.5_0004092[-]138686-150608	7.66922	19
MSTRG.105421	Nitab4.5_0004092[+]146049-146549	6.10997	5
MSTRG.105424	Nitab4.5_0004092[-]168503-174415	2.37073	4
MSTRG.105426	Nitab4.5_0004092[-]192772-193483	4.49438	12
MSTRG.105427	Nitab4.5_0004092[-]251452-252184	15.9727	22
MSTRG.105476	Nitab4.5_0004096[+]9035-10251	0.831028	0
MSTRG.105492	Nitab4.5_0004097[+]43514-127556	13.8742	282
MSTRG.105513	Nitab4.5_0004099[+]144588-145413	2.15699	13
MSTRG.105521	Nitab4.5_0004100[-]18115-18669	1.24771	4
MSTRG.105548	Nitab4.5_0004102[-]21310-22975	2.99509	2
MSTRG.105590	Nitab4.5_0004105[-]164391-165380	436.483	447
MSTRG.105599	Nitab4.5_0004106[+]130259-146625	1.63694	1
MSTRG.105608	Nitab4.5_0004107[-]107550-109988	166.742	27
MSTRG.105635	Nitab4.5_0004109[+]139429-151340	2.53808	11
MSTRG.105658	Nitab4.5_0004111[+]194214-217705	10.5326	161
MSTRG.105662	Nitab4.5_0004111[-]253693-256187	1.13735	1
MSTRG.105664	Nitab4.5_0004112[-]8368-25225	7.40174	6
MSTRG.105665	Nitab4.5_0004112[+]32825-33704	3.20876	6
MSTRG.105666	Nitab4.5_0004112[-]40188-43651	3.31821	2
MSTRG.10567	Nitab4.5_0000106[+]957937-959240	2.64787	1
MSTRG.105672	Nitab4.5_0004112[-]159847-160208	5.25959	2
MSTRG.105676	Nitab4.5_0004112[+]173613-181399	3.43363	81
MSTRG.105721	Nitab4.5_0004115[+]253945-255867	120.608	11
MSTRG.105726	Nitab4.5_0004116[-]91352-103170	20.845	441
MSTRG.105758	Nitab4.5_0004118[-]186683-196823	6.48345	40
MSTRG.105762	Nitab4.5_0004119[+]21700-22281	7.73354	125
MSTRG.105767	Nitab4.5_0004119[-]133236-135573	3.00306	19
MSTRG.105769	Nitab4.5_0004119[+]191789-200538	8.18705	16
MSTRG.105771	Nitab4.5_0004119[+]216067-216442	1.81617	2
MSTRG.105777	Nitab4.5_0004119[-]241254-244322	3.0849	103
MSTRG.10580	Nitab4.5_0000106[+]1222302-1261761	29.3128	3
MSTRG.105801	Nitab4.5_0004122[-]135970-141632	9.21874	2
MSTRG.10581	Nitab4.5_0000106[-]1227409-1230347	5.62016	64
MSTRG.10584	Nitab4.5_0000106[+]1309703-1331006	8.60172	6
MSTRG.105849	Nitab4.5_0004126[-]194610-197480	6.15069	50
MSTRG.105858	Nitab4.5_0004127[+]92028-92970	3.92958	36
MSTRG.105861	Nitab4.5_0004127[-]119073-122918	3.78137	2
MSTRG.105872	Nitab4.5_0004128[-]174421-234052	13.0114	324
MSTRG.105873	Nitab4.5_0004128[+]221430-233710	1.50291	1
MSTRG.10588	Nitab4.5_0000106[+]1367134-1442346	45.0536	505
MSTRG.105885	Nitab4.5_0004129[-]61953-68129	2.00758	4
MSTRG.105891	Nitab4.5_0004129[-]129022-149251	22.2567	29
MSTRG.105892	Nitab4.5_0004129[+]129022-145795	0.225654	0
MSTRG.105922	Nitab4.5_0004132[-]84143-85878	7.93651	29
MSTRG.105929	Nitab4.5_0004133[-]20798-22144	2.82977	3
MSTRG.105932	Nitab4.5_0004133[+]144400-144743	2.08079	2
MSTRG.105946	Nitab4.5_0004134[-]87132-88722	5.4908	2
MSTRG.105963	Nitab4.5_0004136[+]27630-82946	4.23669	2
MSTRG.105964	Nitab4.5_0004136[-]149463-152420	1.64634	5
MSTRG.105975	Nitab4.5_0004137[-]34308-41916	8.29738	414
MSTRG.105996	Nitab4.5_0004137[+]236791-257321	5.97431	346
MSTRG.105999	Nitab4.5_0004138[+]22194-25930	18.2119	29
MSTRG.106009	Nitab4.5_0004138[-]248756-257260	6.16677	69
MSTRG.106017	Nitab4.5_0004140[-]13568-15132	8.16363	2
MSTRG.106029	Nitab4.5_0004141[-]37571-52183	13.797	407
MSTRG.106030	Nitab4.5_0004141[+]40016-52181	17.9647	129
MSTRG.106040	Nitab4.5_0004142[+]1-500	0	0
MSTRG.106041	Nitab4.5_0004142[-]1-500	0	0
MSTRG.106044	Nitab4.5_0004142[-]32928-78786	1.47725	1
MSTRG.106045	Nitab4.5_0004142[+]33355-59030	23.1299	480
MSTRG.10606	Nitab4.5_0000107[-]29679-32471	6.42642	137
MSTRG.106062	Nitab4.5_0004143[-]243356-250428	12.9626	465
MSTRG.10608	Nitab4.5_0000107[+]202469-211033	3.41388	134
MSTRG.106084	Nitab4.5_0004146[-]48982-61622	1.71124	1
MSTRG.106111	Nitab4.5_0004148[+]22533-24822	165.347	61
MSTRG.106118	Nitab4.5_0004148[+]114293-128697	35.4886	71
MSTRG.106128	Nitab4.5_0004149[-]109725-137353	8.33342	2
MSTRG.106130	Nitab4.5_0004149[+]160132-161722	2.23439	3
MSTRG.106141	Nitab4.5_0004150[+]69688-83567	7.65529	66
MSTRG.10615	Nitab4.5_0000107[+]351712-355211	6.46256	456
MSTRG.106160	Nitab4.5_0004151[+]227153-229996	37.7515	505
MSTRG.106203	Nitab4.5_0004155[+]102581-104579	3.47171	30
MSTRG.106216	Nitab4.5_0004156[+]198886-222076	328.386	495
MSTRG.106225	Nitab4.5_0004157[-]215214-217165	12.5276	11
MSTRG.106231	Nitab4.5_0004158[-]48028-83898	108.897	356
MSTRG.106287	Nitab4.5_0004163[-]15613-23675	79.6872	386
MSTRG.106288	Nitab4.5_0004163[+]21138-22090	0.466789	0
MSTRG.106333	Nitab4.5_0004165[+]52725-55569	16.7118	6
MSTRG.10635	Nitab4.5_0000107[-]1029531-1031041	2.83743	15
MSTRG.106430	Nitab4.5_0004173[+]202159-205462	9.08424	92
MSTRG.106443	Nitab4.5_0004174[+]160393-165788	6.47322	14
MSTRG.10645	Nitab4.5_0000107[-]1235324-1237531	15.6685	72
MSTRG.106454	Nitab4.5_0004175[+]241024-243026	5.06041	243
MSTRG.106482	Nitab4.5_0004178[+]132316-135186	95.5073	390
MSTRG.106485	Nitab4.5_0004178[-]147388-150675	1.88426	3
MSTRG.106494	Nitab4.5_0004178[-]231060-231868	2.50752	4
MSTRG.106509	Nitab4.5_0004180[+]100937-101456	1.53784	2
MSTRG.10652	Nitab4.5_0000107[-]1383828-1421884	2.56874	7
MSTRG.106524	Nitab4.5_0004181[+]160310-161166	47.7604	171
MSTRG.10653	Nitab4.5_0000107[-]1439731-1480035	17.5576	331
MSTRG.106556	Nitab4.5_0004184[+]57994-69695	4.99878	126
MSTRG.106587	Nitab4.5_0004186[+]165187-166970	9.99974	27
MSTRG.1066	Nitab4.5_0000006[+]4049827-4052613	7.04559	32
MSTRG.106603	Nitab4.5_0004187[+]163410-223296	8.50212	1
MSTRG.106604	Nitab4.5_0004187[-]220475-223296	28.3731	495
MSTRG.106621	Nitab4.5_0004189[+]87025-106532	0.402886	0
MSTRG.106626	Nitab4.5_0004189[-]147446-162035	584.094	50
MSTRG.106668	Nitab4.5_0004193[+]8296-9599	3.88481	26
MSTRG.106718	Nitab4.5_0004197[+]14716-40796	12.8165	346
MSTRG.106719	Nitab4.5_0004197[-]54171-95534	5.06073	89
MSTRG.106724	Nitab4.5_0004197[-]131654-143662	17.5922	82
MSTRG.106738	Nitab4.5_0004198[+]217876-224226	2.05014	13
MSTRG.106770	Nitab4.5_0004201[+]43041-49045	10.5994	107
MSTRG.106771	Nitab4.5_0004201[-]43084-48644	2.15922	2
MSTRG.106772	Nitab4.5_0004201[+]55700-58888	8.62077	25
MSTRG.106773	Nitab4.5_0004201[+]65049-73680	2.81213	2
MSTRG.106777	Nitab4.5_0004201[+]174667-176115	5.8097	6
MSTRG.106787	Nitab4.5_0004202[+]231899-233189	9.42139	3
MSTRG.106796	Nitab4.5_0004203[-]98380-101282	7.12995	82
MSTRG.106803	Nitab4.5_0004203[+]194941-198241	39.5632	223
MSTRG.106804	Nitab4.5_0004203[-]195024-206636	11.0039	5
MSTRG.106811	Nitab4.5_0004204[-]21527-24385	7.95494	42
MSTRG.106812	Nitab4.5_0004204[-]24718-35761	3.9618	3
MSTRG.106842	Nitab4.5_0004207[+]80968-84779	21.3997	161
MSTRG.106844	Nitab4.5_0004207[+]140075-141375	2.74365	1
MSTRG.106864	Nitab4.5_0004209[-]52111-55584	8.49407	276
MSTRG.106870	Nitab4.5_0004209[-]215060-217300	4.45248	36
MSTRG.106880	Nitab4.5_0004210[-]124535-126752	28.1466	29
MSTRG.106881	Nitab4.5_0004210[-]135041-144038	5.39535	3
MSTRG.106903	Nitab4.5_0004212[+]220230-222201	10.6354	218
MSTRG.106930	Nitab4.5_0004215[+]244212-244538	1.9402	14
MSTRG.106934	Nitab4.5_0004216[-]88047-88785	56.0023	8
MSTRG.106951	Nitab4.5_0004217[-]117940-125941	7.77768	7
MSTRG.106957	Nitab4.5_0004217[+]171493-182299	3.87242	76
MSTRG.106959	Nitab4.5_0004217[+]228132-230176	1.25352	3
MSTRG.106964	Nitab4.5_0004218[+]50572-65410	23.561	315
MSTRG.106973	Nitab4.5_0004218[-]236336-238279	34.4538	11
MSTRG.107003	Nitab4.5_0004222[-]36047-52410	67.0441	27
MSTRG.107013	Nitab4.5_0004223[+]73509-73948	0	0
MSTRG.107021	Nitab4.5_0004223[-]225423-228558	8.27321	32
MSTRG.107026	Nitab4.5_0004224[-]124535-140170	39.7172	274
MSTRG.107030	Nitab4.5_0004224[-]231217-238603	13.4392	29
MSTRG.107032	Nitab4.5_0004225[-]10222-11896	12.7673	28
MSTRG.107035	Nitab4.5_0004225[-]150281-152199	3.74414	38
MSTRG.107043	Nitab4.5_0004226[+]240978-248811	14.3202	295
MSTRG.107044	Nitab4.5_0004226[-]241013-246365	16.2391	42
MSTRG.107047	Nitab4.5_0004227[-]33963-41619	3.10529	19
MSTRG.107049	Nitab4.5_0004227[-]44217-66204	12.9967	3
MSTRG.107059	Nitab4.5_0004227[-]238209-245953	14.8784	10
MSTRG.107088	Nitab4.5_0004230[+]189883-193632	4.93354	33
MSTRG.107092	Nitab4.5_0004231[-]76107-84865	3.43673	26
MSTRG.107126	Nitab4.5_0004233[+]163293-171197	15.5194	3
MSTRG.107136	Nitab4.5_0004234[-]4555-6884	8.12114	4
MSTRG.107154	Nitab4.5_0004234[+]176920-183146	4.66223	20
MSTRG.107160	Nitab4.5_0004235[+]61221-70738	19.2862	293
MSTRG.107164	Nitab4.5_0004236[-]10890-14678	33.5339	38
MSTRG.107186	Nitab4.5_0004237[-]196889-200191	7.56381	29
MSTRG.107194	Nitab4.5_0004238[-]173236-175344	12.794	3
MSTRG.107214	Nitab4.5_0004239[+]233259-237225	2.58841	1
MSTRG.107255	Nitab4.5_0004243[-]206890-233043	11.2038	27
MSTRG.107287	Nitab4.5_0004246[+]160364-160622	5.09976	9
MSTRG.107307	Nitab4.5_0004247[+]95091-100712	6.1833	33
MSTRG.10733	Nitab4.5_0000108[+]1244526-1246108	3.76947	3
MSTRG.107331	Nitab4.5_0004249[+]238789-240281	13.0785	412
MSTRG.107335	Nitab4.5_0004250[+]127695-134442	6.51274	6
MSTRG.107337	Nitab4.5_0004250[+]197000-218992	1.44366	1
MSTRG.107339	Nitab4.5_0004250[+]219938-225589	8.43999	286
MSTRG.107389	Nitab4.5_0004254[-]23279-27373	16.1702	513
MSTRG.107406	Nitab4.5_0004255[-]67810-72569	7.44204	24
MSTRG.107435	Nitab4.5_0004258[-]63595-64453	4.55768	111
MSTRG.107446	Nitab4.5_0004259[+]50815-68971	4.89164	1
MSTRG.107452	Nitab4.5_0004259[+]123082-124715	9.74162	41
MSTRG.107477	Nitab4.5_0004261[-]234554-236403	3.41227	13
MSTRG.107504	Nitab4.5_0004264[-]10682-14492	1.70633	2
MSTRG.107514	Nitab4.5_0004264[+]219032-221237	3.59933	32
MSTRG.107526	Nitab4.5_0004266[-]43731-46500	58.8959	56
MSTRG.107549	Nitab4.5_0004269[-]33444-115538	3.07872	1
MSTRG.107550	Nitab4.5_0004269[-]36692-39261	4.35076	155
MSTRG.107563	Nitab4.5_0004270[-]27779-69231	32.2868	341
MSTRG.107565	Nitab4.5_0004270[+]52762-73829	14.8028	71
MSTRG.107566	Nitab4.5_0004270[+]60010-65390	2.13258	23
MSTRG.107590	Nitab4.5_0004272[+]12894-99602	2.1043	2
MSTRG.107591	Nitab4.5_0004272[-]46861-99602	6.88169	101
MSTRG.107605	Nitab4.5_0004273[+]147179-150351	4.15751	149
MSTRG.107606	Nitab4.5_0004273[-]180065-249622	275.438	311
MSTRG.107630	Nitab4.5_0004275[+]187516-190602	0.490251	0
MSTRG.107642	Nitab4.5_0004276[-]219056-219913	1.91368	3
MSTRG.107720	Nitab4.5_0004283[-]45454-143632	10.7473	511
MSTRG.107747	Nitab4.5_0004285[+]202829-213440	15.9499	297
MSTRG.107790	Nitab4.5_0004289[+]170030-229997	18.3701	351
MSTRG.107847	Nitab4.5_0004293[-]147918-151515	1.183	2
MSTRG.107876	Nitab4.5_0004296[-]91685-111201	19.5646	279
MSTRG.107877	Nitab4.5_0004296[-]91780-93365	9.16946	27
MSTRG.107886	Nitab4.5_0004296[-]238290-240117	10.8299	1
MSTRG.107889	Nitab4.5_0004297[-]24662-54818	14.6726	23
MSTRG.107900	Nitab4.5_0004297[-]208222-235509	0.180995	0
MSTRG.107906	Nitab4.5_0004298[-]85415-87090	3.28119	1
MSTRG.107962	Nitab4.5_0004301[+]98128-98835	3.02759	7
MSTRG.107967	Nitab4.5_0004301[+]176836-177169	1.51786	1
MSTRG.107974	Nitab4.5_0004302[-]32731-34264	1.39881	5
MSTRG.107979	Nitab4.5_0004302[-]134775-200897	1781.14	212
MSTRG.107980	Nitab4.5_0004302[+]157911-166737	282.02	11
MSTRG.107981	Nitab4.5_0004302[-]157911-201209	35.2328	21
MSTRG.107984	Nitab4.5_0004303[-]65621-70569	9.95502	320
MSTRG.10799	Nitab4.5_0000109[-]675095-700814	7.77844	103
MSTRG.107993	Nitab4.5_0004303[-]170113-170959	2.61344	52
MSTRG.108001	Nitab4.5_0004304[-]120696-148292	6.10703	70
MSTRG.108014	Nitab4.5_0004305[+]54619-61463	5.67134	2
MSTRG.108038	Nitab4.5_0004308[+]145021-148242	8.99379	15
MSTRG.108041	Nitab4.5_0004308[-]188601-230235	30.7207	367
MSTRG.108048	Nitab4.5_0004309[-]145583-147465	11.1866	27
MSTRG.108051	Nitab4.5_0004309[+]198363-201899	5.08584	96
MSTRG.108078	Nitab4.5_0004311[-]157782-160515	25.495	50
MSTRG.108091	Nitab4.5_0004312[-]168119-182725	6.45947	2
MSTRG.108101	Nitab4.5_0004313[-]202440-203965	3.58849	47
MSTRG.108138	Nitab4.5_0004316[+]126122-147449	21.6982	107
MSTRG.108140	Nitab4.5_0004316[+]193248-247327	1.03106	1
MSTRG.108155	Nitab4.5_0004318[-]14976-16747	22.7765	17
MSTRG.108180	Nitab4.5_0004321[+]292-27998	12.3876	91
MSTRG.108196	Nitab4.5_0004322[-]90030-91172	2.44839	33
MSTRG.1082	Nitab4.5_0000007[+]88005-161191	54.5051	540
MSTRG.108212	Nitab4.5_0004323[-]126367-127578	3.64698	10
MSTRG.108225	Nitab4.5_0004324[+]32156-94585	11.619	135
MSTRG.108265	Nitab4.5_0004326[+]8995-11681	5.78673	27
MSTRG.108266	Nitab4.5_0004326[-]22772-27054	4.6229	5
MSTRG.108271	Nitab4.5_0004326[+]180530-198419	1.18453	1
MSTRG.108277	Nitab4.5_0004327[-]29407-37738	9.92285	94
MSTRG.108283	Nitab4.5_0004328[-]46069-46515	30.5424	115
MSTRG.108287	Nitab4.5_0004328[-]205163-207341	5.92253	4
MSTRG.108302	Nitab4.5_0004329[-]213523-229818	6.97164	28
MSTRG.108312	Nitab4.5_0004330[+]210559-238863	7.09195	17
MSTRG.108333	Nitab4.5_0004332[-]186574-188858	7.32672	418
MSTRG.108340	Nitab4.5_0004333[-]77496-83143	9.14329	21
MSTRG.108343	Nitab4.5_0004333[-]106347-113151	1.89017	2
MSTRG.108344	Nitab4.5_0004333[+]114249-116875	12.4465	314
MSTRG.108349	Nitab4.5_0004333[+]183273-194261	5.30745	17
MSTRG.10837	Nitab4.5_0000109[+]1456023-1458153	9.23987	233
MSTRG.108371	Nitab4.5_0004336[-]169-1922	2.30949	18
MSTRG.108388	Nitab4.5_0004337[-]217041-218400	24.4274	199
MSTRG.108389	Nitab4.5_0004337[+]217149-229324	9.47838	135
MSTRG.108390	Nitab4.5_0004337[-]225012-229324	11.6297	133
MSTRG.1084	Nitab4.5_0000007[+]194194-197037	13.9909	23
MSTRG.108401	Nitab4.5_0004338[+]132464-133213	9.69759	323
MSTRG.108472	Nitab4.5_0004343[-]12054-15181	2.28421	2
MSTRG.108480	Nitab4.5_0004343[+]103645-107330	8.83883	20
MSTRG.108484	Nitab4.5_0004343[-]151041-166097	3.64755	23
MSTRG.108501	Nitab4.5_0004344[-]123020-126758	8.38279	95
MSTRG.108523	Nitab4.5_0004346[+]821-3446	2.62336	32
MSTRG.108524	Nitab4.5_0004346[-]3479-7247	22.3377	12
MSTRG.108577	Nitab4.5_0004350[-]173907-191332	4.74982	49
MSTRG.108578	Nitab4.5_0004350[+]242666-244329	5.40161	2
MSTRG.108589	Nitab4.5_0004352[+]158474-176674	9.82086	69
MSTRG.108590	Nitab4.5_0004352[-]158485-170167	31.4045	194
MSTRG.108597	Nitab4.5_0004353[-]114111-116575	56.5938	282
MSTRG.108601	Nitab4.5_0004354[+]1-537	0	0
MSTRG.108606	Nitab4.5_0004354[+]193019-199225	38.0298	459
MSTRG.108621	Nitab4.5_0004355[+]219996-223207	8.56815	7
MSTRG.108630	Nitab4.5_0004357[-]29011-53824	9.82539	382
MSTRG.108631	Nitab4.5_0004357[+]29015-54162	9.00483	394
MSTRG.108632	Nitab4.5_0004357[-]51287-64329	6.0689	77
MSTRG.108637	Nitab4.5_0004357[-]197550-214592	30.0348	420
MSTRG.108642	Nitab4.5_0004357[+]232570-236570	2.63295	18
MSTRG.108652	Nitab4.5_0004358[+]171841-218131	3.18083	1
MSTRG.108653	Nitab4.5_0004358[+]209786-211456	3.07957	12
MSTRG.108661	Nitab4.5_0004359[-]214377-216561	20.5	1
MSTRG.108678	Nitab4.5_0004360[-]236266-241676	17.0453	76
MSTRG.108684	Nitab4.5_0004361[+]37614-48179	0.687479	0
MSTRG.108698	Nitab4.5_0004362[-]75131-76646	8.51161	4
MSTRG.108712	Nitab4.5_0004363[+]68674-79370	17.2439	22
MSTRG.108714	Nitab4.5_0004363[-]110172-111871	81.0317	121
MSTRG.108764	Nitab4.5_0004368[-]124313-129254	3.33107	11
MSTRG.108774	Nitab4.5_0004369[+]93193-224016	39.2384	424
MSTRG.108788	Nitab4.5_0004371[-]101757-102694	16.2907	35
MSTRG.108789	Nitab4.5_0004371[+]113219-114213	13.1315	28
MSTRG.108790	Nitab4.5_0004371[-]113219-129469	1.53947	2
MSTRG.108791	Nitab4.5_0004371[+]128428-129469	14.7947	28
MSTRG.108794	Nitab4.5_0004371[-]163428-164410	37.1737	44
MSTRG.108808	Nitab4.5_0004372[+]175144-182517	2.47459	6
MSTRG.108818	Nitab4.5_0004373[-]225438-234381	4.36972	2
MSTRG.10883	Nitab4.5_0000110[+]491226-492365	3.67582	1
MSTRG.108830	Nitab4.5_0004374[-]197395-197815	0	0
MSTRG.108831	Nitab4.5_0004374[-]231274-234192	3.14883	61
MSTRG.108859	Nitab4.5_0004376[-]175387-175705	2.08992	5
MSTRG.108891	Nitab4.5_0004378[-]153009-200259	24.269	215
MSTRG.108893	Nitab4.5_0004378[+]158815-200221	4.65468	10
MSTRG.108919	Nitab4.5_0004382[+]84566-85459	13.5299	68
MSTRG.108930	Nitab4.5_0004383[+]89750-91396	7.37767	27
MSTRG.108933	Nitab4.5_0004383[-]134982-175030	51.8467	243
MSTRG.108955	Nitab4.5_0004385[-]143960-145500	33.3636	20
MSTRG.108965	Nitab4.5_0004386[+]192960-194454	6.69153	2
MSTRG.108974	Nitab4.5_0004387[-]121038-150161	5.00369	34
MSTRG.108977	Nitab4.5_0004387[+]240594-243084	5.24353	253
MSTRG.1090	Nitab4.5_0000007[-]388202-390845	2.24864	30
MSTRG.109046	Nitab4.5_0004393[+]125350-147577	17.2734	314
MSTRG.109049	Nitab4.5_0004394[-]70325-85541	2.27611	2
MSTRG.109054	Nitab4.5_0004394[-]140498-143544	4.58549	22
MSTRG.109067	Nitab4.5_0004395[-]164512-170463	40.5091	511
MSTRG.109070	Nitab4.5_0004395[-]217866-230882	14.6976	473
MSTRG.109109	Nitab4.5_0004399[+]161085-165912	6.90913	30
MSTRG.109142	Nitab4.5_0004402[+]237041-241805	5.7435	6
MSTRG.109149	Nitab4.5_0004403[-]198171-200257	12.731	19
MSTRG.109154	Nitab4.5_0004404[-]10615-24478	4.98101	78
MSTRG.109163	Nitab4.5_0004405[-]90149-95611	6.52044	1
MSTRG.109169	Nitab4.5_0004405[-]215575-216652	5.00472	16
MSTRG.109171	Nitab4.5_0004405[-]232410-234472	0	0
MSTRG.109174	Nitab4.5_0004406[+]29304-29680	4.2224	14
MSTRG.109201	Nitab4.5_0004408[+]240824-242468	2.12767	3
MSTRG.109214	Nitab4.5_0004410[+]103470-105314	10.6907	27
MSTRG.109218	Nitab4.5_0004411[-]11348-13707	9.24919	17
MSTRG.109255	Nitab4.5_0004413[+]200308-233775	13.8896	406
MSTRG.109257	Nitab4.5_0004413[-]222184-233848	5.95614	3
MSTRG.109264	Nitab4.5_0004414[-]95638-121464	3.46091	16
MSTRG.109273	Nitab4.5_0004415[+]14565-21759	6.05693	282
MSTRG.109344	Nitab4.5_0004421[+]3562-5001	3.90184	2
MSTRG.109346	Nitab4.5_0004421[-]17269-61904	44.6429	532
MSTRG.109354	Nitab4.5_0004421[+]202218-222795	10.2226	43
MSTRG.109365	Nitab4.5_0004422[-]198661-202057	27.5005	97
MSTRG.109402	Nitab4.5_0004425[+]47546-51177	6.40379	23
MSTRG.109421	Nitab4.5_0004427[+]155143-158237	3.00295	128
MSTRG.109422	Nitab4.5_0004427[-]156337-167901	9.15454	120
MSTRG.109423	Nitab4.5_0004427[+]165314-169741	39.274	486
MSTRG.109424	Nitab4.5_0004427[-]184053-188334	1.94722	27
MSTRG.109440	Nitab4.5_0004428[-]221487-222480	6.11377	34
MSTRG.109442	Nitab4.5_0004429[+]5310-14802	5.25068	17
MSTRG.109461	Nitab4.5_0004430[+]22878-28730	7.91322	339
MSTRG.109470	Nitab4.5_0004430[+]171125-186336	11.5859	367
MSTRG.109471	Nitab4.5_0004430[-]171158-186336	52.4111	473
MSTRG.109513	Nitab4.5_0004434[+]169588-177125	15.264	479
MSTRG.109520	Nitab4.5_0004435[-]238962-242208	7.81879	107
MSTRG.109546	Nitab4.5_0004437[+]187837-216740	2.50896	5
MSTRG.109587	Nitab4.5_0004440[+]40888-44008	7.49209	21
MSTRG.109591	Nitab4.5_0004440[-]171540-185088	3.75756	13
MSTRG.109593	Nitab4.5_0004441[+]464-84782	31.6505	149
MSTRG.109613	Nitab4.5_0004442[+]190576-228694	3.82394	56
MSTRG.109650	Nitab4.5_0004446[-]143352-146605	6.90224	3
MSTRG.109660	Nitab4.5_0004446[+]189637-212049	5.97891	34
MSTRG.109673	Nitab4.5_0004447[-]233327-233940	2.69073	41
MSTRG.109674	Nitab4.5_0004447[+]237810-239385	2.53953	2
MSTRG.109680	Nitab4.5_0004448[-]53865-58007	20.5066	366
MSTRG.109683	Nitab4.5_0004448[-]173972-175349	27.2577	27
MSTRG.109706	Nitab4.5_0004451[+]64123-91040	2.93237	3
[truncated: 14,622 more rows]
