# Supplementary material for: Investigating nicotine pathway-related long non-coding RNAs in tobacco
Source: Front Genet. 2023 Jan 19;13:1102183. doi: 10.3389/fgene.2022.1102183 (PMC9892058; doi:10.3389/fgene.2022.1102183)
Supplement: Supplementary file 2 [file Table3.XLSX]

## Sheet: samples_list
Table S3: RNA-seq data used for tissue-specific analysis and mean expression values of lncRNAs and coding genes.
sra_acc	tissue
SRR1199063	Dry_Capsule
SRR1199066	Dry_Capsule
SRR1199068	Dry_Capsule
SRR1199121	Root
SRR1199122	Root
SRR1199123	Root
SRR1199130	Stem
SRR1199132	Stem
SRR1199135	Stem
SRR1199197	Flower
SRR1199198	Flower
SRR1199199	Flower
SRR1199200	Leaf
SRR1199202	Leaf
SRR1199203	Leaf
SRR2135340	anther
SRR2135404	anther
SRR3114162	Seed
SRR3114163	Seed
SRR3114165	Seed
SRR3114166	Seed
SRR5762756	Petal
SRR5762757	Petal
SRR5762759	Petal
SRR5762760	Petal

## Sheet: lncRNA_mean
lncRNA_gid	Anther	Dry_Capsule	Flower	Leaf	Petal	Root	Seed	Stem
MSTRG.100001	0.2427	0.5414	1.5229	2.4604	1.6896	3.2679	0.6574	1.0036
MSTRG.100002	0.2848	0.1513	1.6655	2.1475	1.0568	2.9142	0.6605	0.8868
MSTRG.100003	5.8966	2.0438	10.2472	12.9673	5.3053	11.3171	2.8325	8.4534
MSTRG.100013	0	0	0	0	0.0623	0	0	0
MSTRG.100016	1.2957	0.494	1.4138	1.6662	4.116	1.5925	0	0.9693
MSTRG.10002	0.3511	0	0.1111	1.9847	0.1758	0	0	0.1441
MSTRG.100031	0	0	0	0	0	0	0	0
MSTRG.100043	0	0.0472	0	0	1.4883	0	0	0
MSTRG.10005	0.6742	0.5592	0.0933	0.2218	2.0951	0.1827	0.7979	0.3189
MSTRG.100074	8.4298	10.0917	7.1726	4.2055	6.2561	9.5456	7.7536	10.1529
MSTRG.100096	0.023	0	0	0	0.505	0	0	0
MSTRG.100098	0.0996	0	0.0982	0	0	0.0278	0.0421	0.0556
MSTRG.100107	0	0	0	0	0	0	0	0
MSTRG.100116	0	8.8485	0	0.0805	0.3417	0	0.5013	0
MSTRG.10013	0.0009	0.1305	0.0096	0	0.3139	1.1049	0.6612	0.0239
MSTRG.100131	0.4482	0.2188	0.0094	0	0	0	0.1014	0
MSTRG.100139	0	0	0	0	0	0	0	0
MSTRG.100140	0	0	0	0	0	0	0	0
MSTRG.100155	0.6165	0.41	1.5785	1.0422	1.5167	0.7938	0.7494	0.3735
MSTRG.10018	0	0	0	0	0	0	0	0
MSTRG.100183	0	0	0	0	0	0	0	0
MSTRG.100194	0	0	0	0	0	0	0	0
MSTRG.100207	0.3343	0	0	0	0	0	0	0
MSTRG.100214	3.547	0.4331	2.7648	1.6651	2.4038	3.9934	1.2422	1.9434
MSTRG.100236	0	0	0	0	0	0	0	0
MSTRG.100241	0.3527	0.1818	0.3497	0.6667	0	1.607	0.1713	0.1552
MSTRG.100303	0	0	0	0	0	0	0	0
MSTRG.100304	0	0	0	0	0	0	0	0
MSTRG.100307	0.4509	0	0.3679	0.3495	0.4072	0.0669	0	0
MSTRG.10031	0	0.0142	0.1043	0	1.3382	0	0.0083	0
MSTRG.100318	5.0144	1.1458	7.1312	1.1124	14.609	6.1582	4.8768	3.9692
MSTRG.10032	0	0.0177	0.1003	0	0.8834	0	0.0063	0
MSTRG.100322	0	0	0	0	0	0	0	0
MSTRG.100326	0.9676	2.111	2.5938	2.8479	3.1653	1.8441	126.493	3.7152
MSTRG.100328	0	10.6041	0	0	0	0	0.8726	0.0201
MSTRG.100333	1.2431	9.5172	0.1027	0.392	1.9403	3.7058	2.1376	1.4167
MSTRG.100341	0	0	0	0	0	0	0	0
MSTRG.100364	0	1.3122	0	0	0	0	0.1787	0
MSTRG.100374	0.2357	0	0	0	0	0	0.778	0
MSTRG.100376	0	0	0.0025	0	2.5004	0	0	0
MSTRG.100377	0	0	0.0004	0	0.032	0	0	0
MSTRG.100381	0	0.0929	0	0	0.0963	0	0	0
MSTRG.100392	8.5691	14.3962	9.9106	7.1795	11.3426	7.737	7.4077	6.6105
MSTRG.100395	0.016	0	0.007	0	0	0.018	0	0
MSTRG.100415	0	0.5477	0.4896	0.2474	0.4645	0.4544	0.1185	0.9855
MSTRG.100418	1.7659	1.8014	0.968	0.4696	0.4979	0.8601	3.7133	0.8917
MSTRG.100419	4.0038	1.2187	1.9762	0.7224	2.2729	3.7716	5.1442	2.5681
MSTRG.100437	1.3306	0.0931	3.8395	1.4053	6.6085	5.9811	0.1138	2.0795
MSTRG.100458	0.1614	0.1628	0.2125	0.1177	0.0418	0.1895	0.1376	1.0502
MSTRG.100472	1.8286	0	2.6235	0.2279	0.0665	0	0	1.5223
MSTRG.100491	3.0692	0.0789	0.0761	0	0	0.7852	0.5159	0.0617
MSTRG.100496	17.8898	0.0715	0.1346	0	0.0358	0.1825	0.1347	0
MSTRG.100499	5.9529	0	0	0	1.8085	0	3.2236	0
MSTRG.100500	0	0	0	0	0	0	0	0
MSTRG.100501	1.7199	0	0	0	0.6848	0	0.3912	0
MSTRG.100506	0.1829	0	0	0	0.2541	0	0	0
MSTRG.100519	0	0	0	0	2.7315	0	0.5768	0
MSTRG.100533	0.2642	0.1792	0.419	0.5125	0.2828	0.1956	0.538	0.513
MSTRG.100543	0.3304	8.7026	0.1455	0.1527	0.1495	1.1951	0.9027	0.124
MSTRG.10055	0.1075	0	0.5403	0.8126	0	0	0	0.1665
MSTRG.100571	4.3569	0	0	0	0.425	1.4778	0.4243	0
MSTRG.100582	4.9621	0.356	1.466	0.6439	1.9279	4.3545	1.1985	1.8611
MSTRG.100606	0	0	0.1109	0	0	0	0	0
MSTRG.100613	0	0	0	0	0	0	0	0
MSTRG.100622	1.0393	0	0.4818	0.5746	0.517	0.1269	0.462	0.3137
MSTRG.100637	3.2285	4.5102	1.7903	0.7171	1.3036	1.1686	1.2996	2.1821
MSTRG.100638	0.9556	13.7373	1.12	0.5549	1.8103	1.9739	2.662	1.8451
MSTRG.10064	0	0.1978	0.0158	0	0.3954	0	0.0157	0
MSTRG.100654	2.8258	0.3096	0.6834	0.0428	0.0379	1.5622	3.4793	0.4972
MSTRG.100656	0.069	0	0.0606	0	0	0	0	0
MSTRG.100659	0	0	0	0	0	0	0	0
MSTRG.100662	0	0	0	0	0	0	0	0
MSTRG.100672	0	0	0.041	0.0607	0.9995	0	0	0.0154
MSTRG.10070	0.1084	0	0.8715	0.465	0.3533	0.0678	0.0546	1.4451
MSTRG.100705	0.0059	0	0.7113	0.6411	0.4412	7.6431	0.0323	6.6172
MSTRG.100736	5.9785	0	0.0853	0	0	0	0	0
MSTRG.100776	9.6977	3.4207	3.3895	1.9672	1.7186	4.8002	5.3227	1.4058
MSTRG.100784	0.1689	0	0	0	0	0	0.1085	0
MSTRG.100794	0	0	0	0	0	0	0	0
MSTRG.100810	0	0.0447	0	0	0	0.0298	1.5938	0
MSTRG.100832	0.7135	2.6592	1.5068	0.9597	1.2825	2.6578	1.4637	2.1564
MSTRG.100834	1.1386	0	0.0369	0	0	0	0	0
MSTRG.100846	0	0	0	0	0	0	0	0
MSTRG.10086	4.3192	7.2055	4.722	4.5971	3.1255	9.6264	2.9336	4.9032
MSTRG.100883	0	0	0	0	0	0	0	0
MSTRG.100891	1.7424	0	0.5621	0.0657	1.0774	0.0171	0	0.1891
MSTRG.100893	4.2285	0.7034	1.3777	0.2944	3.3859	0.865	1.2389	1.7893
MSTRG.100906	4.5428	8.4769	7.1538	7.5825	6.6204	10.9268	5.4568	5.8247
MSTRG.100907	1.1285	1.2407	5.2772	6.2155	3.7231	9.3467	2.1696	4.037
MSTRG.100928	0.1489	0.1631	0.1701	0.4859	0.3847	0.2954	0.0918	0.5063
MSTRG.100936	0	0.0006	0	0	0	0	0	0
MSTRG.100938	3.7133	8.6906	10.718	14.1533	4.9752	17.0511	1.4222	19.5002
MSTRG.10094	0	0	0	0	0	0	0	0
MSTRG.100940	0.4338	23.0947	7.2533	22.3416	1.5459	97.1253	4.1846	37.502
MSTRG.100968	0	0	2.0752	0	1.9505	0	0	0
MSTRG.100988	0	0	0	0	0.0244	0	0	0
MSTRG.100991	4.6812	14.1022	5.9689	6.9939	4.0632	7.5975	4.9501	6.0676
MSTRG.100993	0.2836	0	0.2899	0	0.1851	0.0963	0.2546	0
MSTRG.101024	0	0	0	0	0	0	0	0
MSTRG.101029	1.6516	0	0.5419	0.582	0.5838	0.4228	0.5524	2.6527
MSTRG.101047	3.1654	3.7065	5.1046	9.812	0.9601	1.3111	1.291	9.2804
MSTRG.10105	0	1.1555	0	0	0	0	1.4324	0.0094
MSTRG.101051	0.4249	0	0	0.0274	2.0546	0	0	0.0322
MSTRG.101055	0	0	0	0	0	0	0	0
MSTRG.10106	0	0	0	0	0	0	0	0
MSTRG.101066	0	0	0	0	0.0065	0.2196	0	0
MSTRG.101073	2.0714	0.8883	0.0838	5.7212	0.1824	0	0.138	0.4696
MSTRG.101078	2.0849	0	0	0	0	0	0	0
MSTRG.101091	9.2893	120.889	12.7406	8.206	24.8681	12.6544	95.3811	15.1487
MSTRG.101099	0.1039	0	0.0685	0.6469	0.0158	0.0122	0	0.0507
MSTRG.101116	0	0	0	0	0	0	0	0
MSTRG.101134	9.4828	2.7402	3.0147	0.9439	2.1336	8.5042	0.0143	3.0304
MSTRG.101135	5.4736	0	0.0132	0	0	0.1471	0	0
MSTRG.101139	0	0	0	0	0	0	0	0
MSTRG.101141	0	0	0	0	0	0	0	0
MSTRG.101152	0.0561	2.7776	0.4795	0.9742	1.7802	0.018	2.8526	0.8329
MSTRG.101154	0	2.9164	0.055	0.3218	0.114	0.0054	0.2805	0.2798
MSTRG.101159	0	0.1771	0	0	0.2645	0	0.2526	0
MSTRG.10116	0.2278	1.6396	1.5064	1.2698	1.1547	2.657	0.0937	1.4642
MSTRG.101164	0.1192	0	0	0	0	0	0	0
MSTRG.101182	3.2683	0.7841	2.6121	2.8767	0.5347	0.891	0.482	1.7967
MSTRG.101184	0.0431	7.3259	0.0158	0	0.077	0	1.5038	0.91
MSTRG.101194	3.8816	0.022	0.7248	0.1061	0.6614	0.4503	0.0837	1.8352
MSTRG.101233	0.4271	4.345	4.0939	3.8303	2.6765	10.0166	0.1807	2.8923
MSTRG.101235	2.807	9.2641	13.7619	19.1175	13.5697	31.6453	1.5245	23.2577
MSTRG.101243	0	0	0	0	0	0	0	0
MSTRG.101273	1.6733	0	0.9138	0.0369	0.3198	0	0	0.0941
MSTRG.101277	0.7807	0.3237	0.8962	0.4765	1.3737	5.1021	0.918	1.7297
MSTRG.101278	3.6339	4.5858	4.0107	5.2143	0	5.4911	0	3.717
MSTRG.101284	0.1137	0.3074	0	0.0443	0.004	0	0	14.276
MSTRG.101286	1.7339	1.6339	1.9078	8.3446	2.8005	5.685	0.3786	4.6713
MSTRG.101288	0	0	0	0	0.0925	0	0	0.0816
MSTRG.101292	0	1.0318	0.2189	0.4046	0	1.163	0.08	0.8133
MSTRG.101295	0.347	0.4006	0.3886	0.2198	0.0627	0	0.3475	0
MSTRG.101300	4.4339	6.7527	5.1661	1.9705	1.6216	2.1994	3.3231	3.8234
MSTRG.101312	0.2377	0.0173	1.6336	5.2231	0.0103	5.8296	0.3239	0.9877
MSTRG.101317	0	0	0	0.0535	0.0501	0.1878	0	0.1098
MSTRG.10133	3.905	0.5197	3.7907	3.7553	3.6782	1.7186	0.6408	3.5541
MSTRG.101331	0	0	0	0	0	0	0.0883	0
MSTRG.101332	6.7183	0.8357	18.2388	14.7954	27.1099	10.8327	3.3994	9.2218
MSTRG.101340	0	0	0	0	0	0	0	0
MSTRG.101367	1.8917	0.8708	1.0165	0.7508	3.5765	1.2397	1.7822	2.0293
MSTRG.101377	0	0	0	0	0	0	0	0
MSTRG.10140	1.1293	0.0287	1.081	0.9131	1.9669	2.2694	0.2479	1.0863
MSTRG.101403	0.1389	0.8225	1.1845	1.0089	0.9416	3.8636	0.0367	2.9047
MSTRG.101406	0.236	0.1995	0.3754	0.4379	1.0098	2.7377	0.6273	1.2397
MSTRG.101408	0	0	0	0	0.035	0	0	0
MSTRG.101412	0	0	0	0	0	0	0	0
MSTRG.10143	0	0	0	0	0	0	0	0
MSTRG.101467	111.388	62.545	123.462	42.8831	11.4203	21.1764	111.386	8.4466
MSTRG.101470	6.3082	3.7655	5.5974	2.6452	10.8113	7.2768	4.4615	10.9026
MSTRG.101478	0.1545	0.4086	0.5954	0.3906	0.5087	0.8113	0.9408	0.3388
MSTRG.10148	0.0429	0	0	0	0	0.0246	0.9196	0
MSTRG.101480	0.0957	0.0139	0.3238	0.2431	0.4838	0.2543	0.1485	0.0736
MSTRG.101494	1.4428	0.0143	0.5511	0.1608	0	0.1417	0	0.1101
MSTRG.101497	0.7172	0	0.4324	0.6314	0	0	0	0.8948
MSTRG.101500	0.0685	0	0	0	0	0	0.0737	0
MSTRG.101502	1.6245	0	0.0828	0.0621	0.0829	0.2152	0	0
MSTRG.101506	5.7317	10.3291	4.8443	7.6844	1.7817	6.1734	0	8.2498
MSTRG.101511	0.9805	0.072	0.8639	0.4464	6.0836	1.182	0.1232	1.696
MSTRG.101512	10.1066	0	0.0039	0	0	0	0	0
MSTRG.101513	0.2368	0	0	0	0	0	0	0
MSTRG.101519	0.0272	16.388	0	0	0	0	2.5117	0.011
MSTRG.10154	0.3718	0	0	0	1.4578	0	0	0
MSTRG.101540	0	23.4797	0	0	0	0	2.6687	0.0692
MSTRG.101545	14.1323	6.5709	3.3336	0.5218	2.6054	8.633	3.8763	3.2122
MSTRG.101548	1.5948	1.0596	1.3138	1.0436	0.427	1.1759	0.8812	1.2417
MSTRG.101562	5.2157	0.9284	7.4878	6.4614	3.3855	7.692	3.3698	6.6249
MSTRG.101567	3.1813	0	0.1319	0	0	0	0	0
MSTRG.101573	0	0.1405	0	0.0771	0.0885	3.8516	0	1.7346
MSTRG.101593	0.0239	0	0	0	0.6906	0	0	0
MSTRG.101603	0	0	0	0	0	0	0	0
MSTRG.101608	0	0.0691	0.7752	0	1.1087	0	0	0
MSTRG.101609	0	0	0	0	0	0	0	0
MSTRG.101610	0.1116	0	0	0	0	0	0	0
MSTRG.101613	0.985	0.6928	1.0702	0.5332	2.519	1.7988	0.8079	2.8869
MSTRG.10162	0.8226	0.1158	0.4454	0.3069	6.7882	0.8429	0	0.8895
MSTRG.10163	2.0505	1.1222	2.1822	0.6389	13.0613	1.6927	0.0545	2.8445
MSTRG.101644	0	0	0.0786	0.0761	0.0979	0.0694	0	0
MSTRG.101645	0.2713	0.0226	3.5785	3.0662	4.7005	9.393	0.1497	16.046
MSTRG.101651	1.026	0.4113	2.9405	0.2841	5.158	1.7159	0.2652	4.7987
MSTRG.101653	9.1327	7.0857	17.9881	10.3741	13.1476	26.1019	9.3648	9.7358
MSTRG.101666	0.5959	0.417	1.0422	0.9274	0.4954	1.4951	0.1449	0.8311
MSTRG.101673	0	0	0	0	0.0886	0	0	0
MSTRG.101682	0.1023	0.1233	0.7435	1.1336	0.7835	2.5116	0.0082	7.6929
MSTRG.101683	2.8324	2.4213	6.5217	6.6037	3.7073	6.8321	8.1207	7.2615
MSTRG.101685	0.3729	0.1383	1.781	3.131	2.3186	10.4105	0	36.189
MSTRG.101690	2.3268	0.3613	0.7344	0.2303	0.1876	0.1803	0.2303	0
MSTRG.101699	0	0	0	0	0	0	0	0
MSTRG.101715	0.5859	0	0.2388	0.8562	0.0961	0.3078	0.0634	1.3045
MSTRG.101734	0	11.9925	0	0	0	0	1.0072	0
MSTRG.101739	0	0	0	0	0	0	0.2409	0
MSTRG.101742	0	1.3705	0	0	0	0	0.4025	0
MSTRG.101752	1.1835	0.0416	0.6221	0.7283	0.0251	0.2882	0.1	0.1338
MSTRG.101754	0.0111	0	0.0112	0	0	0	0	0
MSTRG.101769	0.0176	0	0	0.1072	0	0	0	0.1247
MSTRG.10178	4.9301	1.5144	3.9124	3.2094	2.0559	3.8548	2.186	5.0043
MSTRG.101790	0	0	0	0.097	0.1321	0	0	2.9025
MSTRG.101795	0.1304	0.0729	0.1295	0	0	0	0.0267	0.0529
MSTRG.101804	0.1463	0	0.0544	0	1.3001	0	0	0
MSTRG.101805	2.8227	0.0087	0.0882	0	2.1089	0.0571	0.1612	0
MSTRG.101811	0	0	0	0	0	0	0	0
MSTRG.101830	2.2571	1.4596	1.702	0.7763	2.0994	0.68	0.9508	0.9285
MSTRG.101842	0.0755	0.0774	0.1836	0.3561	0.0527	0	0.0345	0.1817
MSTRG.101843	0.3465	6.7392	0	0	2.2171	8.2695	2.7495	0
MSTRG.101845	32.2794	12.776	16.4685	15.5556	28.0686	22.6521	10.3803	46.439
MSTRG.101860	2.7603	3.1181	3.5755	2.0802	2.3022	3.997	2.3775	7.1589
MSTRG.101876	0	0	0	0	0	0	0	0
MSTRG.101888	0.2627	0.7237	0.6631	1.1395	0.5718	0.258	0	0.4834
MSTRG.101897	0	0.098	0	0	0	0	0.6258	0
MSTRG.101898	0	17.5146	2.44	0	0.4434	0	3.3759	0.0243
MSTRG.101899	0	0.1738	0	0	0	0	0	0
MSTRG.10191	0.0063	0	0.0355	10.3197	0	0	0	0
MSTRG.101916	0	0	0	0.0308	0	0	0	0
MSTRG.101945	1.6612	0.0504	2.5001	0.7254	4.0104	0.7917	0.1968	2.6341
MSTRG.10195	17.6375	2.8598	8.1457	12.3574	10.9661	24.0283	0.6379	40.5744
MSTRG.101951	0	0	0	0	0	0	0	0
MSTRG.101957	2.7047	0	1.6615	0.302	0.4159	0.5231	0.3131	1.8971
MSTRG.101958	0.0327	0.6726	0.0702	0.0877	0.1216	0	0.0993	0.5085
MSTRG.101975	0.9919	1.5349	1.495	0.1891	3.2069	4.2843	4.245	1.0678
MSTRG.102019	0	0	0	0	0	0	0	0
MSTRG.102022	0.1383	2.1352	0	0.2474	0	0	0.7828	0.1238
MSTRG.102024	0	0	0.6755	0	0.1623	0	0.0201	0
MSTRG.102086	0	0	0	0	0	0	0	0
MSTRG.102087	4.1946	0.5256	2.4819	0.2009	0.2434	2.34	3.7857	2.1976
MSTRG.102088	0.1549	0.081	0.18	0.0567	0.0189	0.1916	0.126	0.2056
MSTRG.102091	0	0	0	0	0	0	0	0
MSTRG.102109	0.4127	0	0.5811	0	0.6963	0	0	0.1011
MSTRG.102119	3.6943	0.8351	2.5342	5.6253	1.201	5.2632	3.4704	3.2812
MSTRG.102120	0.2274	0	0.2255	0.8045	0.297	0.6512	0.1141	0.736
MSTRG.10214	1.3106	0	0.0383	0	0.1197	0	0.0555	0
MSTRG.102151	0	0	0	0	0	0	0	0
MSTRG.102152	6.988	0.0396	2.2312	1.08	1.276	0.2059	1.6035	1.1977
MSTRG.102158	0	0.8655	0	0	0	0	0.1391	0.2418
MSTRG.102192	0.199	0.7843	0.243	0.2114	0.2604	0.2538	0.0855	0.1244
MSTRG.102210	0.046	0	0.0163	0.0159	0	13.4537	0.0182	0.256
MSTRG.102211	0	0	0	0	0	0	0	0
MSTRG.102227	0.6453	0.9203	0.2261	0.1269	0.6717	0.4502	0.1974	0.4601
MSTRG.102228	4.297	6.6283	4.5323	3.3407	5.3832	11.69	10.1364	5.9377
MSTRG.102245	0.1002	0.0597	0.0715	0.0551	0.2641	0.621	0	0.0439
MSTRG.102253	0	0	0	0	0	0	0	0
MSTRG.102254	0.0067	0	0	0	0	0	0.8876	0
MSTRG.10227	0.2564	0.4618	0.1376	0.5206	0.2698	0.03	0	0.1082
MSTRG.102278	0.1396	0	0.0365	0.3815	0.0629	0.0467	0	0.8006
MSTRG.102281	0	0	0.3291	0.86	0	0.9183	0.2571	1.066
MSTRG.102289	0	0	0.0628	0.4374	0	0	0	0.0206
MSTRG.102296	0	0	0	0	0	0	0.0633	0
MSTRG.102299	0.7131	0	0	0	1.0519	0	0.1835	0
MSTRG.102304	0	0	0	0	0	0	0	0
MSTRG.102308	0	0	0	0	0	0	0	0
MSTRG.102319	0	0	0	0	0	0	0	0
MSTRG.102326	0.3802	0.0337	0.3327	0.3536	1.2655	0.4357	0.0232	0.5665
MSTRG.102337	3.8262	0.4001	1.2845	0.9036	3.1223	2.8409	1.4287	2.0881
MSTRG.102360	0	0	0	0	0	0	0	0
MSTRG.102361	0	0	0	0	0	0	0	0
MSTRG.102369	0	0	0	0	0	0	0	0
MSTRG.102370	5.5235	1.2024	3.3426	2.0664	2.3549	6.2071	5.4327	2.8668
MSTRG.102427	2.7336	0.4107	0.8318	0.2439	2.6382	0.4716	1.0528	0.8172
MSTRG.102438	0	0	0	0	0	0	0.4933	0
MSTRG.102439	0	0	0	0	0.0375	0	0.6261	0
MSTRG.102449	11.7066	0.5665	11.2528	0.5961	3.0499	0.5407	0.3306	0.8413
MSTRG.102459	0	0	0	0	0	0	0	0
MSTRG.102472	0	0	0	0	0	0	0	0
MSTRG.102473	0	0	0.0796	0	0.4596	0	0	0
MSTRG.102481	0.0068	0	0	0	0	0	0.0041	0
MSTRG.102502	0	0	0	0	0	0	0	0
MSTRG.102503	1.4746	0	0.1029	0	0	0	0	0
MSTRG.102526	0	0	0	0	0	0	0	0
MSTRG.102535	0	0.4884	1.2961	1.559	1.1044	3.945	0.3355	1.9777
MSTRG.102537	0	0	0	0	0.0341	0	0	0
MSTRG.102557	3.1727	1.8772	0.8984	1.1332	2.5305	0.1203	5.8439	1.1208
MSTRG.102558	0.0083	0.0019	0.0012	0.0511	0.0367	0.0017	0	0.6645
MSTRG.102564	0.0292	0	0	0	0	0.0308	0	0
MSTRG.102592	0	0	0	0	0	0	0	0
MSTRG.102597	0.0498	16.2073	0	0.1216	0	0.2971	2.8173	0.1451
MSTRG.102598	0	5.4491	0	0	0.0152	0	2.0408	0
MSTRG.102606	0	0	0	0	0	0	0	0
MSTRG.10261	0	0	0	0	0	0	1.1804	0
MSTRG.102623	1.1794	0.8452	2.6623	0.2496	3.9023	0.6101	0.2101	0.3695
MSTRG.102629	4.0702	2.6183	7.0888	3.7457	3.9575	3.4522	2.5354	2.4045
MSTRG.102649	0	0	0.1203	0	0.721	0	0	0
MSTRG.102699	0	0	0	0.0407	0.4276	0	0	0
MSTRG.102705	0	0	0	0	0	0	0	0
MSTRG.102714	0	0	0	0	0	0	0	0
MSTRG.102729	2.4293	0.1759	1.1563	1.1865	0.2347	2.4516	0.8857	1.5104
MSTRG.102745	0	0	0	0	0.0598	0	0	0
MSTRG.10275	0	0	0	0	0.2555	0	0	0
MSTRG.102756	0	0	0	0	0	0	0	0
MSTRG.102757	0	0	0	0	0	0	0	0
MSTRG.102777	4.9478	0.4973	2.6019	1.9504	0.657	1.1642	0.4309	1.4705
MSTRG.102779	7.652	3.1469	4.2714	1.189	5.6334	6.3378	7.0194	2.0495
MSTRG.1028	0	0	0	0	0	0	0	0
MSTRG.102815	17.4646	0.4169	0.807	0.0171	0.3967	0.0452	1.3587	0.0131
MSTRG.102816	2.0552	0	0.1404	0	0.1983	0	0.1073	0
MSTRG.102817	19.5825	0.2053	1.4469	0.0691	1.2017	0.0849	1.1377	0
MSTRG.102823	0.8574	0	0.0994	0.0746	0	0	0.037	0.2556
MSTRG.102829	1.1045	0.1597	2.1625	2.1644	0.9986	0.0668	1.0622	0.9096
MSTRG.102830	0.7246	0	1.1945	2.539	0.2185	0.3027	0.3837	0.6664
MSTRG.102885	0	0	0	0	0	0	0	0
MSTRG.102894	1.3397	0	0.1266	0	0.1045	0.7436	0.1225	0.5923
MSTRG.102916	6.0005	1.352	1.3392	0.9518	0.3724	7.7031	1.9786	3.3698
MSTRG.10292	0.2038	10.2751	0.2829	0.2737	0	0.3888	0.9255	0.2114
MSTRG.102926	0	0	0.0542	0	0	0	0	0
MSTRG.102930	0.7556	0.5603	2.4268	4.0802	0.6884	4.539	0.5087	1.4417
MSTRG.102933	0.1023	0.1973	0.1814	0.1313	0.1993	0.498	0.0267	0.0663
MSTRG.102941	0	0	0	0	0.1382	0	0	0
MSTRG.102951	0.1046	0.0506	0	0	0.027	0	0.0101	0
MSTRG.102969	0.0351	0.1715	0.1608	0.7324	0	0.3378	0	0.637
MSTRG.102990	0.508	0.4373	0.4987	0.4247	0.2303	0.8262	0.0992	0.7919
MSTRG.102997	0.5251	0.1057	0.5643	0.4422	1.2902	0.0255	0.2801	0.5195
MSTRG.103024	0	0	0	0	0	0	0	0
MSTRG.103035	0	0.0702	0.3153	0.7806	0.3084	0.0507	0	0.3938
MSTRG.103040	0	0	0	0	0	0.9737	0.836	0
MSTRG.103050	0	0.2899	0.0813	0.1679	0.8667	0.0575	0.1599	0.1214
MSTRG.103072	0	0.0253	0.1311	0.3107	0.0984	0.1507	0.1566	0
MSTRG.103083	60.6278	37.2035	38.5435	20.6948	36.9823	44.295	79.1933	35.2449
MSTRG.103098	0	0	0	0	0	0	0	0
MSTRG.103115	0.0259	17.047	0.026	0.1173	0	0.221	4.2454	0.1801
MSTRG.103116	0.0288	4.4602	0	0.0467	0	0.0771	1.1984	0
MSTRG.103147	0	0	0.0151	0	0	0	0	0
MSTRG.103164	0	0	0	0	0	0	0	0
MSTRG.103166	0.0337	0.1552	0.3485	0.184	0.0243	0.2612	0.1569	0.5721
MSTRG.103174	1.8438	0	0.2489	0	0	0	0.1128	0.2129
MSTRG.103176	1.3154	0	0.0642	0	0	0	0.2148	0.0582
MSTRG.103192	2.8827	0.0679	2.1141	1.3426	1.7316	4.0137	0.4863	1.8947
MSTRG.10320	0	0	0.0383	0	0	0	0.0271	0
MSTRG.103210	0.491	0.0423	0.7508	0.4709	0.2772	0.3163	0.0292	0.7804
MSTRG.103211	0	0	0	0	0	0	0.0261	0
MSTRG.103215	0	0	0	0	0	0	0.0278	0
MSTRG.103216	1.7106	0	1.859	0.3685	0	0.1421	0	0.3255
MSTRG.103218	0.5907	1.3641	0.4688	0.2947	0.3737	0.4032	0.0802	0.3691
MSTRG.10323	2.1759	0	0	0	0.4286	0	0	0
MSTRG.103272	0	0	0.0217	0	0.1992	0.0091	0	7.0044
MSTRG.103284	0	0.461	0	0	0	0	0	0
MSTRG.103287	11.4471	6.8751	17.6161	31.7997	8.1977	44.0899	8.464	23.037
MSTRG.103290	1.1548	0.0535	0	0	0.8738	0	0.2311	0
MSTRG.103294	4.0906	0	0.0311	0	0	0	0.0747	0
MSTRG.103295	0	0	0	0	0	0	0	0
MSTRG.103300	0.2392	1.0477	0.4009	0.1093	0.2584	0.1218	0	0.5342
MSTRG.103304	6.4202	0.8634	3.4502	0.7132	3.3543	1.2606	2.1453	2.4719
MSTRG.103308	0	0	0	0.0484	1.5313	0.0448	0	0
MSTRG.103317	5.3507	12.2492	14.3422	11.6123	11.6868	9.9792	7.1379	11.8697
MSTRG.103318	6.0545	0	0.216	0.0383	0.3561	1.7591	0.0327	0.5918
MSTRG.103323	0.5124	0	1.5043	0.1678	0.547	0	0	0
MSTRG.103332	2.2847	0.8209	4.8852	12.3467	1.5779	27.367	1.2897	17.222
MSTRG.103333	0.0523	0	1.5405	1.3319	0	6.0779	0	4.0467
MSTRG.103342	0	0	0.1413	0	0	0	0	0
MSTRG.103348	0.3028	0.0174	0.2822	0.2941	0.0977	0.555	0.0196	0.4018
MSTRG.103380	2.9507	0.0162	1.6312	0.0168	0.2699	0	0	0.0109
MSTRG.103382	0	0	0	0	0	0	0	0
MSTRG.103395	2.9335	4.8743	4.0129	0.2191	0.434	0.7575	9.9117	0.6993
MSTRG.103399	0	0	0	0	0	0	0	0
MSTRG.103410	0.6582	0.0232	0.952	0.6537	0.8315	0.4979	0.3376	0.6279
MSTRG.103428	0	0	0.0814	0	5.4884	0	0	0
MSTRG.103429	0.0442	0	0.0392	0.2453	7.3701	4.4664	22.5235	0.2542
MSTRG.103431	0.0019	0.0201	0	0	0.0194	0	0	0
MSTRG.103450	1.8736	0.1171	1.3415	0.5632	1.1442	1.0381	0.8933	1.7557
MSTRG.103459	0.7864	12.0587	2.1661	1.464	3.116	0.962	2.3559	6.5253
MSTRG.103462	0.5562	0	0.5826	0.3021	0.1412	0.2016	1.0307	0.5196
MSTRG.103494	0	0	0	0	0	0	0	0
MSTRG.103504	0	0.1568	0.1577	0.1331	0.3309	0	0.0686	0.226
MSTRG.103517	0	0	0	0	0	0	0	0
MSTRG.10354	0	0	0	0	0	0	0	0
MSTRG.103540	0	0	0	0	0	0	0.6023	0
MSTRG.103543	0.0265	0.547	0	0.4496	0	0	0	0.0375
MSTRG.10355	0	0	0	0	0	0	0	0
MSTRG.103562	0.0313	0	1.0377	1.6142	0.3534	1.2779	0.8698	0.7722
MSTRG.103566	0.0417	0	0.0486	0	0	0	0	0.0965
MSTRG.103569	0.7302	0.4532	0.1933	0	0	0	0.7381	0
MSTRG.103580	0.9155	0.6095	3.1791	3.153	0.0154	1.9055	0.1539	2.9605
MSTRG.103590	0	0	0	0	0	0	0	0
MSTRG.103596	2.9654	0.0336	3.7121	0.054	0.0827	0.1955	1.4787	0.1536
MSTRG.103598	9.1701	3.4452	3.5717	6.8743	8.4709	6.874	3.4423	6.0293
MSTRG.103599	15.5095	4.2039	5.3137	5.3435	9.6444	5.9776	6.3959	4.3354
MSTRG.103616	4.1329	0.279	3.2259	2.015	1.5151	1.9744	0.8381	0.7827
MSTRG.103629	0.3068	0.0476	0	0	0	0	0	0
MSTRG.103630	0.4063	0.1298	0.2952	0.4516	0.2395	0.4041	0.0794	0.705
MSTRG.103634	0.2149	0	0	0	0	0	0	0
MSTRG.103639	3.0092	1.6892	2.4177	3.1451	2.2266	7.5665	3.8567	2.3963
MSTRG.103644	0.2775	0.2796	1.0774	0.0318	0.0392	0.0456	0.0795	0.1482
MSTRG.103645	9.6041	2.6782	9.8892	9.0832	4.8393	2.0837	2.829	3.1663
MSTRG.103650	1.7766	1.5856	2.702	1.844	1.4543	9.3995	0.7049	0.5755
MSTRG.103661	0.1324	0.1159	10.9386	0.415	1.1501	0.2153	0.2271	4.678
MSTRG.10367	0	0	0	0	0	0	0	0
MSTRG.103670	0.4978	0	0	0	0.0555	0	0	0.0899
MSTRG.103704	2.9816	3.6464	2.9468	1.7862	3.0225	7.6531	0.1162	2.9733
MSTRG.103705	2.5688	10.7195	3.0231	2.7226	3.1411	13.6317	1.9505	3.4168
MSTRG.103708	0.0357	0.1454	0	0	0	0	0	0
MSTRG.103755	0.4193	0	2.9442	0.6518	0.64	2.5632	0.0127	7.0799
MSTRG.103764	14.8407	3.2015	9.6002	4.7855	6.4249	11.776	10.0018	7.0075
MSTRG.103768	0.1212	0	0	0	0.2325	0	0.0768	0
MSTRG.103809	2.3192	0	0.1895	0	0	0	0	0
MSTRG.103817	0	0	0.0015	0	0.0002	0	0	0.0018
MSTRG.103825	0.0653	0	0.0314	0	0	1.2396	0.0508	0
MSTRG.103826	0	0	0	0	0	1.9735	0	0
MSTRG.103834	0	0	0	0	0.6142	0	0.491	0
MSTRG.103841	1.0687	2.2734	0.6184	0.285	3.4014	1.0868	0.4887	0.3113
MSTRG.103866	6.7159	1.4063	5.168	7.7052	2.5159	6.3344	4.0228	6.3379
MSTRG.103892	0.3243	0	3.4225	0.0315	2.394	5.2311	0	1.6373
MSTRG.103905	1.0623	5.6499	1.6142	2.0991	1.5387	1.8343	1.7423	2.5043
MSTRG.103930	0	0	0	0	0	0	0	0
MSTRG.10394	1.1364	0.7631	1.0637	0.3178	0.5254	1.4845	2.6688	0.8112
MSTRG.103949	1.6889	0.1259	1.4757	0.7742	1.6628	2.0833	0.822	1.9247
MSTRG.103951	0	0	0	0	0	0	0	0
MSTRG.103953	0	0	0	0	0	0	0	0
MSTRG.103957	0.1882	0.0532	0.8998	0.1678	5.9517	0.0383	0	2.8463
MSTRG.103963	2.2148	0.0532	0.8043	0.1759	0.9121	0.1001	0.2549	0.2169
MSTRG.103968	0.0684	0	0	0.0643	0	1.4849	0.1614	0
MSTRG.103982	0	5.5761	0	0	0	0	0.432	0
MSTRG.103984	1.618	4.7022	2.5812	4.0389	1.5985	5.3429	0.7474	3.6683
MSTRG.103985	0.0139	0.0235	0.0086	0	0.0583	0.078	0	0.0543
MSTRG.103994	11.1917	0.0292	0.9178	0.0664	0.6699	3.5813	4.6746	0.2642
MSTRG.103995	0	0	0	0	0	0	0	0
MSTRG.103998	0	0	0	0	0	0	0	0.0183
MSTRG.103999	3.6435	1.9143	9.4111	5.361	3.7933	9.3469	1.3238	6.9075
MSTRG.104024	0.0342	0.2819	0.1225	0	0.0534	0	0	0.0417
MSTRG.104026	1.2488	0.0586	4.655	72.6127	0.8805	0.0105	0.0405	37.0073
MSTRG.104036	3.3936	2.3472	0.3898	0	0.8727	6.0512	3.6065	1.2421
MSTRG.104049	0	0	0	0	0.1084	0	0	0
MSTRG.104062	0	0	0	0	0	0	0	0
MSTRG.104063	1.2507	0.6937	1.2895	1.7576	0.8026	0.6559	0.972	0.5066
MSTRG.104072	3.0426	1.1788	3.1754	2.0243	2.6244	14.7101	5.29	6.2466
MSTRG.104073	1.4927	0.2765	2.3519	1.3235	0.5495	9.8933	3.7215	3.4051
MSTRG.104092	0.0666	0.244	0.1809	0.5843	0.2574	0.9618	0.0435	1.6533
MSTRG.104094	0	0	0	0	0	0.0216	0	0.0073
MSTRG.104101	0.0455	0.0612	0.016	0	0.0744	0	0	0.0253
MSTRG.104109	0	0	0	0	0	0	0	0
MSTRG.104110	0	0	0	0	0	0	0	0
MSTRG.104114	0	0	0.0104	0.0113	0	10.4101	0	0.0387
MSTRG.10412	0.0354	0.0509	0.4377	1.658	0.3027	0.046	0.0199	0.7977
MSTRG.104132	0	0	0	0	0	0	0	0
MSTRG.104135	2.4797	2.3705	4.1019	2.4957	2.7204	4.4845	1.9605	4.0317
MSTRG.104140	0	0	0	0	0	0	0	0
MSTRG.104154	0.018	0.3775	0	0	7.7042	0.2941	0	0.0196
MSTRG.104163	2.6827	1.1837	2.1291	0.5971	4.3192	5.5149	1.2431	1.193
MSTRG.104168	0.1336	0	0.9639	1.0463	0.6013	2.8935	0.0287	6.8804
MSTRG.104171	0.0776	0.0168	0.0827	0.0725	0	0.1101	0.0518	0.0124
MSTRG.104177	0	0	0	0	0	0	0	0
MSTRG.104180	0	0	0	0	0	0	0	0
MSTRG.104183	0.0517	0.1555	0.2463	0.0479	0	0	0.1596	0.0293
MSTRG.104184	0	0	0	0	0	0	0	0
MSTRG.104204	0.1224	0	0	0	0	0.0349	0	0.0322
MSTRG.104209	0.7121	0	0	0.1875	0	1.8459	0	1.1079
MSTRG.104213	0	0	0	0	0	0	0	0
MSTRG.104218	0.4983	0	0.0187	0	0.2615	3.3041	0.1609	0
MSTRG.104228	0	0	0	0	0	0	0	0
MSTRG.104243	3.2647	4.1846	2.7213	1.5416	3.6577	3.5131	3.6023	3.6019
MSTRG.104245	1.258	0.0144	0.07	0.713	0	0	0	0.1477
MSTRG.104258	0.0145	0.1434	0.1317	0.2454	1.1254	1.4334	0	0.2814
MSTRG.104264	17.3082	8.2241	0.0115	0	0	0.9695	2.0787	0.1355
MSTRG.104268	0	0	0	0	0	0	0	0
MSTRG.104278	0	0	0.026	0.0346	0	0	0.0346	0
MSTRG.104281	0	0	0	0.0272	0.554	0.2817	0	0
MSTRG.104282	0	0	0	0.0132	0.2528	0.0235	0.0394	0
MSTRG.104286	21.2393	3.4578	13.3138	10.9276	11.7273	7.4516	6.779	10.0869
MSTRG.104292	0	0	0	0	0	0	0	0
MSTRG.104346	0	0	0.0212	0	0.9228	0	0.0121	0
MSTRG.104350	1.8114	0.1975	0.0538	0.1717	0.1554	0.0178	0.1441	0.3729
MSTRG.104372	0	0	0	0	0	0	0	0
MSTRG.104377	8.6985	0.2842	0.9697	0.9701	0.7513	1.937	1.0648	1.2873
MSTRG.104378	0.6291	0.0635	0.1194	0.0432	0.0751	0.4021	0.1166	0.2619
MSTRG.10438	0.0935	719.374	0.3579	0.1852	1.0146	0	131.2	0.8332
MSTRG.104391	0	0	0	0	0	0	0	0
MSTRG.104397	0	0	0	0	0	0	0	0
MSTRG.1044	0.2027	0	0	0	0	0	0	0
MSTRG.104401	0	3.6436	0	0	0	0	0.6479	0.0148
MSTRG.104408	0.37	0.1475	1.2655	1.3689	1.183	1.4573	0.1908	1.5661
MSTRG.10441	6.5293	3.2435	7.4969	4.4078	8.2477	6.3167	6.6785	4.6273
MSTRG.104414	0.5477	0.4844	0.4828	1.8561	0.3341	0.4586	0.0339	3.66
MSTRG.104423	0	0	0	0	0	0	0	0
MSTRG.104426	0	0	0	0	0	0	0	0
MSTRG.104434	0.0517	0.0982	0.375	0.2425	0.6101	0.9258	0	0.2305
MSTRG.104436	4.8643	0	0	0	0	0	5.8929	0
MSTRG.104437	3.6913	0	0	0	0	0	5.1787	0
MSTRG.104459	0.154	0	0.4887	0.9375	1.0876	0	0.1165	1.7208
MSTRG.104479	1.5866	0	0.067	0	2.5517	0	0.8808	0
MSTRG.104484	0	0	0	0	0.9011	0	0	0
MSTRG.104500	5.5357	0	0.284	0	0.5986	0.1044	0.2918	0.2304
MSTRG.104515	0	0	0	0	0	0	0	0
MSTRG.104516	0.9566	0.0098	0.5303	0.2908	1.0429	0	0.0766	0
MSTRG.104518	2.0079	0.0473	0.0369	0	0.5976	0.1134	0.0168	0.0214
MSTRG.104526	0	0	0	0	0	0.0209	0	0
MSTRG.104538	1.1066	0.0795	1.3175	0.4636	1.617	1.0138	0.44	1.1754
MSTRG.104542	1.1672	0.1301	0.8327	0.4371	0.7275	0.7293	0.3446	0.4508
MSTRG.104544	0.7716	0	1.7853	5.0545	0.7419	1.0886	0.544	1.4462
MSTRG.104552	1.9322	0	0.6742	0	1.7927	0	0	0
MSTRG.104555	0	0	0	0	0	0	0	0
MSTRG.104558	0	0	0.0559	0	0.0089	0	0.1777	0
MSTRG.104567	0.0722	0.0428	0.4162	0.1074	5.7984	2.407	0.0027	7.9416
MSTRG.10457	0	0.5484	0.0286	0.2872	0	0.0195	0.1077	0.1231
MSTRG.104606	0.0274	0	0	0.0146	0.0562	0.0142	0.145	0
MSTRG.104611	0	0	0	0	0	0	0	0
MSTRG.104627	4.3284	21.2339	5.3264	3.9933	5.8574	13.8992	5.2435	6.577
MSTRG.104628	1.8266	7.5901	1.4862	1.0065	1.5409	5.4925	1.5996	2.3564
MSTRG.104632	0	0	0	0	0	0	0	0
MSTRG.104633	1.25	0.0113	9.1557	0.4102	3.1263	2.455	0.2799	0.6742
MSTRG.104650	0	0.0472	0.0098	1.4013	0	0	0	0.1538
MSTRG.104666	0.731	1.6821	1.9992	2.7099	0.8026	1.7693	1.1428	0.5848
MSTRG.104674	0	0	0.4016	0	0.3906	0.0379	0	0.2606
MSTRG.104700	0	0	0.1051	0.5225	0.1221	0.3494	0	0.5865
MSTRG.104707	0.4091	0.0298	0.8555	0.2216	0.4394	0.3541	0.0762	0.9131
MSTRG.104711	0	0.0274	0.2438	0	0.0553	0	0.874	0.5635
MSTRG.104712	0.0411	0.0782	0.0427	0.0646	0.0401	0	0.1754	0.0724
MSTRG.104713	0	0	0	0	0	0	0	0
MSTRG.104715	0	0.3833	0.675	0.7761	0	8.4534	0.0184	1.6909
MSTRG.104748	0	0	3.488	0	0	5.7837	0	0.8425
MSTRG.104749	7.6952	0	6.0465	9.2687	0	24.6107	0	12.8777
MSTRG.104756	0.2096	0.1326	1.4618	0.6115	0.9375	0.5429	0.4575	0.9482
MSTRG.104757	0.9564	0	0.7707	0.5612	1.7486	0.0585	1.2394	0.1587
MSTRG.104761	0	2.3165	0	0	0	0	0.1001	0
MSTRG.104774	0	21.6951	0	0	0	0	3.6308	0
MSTRG.104793	0.1431	0.0288	3.5862	20.0626	0.9902	0	0.2032	2.3121
MSTRG.104801	0.9065	0	0.7487	1.4185	0.2153	0.4406	0.2751	0.6378
MSTRG.104814	0	0	0.0353	0	0.0872	0	0	0
MSTRG.104820	0.104	0.0322	0.1377	1.5728	25.2524	26.9864	0.6244	16.0695
MSTRG.104836	5.3645	0	0	0	0	0	0	0
MSTRG.104847	0	0.0614	0.4333	0.3432	0.2108	0	0.0693	0.2913
MSTRG.104851	0	0	0	0	0	0	0	0
MSTRG.104852	0	0	0	0	0	0	0	0
MSTRG.104855	0	0	0	0	0	0	0	0
MSTRG.104864	0.1077	0	0	0	0	0	0.0973	0.0164
MSTRG.104881	0	0	0	0	0	0	0	0
MSTRG.104898	0.027	0	0.0237	0.0563	0.2138	0	0	0
MSTRG.104908	6.9074	3.2301	8.8993	8.7503	6.9244	19.1926	0.0674	8.4293
MSTRG.104909	0	0	0	0	0	0	0	0
MSTRG.104924	0.1341	0	0.1772	0.4778	0.1586	0.5432	0	0.8555
MSTRG.104946	0	0.0387	0	0.0049	0	0.0038	0	0.0028
MSTRG.104951	0	0	0	0	0	0	0	0
MSTRG.104967	5.7749	7.7035	13.3797	1.7839	17.5734	2.4426	8.4414	8.1244
MSTRG.104971	0.0185	0.1186	0.3088	0.1476	0.6457	0.0732	0.0698	0.3948
MSTRG.105012	0	0	0	0	0	0	0	0
MSTRG.105026	0	5.6905	0	0	0	0	0.5582	0
MSTRG.105027	0	4.8137	0	0	0	0	0.9687	0
MSTRG.105029	0	6.3275	0	0	0	0	0	0
MSTRG.105036	1.3989	1.0211	1.6368	2.146	1.3232	1.8897	0.5979	0.8586
MSTRG.105046	0.0642	1.2713	0.0227	0	0.0718	0	0	0.0185
MSTRG.105052	3.7317	7.7376	6.8796	6.2185	3.6824	4.4996	5.2232	5.1412
MSTRG.105053	0.0788	0.0679	0.0447	0.025	0.0403	0.0176	0.2189	0.046
MSTRG.105056	0	0	0.414	0	1.0824	0.0169	0.0264	0
MSTRG.105065	0	0.9216	0	0	0	0	0.0814	0.0197
MSTRG.105066	1.9128	0.0942	0.4662	0.2401	1.4127	1.3746	0.8466	0.7336
MSTRG.105077	0	0	0	0	0	0	0	0
MSTRG.10508	0.1311	0	0.2745	0	0.3826	0.5613	0	0.1376
MSTRG.10511	0	0	0.1102	0	0.071	0	0	0
MSTRG.105164	0	0.8343	0.0203	0	0	0.701	0.0696	0
MSTRG.105165	0	0	0	0	0	0	0	0
MSTRG.105167	0	0.1897	0	0	0	0	1.5037	0
MSTRG.105196	0.279	0.0815	0.2335	0.4469	0.3159	0.9783	0.0621	1.5462
MSTRG.105203	0.2355	5.2826	0.355	4.0449	0	6.724	0.9841	0.6031
MSTRG.105206	7.4006	1.5139	3.7207	3.1655	0	4.2681	0	3.9878
MSTRG.10521	0	0	0	0	0	0	0	0
MSTRG.10522	0	0	0.4093	2.8896	0	0.0721	0	0.1318
MSTRG.105222	0	0	0	0	0	0	0	0
MSTRG.105223	0	0	0.4697	0.1164	0.0389	0.0838	0	0.0434
MSTRG.105225	0	3.173	0	0	0.1849	0.1388	0.4717	0.0775
MSTRG.105235	0	0	0.054	0	0.0567	0	0.1473	0.0284
MSTRG.105236	0	5.2098	0	0	0	0	40.2049	0.0142
MSTRG.10524	1.5614	0.3462	1.2718	2.9437	0.7275	1.6777	0.2719	2.8588
MSTRG.105255	1.442	0.1824	4.455	12.5268	4.368	8.2459	0.7893	6.4109
MSTRG.105271	0	0	0	0	0	0	0	0
MSTRG.105293	0.0201	0	0.2216	0.1737	0.1207	0.0915	0	0.0668
MSTRG.105310	0	0	0	0	0	0	0	0
MSTRG.105319	2.9804	0.6925	0.9164	0.615	1.6264	2.5521	4.565	1.8691
MSTRG.105324	2.1796	0.8004	2.1757	5.664	2.2792	31.3104	0.0754	91.8752
MSTRG.105343	0	0	0	0	0.8455	0.1588	0	0.0665
MSTRG.105360	0	0	0	0	0	0	0	0
MSTRG.105385	1.4237	0	0	0	0.0889	0	0	0
MSTRG.105399	0	0	0	0	0	0	0	0
MSTRG.10540	0	0	0	0	0	0	0	0
MSTRG.105402	0.1255	0.049	0.8678	56.4599	7.946	0	0	1.5229
MSTRG.105403	0.0059	0	0.4378	51.1759	2.4019	0	0	0.5672
MSTRG.105404	0	0	0.0117	4.5018	0.1686	0	0	0.0229
MSTRG.105420	3.3917	0	0	0	0	0	0	0
MSTRG.105421	0.1877	0.2057	0	0	0	0	0.0387	0
MSTRG.105424	2.3496	0	0.033	0	0	0	0.0163	0
MSTRG.105426	0	0.0387	0	0	0	0	0	0
MSTRG.105427	0	0	0	0	0	0.3228	0	0
MSTRG.105476	0.0977	0.0619	0.0289	0	0.0312	0	0.0122	0.1507
MSTRG.105492	2.6218	0.0746	1.4032	0.6352	2.9319	0.948	2.477	0.832
MSTRG.105513	0.2099	0	0.1662	0.5185	0.1373	0.2139	0.27	0.4361
MSTRG.105521	0	0	0.0327	0.0747	0	0	0	0.2727
MSTRG.105523	0.168	2.1602	0	0	1.5189	0	0.3482	0.0992
MSTRG.105524	0.0985	0	0	0	0.6146	0	0	0
MSTRG.105548	0	0	0	0	0	0	0	0
MSTRG.105573	0	0	0	0	0	0	0	0
MSTRG.105590	2.524	0.4398	3.7221	4.2321	1.2241	17.9828	5.2949	4.7752
MSTRG.105599	0	0	0	0	0.4092	0	0	0
MSTRG.105608	0	0	0	0	0	0	0	0
MSTRG.105635	0	0	0	0	0.0821	0.1649	0	0.0274
MSTRG.105658	2.0527	0.3649	1.7853	4.2428	0.101	5.366	0.5005	4.2934
MSTRG.105662	0.3563	0	0	0	0	0.1053	0	0
MSTRG.105664	0	4.8992	0.0841	0	0.1322	0	0.3882	0
MSTRG.105665	0.0226	1.96	0	0	0.3314	0.009	0.259	0.0907
MSTRG.105666	0	0	0	0	0	0	0	0
MSTRG.10567	0	0	0	0	0	0	0	0
MSTRG.105672	0	0.2743	0	0	0	0	0.1201	0.1027
MSTRG.105676	0.0058	0	0.0941	0.9771	0.0289	0	0	0.2543
MSTRG.105721	0	0	0	0	0	0	0	0
MSTRG.105726	1.9226	1.3153	5.8958	5.6219	2.9807	9.0956	1.4519	6.1126
MSTRG.105756	0.2147	0	2.3239	0.1461	0.4375	0.1346	0.229	0.1411
MSTRG.105758	0.1238	0.1491	0.7002	0.3247	0.2547	0.2361	0.566	0.1428
MSTRG.105762	0.726	0.788	0.7429	0.8512	0.6136	0.45	0.7594	0.6722
MSTRG.105766	0	0	0.1251	1.0753	0	0	0	0.1927
MSTRG.105767	0	0.7509	0	0	0.0919	0	0.1057	0
MSTRG.105769	0.0321	0	0.2472	0	0.0375	0.2458	0.0452	0
MSTRG.105771	0	0	0	0	0	0	0	0
MSTRG.105777	1.2697	0.125	0.9818	1.347	0.6768	1.2869	0.1341	1.6309
MSTRG.1058	0.1234	0	0	0	0	0	0	0
MSTRG.10580	0	0	0	0	0	0	0	0
MSTRG.105801	0	0	0	0	0	0	0	0
MSTRG.10581	1.6869	0	1.7161	0	0	0.021	0.7152	0.0225
MSTRG.105829	0	0	0	0	0	0	0	0
MSTRG.105839	1.1221	7.8713	1.0118	5.7882	0.5434	4.3971	0.7343	8.3843
MSTRG.10584	0	0	0	0	0	0	0	0
MSTRG.105849	0.9358	5.1296	0.4614	0.2914	0	0.237	0.7367	0.6243
MSTRG.105858	0.0817	0	0.1391	0.1506	0.1559	0.245	0.0177	0.6885
MSTRG.105861	3.2751	0	0.0197	0	0	0	0	0
MSTRG.105872	8.7687	1.2126	3.2622	3.7141	2.1013	0.5634	1.9209	0.5803
MSTRG.105873	0.0119	0	0.1643	0	0.091	0	0	0
MSTRG.10588	11.8838	2.8862	10.1619	4.5681	9.2281	17.6932	10.2149	6.3138
MSTRG.105883	3.7321	0.0844	5.087	28.7606	2.6915	0	0.0759	5.2212
MSTRG.105885	0	0	0	0.0347	0.0676	0	0	0.0407
MSTRG.10589	0.0969	0.0098	0.125	0.0172	0.0273	0.0227	0.0054	0.0083
MSTRG.105891	20.1783	0	0	0	0	0	0	0
MSTRG.105892	0	0	0	0	0	0	0	0
MSTRG.105922	0	0	0	0	0	0	0	0
MSTRG.105929	0.0684	0.162	0	0	0.2081	0.0121	0.09	0.172
MSTRG.105932	0.395	0	0.1148	0	0	0	0	0
MSTRG.105941	4.2708	7.5962	3.4566	4.4029	0.8257	7.5238	2.9068	3.2571
MSTRG.105946	0	0	0	0	0	0	0	0
MSTRG.105947	7.1699	4.4362	6.7499	4.5502	5.4033	10.3529	5.9444	7.0451
MSTRG.105962	12.4266	0.0603	1.5501	0.8117	0.7927	0.1594	0.0139	1.4967
MSTRG.105963	1.1126	0	0	0	0	0	0	0
MSTRG.105964	1.4862	1.2112	0.0384	0	0	0.3499	0.2526	0.0262
MSTRG.105975	2.7442	0.5683	2.4053	5.1447	1.9291	4.5063	1.9063	4.7221
MSTRG.105987	0.1115	0.0084	0	0.0644	0	0	0	0
MSTRG.105996	1.6817	1.073	2.3485	1.5963	2.5281	4.5705	1.4951	4.8484
MSTRG.105999	0.4322	0.1568	0.1595	0.2677	0.4444	0.1649	0.291	0.0802
MSTRG.106009	0.2425	0.7977	0.0084	0.1042	0.0288	0.3224	0.5383	0.0318
MSTRG.106017	5.0651	0	0.0538	0	0	0	0	0
MSTRG.106029	2.7931	0.9495	2.3604	2.1674	1.0071	1.1957	3.5077	2.3831
MSTRG.106030	0	0.0683	0.6726	1.5529	0.4023	1.4417	0.3254	2.4585
MSTRG.106040	0	0	0	0	0	0	0	0
MSTRG.106041	0	0	0	0	0	0	0	0
MSTRG.106044	0	0	0	0	0	0	0	0
MSTRG.106045	8.7389	0.9681	6.4714	2.656	2.0288	8.1873	6.6015	4.1587
MSTRG.10606	0.2438	0.1531	0.5225	0.7732	1.2687	5.5138	0.2774	1.9582
MSTRG.106062	4.3348	4.7779	3.2122	3.2769	2.7311	4.1484	4.3774	2.7403
MSTRG.10608	0.5811	0.0541	0.3144	0.579	0.6719	1.1682	0.7718	1.3614
MSTRG.106084	0	0	0	0.102	0	0	0	0
MSTRG.106096	11.5693	0.0868	0.9893	3.6266	0.5041	0.2083	0.7935	0.3552
MSTRG.106110	2.8663	0.1763	0.4837	0.437	1.0178	2.213	0.5011	2.1111
MSTRG.106111	0.125	0	0	0	0	2.6383	1.5655	0
MSTRG.106118	0	0	0.4851	0.1163	0	0.0644	0	1.1131
MSTRG.106128	0	0	0	0	0.0656	0	0	0
MSTRG.106130	0	2.1566	0	0	0	0	0.1472	0
MSTRG.106141	6.0324	0	1.7738	0.3182	0.0229	0.5371	0.8674	0.7716
MSTRG.10615	4.9737	1.0104	2.4413	2.5303	2.671	1.6857	0.9195	1.7046
MSTRG.106160	3.9141	0.3276	17.5052	12.6426	4.6663	13.0806	1.0781	12.9528
MSTRG.106167	0.4359	1.6728	6.89	0	17.3088	0.803	0.272	0.1281
MSTRG.106203	2.5274	0	0	0	0	0.6236	0	0.4596
MSTRG.10621	1.3808	1.9144	3.3867	3.1234	1.7293	8.5486	0.9625	1.9798
MSTRG.106216	11.3991	1.3655	27.1228	70.1886	19.8356	13.8639	0.5221	114.664
MSTRG.106225	0	0	0	0	0	0	0	0
MSTRG.106230	0.8374	0.4647	0.7772	2.9571	6.7553	4.4828	0.9816	4.3583
MSTRG.106231	9.0577	1.9389	7.8895	15.8284	0.0181	13.276	0.4273	25.0233
MSTRG.106248	0	0	0	0	0	0	0	0
MSTRG.106287	1.3597	0.1086	2.4137	8.1445	4.2599	7.4785	0.5413	5.7138
MSTRG.106288	0	0	0	0	0	0	0	0
MSTRG.106333	0	0	0	0	0	0	0	0
MSTRG.106335	0.6168	0.0489	0.9247	0.7046	0.7969	2.4198	0.2437	0.498
MSTRG.10635	0	0	0.0081	0.2533	0	0	0	0.1466
MSTRG.106430	2.2017	0.4268	0.4414	0.3946	0.1681	0.8468	1.6499	0.4574
MSTRG.106443	0.0856	0.0018	1.1753	0.0315	0.4474	0.2873	0.031	0.0099
MSTRG.10645	0.1824	0.5379	0.3348	0.2165	1.0147	4.7574	0.5729	0.6639
MSTRG.106454	0.3401	0.0759	0.7198	1.6301	0.3218	0.9974	0.353	1.3696
MSTRG.106468	0	0	0	2.8722	0	0	0	0
MSTRG.106469	0	0	0.0071	0.1457	0.2729	0	0	0.0302
MSTRG.106482	0.7105	0.3956	4.5298	3.2296	3.7446	17.5167	0.6888	2.6
MSTRG.106485	1.4527	0	0	0.026	0.0457	0	0	0
MSTRG.106494	1.1353	0	0.5568	0	0.0535	0	0.0849	0
MSTRG.106509	0	0	0.0298	0	0	0	0	0
MSTRG.10652	0	0.6398	0	0	0	0	0	0
MSTRG.106524	3.1226	0.0257	1.8166	0.6603	0.9471	1.7166	1.3613	0.4033
MSTRG.10653	0.6693	0.1761	0.9676	0.1616	0.8519	1.0951	4.1297	1.5063
MSTRG.106556	0.8665	0	0.9383	0.5169	1.3077	0.3206	1.399	0.0511
MSTRG.106587	0	0	0	0	0	0	0	0
MSTRG.1066	0.0092	0	0.0088	0	3.1226	0	0.004	0
MSTRG.106603	0	0	0	0	0	0	0	0
MSTRG.106604	5.0945	2.1731	14.4904	8.8636	8.1764	18.0873	1.0572	14.0247
MSTRG.106621	0	0	0	0	0	0	0	0
MSTRG.106626	0.0449	0.7726	3.8254	0.04	12.613	0.1255	0.0103	0.273
MSTRG.106668	0	0.2396	0.227	0.1022	0	0.7066	0.3649	0.2803
MSTRG.106674	0.4515	0.5297	0.9017	0.6083	0.7751	1.0826	0.1951	1.122
MSTRG.106675	0.1461	0	0	0	0.3314	0	0	0.0767
MSTRG.106682	0.173	0.0852	0.359	0.2602	0.0749	0.9273	0.0258	0.6527
MSTRG.106718	1.9471	0.8294	2.6876	1.872	3.237	1.7432	0.905	2.5271
MSTRG.106719	0.4135	0.4696	0.8879	0.5081	2.3982	1.4014	0.0854	0.9182
MSTRG.106722	0.561	0.7063	0.1165	0.499	0.0199	0.0964	0.3809	0.0085
MSTRG.106724	0.1121	0.1111	0.3117	0.121	0.0273	0.4017	0.0192	0
MSTRG.106738	0.4613	0	0.1391	0.1862	0.1877	0	0	0
MSTRG.106748	0	2.1022	0	0	0	0.148	0.4186	0.0121
MSTRG.10677	0	0	0	0.0755	0	0	0	0
MSTRG.106770	4.8275	0.0372	0.5799	0.0584	0.6157	1.5425	1.7947	0.5626
MSTRG.106771	0.0296	0.0224	0	0	0	0.1346	0	0
MSTRG.106772	0.8668	0.033	1.338	0.1636	0	0.1103	0	1.1171
MSTRG.106773	0	0	0.0133	0	0	0	0	0.0302
MSTRG.106777	0	4.9486	0	0	0	0	0.8519	0.0251
MSTRG.106787	0	0	0	0	0.1382	0	0	0
MSTRG.106792	0.4193	0.074	0.0692	0.115	1.6723	0.2282	0	0.2594
MSTRG.106796	0.1261	0.1469	0.1158	0.3616	0.4103	0.8179	0.2826	1.0945
MSTRG.106803	7.3925	1.134	0.8529	0.407	0.7335	6.6963	6.7136	1.99
MSTRG.106804	0.6892	0	0	0	1.1986	0	0	0
MSTRG.106809	0	0	0	0	0	0	0	0
MSTRG.106811	0.5397	0.1007	0.0564	0.1428	0.134	0.1427	0.1991	0.1419
MSTRG.106812	0	0	0	0	0	0	0	0
MSTRG.106815	0	0	0	0	0	0	0	0
MSTRG.10683	5.9159	0.0597	14.3813	147.989	2.1103	0.0456	0.8009	7.5617
MSTRG.106842	0.7633	0.1585	1.4061	1.5143	1.1759	1.1894	0.0806	2.6307
MSTRG.106844	0	0	0	0	0	0	0	0
MSTRG.106864	1.0786	1.8265	1.0329	2.9664	1.5231	4.2443	0.6545	4.7981
MSTRG.106870	0.2162	0.0521	0.3113	0.3516	0.201	0	0.1947	0.076
MSTRG.10688	0	0	0	0.1156	0.0704	0	0	0.0402
MSTRG.106880	0	0.0419	0.1878	0.1187	0	0	0	0.258
MSTRG.106881	0	0	0	0	0	0	0	0
MSTRG.106903	0.4924	0.1659	1.8333	0.4753	2.2591	1.5181	0.7756	0.7481
MSTRG.106930	0.0771	0.1976	0.0525	0	0.6891	0.4314	0	0.0554
MSTRG.106934	0	0	0	0	0.4438	0	0	0
MSTRG.106951	0.0194	5.6404	0.1223	0	0.0497	0	0.6497	0.012
MSTRG.106957	0.2303	2.786	0.1617	0.3285	0.9602	0.824	0.6425	0.5723
MSTRG.106959	0.0065	0	0	0	0.1095	0.0829	0	0.0301
MSTRG.106961	0	0	0	0	0.0388	0	0	0.0967
MSTRG.106964	0.7101	1.128	1.1222	1.7437	1.0064	4.2599	2.1641	1.2502
MSTRG.106973	0	26.0693	0	0	0	0.0086	4.4545	0.0352
MSTRG.1070	0	0	0.2692	1.92	0	0	0	0.432
MSTRG.10700	0	0.116	0.217	0	1.1763	0	0	0
MSTRG.107003	0	0	0	0	0	0	0	0
MSTRG.107013	0	0	0	0	0	0	0	0
MSTRG.107021	0	1.2453	1.1457	0.4778	0.2147	1.966	0.1701	2.4096
MSTRG.107026	7.8168	1.112	1.7118	2.9388	0.6392	1.9845	0.32	0.9387
MSTRG.107030	0	0	0	0	0	0	0	0
MSTRG.107032	0.0184	0	0	0	0	0	0	0
MSTRG.107035	0	0	0	0	0	0	0	0
MSTRG.107043	3.5562	3.0442	8.3486	5.4345	6.6422	12.6764	2.5328	1.5952
MSTRG.107044	0	0	0	0	0	0	0	0
MSTRG.107047	0	0	0.0311	0.0626	0.2544	0	0.0261	0.0556
MSTRG.107049	0	0.1549	0	0	0.1855	0	0	0
MSTRG.107059	0	0	0	0	0	0	0	0
MSTRG.107088	0	0	0	0	0.5126	0	0	0
MSTRG.107092	0.0655	0.0651	0.1046	0.0412	0.2753	0.4718	0.0427	0.1506
MSTRG.107126	0.2727	0	0.2424	0.0419	0.0816	0.0218	0	0.0202
MSTRG.107136	0	5.7045	0	0	0	0	0.8417	0
MSTRG.107154	0	0	0	0	0	0.085	0.4304	0
MSTRG.107160	0	0.4637	10.6023	1.9397	0	4.0804	0	1.4982
MSTRG.107164	1.4561	0	0.9194	0	0	0	0	0.0381
MSTRG.107186	0	0	0	0	0	0	0	0
MSTRG.107194	9.3935	0	0	0	0.0909	0	0	0.0222
MSTRG.107214	0	0	0	0	0	0	0	0
MSTRG.107255	0.03	0.199	0.0067	0	0.0281	0.1737	0.1257	0.0378
MSTRG.107287	0	0	0	0	0	0	0	0
MSTRG.107293	0	0.2871	0.0238	0.1426	0.0632	0.2149	0	0.1374
MSTRG.107307	0.0217	0	0	0	0	0	0.014	0
MSTRG.10733	0	0	0	0	0.0205	0	0	0.0844
MSTRG.107331	0.8666	0.3152	1.339	2.3186	1.6095	7.9185	1.4452	4.6554
MSTRG.107335	0	5.5394	0	0.041	0	0	0.7446	0
MSTRG.107337	0	0	0.16	0	0.3609	0	0	0
MSTRG.107339	6.6076	1.6744	4.0684	1.9701	3.1904	2.5682	0.9137	2.5494
MSTRG.107389	3.0135	5.9491	7.103	6.3495	4.5211	4.6997	2.183	4.872
MSTRG.107406	0	0.0193	0	0	0	0	0.0079	0
MSTRG.107425	0.3267	0.935	0.3395	0.2623	1.5997	0.5846	0.0993	0.692
MSTRG.107435	0.5572	0.2677	0.9873	0.7637	0.3877	1.5609	0.2569	1.7994
MSTRG.107438	0	0	0	0	0	0.007	0	0
MSTRG.107446	0	0	0	0	0	0	0	0
MSTRG.107452	0.6111	0	0.1181	0	1.0012	0	0.1265	0
MSTRG.107477	0.0351	0	0.1022	0.1209	0.2384	0.0471	0	1.3097
MSTRG.107504	0	0	0	0	0	0	0	0
MSTRG.107514	0	0	0	0	0	0	0	0
MSTRG.107526	0.0113	0	0.2086	0	2.9533	0.1632	0.064	0.093
MSTRG.107549	0	0	0	0	0	0	0.0007	0
MSTRG.107550	0.4281	0.2128	0.7749	0.6787	1.4545	0.514	0.2478	0.1325
MSTRG.107558	6.794	1.5451	4.149	5.6866	2.0771	3.6337	1.1387	3.5284
MSTRG.107563	5.963	0.2683	3.7867	0.9412	2.7752	5.7691	0.8229	3.0199
MSTRG.107565	0.1169	0.0273	0.0776	0	0.5644	8.4543	0.4846	0.6868
MSTRG.107566	0.3867	0.0498	0.957	0.2033	0.3135	0.5781	0.1237	0.433
MSTRG.107569	1.2241	0.216	5.9011	6.4168	1.8886	7.3463	0.5023	5.292
MSTRG.107579	0.1822	1.8625	0.5131	0.1949	0.1306	0.1577	0.0997	1.6745
MSTRG.107590	0	0.1011	0	0	0	0	0	0
MSTRG.107591	4.3331	0.014	1.3564	0	0	3.5801	0	4.7708
MSTRG.107602	2.6432	0.194	1.8609	2.3971	0.5357	2.4314	1.7242	1.7544
MSTRG.107605	1.2395	0.4294	1.5215	0.4794	0.4387	1.498	0.5709	1.254
MSTRG.107606	0.4995	4.6338	24.2637	19.5531	1.7488	21.2267	24.0034	23.0462
MSTRG.107616	0	0	0	0.3656	0	0	0	0
MSTRG.107630	0	0	0	0	0.0433	0	0	0
MSTRG.107642	0	0.4099	0	0	0.1644	0	0.2857	0
MSTRG.107646	0.0122	0.1466	0.2152	0.0145	0.3178	0.5825	0.3239	0.114
MSTRG.10767	4.2909	2.5349	4.8743	3.1588	3.5301	4.404	1.1796	5.3801
MSTRG.107677	2.5286	0.2706	1.766	1.612	1.2139	0.9603	1.1442	6.6318
MSTRG.107720	2.1524	2.1954	3.8724	3.4232	4.2816	5.9404	2.1333	5.5716
MSTRG.107747	1.3921	0	3.2812	2.9023	2.5492	0.0239	0.3167	1.0284
MSTRG.107762	6.4109	4.8735	5.3346	2.7783	7.0806	4.1116	1.7729	4.9596
MSTRG.107790	5.4327	4.4914	6.7028	2.6271	3.4749	6.0836	1.3606	10.5485
MSTRG.107796	0	0	0	0	0	0	0	0
MSTRG.107820	0	0	0	0.1155	7.4244	0.0611	0	0
MSTRG.107847	0	0	0	0	0	0	0	0
MSTRG.107868	0	0	0	0	0	0	0	0
MSTRG.107876	0	0	0	0	0	0	0	0
MSTRG.107877	0	0	0	0	0	0	0	0
MSTRG.107886	0	0	0	0	0	0	0	0
MSTRG.107889	0.0277	0.0815	0.1648	0	0.5896	0.0815	0	0.5467
MSTRG.107900	0	0	0	0	0	0	0	0
MSTRG.107906	0	0	0	0	0	0	0	0
MSTRG.107962	0.0137	0.003	0.0081	0	0.0086	0	0	0
MSTRG.107967	0	0	0	0	0.0827	0	0	0
MSTRG.107974	0.1687	1.2566	0.2018	0.0816	0.2117	0.0419	0.3345	0.5455
MSTRG.107979	45.4104	8.3389	0.5971	4.9867	3.0539	0.5803	3.6646	27.886
MSTRG.107980	0.1863	0.042	0.0255	0	0	0	0	0.028
MSTRG.107981	0.2746	0.1128	0.0167	0	0	0	0.0191	0.1531
MSTRG.107984	1.006	0.855	3.5258	2.3566	2.2145	2.8367	0.4732	4.2478
MSTRG.10799	0.3126	0.3514	0.7708	0.8449	0.3537	0.8113	0.6272	0.4062
MSTRG.107990	2.323	4.0272	9.0044	5.7375	8.3638	9.3037	2.07	4.3289
MSTRG.107993	0.9413	0.2313	0.4789	0.5637	0.3683	0.4452	0.5587	0.8246
MSTRG.108001	0	0.519	2.0176	0.1744	0.7669	1.5713	0.0438	0.4075
MSTRG.108014	0.0959	0	0.0262	0	0.5249	0.0528	0	0
MSTRG.108038	0.5895	7.8165	0.9421	0	0.5389	0	1.0254	0.0707
MSTRG.108041	2.2468	1.9703	1.7732	0.8721	2.0237	3.7297	3.6836	1.2527
MSTRG.108048	0	0	0	0	0	0	0	0
MSTRG.108051	1.5751	0	0.6652	0.1678	2.0087	0	0.3587	0
MSTRG.108078	0	0	0	0	0	0	0	0
MSTRG.108091	0	0	0	0	0	0	0	0
MSTRG.108101	0.139	0.0351	0.4573	0.5975	0.0105	0.5154	0.319	0.076
MSTRG.108104	0.2501	0.1473	0.2278	0.7117	5.8013	1.8035	0	0.467
MSTRG.108105	1.5318	0.5172	2.6099	1.8034	18.0038	17.5913	0.4482	5.2819
MSTRG.10813	0.5975	0.2076	241.328	12.6569	1.4962	1.8297	3.6023	23.9405
MSTRG.108138	0.2327	0.7444	1.2445	0.4272	0.7939	1.4061	0.848	0.3324
MSTRG.108140	0	0	0	0	0	0	0	0
MSTRG.108155	0.585	0.1162	0.2596	0.2116	0.7477	0	0.02	0
MSTRG.108180	10.2855	0.0604	1.3807	0.3933	0	0.2172	0.8266	0.145
MSTRG.108196	0.0932	0.0385	0.4661	1.5593	0.2342	0	0.0373	0.1507
MSTRG.1082	15.9405	19.9249	33.9901	27.228	12.9561	50.2022	6.4279	28.4945
MSTRG.108208	37.4704	5.5463	31.5271	14.5471	30.7634	24.1004	20.1857	19.5724
MSTRG.108212	0.021	0	0.9371	0	1.4792	0	0	0
MSTRG.108225	2.2872	0.0842	0.5198	0.3297	0.0266	0.0521	0.4452	0.3269
MSTRG.108265	0.0914	0.0494	0.4873	0.3096	0.7644	0	0	0.0514
MSTRG.108266	0	3.6495	0	0	0	0	0.3806	0
MSTRG.108271	0	0	0.0874	0	0	0	0	0
MSTRG.108277	1.8451	0.952	0.0406	0	0	0.0985	1.0763	0.4395
MSTRG.108283	0.1377	0	0.6738	1.2652	0.7527	1.9351	0.1344	0.4573
MSTRG.108287	0	0	0	0	0	0.0347	0	0
MSTRG.108302	0.4787	0	0.2267	0.1405	0	0.4066	0.3396	0.3526
MSTRG.108306	0.9806	0.0762	1.0655	0.3878	17.9547	7.1794	0	0.1777
MSTRG.108312	0	0	0	0	0	0	0	0
MSTRG.10833	0	0	0	0	0	0	0	0
MSTRG.108333	3.3036	2.4493	2.4299	2.5918	1.0255	3.3524	0.9953	4.1802
MSTRG.108340	0.299	0	0	0	0	0	0	0
MSTRG.108343	0	0	0	0	0	0.1894	0	0.0177
MSTRG.108344	0.3356	3.5034	0.6762	2.6383	1.7444	1.8953	0.4935	3.9662
MSTRG.108349	0	0	0	0	0	0	0	0
MSTRG.10837	1.9051	0.2701	1.8186	0.9603	0	0.9962	1.1398	0.789
MSTRG.108371	0.0422	0.0405	0.1836	0	1.6616	0.0521	0	0.0765
MSTRG.108388	2.3089	0.2893	1.1916	0.6333	1.0403	2.5272	1.6674	1.15
MSTRG.108389	1.7759	0.1406	1.3772	0.4695	1.1626	2.1222	0.395	2.398
MSTRG.108390	3.3734	0.2053	1.4351	0.2149	0.8719	0	2.5791	0
MSTRG.1084	0.0545	0.0724	0.0553	0.1569	0.3954	0.0308	0	0.1239
MSTRG.108401	1.5057	1.6661	1.1736	0.5266	2.6022	1.9123	1.3501	2.3017
MSTRG.108416	0	0	0	0	0	0	0	0
MSTRG.108446	0	0	0	0	0	0	0	0
MSTRG.108448	1.3154	0	0.2127	0	0.6155	0	0	0
MSTRG.108459	0	0	0	0	0	0	0	0
MSTRG.108467	0	0.0189	0	0	0.0778	0	0	0
MSTRG.108472	2.2643	0	0.0861	0	0.0257	0	0.0278	0
MSTRG.108477	0	0	0	0	0	0	0	0
MSTRG.108480	5.6527	0.7715	1.0235	0	0.3144	0	0.1068	2.1242
MSTRG.108484	2.4373	0	0	0	0.1156	0	0.0295	0
MSTRG.108501	0.6922	5.1509	1.8551	1.5878	1.7427	4.7722	0.4671	4.3823
MSTRG.108523	0.8883	1.1409	0.6106	0.2462	0	0.115	0.6151	0.5022
MSTRG.108524	0.1018	0	0.2853	0	0	0	0	0
MSTRG.108537	0.4201	0	0.2784	0.1272	0.027	1.1938	0	0.1239
MSTRG.108571	1.1181	6.9972	0.778	0.1131	0.0842	3.1306	0.9883	1.0986
MSTRG.108577	1.3696	0	0.3084	0.0183	1.7358	0	0.1022	0.0927
MSTRG.108578	0	0	0	0	0	0	0	0.0609
MSTRG.108589	0	0	0.4177	0.0635	0	1.0951	1.2398	0.1133
MSTRG.108590	2.5629	0	0	0	1.1517	0	0.0381	0
MSTRG.108597	3.3829	0.4992	2.8955	7.1673	0.7901	10.5015	0.9271	26.6892
MSTRG.108601	0	0	0	0	0	0	0	0
MSTRG.108606	15.1206	27.1497	15.9483	12.1602	4.7468	28.2263	3.2014	22.9077
MSTRG.108621	0	0.1116	0	0	0	1.4574	0.1598	0
MSTRG.108630	2.274	1.4433	2.7399	1.1323	2.5314	7.4484	1.6177	3.3288
MSTRG.108631	3.1354	2.1846	1.6411	1.3236	2.0902	5.3938	2.9346	2.8206
MSTRG.108632	0.6511	0.0594	0.3746	0.4422	0	0.2384	1.0925	0.0939
MSTRG.108635	0	0	0.0751	0	0.1531	0	0	0
MSTRG.108637	6.7421	16.2542	9.5706	3.593	10.8445	18.6405	4.3074	25.5881
MSTRG.108642	0.0764	0.1711	0.3213	0.3103	0.2965	0.3032	0.2278	0.1293
MSTRG.108652	0	0	0	0	0	0	0	0
MSTRG.108653	1.2003	0.1558	0.5008	0.0296	0.1386	0	0	1.958
MSTRG.108659	0	0	0.0046	0.0079	0	0	0	0
MSTRG.108661	0	0	0	0	0	0	0	0
MSTRG.108669	0.8104	0.6589	2.533	5.7504	1.2762	2.1539	0.3301	3.5811
MSTRG.108678	0	0	0	0	9.2667	0	0	0
MSTRG.108684	0.3437	0	0	0	0	0	0	0
MSTRG.108695	0	0	0	0	0	0	0	0
MSTRG.108698	0	0	0.857	0	0	0	0	0
MSTRG.108712	0	0.2689	0.273	0	1.5384	0.1601	0.0928	1.9804
MSTRG.108714	2.5543	0.717	3.9917	0.9525	4.6471	6.7347	0.5341	3.9979
MSTRG.108751	0	0	0	0	0	0	0	0
MSTRG.108764	0.0374	0	0.2485	0	0.1442	0	0.129	0.0475
MSTRG.108774	6.877	1.1163	10.3543	6.0429	3.5331	4.6329	4.9163	5.7175
MSTRG.108788	0.0034	0	0	0	0	0.0429	0.2914	0
MSTRG.108789	0.0054	0.0235	0	0	0	0	0	0
MSTRG.108790	0	0	0	0	0	0	0	0
MSTRG.108791	0.0022	0	0	0	0	0	0.0005	0
MSTRG.108794	0.0267	0	0	0	0	0.4031	0.0517	0.0311
MSTRG.108808	0.1783	0	0.052	0	0	0	0.0222	0.6449
MSTRG.108818	0	0	0	0	0	0	0	0
MSTRG.10883	0	0	0	0	0	0.0339	0	0
MSTRG.108830	0	0	0	0	0	0	0	0
MSTRG.108831	0.4897	0.7983	1.7132	1.5026	0	2.0511	0	1.6931
MSTRG.108859	0.125	0.021	0.3713	0.3691	0	0.3962	0.1317	0.0788
MSTRG.108891	1.4236	0.5597	2.0532	1.0912	1.9598	5.5666	2.1777	2.93
MSTRG.108893	0.7097	0	0	0	0	0	0.3884	0
MSTRG.108898	60.5141	5.3229	50.006	24.0362	82.0851	48.3732	21.3316	59.1935
MSTRG.108919	2.8833	0	0.5975	0	0.6304	0.0264	0.1221	0.3377
MSTRG.108928	0.4003	0.4506	1.0422	0.7635	0.9061	2.8171	0	1.0529
MSTRG.108930	0	0	0	0	0	0	0	0
MSTRG.108933	0.3223	0.1323	13.1417	4.9415	0.5976	8.8081	0.0723	10.9741
MSTRG.108938	0	0	0	0	0	0	0	0
MSTRG.108944	0	0	0.0285	0	0	0	0	0
MSTRG.108950	0.7533	0.1459	0	0	0	0	0	0
MSTRG.108951	16.0583	1.5265	10.8235	10.8932	8.7677	6.9671	2.4233	6.0245
MSTRG.108955	0.165	0.0434	0.0991	0.067	0.1229	8.4911	0	20.6813
MSTRG.108965	0	0	0	0	0	0	0	0
MSTRG.10897	2.2599	0.7083	2.7028	2.8895	0.5283	1.278	0.5014	2.7511
MSTRG.108974	0	0	0.0458	0	0.6393	0	0	0
MSTRG.108977	2.2374	1.1121	0.7703	0.8165	1.57	2.2465	1.5003	1.3106
MSTRG.108979	0	0	0	0	0	0	0	0
MSTRG.10899	0.0506	0.0255	0.4239	1.7998	0.0464	0.8872	0.0103	0.4545
MSTRG.1090	0.9997	0.3326	0.9287	0.4146	0	0.2507	0.5201	0.9171
MSTRG.109007	0	0.0121	0	0.0425	0	0	0	0.0449
MSTRG.10902	0.1037	0.0997	0.2005	0.2115	0.0232	0.3061	0.0565	0.068
MSTRG.109027	37.0905	32.308	41.2604	27.1079	26.7311	59.3761	17.7014	26.315
MSTRG.109028	1.8009	0.2608	1.4373	0.0003	0.1153	1.3823	0.4603	1.4272
MSTRG.109046	1.3779	0	0.7801	0.4427	0.596	3.7011	0.2998	1.4536
MSTRG.109049	0.0487	0	0	0.0239	0.0534	0.1053	0.0118	0
MSTRG.109050	6.731	0.1139	0.4903	0.0701	1.7628	3.0613	3.2506	1.663
MSTRG.109053	0.005	0.0095	0.0122	0	0	0	0	0.0058
MSTRG.109054	0.0122	0.0244	0.089	0	1.0026	0	0.1167	0.0354
MSTRG.109067	7.2569	18.0997	8.9895	4.4017	8.1516	7.6284	4.3103	7.8363
MSTRG.109070	5.9342	0.3085	4.6148	3.3936	2.1813	1.9368	4.3347	3.7407
MSTRG.109075	0.0012	0	0	0	0	0	0	0
MSTRG.109079	0	0	0	0	0	0	0	0
MSTRG.109109	0	0	0.0245	0	0	0	0	0
MSTRG.109120	2.686	0.4072	1.1848	0.345	6.5259	0.5447	0.3007	0.1569
MSTRG.109142	0	0	0	0	0	0	0	0
MSTRG.109149	0	0	0	0	0	0.3803	0	0
MSTRG.109154	3.3741	0	0	0	0.1141	0	0	0
MSTRG.109163	0	0	0	0	0	0	0	0
MSTRG.109169	0	0	2.2099	0	1.1109	0	0	0
MSTRG.109171	0	0	0	0	0	0	0	0
MSTRG.109174	0	0	0.2708	0.0931	0	0.2244	0	0.0417
MSTRG.109201	0	0	0	0	0	0	0	0
MSTRG.109214	0	0	0	0	0	0	0	0
MSTRG.109218	0	0	0	0	0	0	0	0
MSTRG.109255	1.9412	0.2462	3.8832	3.552	4.0464	8.0951	1.0604	4.0992
MSTRG.109257	0.287	0.0094	0.4662	0.0436	0.4532	0.2644	0.2408	0.1133
MSTRG.109264	0	0	0	0	0	0	0	0
MSTRG.109273	1.3467	3.1033	2.7029	1.4079	1.7096	0.649	0.8497	2.0441
MSTRG.109285	4.0052	13.986	3.8352	3.7934	5.0827	5.6249	5.7195	4.8804
MSTRG.109304	6.8914	2.852	5.2847	4.7674	5.1391	8.0553	3.9789	8.6717
MSTRG.109307	0	0	0.5683	1.3777	0.6838	2.6343	0.0274	2.1217
MSTRG.109308	3.0415	3.3677	4.7373	4.7401	2.5442	5.7252	2.5405	4.6479
MSTRG.109344	0	0	0	0	0	0	0	0
MSTRG.109346	22.3918	9.4245	17.2418	16.1607	16.2318	3.1872	9.1086	12.0592
MSTRG.109354	9.4432	0	0.0143	0	0	0	0	0
MSTRG.109357	1.8196	1.0078	2.4107	1.3225	12.3066	4.3821	2.8555	1.4838
MSTRG.109360	0	0	0	0	0	0	0	0
MSTRG.109365	0	1.7866	4.3393	3.2508	0	7.1859	4.0054	4.0279
MSTRG.1094	6.062	2.1477	5.1267	5.8535	2.6718	7.2029	1.0954	6.4979
MSTRG.109402	5.5883	0.0246	1.4258	0.0421	0.2358	0.0802	0.2863	0.0429
MSTRG.109406	0.0261	0	0.1322	0	0	0	0	0
MSTRG.109415	0	0	0	0	0	0	0	0
MSTRG.109421	0.6573	0	0.7656	0.477	0.6666	0.6527	0.032	0.7774
MSTRG.109422	0.2255	0.6306	0.2553	0.3441	0.1407	0.5125	0.1774	0.2244
MSTRG.109423	3.9527	6.1227	3.0101	2.9051	2.5053	7.1887	3.0942	3.9571
MSTRG.109424	0.1655	0.655	0.2287	0	0.1274	1.261	0.3171	0.0437
MSTRG.109440	1.4565	0	0.1933	0	0.1401	0.2978	0.6466	0.1152
MSTRG.109442	0.0619	0	0	0.4288	0.0342	0	0.0127	0.0151
MSTRG.109461	3.7583	0.1097	2.5096	2.3334	0.6668	6.4061	0.9514	2.6905
MSTRG.109468	0.4247	0.3782	0.6448	0.9354	1.098	0.5944	0.4165	0.4788
MSTRG.109470	1.5481	0	1.5745	1.1676	1.5386	3.5665	0.5127	0.3345
MSTRG.109471	9.6981	0.7041	3.0716	3.5217	3.0861	6.8047	5.3685	1.1108
MSTRG.109509	0.6573	1.0819	1.0487	1.1733	0.3813	1.8394	0.4379	1.6538
MSTRG.109513	9.013	1.3114	4.0177	1.7586	3.1327	6.286	7.5118	3.8706
MSTRG.109520	0	0	0	0	0	0	1.1452	0
MSTRG.109543	0	0	0	0	0.7211	0	0	0.159
MSTRG.109546	0	0	0	0	0.0567	0	0	0
MSTRG.109553	11.5983	0.0989	26.382	218.256	10.5086	0	2.3891	28.7526
MSTRG.10957	0.7527	0	0.0946	0.0317	0.2014	0	0	0
MSTRG.109587	0	0	0.0263	0.0452	0.1335	0	0.1271	0
MSTRG.10959	21.254	29.7553	68.3605	105.591	48.2121	171.267	52.1511	78.5768
MSTRG.109591	0	0	0	0	0.5027	0	0	0
MSTRG.109593	1.4945	1.4866	0.6109	0.4887	1.3863	15.615	0.8586	0.8167
MSTRG.10961	0	0	0	0.0085	0	0	0	0
MSTRG.109613	0.5686	1.1929	0.2309	0.384	0.8641	0.2308	1.0963	0.0212
MSTRG.109630	1.886	1.1767	0.8379	0.1795	0.7804	0.535	2.0751	0.4475
MSTRG.109643	0	0	0	0	0	0	0	0
MSTRG.109650	0.1027	4.2776	0	0	0	0	0.2903	0
MSTRG.109660	0.0262	0	0.1353	0.2136	0.0691	0.0851	0.005	0.2767
MSTRG.109673	0.0717	0	0.0244	0.2626	0.1	0.613	0	0.0653
MSTRG.109674	0	1.6403	0	0	0	0	0	0
MSTRG.109679	0.0028	0.0631	0.0064	0.004	0.0057	0.0483	0.0022	0.0111
MSTRG.109680	1.7235	1.2611	2.1827	2.2027	2.1192	4.3561	0.5812	2.8155
MSTRG.109683	0	0	0	0	0	0	0	0
MSTRG.1097	0.5012	0	0.8654	0	0.435	0.1757	0	0.3174
MSTRG.109706	0	0	0	0	0	0	0	0
MSTRG.109709	0.1094	0.1639	0.3258	0.0759	0	0.2405	0	0.5459
MSTRG.109710	11.2143	20.6898	27.5714	13.7669	11.4368	30.9733	7.9394	16.683
MSTRG.109718	0.2431	0	0	0	0	0	0	0
MSTRG.109720	6.4098	1.8183	3.9213	8.5284	1.5542	2.4835	0.8334	2.1239
MSTRG.109722	0.6033	3.8561	2.7296	0.5667	1.3441	1.3839	0.9855	2.0925
MSTRG.109726	1.5608	0.0473	1.2351	0.635	0.5964	1.4819	0.4284	1.2918
MSTRG.10973	1.122	0	0.0629	0	0.3976	2.7072	0	0.13
MSTRG.109740	0	15.3964	0.0183	0	0	0	7.9257	0.056
MSTRG.109759	16.9512	2.5894	8.4987	1.2989	0.0422	3.48	7.8813	8.5517
MSTRG.10976	0	0	0	0	0	0	0	0
MSTRG.109760	9.5176	2.3609	6.0507	1.1466	0.0328	3.7002	1.3405	7.7181
MSTRG.109761	0	0	0	0	0	0	0	0
MSTRG.10977	9.5389	0.7569	4.6937	1.9804	0.5905	10.0234	0.2202	6.7813
MSTRG.109770	0	0	0	0	0	0	0	0
MSTRG.109774	0	3.0599	0	0	0	0	2.4965	0
MSTRG.10978	0	0	0	0	0	0	0	0
MSTRG.109780	0	0	0.302	0.0337	0.0898	0	0	0
MSTRG.109783	1.1399	0.0248	4.8185	0	0	0	0	0.1464
MSTRG.109816	0.0633	0	0	0	0	0	0	0
MSTRG.109840	1.8552	0	0.0435	0	0.3349	0.336	0	1.4733
MSTRG.109847	0.0304	0	0	0	0	0	0	0.0402
MSTRG.109852	1.8966	7.8218	1.9764	0.4817	1.3149	19.9114	0.3744	3.1447
MSTRG.109854	0	0.015	0	0	0	0	0	0
MSTRG.109862	0.2786	0	0	0	0	0	0.241	0
MSTRG.109871	0	0	0.3133	0.2354	0.0821	0	0	0
MSTRG.109875	0	1.8935	0	0	0	0	0.4042	0
MSTRG.109884	0	97.8395	12.9528	8.6606	28.7893	27.3865	0	16.3901
MSTRG.109885	0	0	0	0	0	0	0	0
MSTRG.109886	4.7501	0.4971	3.0933	2.4953	1.0965	0.8463	2.255	2.8518
MSTRG.109888	0	4.2539	0.4798	0.9994	1.251	5.4798	0	1.7751
MSTRG.109896	0.3546	0.9284	0.2267	0	0.4901	0	0.3098	0
MSTRG.109899	0.2162	1.5941	0.2195	0	0.3709	0	0	0
MSTRG.109913	1.3474	1.1255	0.4183	0.1148	0.1037	0.7046	1.0737	0.0653
MSTRG.109935	0	0	0	0	0	0	0	0
MSTRG.109952	1.4706	0	0	0	0	0	0	0
MSTRG.109977	0	2.5957	0	0	0	0	0.2036	0
MSTRG.109982	0	0	0	0	0	0	0	0
MSTRG.109983	0.0257	0	0	0	0	0	0	0
MSTRG.109989	1.4653	0	0	0	0	0	0.0568	0
MSTRG.110	0	0	0	0	0	0	0	0
MSTRG.110010	0	0	0	0	0	0	0	0
MSTRG.110021	0	0	0	0	0	0	0	0
MSTRG.110041	0	0.0358	0	0	0	0	0	0
MSTRG.110081	0	0	0	0	0	0	0	0
MSTRG.110085	1.1032	1.3518	1.1978	1.8411	0.4407	2.3737	0.5944	0.8524
MSTRG.110092	2.3821	0	1.4084	0	0.0535	0	0.3194	0
MSTRG.110102	0	0	0	0	0	0	0	0
MSTRG.110113	0	0	0	0	0	0	0	0
MSTRG.110115	0	0	0	0	0	0	0	0
MSTRG.110123	0.9359	0.259	1.0354	1.1467	0.694	1.7253	1.0732	2.1361
MSTRG.110124	0	0.0269	0	0	0	0	0.3187	0
MSTRG.110130	0	0	0	0	0	0	0	0
MSTRG.110141	0	0	0.0156	0	0.2197	0	0	0.0422
MSTRG.110159	4.2493	0.2596	0.6502	0.6216	0.9506	1.145	0.7026	1.3832
MSTRG.110164	2.105	5.8171	4.1579	5.7884	5.4597	10.7137	0.5768	12.4506
MSTRG.110165	0.9719	0.1581	1.9439	0.0445	0.6568	0.0916	0.0782	0.1639
MSTRG.110174	0.4641	0	1.5571	1.9902	0.5025	2.6422	0.4554	1.4501
MSTRG.110189	0.3642	0.0998	0.1964	0.0813	0.026	0.1086	0.0836	0.0214
MSTRG.110192	0.0058	0	0	0	0	0	0.0879	0
MSTRG.1102	0	0	0	0	0.17	0	0.0275	0
MSTRG.110205	0.4667	0.0102	0.935	5.8308	0	2.005	0	5.0647
MSTRG.110206	0	0	0	0	0	0	0	0
MSTRG.110207	0	0	0	0	1.2013	0	0	0
MSTRG.110216	6.9829	0	0.0514	0	0	0	0	0
MSTRG.110217	1.2263	3.9866	0.7396	1.8019	0.1036	1.3985	0.5073	1.5676
MSTRG.110238	0.0559	0.303	0.0424	0.0154	0.0138	0.3047	0.4534	0.0255
MSTRG.11024	8.0114	0	0	0	0.0338	0	0	0
MSTRG.110240	0	0	0	0	0	0	0	0
MSTRG.110253	0	0	0	0	0	0	0	0
MSTRG.110262	0	0	0	0	0	0	0	0
MSTRG.11027	5.9557	3.6403	3.4203	2.4672	1.996	4.1091	7.2895	3.3028
MSTRG.110288	0	0.0399	0	0	0.0784	0	0	0
MSTRG.110290	0	0	0	0	0.1174	0	0	0
MSTRG.110296	4.4453	0	0.0404	0.0196	0.0654	0	0.3676	0
MSTRG.110314	4.286	0.996	0.865	0.2913	0.1	0.016	1.6995	0.0426
MSTRG.11033	0.2835	0	0	0	0	0	0.0447	0
MSTRG.110352	0	0	0	0	0	0	0	0
MSTRG.110359	14.1334	0.4199	12.7702	9.4835	6.5502	9.7468	5.6456	7.5574
MSTRG.11036	72.4899	0	3.7275	0	0	0	0	0
MSTRG.110360	6.4393	0	7.2613	5.2794	3.2594	5.0506	7.8843	2.6827
MSTRG.110362	1.5546	2.3111	1.6789	3.3029	1.1328	5.4361	1.005	2.5891
MSTRG.110403	0	0	0	0	0	0	0	0
MSTRG.110445	0	2.817	0	0	0.0668	0	0.3553	0
MSTRG.110448	0	0	0	0	0	0	0	0
MSTRG.110449	9.1702	8.3814	10.4205	8.9262	3.8282	7.3179	1.9663	9.9573
MSTRG.110464	0	2.4324	0	0	0	0	0.1071	0
MSTRG.110470	1.1668	0.037	0.4094	0	0.0519	0	0	0
MSTRG.110472	1.5937	1.5681	1.213	1.189	1.7017	4.2324	0.9031	1.4716
MSTRG.110496	1.0942	2.3046	2.5403	1.7149	0.6056	1.7884	1.3442	7.656
MSTRG.110502	0.4604	0.0843	0.0576	0.1467	0.0917	0	0	0.4092
MSTRG.110512	0	0	0	0	0	0	0	0
MSTRG.110515	0	0	0	0	0	0	0	0
MSTRG.110520	0	0	0	0	0	0	0	0
MSTRG.110530	0	0	0	0	0	0	0	0
MSTRG.110541	9.4584	0.0464	1.4961	3.1082	6.9713	2.6219	0.3996	3.6799
MSTRG.110551	0.0436	0	0.1499	0.2838	0.1853	0	0.0117	0.1792
MSTRG.110560	0	0	1.0975	0	0.0779	0	0	0.1733
MSTRG.110585	0	0	0	0	0	0	0	0
MSTRG.110597	0.1557	0.0515	0	0	0	0	0	0
MSTRG.110598	1.6227	1.1333	3.6909	4.0229	2.3567	8.6975	0.2327	5.5266
MSTRG.110600	0	0	0	0	0	0	0	0
MSTRG.11062	1.7771	0.278	3.4793	2.3626	0.0745	3.1146	0	2.4329
MSTRG.110621	0	0	0	0	0	0	0	0
MSTRG.110633	0.0148	0	0	0	0	0	0	0
MSTRG.110637	1.2508	0.0165	2.2267	0.7611	1.0627	0.8153	0.3337	1.3368
MSTRG.11064	0	0	0	0	0	0	0	0
MSTRG.110652	0	0	0	0	0.0464	0	0	0
MSTRG.110659	0	0	0	0	0	0.0188	0	0
MSTRG.110681	0.0215	0	0	0	0	0	0	0
MSTRG.110694	0	0	0.0235	0	0	0	0	0
MSTRG.110700	0.114	0.4661	0.368	0.1295	0.2611	0.2762	1.4378	0.8778
MSTRG.11072	0	0	0	0.0207	0.1108	0	0	0
MSTRG.11073	4.0208	0.0779	0.7102	0.2964	0.8555	0	0.0138	3.114
MSTRG.110732	0.2923	0	0.0237	0	0	0.0345	0	0
MSTRG.110735	0	0.0285	0.0382	0	0	0	0.0314	0
MSTRG.110738	0	1.8537	0	0	0	0	0.5491	0
MSTRG.11074	0	0	0	0	0	0	0	0
MSTRG.110749	0.2809	1.3096	0.9825	1.0102	0.8727	1.0036	0.2022	0.5034
MSTRG.110755	0.0534	0	0.0466	0.027	0	0	0	0
MSTRG.110756	0.8159	0.2654	0.5091	0.2403	1.0243	0.6935	0.1508	3.4285
MSTRG.110771	0	0	0	0	0	0	0	0
MSTRG.110787	0.0295	0	0.1698	0	0.2298	0	0	0.2712
MSTRG.110827	0	0	0.0422	0	0.0661	0	0	0
MSTRG.110883	0	1.8111	0	0	0	0	0.0386	0
MSTRG.1109	2.3398	0.9558	2.9363	2.1389	2.0423	2.928	1.0034	2.5408
MSTRG.110910	0.3508	0	0.4205	0.3196	0.0412	0	0.3534	0.341
MSTRG.110937	1.659	0	0	0	0	0.116	0	0
MSTRG.110967	0	1.8872	0	0	0	0	0.4304	0.0211
MSTRG.111014	0.4998	0.5094	0.3659	1.8372	2.5394	8.7975	0.2326	5.2321
MSTRG.111029	0	0	0.04	0	1.0086	0	0	0
MSTRG.111043	0	0	0	0	0	0	0	0
MSTRG.111089	0.0213	0	0.0464	1.543	0	0.0191	0	0.1355
MSTRG.111091	1.3777	1.7771	3.1839	2.6647	0	1.9109	0	3.1843
MSTRG.111096	0	0	0	0	0	0	0	0
MSTRG.111109	0	0	0	0	0	0	0	0
MSTRG.11111	31.2515	3.6161	29.5458	16.1999	21.3055	22.4419	24.1478	15.0461
MSTRG.111146	0	0	0.2355	0.3494	0.5731	0.5969	0.0572	0.3768
MSTRG.111154	0.2114	16.9689	0.315	0.2683	0.5318	0.3384	3.7145	0.5547
MSTRG.111160	0.273	1.8381	0.2999	0.3054	0.2399	1.0599	0.3889	0.3307
MSTRG.111164	2.8937	4.2802	5.1429	4.4667	4.7452	4.8143	1.5206	6.5623
MSTRG.111169	0	0	0.0724	0.547	0.0824	0	0	0.4226
MSTRG.111172	0	0.1932	0	0	0	0	0	0
MSTRG.111177	11.5178	6.2989	4.8392	1.9667	5.4444	4.4493	6.1256	5.3377
MSTRG.111190	4.3298	0.3052	1.9736	1.4118	0.973	1.1907	1.5456	1.1923
MSTRG.111191	3.3415	0.7143	2.5178	1.3377	1.2626	1.8864	1.0077	2.343
MSTRG.111204	0	0	0	0	0	0	0	0
MSTRG.111224	5.3897	1.853	2.0236	3.5025	2.4218	5.6826	3.5395	2.7435
MSTRG.111225	1.1132	0.3697	1.9372	2.1994	1.3949	4.8143	3.6486	3.0147
MSTRG.11124	0	0	0.1512	0	4.8611	0	0	0
MSTRG.111254	0.0859	0.305	0.1912	0.3489	0.3908	0.7395	0.1719	0.1985
MSTRG.111262	0	0	0	0	0	0	0	0
MSTRG.111285	2.0385	0	1.2694	1.2745	7.9737	0.0269	0.0274	0.3791
MSTRG.111303	0	0	0	0	0.0753	0	0	0
MSTRG.111305	0	0	0.0229	0	0	0	0	0
MSTRG.111317	0	0	0	0	0	0	0	0
MSTRG.111344	0	0	0	0	0.3084	0	0	0
MSTRG.111375	0.4604	1.6832	0.4138	1.1927	0.0501	0.047	0.2692	0.4288
MSTRG.111381	13.1973	16.9156	13.7315	10.7913	12.2916	22.7349	10.7082	12.3692
MSTRG.111406	0.5051	9.5286	0.6538	0.1581	0.5477	0.9695	1.1684	0.915
MSTRG.111415	0	1.6606	0	0	0	0	0.3441	0
MSTRG.111422	1.0304	0.2006	1.0024	1.5368	0.5253	0.3077	0.0569	0.5707
MSTRG.111424	0.0405	0	0.019	0	0.2156	0	0	0
MSTRG.111426	0.0931	0.4274	0.6099	0.8627	0.1166	2.5268	0.0156	1.2966
MSTRG.11143	0.5041	0.3895	1.0772	0.5178	0.3441	0.1666	0.07	0.5189
MSTRG.111438	0.1404	0	0.1808	0.0877	0.1179	0.0671	0.0911	0.0519
MSTRG.111440	13.3417	0.3343	5.7156	2.8945	3.4186	2.0658	1.5108	2.4755
MSTRG.11145	0	1.0175	0	0	0	0	1.0855	0
MSTRG.111480	0	0	0	0	16.8891	0	0	0
MSTRG.111499	0.4894	0.0725	0.6451	1.3816	0.537	0.7805	0.0116	1.4262
MSTRG.111503	0	0	0	0	0	0	0	0
MSTRG.111507	3.3925	1.431	3.6698	3.103	3.4476	6.6423	1.5274	5.177
MSTRG.111510	0	0	0	0	0	0	0	0
MSTRG.111515	3.1071	0.6518	2.2298	2.2208	1.5701	2.585	1.0694	3.2461
MSTRG.111518	0	0	0	0	0	0	0	0
MSTRG.111541	0.4403	3.3465	1.2677	1.9777	2.4188	2.1318	0.4824	3.312
MSTRG.111552	0	0	0	0	0	0	0	0
MSTRG.111569	0	0	0	0	0	0	0	0
MSTRG.111592	0	0	0	0	0	0	0	0
MSTRG.111600	1.6657	7.8336	6.7075	6.5801	11.65	17.4089	2.5216	7.3699
MSTRG.111601	3.1607	14.3969	9.4984	9.3396	9.1483	24.593	1.7804	13.0673
MSTRG.111619	0	0	0	0	0	0	0	0
MSTRG.11162	0	0	0	0	0	0	0	0
MSTRG.111627	0.1581	0	0.1314	0	0	0	0	0.1109
MSTRG.111634	2.0325	1.9841	4.065	7.7812	7.9373	10.722	0.2375	13.8847
MSTRG.111665	0.2052	0.0528	0	0	0.5893	0	0	0
MSTRG.111666	0	0	0	0	0	0	0	0
MSTRG.111679	0.0827	0.1476	0.8907	0	2.9853	0.1457	0.2079	0.2822
MSTRG.111686	0	0	0	0	0	0	0	0
MSTRG.1117	0	0	0.135	0.0831	0.3772	0.0518	0	0
MSTRG.111717	0.3941	0	3.2742	0.4926	1.6591	0.0494	0	1.5095
MSTRG.11176	3.9002	0	0	0	0.0757	0	0	0.4828
MSTRG.111779	0	4.9045	0	0	0	0	0.0995	0.0079
MSTRG.111781	0	0	0	0	0	0.0409	0	0
MSTRG.111803	0.0439	0.7635	0.1089	0.2914	0.1261	0	0.2415	0.1345
MSTRG.111807	8.1119	0	1.9698	0.1503	0.7971	0.5032	0.7332	0.3712
MSTRG.111810	0	0	0	0	0	0	0	0
MSTRG.111832	12.9344	3.2879	6.2741	5.1484	4.6345	8.0285	2.291	18.7081
MSTRG.111835	0	0	0	0	0.0395	0	0	0
MSTRG.111839	0	0	0	0	0	0	0	0
MSTRG.111844	0.1794	0	0.0649	0.4667	0	0	0	0.0268
MSTRG.111857	18.2994	1.5124	10.938	9.8799	2.5765	1.6053	3.3774	3.5179
MSTRG.111858	0	0	0	0	0	0	0	0
MSTRG.111870	2.6275	0.1121	0.5335	0.6296	0.6392	0.3129	0.4273	0.9948
MSTRG.111885	25.5618	0.0313	6.9372	11.4675	18.1844	17.7419	0.3061	4.3316
MSTRG.111887	0	0	0.1056	0.0168	1.4948	0.2908	0	0.0892
MSTRG.111888	0	0	0	0	0.886	0	0	0
MSTRG.111895	0	0	0	0	0	0	0	0
MSTRG.111901	0	3.2901	0	0.0343	0	0	0.0419	0
MSTRG.111904	57.7535	0.8953	77.5549	65.3034	3.8083	51.8161	10.0494	105.148
MSTRG.111932	0.0238	0	1.2181	0.4158	0.5357	0.3	1.0911	0.0583
MSTRG.111936	53.9147	0	0	0	0.2713	0	0	0
MSTRG.111978	1.4417	0.3513	2.807	0.831	1.4486	1.9453	0.7727	0.5992
MSTRG.111989	2.6139	0	0.2179	0	0.0838	0	0.607	0
MSTRG.112004	0.0341	0.0921	0	0	0	0	0.0629	0
MSTRG.112009	0	0	0	0	0	0	0	0
MSTRG.112010	0.0096	0.0011	0.0055	0	14.7402	0	0	0
MSTRG.112011	0	5.6278	0.031	0.0974	0.0387	0.2899	1.4172	3.2469
MSTRG.112019	0.3771	2.1588	0.7424	1.291	0.474	0.4238	0.6673	0.7422
MSTRG.112025	0	1.7796	0.022	0	0.783	0	0.1754	0
MSTRG.112029	1.8827	0.0241	0	0	0	0	0	0
MSTRG.112035	0	0	0	0	0	0	0	0
MSTRG.112036	1.8372	0	0.0492	0	0.0961	0	0	0.0471
MSTRG.112037	1.3712	0	0	0	0	0	0	0
MSTRG.112045	0.7423	0.3985	0.0552	0.0332	0.2674	0.6524	0.6429	0.0347
MSTRG.112046	0.0267	0.056	0.0282	0.0139	5.9525	0.4106	0.0473	0.0624
MSTRG.112066	0.2834	0	0.8841	0	0.0641	0	0	0
MSTRG.11213	0.7932	0	0	0	1.6558	0	0	0
MSTRG.112138	0.3271	0	0	0	0	0	0	0
MSTRG.112144	6.8109	2.0498	7.5391	3.8938	5.4787	13.1068	5.8507	12.8231
MSTRG.112145	13.6158	3.0473	9.8859	4.6759	5.9056	21.7692	8.9225	10.9536
MSTRG.11215	1.0392	0.9381	0.5924	0.282	0.969	0.9181	0.5202	0.2274
MSTRG.112150	3.8905	4.1608	2.4673	0.7678	4.6224	2.8189	2.7618	3.3482
MSTRG.112157	0	0	0	0	0	0	0	0
MSTRG.11217	2.9981	15.4754	7.276	2.0269	7.7917	4.9359	12.9779	8.2178
MSTRG.112174	0	0	0.0707	0	0	0	0	0
MSTRG.11219	11.4917	0.3468	6.4473	2.8066	5.472	2.7614	2.8117	4.0673
MSTRG.112201	0	0	0	0	0	0	0	0
MSTRG.112202	7.7276	0	4.3978	0.8631	3.0272	3.8	5.4439	1.3651
MSTRG.112203	3.2626	2.3969	5.3076	4.5823	2.2771	3.6809	0.1232	4.9363
MSTRG.112222	0.3103	0	0.2803	0.3999	0	0	0	0.2459
MSTRG.112227	0	0	0	0	0	0	0	0
MSTRG.112244	0	0	0	0	0.3011	0	0	0
MSTRG.11228	0	0	0	0	0	0	0	0
MSTRG.112294	0	0	0	0	0	0	0	0
MSTRG.112298	3.2968	51.5687	5.0124	2.9432	4.1666	19.8658	15.7082	4.5884
MSTRG.1123	2.6189	9.8618	4.498	3.6447	4.9955	10.6816	1.3121	5.4392
MSTRG.112312	0	0	0	0	0	0	0	0
MSTRG.112313	0	0	0	0	0	0.123	0	0
MSTRG.112335	0.7178	0	0.8274	3.1571	0	0	0.0548	2.477
MSTRG.112336	0.7596	0	0	0.1334	0	0	0	0
MSTRG.112337	1.2107	0.1635	0.1247	0.2559	0.2227	0.0515	0.6181	0.0847
MSTRG.112341	0	0	0	0	0	0	0	0
MSTRG.112350	4.1198	0	0	0	12.873	0	0	0
MSTRG.112351	42.2077	0	0	0	88.0512	0	0	0
MSTRG.112364	0	0	0	0	0	0	0	0
MSTRG.112370	0	0.0629	0.7175	0	2.0981	0.0387	0.2066	0
MSTRG.112375	0.1	2.2449	1.3757	1.0909	0	2.6129	2.7333	2.5709
MSTRG.11239	0	0	0	0	0	0	0	0
MSTRG.112435	0	0	0	0	0	0	0	0
MSTRG.112460	3.1337	3.2701	5.7203	3.2229	2.9019	6.2713	3.7573	2.6648
MSTRG.112470	0	0	0	0	0	0	0	0
MSTRG.11248	0.5369	0.0088	0.0418	0.1016	0.0223	0.098	0.0036	0.9678
MSTRG.1125	4.1168	0.6135	1.6243	2.7151	8.7093	3.4478	0.6196	5.789
MSTRG.112501	0	2.9483	0.1144	0	0.1992	0	0.2839	0.2559
MSTRG.112505	0	0	0	0	0	0	0	0
MSTRG.112506	9.2372	2.5613	2.6544	0.7624	4.7782	4.4928	5.2327	2.5794
MSTRG.112516	0.0459	0	0.4441	0.8481	0.2436	0.136	0	0.185
MSTRG.112521	1.0598	0	1.54	0	0.3481	3.1959	0	0.2399
MSTRG.112533	0	0	0	0	0	0	0	0
MSTRG.112539	1.561	0.4354	1.343	0.2342	0.5374	0.7454	0.8375	1.0787
MSTRG.112540	0.1687	0	0	0	0.1843	0	0.0532	0.186
MSTRG.112552	0.03	0.1577	0.0395	0.0484	0	1.7248	0.0227	0.1696
MSTRG.112572	0	0	0	0	0	0	0	0
MSTRG.112573	0	0	0	0	0	0	0	0
MSTRG.112604	0	0.1112	0	0	0.0541	0	0	0
MSTRG.112631	0	0	0	0	0	1.3215	0	0.4018
MSTRG.112640	18.5795	6.6518	15.8779	4.7874	13.4401	4.9735	3.168	18.5469
MSTRG.112667	2.8072	0	0.12	0	0	0	0.0571	0
MSTRG.11267	0	0	0	0	0	0	0	0
MSTRG.112671	0	0	0	0	0	0	0	0
MSTRG.112688	0	0	0	0	0	0	0	0
MSTRG.112705	2.272	0.1387	0.8714	0.6387	0.7855	1.639	0.9568	1.2486
MSTRG.112707	1.9733	0	0.3017	0.2502	0.6181	0.4189	1.1246	0.1868
MSTRG.112708	0.0442	0	0.0807	0.0404	0.4707	0.129	0.0108	0.1118
MSTRG.112721	0.0103	0.0339	0	0.0279	0	0.0066	0.0201	0.0158
MSTRG.112723	0.1938	0.0622	0.2401	0.1902	0.0734	0	0.1116	0.5036
MSTRG.112735	0	0	0	0	0	0	0	0
MSTRG.112757	0	0	0	0	0	0	0	0
MSTRG.112758	3.993	0.022	1.5558	0.4296	1.9759	2.67	1.0702	2.2309
MSTRG.112764	0.3005	0	0.4453	1.245	0.5623	0.2263	0.4552	0.5131
MSTRG.112768	0.0165	2.7791	0.0316	1.2264	0.132	0	0.2367	0.4812
MSTRG.112773	0	3.0852	0	0	0	0	0.4104	0
MSTRG.112779	0	0	0.1128	0	3.6876	0	0	0
MSTRG.112785	0	0	0	0.0616	0	0	0	0
MSTRG.112789	0	0.0333	0	0	0	0	0	0
MSTRG.112796	0	0	0	0	0	0	0	0
MSTRG.112798	0	3.4314	0	0	0	0	0.1841	0
MSTRG.112802	14.2994	20.9451	10.4753	6.4919	9.5767	14.2068	18.43	11.0372
MSTRG.112814	0.9412	0	2.3417	0.9596	0.276	0.4365	0.1724	1.5138
MSTRG.112835	1.3009	2.0214	1.8338	2.4551	1.9089	2.8007	1.4692	2.1218
MSTRG.112875	0	0	0	0	0	0	0	0
MSTRG.112881	1.8963	0.275	1.6956	0.8351	0.2077	1.5379	0.7002	2.6095
MSTRG.112891	0	0	0	0.3599	0.6039	0	0	0
MSTRG.11291	0.7952	0.0779	0.0317	0.3144	0	0.2248	0.2125	0.4618
MSTRG.112911	1.2144	0	2.3171	0.4874	2.855	0.9403	0.6474	4.5241
MSTRG.112913	0	0	0.0288	0	0.3972	0	0	0
MSTRG.112916	3.6102	1.3324	0.3209	0.263	0.6482	0.663	1.1273	2.0522
MSTRG.112938	2.6143	0	0.3424	0.1091	0	0	0	0.2039
MSTRG.112948	0.0198	0	0.0231	0	0	0	0	0
MSTRG.112968	1.906	2.7267	2.1628	1.8481	1.6095	2.6259	2.1656	3.0454
MSTRG.112970	0	0	0	0	0	0	0.89	0
MSTRG.112971	0	0	0	0	0	0	0.0606	0
MSTRG.112985	0	0	0	0	0.0834	0	0	0
MSTRG.112986	0	0.7446	0.1536	0.0778	0	1.1491	2.0159	0.0334
MSTRG.112987	5.2323	0.2692	0.4198	1.4083	1.984	1.187	2.2328	1.0249
MSTRG.112992	2.7469	0.4759	2.3203	1.3967	6.0067	1.9396	0.6562	3.141
MSTRG.112997	0	0.0118	0.1753	0.1495	0.2189	0.0562	0.1205	0.0502
MSTRG.113008	0	0	0	0.0861	0	0	0.0324	0.0022
MSTRG.113012	0.6199	0.6416	0.2017	0.2407	0	0.1035	1.2293	0.4568
MSTRG.113018	1.4603	0	1.6478	0.0679	0.0919	0.1467	1.0459	0.0206
MSTRG.113025	0	0	0	0	0	0	0	0
MSTRG.113032	0	0	0	0	0	0	0	0
MSTRG.113033	0	0	0	0	0	0	0	0
MSTRG.113034	7.1609	4.025	13.3908	4.9835	9.8016	13.5166	7.0472	15.9335
MSTRG.113040	0	0	0	0	0	0	0	0
MSTRG.113048	0	0	0.0142	0	0.0646	0	0	0
MSTRG.113051	0.035	0	0.0792	0	0.1395	0	0	0.0423
MSTRG.113061	52.6684	0.5293	20.2256	40.7499	11.9372	32.2945	9.875	46.6568
MSTRG.113068	0.3624	0.7653	0.8846	0.676	0	0.8267	0.0645	0.8505
MSTRG.113073	0	0	0	0.0677	0	0	0	0
MSTRG.113102	2.1901	7.3243	4.3813	4.5092	3.7593	1.5446	4.8399	3.7284
MSTRG.113108	0	0	0	0	0	0	0	0
MSTRG.113110	3.2697	0	0.1251	0.0155	0	0	0.1483	0
MSTRG.113115	1.2306	0	0	0	0	0	0	0
MSTRG.113143	0.2542	0	0.0985	0.2466	0.0835	0	0	0.1359
MSTRG.113145	0	0	0	0	0	0	0	0
MSTRG.113152	0.3396	0.0405	1.0805	0.8571	1.4566	1.6976	0.0514	1.3626
MSTRG.113161	0.6194	0	1.5203	0.4065	1.2456	1.8738	0	1.4105
MSTRG.113190	0.8537	0	0	0	0	0	0	0
MSTRG.113202	1.4769	0.2955	0.4396	0.0939	0.167	0.2249	0.4503	0.3227
MSTRG.11322	3.9209	5.3651	4.0641	5.0635	6.6656	6.8304	3.1294	2.9243
MSTRG.113231	0	0	0	0	0	0	0	0
MSTRG.113245	2.7522	0.4344	0.4128	0	0.0166	0	0.0714	0
MSTRG.113249	0.6288	0.0862	0.3362	1.1364	0.38	0.061	0.2793	0.5641
MSTRG.113252	0	0	0	0	0	0	0	0
MSTRG.113271	0.0169	0.0051	0.0244	0.2697	0.6978	0.8945	0.0689	0.1746
MSTRG.113276	0	3.9518	0	0	0	0	0.1004	0
MSTRG.113286	0.0078	0	0.0088	0	0	0	0.0218	0
MSTRG.113290	0	0.165	0	0.1044	0	0	0	0
MSTRG.113294	0	0.0586	0	0	0	0	0	0
MSTRG.113298	0	0	0	0	0	0.0456	0	0.0384
MSTRG.113309	0	0	0	0	0	0	0	0
MSTRG.113312	3.5229	0	0	0	0	0	0	0
MSTRG.113313	0.0316	0	0	0	0	0	0	0
MSTRG.113332	0	0	0	0	0	0	0	0
MSTRG.113344	0	0	0	0	0	0	0	0
MSTRG.113362	0	0	0	0	0	0	0	0
MSTRG.113376	2.088	0.1779	2.4567	3.2144	1.4242	5.3108	5.4512	8.3219
MSTRG.113389	0.0657	0	0	0	0	0.4771	0	0.2079
MSTRG.113402	0	0	0	0	0	0	0	0
MSTRG.113404	0	0	0	0	0	0	0	0
MSTRG.113432	0.2144	0.2172	0.3581	1.9034	12.4637	12.8777	0.0999	11.8313
MSTRG.113462	0.2709	0	0	0	0	0	0	0
MSTRG.113476	0.1868	0	0.1858	0.1405	0.0654	0.5946	0.071	0.1681
MSTRG.113481	2.7507	0	4.644	2.5549	5.3558	11.4196	5.2879	1.7367
MSTRG.113483	11.275	0.0588	10.8811	7.3036	5.0567	15.2509	7.7501	8.4798
MSTRG.113497	0.9223	3.25	1.6148	1.028	1.8232	2.8044	1.3954	2.0876
MSTRG.113498	1.2735	4.3331	5.7715	2.7729	4.3009	5.7083	0.8121	3.1927
MSTRG.113499	0.0241	1.3866	0.2729	0.8844	0.4657	1.4708	0.3788	0.5389
MSTRG.113551	0	0	0	0	0.0957	0	0	0
MSTRG.113560	0	0	0	0	0	0	0	0
MSTRG.113561	2.8591	1.1146	8.2377	3.9061	2.3503	3.1926	0.7266	5.5838
MSTRG.113567	0	0	0	0	0	0	0	0
MSTRG.113572	1.0827	0.7852	2.3204	1.4345	1.049	4.4776	0.3568	3.7667
MSTRG.113576	0	0	0	0	0	0	0	0
MSTRG.113591	0	0	0	0	0	0	0	0
MSTRG.113593	0	0	0	0	0	0	0	0
MSTRG.113594	0	0	0	0	0	0	0	0
MSTRG.113606	0	0.0533	0.3186	0	0	0	0	0.4191
MSTRG.113614	6.4965	17.4231	4.0706	3.6885	4.9681	14.5459	10.0891	3.8331
MSTRG.113616	5.1207	16.1523	7.8842	4.803	5.7555	28.8727	8.667	5.5427
MSTRG.113622	0	0	0	0	0.5055	0	0	0.5092
MSTRG.113628	0.0328	0	0.2642	0.0328	0.7332	0.968	0	0.126
MSTRG.113631	4.5013	0.0526	0.5867	0.8925	0	2.3301	0	1.918
MSTRG.113636	2.3054	0.0369	4.909	10.1425	1.0149	0.0275	0.2677	1.5146
MSTRG.113648	3.3333	5.1647	4.1779	3.0792	5.1908	6.4509	2.1427	5.9199
MSTRG.113660	0	0	0	0	0	0	0.0152	0
MSTRG.113672	3.9545	0	0.2791	0	0.1288	0.0436	1.7386	0.0791
MSTRG.113680	0	0	0	0	0.0246	0	0	0
MSTRG.113683	3.1543	2.1331	4.2668	2.6349	5.4929	2.8995	1.3657	2.8092
MSTRG.113685	0.5299	0.1156	0.2282	0.232	0.3761	0.0507	0.2181	0.4607
MSTRG.113707	0.4386	1.6018	2.9141	3.2954	0.8296	3.6271	0.378	4.2602
MSTRG.113714	0	0	0.0509	0.2657	0	0	0	0.0294
MSTRG.113716	0	0	0	0	0.1527	0.045	0.0163	0.3324
MSTRG.113717	0.4919	0.0476	0.6398	0.2468	0.5611	0.0183	0.1475	0.3557
MSTRG.11372	0	0	0	0	0.0052	0	0	0
MSTRG.113745	0	0	0	0	0	0	0	0
MSTRG.113747	0	0	0	0	0	0	0	0
MSTRG.113754	0	0	0	0	0	0	0.3695	0
MSTRG.113761	0	0	0	0	0	0	0	0
MSTRG.113767	0	0	0	0	0	0	0	0
MSTRG.113769	0	0	0	0	0	0	0	0
MSTRG.11378	2.6068	0	0.0932	2.8491	0.8321	0.3355	0.3604	1.8511
MSTRG.113783	3.2037	0.0442	1.6184	1.2182	0.6282	1.8969	0.8391	3.0951
MSTRG.113792	0.0932	0.1207	0.4946	0.067	0.3322	0.3099	0.0418	0.1405
MSTRG.113816	7.099	1.7247	0.1337	0	0.0849	0.5834	5.7172	0
MSTRG.113823	0.1422	11.3289	0.4073	0.2656	0.357	3.3031	6.498	3.5581
MSTRG.113824	0	0	0	0	0	0	0	0
MSTRG.113835	0.1472	0	0	0	0	0	0	0
MSTRG.113839	0	0	0	0	0	0	0	0
MSTRG.113849	3.6236	0.3379	3.3654	6.1229	2.1802	0	0.2436	25.253
MSTRG.113850	16.1143	1.1957	3.8391	3.0685	0	8.3893	11.808	4.3787
MSTRG.113853	0.0689	0	0.1292	0.6189	1.7904	0.1837	0	1.3584
MSTRG.113858	5.104	0	0	0	0	0	0	0
MSTRG.113861	0.0431	0	0	0	0	0	0	0
MSTRG.113862	0	0	0	0	0	0	0	0
MSTRG.113863	2.9547	0.2489	1.4871	1.1733	1.993	1.7769	1.3559	1.0204
MSTRG.113864	3.547	0.1866	1.1125	1.8843	0.7186	0.1624	0.5244	0.0613
MSTRG.113866	0.0689	0.0937	0.0274	0	0.4763	0.0887	0	0
MSTRG.113878	0	1.6432	0	0	0	0	0.2412	0.0341
MSTRG.113880	6.9391	0.9525	6.3847	4.5723	7.128	9.1009	1.2532	7.8293
MSTRG.113881	7.3828	4.2432	5.8161	5.528	6.3714	8.6829	4.0655	7.8276
MSTRG.113884	0	0	0	0	0.0709	0	0	0
MSTRG.113885	0	0	0	0	0.2041	0	0	0.4902
MSTRG.113894	1.1614	0.764	0.8549	0.3937	0.0663	0.4959	0.7524	1.4906
MSTRG.113898	0.8581	0.4981	0.6906	1.4666	0.3571	0.607	0	0.726
MSTRG.113899	0.8984	5.617	2.0791	1.6738	3.6684	7.4125	5.7512	2.6263
MSTRG.113904	0	0	0	0	0	0	0	0
MSTRG.113918	0.3495	0	0.3031	0.2781	0.4298	0.9867	0	1.4208
MSTRG.113921	2.5081	0.036	0.3015	0.3137	2.7882	0	0.9928	0.172
MSTRG.113940	0	0	0	0	0	0	0	0
MSTRG.113941	0	0	0	0	0	0	0	0
MSTRG.113943	0.5353	0.0049	1.9867	1.6241	6.355	13.4741	0.7175	11.6734
MSTRG.113949	1.7718	1.7297	1.3539	0.1139	0.1009	5.9666	1.4252	2.1745
MSTRG.113953	1.2053	0.2589	0.7569	0.611	0.5175	0.9646	0.2414	1.2114
MSTRG.113975	0	0	0	0	0	0.0321	0	0
MSTRG.113979	0	0	0	0	0	0	0.4046	0
MSTRG.11398	0	0	0	0	0	0	0	0
MSTRG.113980	0	0.9871	0	0	0	0	0	0
MSTRG.113984	0	3.0797	0	0	0	0	0.2849	0
MSTRG.114	1.7679	0.5377	1.8059	2.8777	2.3482	6.5392	5.3689	3.7149
MSTRG.114000	0	0	0	0	0	0	0	0
MSTRG.114008	0	0.7147	0	0	0	0	0.6257	0
MSTRG.114015	0	0	0	0	0	0	0	0
MSTRG.114025	0.2392	0	0.1486	0	0.4155	0.0422	0	0
MSTRG.114030	6.0219	0.7548	1.9265	3.0814	2.0783	3.5976	1.3782	4.8325
MSTRG.114031	0	0	0	0	0	0	0	0
MSTRG.114037	0	0	1.0376	0	0.2818	0.1473	0	0
MSTRG.114051	3.9922	0.3677	1.2922	1.2711	1.712	2.7324	1.925	1.7379
MSTRG.114052	0.0563	0.0264	0.1284	0.2286	0.1125	0.2182	0.1537	0.1045
MSTRG.114074	0	0	0	0	0	0	0	0
MSTRG.114082	0.0156	0	0.0688	0	0	0	0.0093	0
MSTRG.114089	1.1605	0.5223	2.9009	0.1816	0.7183	0.3235	0.197	0.1964
MSTRG.114105	0	0	0	0	0.3104	0	0	0
MSTRG.114110	1.3509	0	1.7734	0	0	0	0.051	0
MSTRG.114127	0.1551	0.1382	0.3401	0	0	0.9121	0.1007	0.0596
MSTRG.114139	9.0044	0	0	0	0.0158	0.0276	14.98	0
MSTRG.114143	3.3047	0.3236	1.2008	0.4265	1.3961	1.9018	1.052	1.3948
MSTRG.114159	1.5056	2.6243	1.0483	0.5314	1.1534	1.8361	0.8605	1.3502
MSTRG.114160	0.2925	0.1817	0.5515	0.4402	0.3611	0.8054	0.3635	0.2258
MSTRG.114162	0.2419	0.0859	0.3901	0.0291	0.6442	0.1343	0.0269	0.1266
MSTRG.114180	0	0	0	0	0	0	0	0
MSTRG.114189	0	0	0	0	0	0	0	0
MSTRG.11420	0	0.0286	0	0	1.5021	0	0	0
MSTRG.114210	0	0	0	0	0	0	0	0
MSTRG.114215	1.4313	0.6166	3.0414	9.0224	7.3895	3.2648	0.3412	4.6856
MSTRG.114240	0	0	0	0	0	0	0	0
MSTRG.114247	0.6939	0.0179	1.3448	0.4049	0.2701	0.3299	0.0831	0.5478
MSTRG.114252	1.5664	0	0.0075	0.0073	0	0	1.8281	0.0194
MSTRG.114265	0	1.0759	0	0	0	0	0.3003	0
MSTRG.114289	7.3228	11.8657	6.7794	6.1531	4.0107	13.9249	9.1916	6.8098
MSTRG.114309	4.5921	1.1658	1.3725	3.4201	12.4063	0.4032	0.1437	4.44
MSTRG.114316	2.2942	2.7761	5.3782	3.751	2.8087	5.871	0.5659	6.2325
MSTRG.114335	0.5804	0	0	0.0135	0.9275	0	0	0
MSTRG.114420	3.4937	0.0226	1.2161	0.4126	1.2076	1.0344	0.1644	0.5796
MSTRG.114447	0	0	1.283	4.527	0.1842	10.1859	0.0961	6.2099
MSTRG.114448	0	0	0	0	0	0.1754	0.0279	0
MSTRG.114464	8.0869	0.2988	1.1829	0.6801	0.4343	0.8091	2.2272	1.2782
MSTRG.114465	0.2679	0	0	0	0	0	0	0
MSTRG.114471	4.6636	0.5807	3.0894	1.391	2.2596	5.9696	5.005	3.1654
MSTRG.114472	0.1717	0	0	0.1986	0.3089	0.094	0.0785	0.0836
MSTRG.114473	0.7284	0.0374	0.0602	0	0.7318	0	0.9079	0.6718
MSTRG.114496	0.9709	0	0.9003	0.0295	0.2899	0.6526	0.2139	0.1665
MSTRG.114510	0	0	0	0	0	0	0	0
MSTRG.114516	0	0	0	0	0	0	0	0
MSTRG.114527	0.8811	0.4017	3.7607	1.8531	0.0978	1.9802	0.2379	2.9089
MSTRG.114535	2.3474	0.2694	1.3037	0.2239	0.6577	2.6807	1.8532	1.4521
MSTRG.11454	0	0	0	0	0	0	0	0
MSTRG.114541	0.5087	0	0.0898	0.0164	0.6716	0.3224	0.2299	0.0155
MSTRG.114548	0.085	0.0934	0.0865	0.3711	0.1061	1.1471	0.085	0.0406
MSTRG.114569	0	0.0258	0	0	0	0	0	0
MSTRG.114577	12.6909	0.9784	7.5517	2.7952	14.1736	8.8621	2.7877	5.879
MSTRG.114578	0.5952	0.0251	0.5328	0.8758	1.4253	0.9338	0.1985	1.0855
MSTRG.114580	6.3294	0	1.2561	0.2174	0.2329	0.8074	2.6646	0.9908
MSTRG.114581	0	0	0	0	0	0	0	0
MSTRG.114582	0.1547	0	0.0274	0.0101	0.1359	0.1013	0	0
MSTRG.114586	0	0	0	0	0	0.0666	2.8589	0
MSTRG.114589	0	0	0	0	0.0334	0	0	0
MSTRG.114594	0	0	0	0	0	0	0.3816	0
MSTRG.114603	0	0	0	0	0	0	0	0
MSTRG.114613	0	0	0	0	0	0	0	0
MSTRG.114624	0	0	0	0	0	0	0	0
MSTRG.114626	0.561	0	0.2483	0.1618	0.1539	0.2812	0.2796	0.3722
MSTRG.114645	0	0	0.5061	0	0.8933	0	0	0.1845
MSTRG.114662	0	0	0	0	0	0	0	0
MSTRG.114666	0.872	3.5756	0.5555	1.9908	0.2501	3.936	0.1902	1.1353
MSTRG.114674	0	0	0.0032	0.0245	0	0	0	0
MSTRG.114677	2.2376	0	0.3618	0	0.1415	0	0	0
MSTRG.114722	0	0	0	0	0.2211	0	0	0
MSTRG.114724	0.1017	0	0	0	0	0	0	0
MSTRG.114727	5.7187	5.2019	6.2075	3.7965	4.766	7.2336	3.2858	6.0066
MSTRG.114748	0.2838	0.3776	0.1911	0.4858	0.4769	0.2222	0.0704	0.2367
MSTRG.114752	4.1742	0.141	4.8445	1.5299	3.4422	12.9345	0.8771	4.128
MSTRG.114775	1.3341	0.0234	0.0178	0	0.145	0.2326	0.5887	0.2117
MSTRG.114784	3.9	0	0	0	1.8622	0	0	0
MSTRG.114790	0	0	0	0	0	0	0	0
MSTRG.114822	0	0	0	0	0	0.0176	0	0
MSTRG.114847	0	0	0	0.191	0.5707	0	0.3785	0
MSTRG.114857	0	0	0	0	0	0	2.4323	0
MSTRG.114862	2.2035	0	0	0	1.4911	0	0	0
MSTRG.114865	0	1.537	6.4417	4.9693	0	8.2082	2.0178	4.6131
MSTRG.114869	0.4757	6.9889	0.2457	0.0609	0.2283	0	2.04	0
MSTRG.114870	1.2946	0.033	2.3485	0.5532	1.4668	0.0967	0.1651	0.0268
MSTRG.114873	7.1673	3.0169	5.2911	2.7794	2.8799	13.7815	11.059	6.706
MSTRG.114880	0	0	0	0	0	0	0	0
MSTRG.1149	0	0	0	0	0	0	0	0
MSTRG.114909	0	0	0	0	0	0	0.1488	0
MSTRG.114914	0	0	0	0	0	0	0	0
MSTRG.114915	0	0	0	0	0	0	0	0
MSTRG.114922	0.0042	0.0441	0.0741	0.0455	0.0451	0	0	0.1765
MSTRG.114942	0	0	0	0.0214	0	0	0	0
MSTRG.114947	0.6272	0	2.1762	2.0667	0.117	1.2962	0	5.3257
MSTRG.114955	0	1.9484	0	0	0	0	4.3487	0
MSTRG.114957	0	0.2115	0	0	0.8601	0	0	0
MSTRG.114979	0	0	0	0	0	0	0	0
MSTRG.114982	6.0399	1.3792	4.7199	2.9111	2.8963	10.3143	5.3924	4.7529
MSTRG.114999	6.1393	0.4275	3.9124	2.664	2.5369	1.0454	2.912	2.407
MSTRG.115000	0.0285	1.2827	0.054	0	0.0975	0	0.4132	0.048
MSTRG.115002	0.6312	4.7392	1.0186	0.0733	1.1702	0.6124	2.3275	0.963
MSTRG.115005	1.7455	1.0956	2.2229	0.1858	1.0569	0.4887	0.485	0.3689
MSTRG.115016	0.1494	0.3307	0.1784	0.1177	0.5677	0.1592	0.4868	0.2455
MSTRG.115024	1.2498	3.8038	0.6344	0.1409	0.7254	0.0239	3.8335	0.0853
MSTRG.11504	78.2573	175.348	90.6864	68.8967	99.3213	110.058	106.171	172.842
MSTRG.115046	1.6435	0.9645	1.5886	0.8715	0	1.9159	0.1742	1.3262
MSTRG.11505	0.8352	0.6536	0.0975	0.0285	0.15	0.0572	0.0392	0.1168
MSTRG.115052	0.0355	0.6703	0.0774	0.0778	0.0668	0.2055	0.2357	0.0798
MSTRG.115059	1.7329	0	0.2564	0.1804	0.8228	0	0.0666	0
MSTRG.115065	0	5.5865	0.0357	0	0.0872	0	1.6315	0
MSTRG.115076	0.0233	0.0729	0.7459	2.1386	0.9205	0.9005	0.0681	1.2491
MSTRG.115078	12.7292	0	0.7612	0.2681	0	0	0.5283	0.667
MSTRG.115081	0.1272	0.026	0.4177	0.1051	0.7952	0.0871	0.1188	0.1251
MSTRG.115098	17.5198	0.8112	11.1181	3.9771	5.402	8.9914	9.9557	9.1315
MSTRG.115113	1.1661	0.9179	3.1724	1.2574	4.5872	0.391	0.4592	0.6738
MSTRG.115127	0	0	0.0064	0.0152	0.1049	0	0	0
MSTRG.115128	0	0	0	0	0	0	0	0
MSTRG.115151	3.0777	13.3147	4.2631	5.4664	8.2501	10.7332	2.3625	9.0023
MSTRG.115154	2.3893	0.7028	0.9883	0	0.2317	0.2388	0.2128	0.6425
MSTRG.115162	0	0.2248	0.0298	0	0	0.2551	0.5564	0.269
MSTRG.115163	0	0	0	0	0	0	0	0
MSTRG.115174	0.053	0	0	0	0.1042	0	0.162	0
MSTRG.115176	4.1749	0.2625	4.6398	8.6445	1.2206	0.5622	0	3.7044
MSTRG.115204	45.4632	4.1446	69.4469	346.034	20.8209	0.2894	3.5253	95.4773
MSTRG.115206	0	0	0	0	0	0	0	0
MSTRG.115208	0	0	0.0883	0	0	0	0	0
MSTRG.115209	0	0	0	0	0	0	0	0
MSTRG.115218	0.514	0	0.9574	0.0877	1.0067	0.2241	0	0.638
MSTRG.115223	0	0	0	0	0	0	0	0
MSTRG.115224	0	0	0	0	0.8245	0	0	0
MSTRG.115232	0	0	0	0	0	0	0	0
MSTRG.115237	0.884	0	0.2451	0.1635	0	1.2576	0	0.0574
MSTRG.115254	0	1.6603	0	0	0	0	0.2818	0
MSTRG.115262	3.1689	2.6744	5.3683	4.0653	4.6208	13.3694	0.7782	5.9733
MSTRG.115265	0	1.3378	0	0	0	0	0.1554	0.0152
MSTRG.115266	3.9407	1.5146	3.6629	4.414	2.5883	8.9385	4.5361	6.1199
MSTRG.115267	4.5732	0.2739	4.5107	4.0717	3.8349	5.2867	2.5193	7.7308
MSTRG.115270	4.9643	0	1.5771	1.7398	5.9659	3.0616	0	6.8117
MSTRG.115282	0.023	0	0	0	0	0	0	0
MSTRG.115285	0.4532	0.8881	0.0809	0	0.207	0	2.0805	1.1969
MSTRG.115291	0	1.724	0	0	0	0	0.3741	0.1039
MSTRG.115310	0	0	0.056	0	0	0	0	0
MSTRG.115326	0	15.3806	1.3217	1.1971	1.6942	2.5993	0	2.6044
MSTRG.115330	4.215	0.0015	0.6686	0.0264	5.8684	0	0	0.0159
MSTRG.115333	0.1849	0	0.0559	0	0	0.4745	0	0.1457
MSTRG.11534	0	0	0.1098	0	0	0	0	0
MSTRG.115340	0	0	0	0	0	0	0	0
MSTRG.115363	10.5102	0	0	0	0.0176	0	0.5645	0
MSTRG.115370	3.2837	2.2917	1.6369	0.0044	0	0.4162	3.1885	0.0536
MSTRG.115404	0.0109	0.8845	0.0393	0	0	1.326	0.9844	0.0252
MSTRG.115406	0	0	0	0	0	0	0	0
MSTRG.115408	0	0	0	0	0	0	0	0
MSTRG.115412	0	0	0.5087	0	0	0	0	0
MSTRG.115434	0	0.0602	0	0	0	0	0.0207	0
MSTRG.115436	0.0909	0	0.0271	0.0104	0.0435	0.0332	0.0346	0.0012
MSTRG.115437	2.2387	0.2708	0.6956	6.7854	1.2938	2.421	0.6928	2.2638
MSTRG.115449	0.1414	0	0	0	0.8539	0.0864	0	0
MSTRG.115458	3.2786	4.7922	9.5716	8.4071	9.9988	19.4206	4.7424	8.0509
MSTRG.115471	1.467	0.3936	0.7791	0.2258	0	0.4274	0.4261	0.1373
MSTRG.115475	6.7101	0.094	12.5106	113.092	3.89	0.0966	1.3275	7.3918
MSTRG.115489	2.1446	0.1771	0.4081	0.5955	0	0	1.2366	0.1128
MSTRG.115503	0.2363	0	0.5343	1.8799	0.6784	0.8861	0	4.6737
MSTRG.115514	0.2088	0	0.1269	0.0208	0.0962	0	0	0.1078
MSTRG.115539	0	0.039	0.0576	0	0.0982	0	0	0
MSTRG.11554	3.659	5.8693	4.8979	5.9778	5.3331	6.2984	3.0739	3.4497
MSTRG.115547	3.5364	0.4085	3.7316	1.103	0.5939	1.0435	3.9917	1.4412
MSTRG.115565	0	0	0	0	0	0	0	0
MSTRG.115583	1.3492	0.3599	1.4599	0.2657	1.4548	2.0005	0.8245	3.3774
MSTRG.115589	0.6463	0.4143	1.2044	7.727	0.9209	3.9741	0.2054	2.1192
MSTRG.115605	3.6909	6.7584	2.3364	1.107	3.0338	4.4375	2.2341	2.1078
MSTRG.115607	0	0	0.0286	0.0616	0	0	0	0.2676
MSTRG.115620	0	0	0	0	0	0	0	0
MSTRG.115626	1.4294	0.5363	0.0458	0	1.125	0	0.0617	0.0094
MSTRG.115665	0	0	0	0	0.0272	0	0	0
MSTRG.115698	2.2012	4.2583	5.0128	5.436	4.6125	5.8155	1.3588	5.1017
MSTRG.115701	0.6029	0.0986	0.1604	0	0.487	0.1305	0	0.0281
MSTRG.115702	1.2269	0.1922	0.5598	0.0575	0	0.4189	1.9468	0.068
MSTRG.115703	4.6943	0.7547	2.9225	2.4894	0	9.2917	7.7547	2.5623
MSTRG.115704	0.6225	0.455	0.5619	0.2946	0	1.2605	3.0852	0.34
MSTRG.115711	2.9607	0	0.2513	0	0	0	0	0
MSTRG.115734	0.3064	3.0432	1.357	2.3225	0.139	1.375	1.4392	2.6124
MSTRG.115738	3.2955	1.2583	1.0734	0.5452	0.7919	1.2341	0.7946	0.6836
MSTRG.115739	1.3225	2.6468	4.7119	1.7749	0.318	3.8896	0.4181	4.3914
MSTRG.115751	0.1166	0	0.0267	0	0.2982	0	0	0
MSTRG.115754	0.0093	0	0	0	0.0162	0.0128	0	0
MSTRG.115770	0.1406	0	0.1679	0	0.2694	0	0	0.3859
MSTRG.11578	0.086	0	0.5967	0	0	0.2372	0.2743	1.2183
MSTRG.115781	0	0	0	0	0	0	0	0
MSTRG.115797	0	0	0.0419	0	0	0	0	0
MSTRG.115824	0	0	0.0139	0	0.2164	0	0.4	0
MSTRG.115837	0	0.1466	0	0.1818	0.0639	0	0.208	0
MSTRG.115848	0.0126	0.1343	0.0529	0.2457	0.6163	1.1212	0.0164	1.1
MSTRG.115872	0	0	0.0109	0	4.0046	0	0	0
MSTRG.11588	0	0	0.1856	0	0	0.0542	0	0
MSTRG.115931	0	0	0	0	0	0	0	0
MSTRG.11594	0.0606	0	0.192	0.1524	0.4605	1.489	0	0.2587
MSTRG.115949	0.0376	0.4228	0.1772	0.0711	0.1124	0.1213	0	0.0351
MSTRG.115960	3.8869	1.2237	2.9339	7.8238	6.6238	2.9351	2.135	4.2334
MSTRG.115969	0.0746	0	0	0	0	0	0	0
MSTRG.115978	0	0	0	0	0.6298	0	0	0
MSTRG.115979	0	0	0	0	0.6698	0	0	0
MSTRG.115983	0	0	0.0083	0	0	0	0	0
MSTRG.115984	0.0122	0.2922	0.11	0.1883	0	0	0.0583	0.1925
MSTRG.115985	0.3657	0.3483	0.953	1.1833	0.9441	0.1473	0.2515	1.4434
MSTRG.115986	2.0522	0	2.2285	0.8922	2.0483	2.8418	0.1445	2.5234
MSTRG.116016	0	0.1325	0	0	0	0	0	0
MSTRG.116031	26.0663	53.7651	19.6249	20.4978	27.3222	29.0976	31.3858	29.2407
MSTRG.116032	0	0	0	0	0	0	0	0
MSTRG.116043	8.537	9.0391	12.4543	8.5218	8.6641	11.5231	4.1666	16.8511
MSTRG.116047	0.8309	0	0.5258	0.2639	0.2266	0.3127	0.6422	0.4854
MSTRG.116051	0	1.3583	0	0	0	0	0.6745	0.0316
MSTRG.116069	5.0571	12.7125	7.8795	5.2805	6.9268	2.6279	5.1752	6.0969
MSTRG.116083	0	0	0	0	0	0	0	0
MSTRG.116088	0	0	0	0	0	0	0	0
MSTRG.116098	13.001	1.9644	3.0673	2.9811	2.6882	4.9135	8.1834	5.1774
MSTRG.116099	0.0894	0.2421	0.0431	0	0	0	0.474	0
MSTRG.116100	0	6.4308	0	0	0.3057	0	5.0557	0.0109
MSTRG.116116	0.0377	0	0.076	0	0	0	0	0
MSTRG.116135	11.6019	2.971	5.6139	6.2768	0	7.6905	11.4213	7.1593
MSTRG.116136	0.0207	0.5108	0.0649	0.0644	0	0.2195	0.0885	0.2249
MSTRG.116138	0	0	0	0	0	0	0	0
MSTRG.116172	0	0	0.0182	0	0.1845	0	0.0131	0
MSTRG.116177	4.7842	0.5819	2.6963	1.11	4.1534	1.386	1.9316	1.841
MSTRG.116182	0.1178	0	0.0295	0	0	0.2428	0.0811	0.6187
MSTRG.116190	8.0524	54.5229	22.2337	26.6158	19.1865	62.9994	8.3558	31.2881
MSTRG.116210	0.0265	0	0.2415	0	0	0.3195	0.3669	0.0655
MSTRG.116217	0.0415	0	0.1155	0	0.3961	0	0.0708	0.0321
MSTRG.116223	2.136	0	0.6445	0.3455	0.8697	1.1272	1.9774	0.8256
MSTRG.116233	0	0	0	0	0	0	0	0
MSTRG.116256	0.3579	0	0.131	0.9431	0.0334	0.0502	1.2947	0.4561
MSTRG.116257	0.0485	0.0214	0.0619	0.7425	0.024	0.07	0.4244	0.0603
MSTRG.116259	3.7679	0.1248	0.6168	0.1874	0.2744	2.3777	3.7819	0.5161
MSTRG.116274	1.0517	0	0.6086	0.01	0.3758	0	0.0192	0.006
MSTRG.116289	0	2.2889	0	0	0	0	0.2144	0
MSTRG.116325	0.1209	0.0146	0.8336	0	1.0183	0	0	0.0329
MSTRG.116339	0.2123	0	4.3612	9.1218	3.2285	0.5811	0	2.0559
MSTRG.116341	0	0	0	0	0.2008	0	0	0
MSTRG.116372	1.3952	0	0	0	0	0	0	0
MSTRG.116388	7.3774	0	2.8238	0.7914	2.8162	3.7533	0.9963	2.3614
MSTRG.116391	8.8918	0.7603	3.7866	2.3786	2.1511	5.5108	2.6523	4.2348
MSTRG.116392	0.0302	0	0.0862	0.0953	0.3108	0.0147	0.1181	0
MSTRG.116394	0	0	0	0	0	0	0	0
MSTRG.116408	0	0	0	0	0	0	0.07	0
MSTRG.11641	2.4686	0.3299	3.6799	1.6198	4.6779	2.3183	0.4891	2.7781
MSTRG.116431	0	0.0171	0	0	0.0886	0	0	0
MSTRG.116440	0.9024	0	0	0	0.0914	0.0442	0	0
MSTRG.116445	3.5471	0.9009	2.7412	1.2166	0.8312	1.6519	1.4113	3.1852
MSTRG.116452	0	3.4163	0	0	0	0	0.3258	0
MSTRG.116462	17.4369	3.7576	4.8537	1.6534	15.5648	3.2067	1.8796	5.1594
MSTRG.116463	2.3987	0.3224	0.1544	0	0	0.0459	0.3869	0
MSTRG.116465	0	0	0	0	0.5751	0	0	0
MSTRG.116472	0.5659	1.1559	0.5907	0.8523	0.4386	0.83	0.6562	1.1556
MSTRG.116484	0	0.0247	0.0809	0	0.3354	0	0	0
MSTRG.116488	0.0085	0.6123	1.6522	12.0767	4.5382	63.4918	0.0703	73.7658
MSTRG.116504	0	1.3396	0	0	0	0	0.5309	0
MSTRG.116531	0	0	0	0	0.1514	0	0	0
MSTRG.116535	0.6965	0.3129	0.6808	0.0446	0	0.5724	0.685	0.2104
MSTRG.116560	0	0	0	0	0	0	0	0
MSTRG.116564	0	0	0	0	0	0	0	0
MSTRG.116566	2.2255	0.1018	2.7651	1.2589	3.572	2.5812	0.6353	1.715
MSTRG.116572	0	2.6404	0.017	0	0.0539	0	0.3161	0
MSTRG.116590	4.4813	0.1738	1.6482	1.7063	2.8843	4.7986	5.2535	2.6255
MSTRG.116593	0	0	0	0	0	0	0	0
MSTRG.116604	0.9277	0.485	1.7566	3.7234	2.9261	1.6222	0.7836	1.6167
MSTRG.116621	0.0209	0.5919	0.7054	0.4786	0.6423	0.989	0.0219	0.3945
MSTRG.116623	0	0	0	0.0205	0	0	0	0.085
MSTRG.116626	0.0253	0	0.0225	0	0.0032	0.0233	0	0.0016
MSTRG.116635	0	0.0505	0.1394	0.1749	0	0.0446	0.1234	0.0533
MSTRG.116636	0.5893	1.5972	2.029	2.0214	1.352	0.8044	1.9118	1.8022
MSTRG.116648	1.6894	0.2231	0.2756	0.5099	0.5082	0.5809	0.0443	0.511
MSTRG.116654	0	0	0	0	0	0	0	0
MSTRG.116672	0	0	0	0	0	0	0	0
MSTRG.116675	0	0.0203	0	0	0	0	0	0
MSTRG.116678	0.6103	0	0.5821	0.5919	0.5407	0.0752	0.0551	0.0887
MSTRG.116684	0	0	0	0	0	1.1315	0	0
MSTRG.116695	0	3.9909	0	0.0469	0	0	1.2576	0
MSTRG.116697	0	0	0	0	0	0	0.0319	0
MSTRG.1167	0.0193	0	0.0082	0.0197	0	0	0.0194	0.0218
MSTRG.116722	0	0.0151	0.5295	1.2706	2.9015	1.5779	0.0222	3.0243
MSTRG.116733	0	0	0	0	0	0	0	0
MSTRG.11675	0.0596	0.09	0.4958	0.0083	0.92	0.0198	0.0255	0
MSTRG.11679	6.998	0.3464	9.4703	1.7342	0.1948	7.5742	16.8659	1.3503
MSTRG.116790	0	0	0	0	0	0	0	0
MSTRG.116791	0	0	0.0461	0.0303	0.6392	0	0	0
MSTRG.116805	0	0	0	0	0	0	0	0
MSTRG.116814	0	0.4385	0.2894	0	0.0091	0.1267	0.9132	0.0376
MSTRG.116824	0	0	0	0	0	0	0	0
MSTRG.116825	0.2639	0.3037	1.1162	1.6525	0.3261	1.2556	0.2143	0.505
MSTRG.116847	0.2367	0	0.0423	0.0498	0	0	0.4562	0.1867
MSTRG.116849	0.0621	0.3445	0.0115	0.0483	0.0704	0.3854	0.0854	0.2505
MSTRG.116851	4.8098	2.3801	3.1855	1.5555	1.9113	2.6698	7.8564	2.4235
MSTRG.116884	0.6543	0.9215	1.9099	0.9391	2.0671	1.8481	0.5128	1.0304
MSTRG.116893	0	1.7046	0	0	0	0	0.1797	0
MSTRG.116913	0.7358	0	0	0	0	0	0.2126	0
MSTRG.116946	2.0901	0.1838	0.8908	0.2221	0.5921	0.1187	2.0607	0.0855
MSTRG.116947	11.4931	2.2052	5.0889	4.1941	6.1498	8.3262	6.3816	6.3559
MSTRG.116995	0	1.2333	0	0	0	0	0.4223	0
MSTRG.116997	9.9729	0	1.122	0.3937	0.2517	0.6433	0.6125	0.5191
MSTRG.117006	0	0	0.0226	0	0.8659	0	0	0
MSTRG.117016	0	0	0	0	0	0.9052	0.0343	0.0498
MSTRG.117026	0.3605	0	0.393	0.0451	0	0.045	0	0
MSTRG.117055	0.6873	0.3388	1.045	1.5964	0.6315	2.104	0.475	1.0309
MSTRG.117058	0	0	0	0	0	0	0	0
MSTRG.117061	0	0	0	0.0055	0.008	10.962	0	1.8211
MSTRG.11708	0.0277	0	0	0	0	0	0	0
MSTRG.117092	1.5184	1.1825	2.2543	2.0746	0	2.0739	0	3.3557
MSTRG.117101	4.6795	0	0.6367	0	0.3111	0	0	0
MSTRG.117114	0	0	0	0	0	0	0	0
MSTRG.117119	0	0	0	0	0	4.4797	0	1.3587
MSTRG.117120	0	0.0181	0.1214	0.148	0	1.6479	0	18.7081
MSTRG.117124	6.6641	0.4514	3.0268	5.5575	6.6003	1.282	0.4016	13.1167
MSTRG.117126	1.7655	0	0	0	0.1467	0.1001	0	0.3358
MSTRG.117141	1.6118	0.3646	0.3715	0.7303	0	2.136	1.4138	1.6857
MSTRG.117143	0.2914	0.3851	0.2164	1.1494	0.1463	1.8661	2.4393	3.4744
MSTRG.117144	0.4029	0.2378	0.1462	1.321	0.0485	1.7731	0.41	3.6421
MSTRG.11716	0.6452	0	0	0	0	0	0	0
MSTRG.117163	7.5106	1.0291	3.8166	1.9533	3.2664	3.8472	7.148	1.6363
MSTRG.117186	5.2983	0	1.5467	0.8519	0.4025	0.859	0.8212	0.8039
MSTRG.117187	4.182	0.075	2.0067	0.4502	0.1929	1.2098	0.7949	0.8036
MSTRG.1172	0.3992	0.1162	0.8333	0.0921	0.1045	0.2695	0.0853	0.4749
MSTRG.117210	2.5621	1.084	4.4602	17.8653	1.9501	1.6694	0.5536	9.7819
MSTRG.117217	3.759	0	0	0	0.0297	0	0	0
MSTRG.117225	13.3891	0	0	0	0.034	0	0	0
MSTRG.117232	0.2199	0	0.0073	0.1346	0.6589	0.3967	0	0.4261
MSTRG.117250	0	0	0	0	0	0	0	0
MSTRG.117253	0.4722	0.1184	1.0147	0.8558	0.8116	0.2417	0.8696	0.5302
MSTRG.117255	14.4899	5.537	14.1235	10.0812	11.7868	15.2921	8.0437	11.8411
MSTRG.117256	3.1828	0.3438	1.5196	0.6664	1.0772	2.2892	2.0198	1.3158
MSTRG.117265	0	0	0	0	0	0	0	0
MSTRG.117294	0	0	0	0	0	0	0	0
MSTRG.117299	2.6105	0.2858	1.2897	1.2448	0.9945	2.1455	0.1842	1.016
MSTRG.117301	0	0	0.0323	0.7665	0	0	0	0.0854
MSTRG.117310	0	0.3642	0.0149	0	0.5304	0	0.1504	0
MSTRG.117350	0.5447	0.5331	1.9655	1.3887	2.3787	0.5911	0.5297	2.8923
MSTRG.117355	0.4912	0.2315	0	0.0129	0.2008	0	1.6547	0.0256
MSTRG.117360	0	0	0.0655	0	0	0	0	0
MSTRG.117361	0	0.0435	0.0165	0	0.0448	0.0331	3.4152	0.0184
MSTRG.117365	3.669	7.5452	7.5851	9.4019	7.9423	4.6349	2.1694	7.8331
MSTRG.117366	4.2599	0.0426	1.3241	0.5201	1.445	1.1949	1.1861	2.3533
MSTRG.117369	0.1565	0	0	0	0	0	0	0
MSTRG.117372	0.4096	0.5951	0.6336	1.3896	1.4036	2.92	0.2182	2.4972
MSTRG.117377	1.0271	0.9499	1.9223	0.2263	0.3742	0.2642	1.829	0.4096
MSTRG.117378	0.9327	1.3292	1.4996	1.5808	0.592	2.4837	0.5446	1.3352
MSTRG.117387	0	0	0	0	0	0	0	0
MSTRG.117399	15.4629	0.5874	7.0279	0	8.7488	0.0284	0.3435	0.0431
MSTRG.117425	0	0	0	0	0.0692	0	0	0
MSTRG.117445	0	0.1081	0.0755	0.0468	0	0.184	0.2278	0.0653
MSTRG.117447	0.1009	0	0	0	0	0	0	0
MSTRG.117451	0	0	0	0	0	0	0	0
MSTRG.117466	0	0	0.0122	0.0131	0	0	0	0
MSTRG.117483	0.0146	6.0584	0.0725	0.0742	0.365	0	0.1436	1.4339
MSTRG.117491	0	0	0.1178	0.0235	0.4631	0	0	0.3483
MSTRG.117497	0	0	0	0	0	0	0	0
MSTRG.117499	0.3883	0	0.064	0	3.3066	0	0	0
MSTRG.1175	5.2347	3.6995	4.8504	1.7514	8.8698	8.1012	0.4866	6.3709
MSTRG.117501	0	0	0	0	0	0	0	0
MSTRG.117516	8.0073	2.9491	8.3116	6.0881	5.7973	8.7681	4.9073	8.1488
MSTRG.117518	0	0	0	0	0	0	0	0
MSTRG.117529	0.2518	0.1818	0.5356	0.5627	0.9805	1.6837	0.0134	0.3887
MSTRG.11754	0.0752	0	0.0221	0.0144	0.1038	0.8314	0	0.2387
MSTRG.117542	0	2.0046	0	0	0	0	0.1367	0
MSTRG.117568	0	0	0.0132	0	0.1297	0	0.0052	0
MSTRG.117570	0	0	0	0	0	0	0	0
MSTRG.117584	0.1108	0	0	0	0.711	0	0	0
MSTRG.117597	0	0	0	0	0	0	0	0
MSTRG.1176	0.4498	0.6245	0.5465	0.4388	0.5443	3.5178	0.2024	0.5125
MSTRG.117605	0	0	0	0	0.0635	0	0.0583	0
MSTRG.117615	0	0	0	0	0	0	0	0
MSTRG.117622	0	0	0.0273	0	0	0	0.3181	0
MSTRG.117637	0.0278	0	0	0	0	0	0	0
MSTRG.117639	0	8.8176	0	0	0	0	0.5762	0
MSTRG.11764	0	0.0452	0	0	0.0434	0	0	0
MSTRG.117668	0.3346	1.4652	1.2869	1.2966	0.7536	0.6874	0.2251	1.2681
MSTRG.117670	0	0	0	0	0	0	0	0
MSTRG.117681	6.3591	0.1263	4.0112	0	1.074	1.2184	0.9459	2.0285
MSTRG.11774	0	0	0	0	0	0	0	0
MSTRG.117741	0	26.8161	0.0881	0.3482	0.2199	0.0354	19.7575	0.4524
MSTRG.117760	0	0	0	0	0	0	0	0
MSTRG.117776	0	0	0.2977	0.7873	0	0	0.0752	0
MSTRG.117781	0.6113	1.2291	0.8693	0.5253	0.7776	1.8937	0.1471	1.3744
MSTRG.117790	0.4914	0.396	0.4926	0.3204	0.6771	0	0.0687	0.6123
MSTRG.117800	1.282	0	0	0	0	0	0	0
MSTRG.117801	0.7369	0	0	0	0	0	0	0
MSTRG.117850	0	0	0	0	0	0	0	0
MSTRG.117877	0.0815	0	1.4987	0.0978	1.0473	0.5147	0.0175	0.6293
MSTRG.117882	5.3939	1.3763	2.5913	4.0598	8.6296	3.0518	1.185	4.8845
MSTRG.117897	0.5299	0.061	0.3582	0.3837	0.5864	0.8207	0.1522	0.3738
MSTRG.117899	0	0	0	0	0	0	0.0205	0
MSTRG.117908	0.346	0.0729	0.7054	0.2912	0.2684	0.485	1.0767	0.5021
MSTRG.117914	0.2068	0	0.5568	0	0.0796	0	0	0
MSTRG.117919	0	0	0.8481	0.5116	0.7976	0	0	1.1279
MSTRG.117928	130.622	5.7339	146.951	38.8022	40.8233	615.106	54.4941	55.1989
MSTRG.117933	0	0	0	0	0	0	0	0
MSTRG.117942	1.1746	0	2.739	0.4756	1.836	4.4679	0.2021	5.5252
MSTRG.117946	0.025	0.0621	0.0548	0.0323	0.1117	0.0073	0.0234	0
MSTRG.117977	0.8934	1.7196	0.1317	0.5247	0.3419	0	0.8006	0.064
MSTRG.117983	0	0	0	0	0	0	0	0
MSTRG.117988	0	0	0.0483	0	0	0	0	0
MSTRG.118005	4.5366	0.0413	0.6835	0.2712	0.5788	0.0433	0.2745	0.8893
MSTRG.118010	0.8689	0	0.1494	0.1197	0	0	0.4399	0
MSTRG.118014	1.0952	0.087	2.203	0.0634	0.4481	0.1952	0.0678	0.3952
MSTRG.118034	0.1077	0.6091	0.193	0	0.4501	0.2879	0.3299	0.3716
MSTRG.118043	0.0381	2.2421	2.7636	1.3692	3.4686	4.2992	1.1721	3.9934
MSTRG.118048	1.8503	0.5281	1.8281	1.7744	1.0912	1.9449	2.2093	2.1145
MSTRG.118049	0	0	0	0	0	0.4742	0.0922	0
MSTRG.118057	0	0	0	0	0	0	0	0
MSTRG.118061	4.1447	8.2656	0.9333	0.7006	0.9011	1.6249	2.6238	1.9799
MSTRG.118064	0.2489	1.0384	0.1628	0.0418	0.7816	2.6582	0.922	0.8817
MSTRG.118066	2.0984	2.7325	2.1277	1.6877	6.5836	6.7641	2.135	3.7635
MSTRG.118081	0.2793	0.0042	0.0684	0	0.1763	0	0	0
MSTRG.11811	0	0	0	0	0	0	0	0
MSTRG.118114	0	0	0.1007	0	0.3914	0	0	0
MSTRG.118125	23.7399	47.9387	19.6323	15.0236	34.3175	32.5333	27.7489	22.3459
MSTRG.118128	0	0	0	0	0	0	0	0
MSTRG.118132	0	0	0	0	0	0	10.3359	0
MSTRG.118137	0	0	0	0	0	0	0	0
MSTRG.118154	1.4854	0	0.1606	0	0	0.0427	0.4903	0
MSTRG.118176	0	0.2061	0.715	0	1.0468	0	0	0
MSTRG.118189	2.4966	0.1866	5.3597	2.6477	1.9989	5.3788	3.2239	5.0272
MSTRG.118191	4.2434	0.2085	2.8734	2.143	1.9851	4.5617	1.6663	2.5376
MSTRG.118220	1.3991	2.4754	1.4513	1.0022	0.7665	1.1909	1.3305	1.5533
MSTRG.118241	0	1.5432	0	0.2089	0.3376	0.2801	0.2666	0.1443
MSTRG.118244	1.2304	0.1388	0.8547	0.7112	0.6317	1.0729	0.3653	1.0783
MSTRG.118268	1.5406	0.0445	1.5855	0.4051	1.9857	2.5918	0.2336	2.1307
MSTRG.118289	0	0	0.049	0	0.2548	0.1517	0	0
MSTRG.118291	0	8.0457	0.1023	0	1.7147	0	2.4105	0.0125
MSTRG.118293	1.8276	0.2254	0.5881	0.5122	0.4545	0.7376	0.5114	0.5564
MSTRG.118321	11.5755	0	0	0	9.0814	0	0	0
MSTRG.118322	6.9844	0	0	0	1.5938	0	4.6186	0
MSTRG.118323	0	0	0	0	0	0	0	0
MSTRG.118345	0	0	0	0	0	0	0	0
MSTRG.118361	0.5944	0.1115	0.0322	0.2383	0.0811	0.0791	0.1246	0.2406
MSTRG.118372	2.7892	0.0389	0.0489	0	0.1036	0	0.8318	0
MSTRG.118393	0.9159	3.7838	1.1025	1.0214	0.645	1.1867	1.3956	1.4042
MSTRG.118399	0	0.115	0	0	0	0	0	0
MSTRG.118400	1.3732	1.6651	1.0084	1.6581	1.2594	2.8715	2.5176	3.7427
MSTRG.118406	0	0	0	0	0	0	0	0
MSTRG.118419	0	3.3911	0	0	0	0	0.7343	0
MSTRG.11844	1.8567	0.081	1.8889	0.3964	0.1665	0	0.569	0.1517
MSTRG.118446	0	0	0	0	0	0	0	0
MSTRG.118450	0	0	0	0	0	0	0	0
MSTRG.11847	5.6267	0	0.0517	0	0.1116	0	0.0814	0
MSTRG.118474	0	0	0	0	0	0	0	0
MSTRG.118478	0	24.6966	0.0194	0	0	0	3.6033	0.0261
MSTRG.118487	0.5952	0	0	0	0.2068	0	0	0
MSTRG.118490	2.0149	0.1122	1.5399	0.5156	0.661	0.8942	0.6849	0.2801
MSTRG.118508	1.656	0	19.8989	3.7616	1.4399	0.0518	0.087	3.2498
MSTRG.118520	0.0756	1.1543	0.1287	0.075	0.0846	0.1821	0.8392	0.0851
MSTRG.118524	0.0008	0.5728	1.8898	1.6556	0	2.9544	0	2.5329
MSTRG.118538	3.8797	0	0.8742	0.3956	0.7158	0.5189	0.2186	1.0719
MSTRG.118540	0.2797	0	0.1719	0	0	0	0	0
MSTRG.118545	0.1625	0	0	17.0264	0	0	0	0.1089
MSTRG.118555	0	0.0234	0.0981	0	0.0871	0	0	0
MSTRG.11856	0.2116	0	0.8671	0.1753	2.2564	0.8179	0	1.0764
MSTRG.118564	1.023	4.5767	2.2967	1.8524	1.2429	6.7136	1.6403	3.6184
MSTRG.11859	0	2.2808	0.5771	0.1186	0	0.6751	0.1267	0.6491
MSTRG.118590	0	0	0	0.0635	0	0	0	0
MSTRG.118618	0	3.8264	2.274	82.4309	4.8362	151.879	1.083	101.975
MSTRG.118635	16.5613	12.2845	15.073	17.2387	13.2114	26.7379	5.0074	14.9062
MSTRG.118639	0	0	0	0	1.4311	0	0	0
MSTRG.118644	1.2733	0.2595	0.7159	0.6313	0.0618	1.743	0.7407	0.6684
MSTRG.118651	0.7208	0.141	2.6598	0.2394	1.8457	1.6734	0	1.9079
MSTRG.118654	0	0	0	0	2.9245	0	0	0
MSTRG.118662	0.0227	0	0	0	2.0914	0	0	0
MSTRG.118670	0	0	0	0	0.1936	0	0	0
MSTRG.118679	1.465	0	0.859	0.6231	1.6486	0.6698	0.3316	0.4261
MSTRG.11868	6.3216	0	0.0141	0	0.0312	0	0.0795	0
MSTRG.118719	0	0	0.927	0.0934	0.188	0.0542	0	0
MSTRG.118724	1.545	0.0118	0	0	0	0	0	0
MSTRG.118735	0	0	0	0	0	0	0	0
MSTRG.118741	8.462	0	0.2071	0	0.2295	0.4665	0.5299	0.3827
MSTRG.118756	0	0	0	0	0	0	0	0
MSTRG.118758	1.0107	2.0392	21.0418	18.1754	42.5899	78.7485	0.7708	84.9506
MSTRG.118810	0	0.0534	0	0	0	0	0	0.0182
MSTRG.118812	9.5898	0	0	0	0	0.2172	0.7922	0.1404
MSTRG.118832	6.5217	0	0	0	0.0124	0	0	0
MSTRG.118841	0	0	0	0	0	0	0	0
MSTRG.118857	0.2443	0.471	0.6064	0.3161	0.7451	0.1505	0.0222	0.6426
MSTRG.118858	5.6708	0.6194	3.2053	0.909	2.1223	2.6905	1.1841	1.4756
MSTRG.118865	0	0	0	0	1.1504	0	0	1.0168
MSTRG.118866	1.5236	0	3.9427	2.4177	4.4141	3.9052	0.2245	5.4418
MSTRG.118867	0	1.0617	0	0	0	0	0.1508	0
MSTRG.118885	1.3864	0	0.236	0.3189	0.0715	0.0677	0.2078	0.0233
MSTRG.118891	0.2085	0	0.2033	0	0	0.0421	0.0566	0.0803
MSTRG.118892	0.7971	0.0988	0.5855	1.3532	1.2192	0.2141	0.9212	0.7657
MSTRG.118893	1.0114	0.1408	0.9257	2.6047	0.7601	0.1281	1.1016	0.9072
MSTRG.118896	0	0	0	0	0	1.73	0.0783	0
MSTRG.118897	0	0	0	0	0.082	0.9626	0.7402	0
MSTRG.118898	0	0	0	0	0	0.0002	0	0
MSTRG.118906	0.5792	0	1.7553	0.5992	1.3261	1.7917	0	1.0643
MSTRG.118920	5.2431	1.7438	3.2043	1.3076	10.5622	3.2168	2.0573	2.2786
MSTRG.118921	10.1643	4.478	7.8544	5.6649	20.2176	13.9935	6.1534	12.3064
MSTRG.118922	2.1285	1.4834	3.7279	10.2515	13.3728	23.7068	0.8078	51.3582
MSTRG.118934	0	0	0	0	0	0	0	0
MSTRG.118937	0.0128	0.0218	2.3414	2.0219	3.4487	4.0875	0	2.6764
MSTRG.118953	2.7031	0.8971	2.1338	2.2668	2.3449	2.2585	1.1643	2.7817
MSTRG.118965	0	0	0	0	0	0	0	0
MSTRG.118974	0	0	0	0	0	0	0	0
MSTRG.118985	7.2526	4.8159	1.3593	0.6329	0	4.412	4.9942	3.7148
MSTRG.118992	0	0	0	0	0	0	0	0
MSTRG.119001	0	0	0	0	0	0	0	0
MSTRG.119007	0	0.0986	0	0.0537	0.0509	0	0.0343	0.0318
MSTRG.119048	0	0	0	0	0	0	0	0
MSTRG.11906	1.6106	0	2.7502	3.3003	0.8988	0.3981	13.3688	2.94
MSTRG.119074	1.4572	0.1946	6.4968	16.1744	28.5806	1.0091	0	8.6416
MSTRG.119077	0	0.0189	0	0	0.1773	0	1.249	0.0349
MSTRG.119099	0.2938	0.0403	0.0745	0	0	0	0.1296	0.017
MSTRG.119131	2.0386	0	0	0	0	0.1112	0	0
MSTRG.119132	25.7894	0.318	7.1894	1.5497	5.5251	12.54	4.5352	7.2071
MSTRG.119133	2.6247	2.4315	0.6671	0.3837	0	1.4888	0	1.0304
MSTRG.119160	0	2.218	0	0	0	0	0	0
MSTRG.119170	3.2685	13.7456	3.3186	2.7789	5.0608	4.2337	4.4651	4.4016
MSTRG.119177	4.0881	3.5621	8.712	3.4196	1.9473	10.1877	2.185	8.8762
MSTRG.119181	3.9449	0	20.7401	0	3.9142	0	0	0
MSTRG.119185	0.04	0	0.0466	0	0	0	0	0.8161
MSTRG.119194	0	0	0	0	0	0	0	0
MSTRG.11921	0.3844	1.1046	0.787	0.8571	0.3295	5.589	0.1503	1.8429
MSTRG.119210	0.1201	0	0.0563	0.0504	1.3019	0.0977	0	0.1546
MSTRG.119217	0	0	0	0	0	0	0	0
MSTRG.11923	0.0344	8.4769	0.4254	0.785	0.4715	7.8815	0.8703	1.7679
MSTRG.119256	0.027	0.2007	0.1699	0	1.0257	0	0	0.105
MSTRG.119259	0	0	0	0	0	0	0	0
MSTRG.119269	0	29.5199	13.1771	10.5977	0	33.1945	0	12.6031
MSTRG.119285	3.7488	0.2474	2.0399	1.5935	0.8327	1.0448	1.1418	2.3614
MSTRG.119288	0	0.1542	0	0	0.8983	0.0312	0.0286	0
MSTRG.119303	0.3707	0.3068	0.5423	0.9327	1.9026	0.7472	0.1498	0.3218
MSTRG.119305	4.1347	11.9018	3.6188	3.3511	7.0215	6.1498	5.4789	5.0368
MSTRG.119319	0	0	2.9659	0	0.2152	0.1672	0	0
MSTRG.119323	0.0325	7.9788	0.0306	0.0625	0	0.0432	1.2755	0.0046
MSTRG.119324	0	0	0	0	0	0	0	0
MSTRG.119334	0	0	0	0	0.5761	0	0.0419	0
MSTRG.119339	0	0	0	0	0	0	0	0
MSTRG.119341	0	0	0	0	0	0	0	0
MSTRG.119359	3.2776	0	0.5581	0.0208	1.0325	0.2758	1.8742	0
MSTRG.119370	0	0	0	0	0	0	0	0
MSTRG.119377	0	0	0.081	0	0.4366	0	0	0.6968
MSTRG.119392	0	0	0	0	0	0	0	0
MSTRG.119394	0.1403	0.0269	0.167	0.2525	0.3249	0.0498	0.3541	0.1143
MSTRG.119415	0	0	0	0	0	0	0	0
MSTRG.119420	0	0.0306	0.1016	0.152	1.2163	0.0256	0.0288	0.0417
MSTRG.119471	0.6266	0	0.1805	0.3402	0	0	0.0977	0.9135
MSTRG.119475	0	0	0	0	0	0	0	0
MSTRG.119481	0.3725	0	0	0.023	4.0515	1.0687	0.1052	1.3385
MSTRG.119485	0	0	0	0	0	0	0	0.1437
MSTRG.119488	0	1.0554	0	0	0	0	0	0
MSTRG.119489	0	0	0	0	0	0	0	0
MSTRG.119491	0.6438	0.1087	0.5523	0.9618	0.507	0	0.2033	0.3322
MSTRG.119502	0	1.5794	0	0	0	0	1.6458	0
[truncated: 17,119 more rows]

## Sheet: coding_gene_mean
coding gene id	anther	Dry_Capsule	Flower	Leaf	Petal	Root	Seed	Stem
Nitab4.5_0000742g0070	0	0	0	0	0	0	0	0
Nitab4.5_0000172g0810	0	0	0	0	0	0	0	0
Nitab4.5_0000737g0090	0	0	0	0	0	0	0	0
Nitab4.5_0008037g0040	43.3942	83.4101	50.4829	42.7588	57.2196	72.5683	46.277	31.6336
Nitab4.5_0002458g0090	4.7871	0	0.0303	0.0256	0.7182	0	2.5347	0.0299
Nitab4.5_0006238g0030	0.1292	0.0532	0.8263	6.7752	0.1585	0.0236	0.1278	0.5214
Nitab4.5_0004892g0050	0.072	0	0	0	0.088	0	0	0
Nitab4.5_0000531g0070	0	0	0	0	0	0	0	0
Nitab4.5_0004928g0050	0.0042	4.2473	0	0	0	47.0358	10.4401	0
Nitab4.5_0000283g0040	0.2836	0.3273	0.2336	0	0.1431	15.1918	0.3655	0.1758
Nitab4.5_0007005g0020	8.1028	2.7042	5.0688	16.8288	0.6601	0.3542	5.995	2.9402
Nitab4.5_0003901g0040	0.0321	0	0	0	0	0	0	0
Nitab4.5_0000142g0380	13.0502	34.6679	5.1929	1.4902	18.9783	52.5575	25.2011	47.2075
Nitab4.5_0001436g0040	6.1629	0.5802	19.1481	80.9018	10.0945	0.2271	2.8392	13.8994
Nitab4.5_0001416g0010	1.2476	0.3575	3.2989	2.7431	0.911	9.3007	2.9829	3.4338
Nitab4.5_0005384g0010	5.3595	1.8095	12.7111	36.5783	19.9847	0.7686	5.1455	5.9265
Nitab4.5_0010808g0010	0	0	0	0	0.1983	0	0	0
Nitab4.5_0003491g0070	10.5387	57.234	19.6135	16.1987	15.9955	23.3079	22.8775	12.2093
Nitab4.5_0012253g0020	45.5351	30.3783	43.3862	22.7221	61.5623	61.0136	46.2814	32.7775
Nitab4.5_0001671g0150	0.0596	0.0661	1.0832	3.2867	0.0229	22.4643	2.5037	0.4352
Nitab4.5_0007578g0020	13.4478	4.6152	4.9741	7.2183	4.9596	9.5098	8.7739	9.0099
Nitab4.5_0000167g0240	257.207	80.803	261.146	77.4856	115.197	185.662	170.369	308.851
Nitab4.5_0004384g0020	0	0	0	0	0	0	0	0
Nitab4.5_0002094g0070	7.8155	4.7922	5.1246	4.2784	7.3211	4.1431	5.305	5.6263
Nitab4.5_0001930g0030	12.7982	0.9463	10.9377	1.5978	16.5149	4.3204	2.7468	27.5605
Nitab4.5_0007375g0070	18.4473	11.4918	19.5111	6.7076	35.7295	19.5809	17.4929	5.9565
Nitab4.5_0006874g0030	26.9566	15.4992	15.1799	9.064	14.174	20.466	23.8797	19.8079
Nitab4.5_0003308g0050	0	0	0	0	0	0	0.0902	0
Nitab4.5_0002334g0100	0.0262	1.5666	0.2808	0.114	0	10.1365	2.1535	0
Nitab4.5_0002066g0060	14.9137	0.4046	0.8906	0.1057	8.2906	0.1982	0.1196	0.3587
Nitab4.5_0000060g0020	0	0	0	0	0	0	0	0
Nitab4.5_0002053g0020	34.6644	79.1189	39.5961	21.0534	49.9996	37.8462	65.5318	33.9278
Nitab4.5_0007004g0030	3.8101	3.1143	18.187	0	51.2287	0.2312	0	0.4055
Nitab4.5_0003787g0040	1.3288	0.7378	1.2476	1.1546	0.7878	1.1711	1.3103	0.7552
Nitab4.5_0008542g0050	0.1301	83.2363	0.6102	4.6855	0.5213	0.6016	14.5591	1.4053
Nitab4.5_0000370g0090	2.3862	1.9573	2.3285	2.9744	7.731	3.1938	4.503	2.374
Nitab4.5_0003308g0010	3.3832	18.0155	0.7927	0	0	0	13.2887	0.5841
Nitab4.5_0000160g0150	0	0	0.6141	0	0.6534	0.5532	0.0344	0
Nitab4.5_0000416g0140	0.0249	0.0084	12.3659	40.0989	3.6549	15.0085	0.4994	8.6937
Nitab4.5_0003608g0030	0.0324	0	0	0	0	0	0	0
Nitab4.5_0001231g0060	10.6036	1.8293	8.8196	6.1255	10.3369	11.0203	9.9307	6.0626
Nitab4.5_0005525g0050	98.5389	11.6679	79.6195	31.265	117.079	44.7453	40.199	31.8991
Nitab4.5_0004741g0050	12.3223	2.4048	16.8944	5.9801	7.5654	10.9276	10.8596	6.1502
Nitab4.5_0001960g0040	0.016	41.8309	3.6458	0.0452	24.1054	0	24.2999	0.0554
Nitab4.5_0000991g0140	0	0	0	0	0	0	0	0
Nitab4.5_0007042g0010	14.2909	0	2.3696	0.0526	13.0418	3.7295	0.0334	16.3187
Nitab4.5_0003763g0060	0	0	0	0	0	0	0	0
Nitab4.5_0002964g0050	0	0	0	0	0	0	0	0
Nitab4.5_0001980g0020	0	0	0	0	0	0	0	0
Nitab4.5_0005414g0030	0.3448	0.5357	1.241	0.0116	0	0.0481	0.4541	0.4708
Nitab4.5_0014305g0030	8.264	3.7225	20.1469	56.8967	12.518	2.5978	4.7388	18.9308
Nitab4.5_0003875g0070	0	0	0	0	0	0	0	0
Nitab4.5_0000496g0110	0	0	0	0	0	0	0	0
Nitab4.5_0005418g0050	10.4869	5.9297	5.747	3.895	1.9186	4.9758	8.2788	6.5414
Nitab4.5_0000259g0190	3.7028	3.4664	3.5116	2.8636	3.4056	4.4765	1.9895	6.6463
Nitab4.5_0002955g0030	0	0	0	0	0	0	0	0
Nitab4.5_0007778g0030	0	0	0	0	0	0	0	0
Nitab4.5_0000779g0130	0	0	0	0	0	0	0	0
Nitab4.5_0000883g0130	0	0	0	0	0	0	0	0
Nitab4.5_0001348g0250	0.0059	0.0995	0.9392	0.4638	4.0351	0.0082	0	0.0133
Nitab4.5_0008952g0010	12.3716	5.6929	10.1519	7.3368	5.2667	8.4285	8.6821	12.7634
Nitab4.5_0001268g0060	0.0886	0	0.4135	0.0964	0	0	0.0378	0
Nitab4.5_0009157g0030	0	0	0	0	0	0	0	0
Nitab4.5_0003909g0020	13.5753	4.427	12.2085	6.7288	10.1313	12.1421	6.671	7.717
Nitab4.5_0000170g0040	3.9806	0.0431	1.2891	0.0971	0.049	0.2407	1.6677	0.1721
Nitab4.5_0005428g0080	0.3071	0	0	0	0	0	0	0
Nitab4.5_0015874g0010	0.2008	0	0	0.0402	0.2071	6.488	0	1.8976
Nitab4.5_0009241g0010	13.8158	2.6619	4.7539	1.8468	1.8325	5.6365	7.0766	0.7247
Nitab4.5_0000680g0070	4.7321	5.4425	2.6365	4.3937	10.8232	6.2726	6.6355	3.7893
Nitab4.5_0004180g0010	62.6927	8.4759	63.9495	19.2727	45.1013	75.5447	24.6321	41.3459
Nitab4.5_0000008g0080	0.4651	0.3088	4.0591	1.3204	3.8008	9.9527	26.2545	0.8588
Nitab4.5_0003156g0110	0.8012	1.8879	26.6582	1.1182	26.4238	0.2376	0.0874	15.7134
Nitab4.5_0001636g0030	15.4794	6.0927	21.8807	16.8377	19.8558	7.6951	8.4448	13.0612
Nitab4.5_0001257g0080	0	0	0	0	0	0	0	0
Nitab4.5_0000241g0060	37.7811	1.9077	11.0051	4.5341	26.8053	3.5085	7.6166	0.7686
Nitab4.5_0000977g0030	0.4781	0.995	32.9121	18.6046	506.308	0.6845	118.295	34.1678
Nitab4.5_0005160g0010	13.1143	5.2799	13.8111	4.3412	8.5159	4.3604	5.7663	8.2615
Nitab4.5_0003690g0010	0	0	0	0	0	0	0	0
Nitab4.5_0000628g0120	12.8365	2.2759	26.8009	5.7572	8.295	25.8085	10.7829	7.914
Nitab4.5_0006307g0010	0.3987	0.1009	4.5685	0.0217	0.0819	50.8676	62.5728	0.474
Nitab4.5_0001870g0020	0.3358	0.132	12.949	20.4114	18.7785	1.6958	0.4832	11.1204
Nitab4.5_0000014g0030	8.9914	2.2022	5.4186	11.9483	7.4092	43.2161	13.1928	15.0598
Nitab4.5_0000270g0030	0	0	0	0	0	0	0	0
Nitab4.5_0004316g0010	0	0	0	0	0	0	0	0
Nitab4.5_0003551g0030	0	0	0	0	0	0	0	0
Nitab4.5_0002959g0030	8.5575	0.7769	5.0562	1.3261	2.5484	1.1228	11.5075	3.2228
Nitab4.5_0002446g0050	0	0	0	0	0	0	0	0
Nitab4.5_0003706g0020	0	0	0	0	0	0	0	0
Nitab4.5_0000458g0080	1.2633	0.1061	12.8437	5.6505	0.3454	3.839	8.5296	1.4614
Nitab4.5_0000001g0090	34.4135	36.7663	19.9867	9.5002	34.6588	24.7556	95.3133	18.5829
Nitab4.5_0003101g0090	0	0	0	0	0	0	0	0
Nitab4.5_0007207g0040	0	0.6757	0	0	0	0	0.2125	0.03
Nitab4.5_0007068g0040	3.3703	4.9271	94.8008	92.3172	1386.4	1.1281	50.8639	649.669
Nitab4.5_0001693g0050	0	0	0.342	0	0	0.103	0	0.169
Nitab4.5_0010167g0020	0.2724	1.602	6.4044	0	34.4201	0	0	0.1838
Nitab4.5_0009855g0020	1.2958	0.2272	4.118	0	1.2393	0.2187	0	0.2691
Nitab4.5_0029227g0010	0.1414	0.8114	0.0805	0.2285	0.2079	0.1336	0.5647	0.1536
Nitab4.5_0000306g0150	2.8693	0	0.0576	0	0.2346	0	0.0312	0.6326
Nitab4.5_0003027g0060	1.3203	2.384	4.3828	4.2584	3.8104	4.1631	1.501	2.7766
Nitab4.5_0000994g0050	0	0	0.406	0.8696	0.0855	3.3811	0.0316	8.1953
Nitab4.5_0015060g0010	0.1864	0	0.0723	0	0.0321	0	0	0.0977
Nitab4.5_0002043g0050	9.5679	30.7692	11.2454	13.429	12.567	19.976	10.0333	37.1268
Nitab4.5_0006500g0050	0.0327	0	0	0.0177	0	8.0326	0.0198	0.0293
Nitab4.5_0000653g0140	18.3424	0.9078	22.6171	33.4938	27.9098	1.382	1.3148	8.415
Nitab4.5_0003598g0100	0	0	0.0051	0.006	0	0.0295	0.0078	0
Nitab4.5_0004573g0010	7.4662	0.3658	10.1414	2.7707	2.9174	2.7399	4.0464	4.2807
Nitab4.5_0004688g0020	0	0	0	0	0	0	0	0
Nitab4.5_0002646g0040	0	0	0	0	0	0	0	0
Nitab4.5_0000082g0180	0	0	0	0	0	0	0	0
Nitab4.5_0000386g0170	0.1927	0	0.0413	0	0.0723	0	0	0
Nitab4.5_0000017g0170	0.259	0	5.1478	0.0678	0.2789	0.6461	0.1011	1.2015
Nitab4.5_0000693g0010	0	0	0	0	0	0	0	0
Nitab4.5_0000892g0170	0.2514	0.7571	0.0666	0	0.2727	4.4018	1.8464	0
Nitab4.5_0001023g0030	0.1647	0	0.1083	0.1077	0	0	0	0.3148
Nitab4.5_0005249g0080	0	0	0	0	0	0	0	0
Nitab4.5_0010408g0030	3.9008	5.705	1.6771	3.4328	1.9973	2.3026	8.0921	0.3533
Nitab4.5_0011808g0010	5.1118	0.8237	5.8639	7.7436	13.4662	4.2128	1.3887	5.5939
Nitab4.5_0003884g0010	0.8178	0.4663	0.6466	0.2865	1.1497	47.809	8.3263	0.3321
Nitab4.5_0024535g0010	0	0	0	0	0	0	0	0
Nitab4.5_0002715g0130	10.4077	19.1061	9.5292	10.0351	16.2233	16.4474	20.6001	5.269
Nitab4.5_0007329g0060	0.0104	0	0	0	0	0.0208	0	0.0213
Nitab4.5_0008244g0010	6.1064	4.7065	5.169	3.8001	5.5728	7.4466	4.811	7.8315
Nitab4.5_0008210g0040	0.0753	0	3.5043	6.0036	3.3609	0.2192	0.5043	7.1697
Nitab4.5_0003152g0160	3.74	8.3588	2.2534	2.3573	3.6785	3.3599	5.8692	8.1452
Nitab4.5_0001833g0110	3.8672	1.4564	6.2179	3.0538	10.9059	3.9964	1.23	4.4707
Nitab4.5_0003679g0060	6.4186	13.9279	3.5778	3.784	2.5587	16.2071	17.5893	5.3962
Nitab4.5_0006255g0010	1.7169	0	0.3925	0	1.4193	183.427	1.0017	1.4053
Nitab4.5_0013330g0030	0	0	0	0	0	0	0	0
Nitab4.5_0001603g0050	5.1977	17.591	6.5362	4.7868	49.7332	18.4966	23.8652	10.6032
Nitab4.5_0000478g0050	0	0	0	0	0	0	0	0
Nitab4.5_0007628g0030	2.2542	0	2.3382	0.0641	0.0743	1.1595	5.504	0.3064
Nitab4.5_0001504g0070	0	0	0	0	0	0	0	0
Nitab4.5_0000354g0050	0.1405	1.0043	0.6674	0.0447	20.737	0.0358	0	0.0598
Nitab4.5_0000136g0380	7.7203	10.9951	7.3952	5.1387	8.0019	6.7957	17.3338	4.9105
Nitab4.5_0004612g0050	11.647	19.1147	14.7332	10.152	16.1475	14.5742	19.7423	18.8254
Nitab4.5_0004168g0040	0.0604	0	0.0457	0	0	0	0.1133	0.0822
Nitab4.5_0001146g0060	33.5706	1.2515	1168.31	8.7062	73.0402	6.4564	6.003	10.3603
Nitab4.5_0000001g0420	15.7111	5.5609	15.3414	7.4401	10.4235	14.8599	11.3903	7.3482
Nitab4.5_0001160g0130	12.2903	18.9901	35.4139	68.2996	17.1443	144.205	17.441	18.7076
Nitab4.5_0000082g0270	15.1942	3.6205	27.9691	6.9047	10.3548	9.2049	6.0596	9.1396
Nitab4.5_0000653g0090	22.078	1.3523	71.8242	54.5309	10.8892	4.4831	8.2714	20.6735
Nitab4.5_0003632g0030	0.7087	2.6848	0	0	0	0	0.0607	0.1303
Nitab4.5_0004874g0010	0.0135	0.568	13.897	53.9693	6.4339	109.146	7.418	52.4038
Nitab4.5_0000767g0060	0	0	0	0	0	0	0	0
Nitab4.5_0016624g0010	15.8601	16.3816	14.7165	15.3097	15.9653	22.1566	14.259	14.8929
Nitab4.5_0004055g0030	0	0	0	0	0	0.0096	0	0
Nitab4.5_0001114g0070	0	0	0	0	0	0	0	0
Nitab4.5_0019234g0010	0.0236	0	0	0	0	0	0	0.1532
Nitab4.5_0012281g0010	5.9963	3.0873	3.9724	2.7712	3.1986	5.0422	4.8868	3.6776
Nitab4.5_0017015g0020	0	0	0	0.4615	0.3288	0	0.3081	0
Nitab4.5_0002488g0060	13.457	19.6703	13.3486	13.3797	8.7129	11.36	18.2091	10.3427
Nitab4.5_0001371g0080	0	0	0	0	0	0	0	0
Nitab4.5_0000071g0330	11.3851	38.7664	12.5953	13.1323	11.5078	13.7595	28.525	12.7855
Nitab4.5_0008037g0060	0.851	1.4657	8.0059	0.5585	43.4012	0.6915	1.3618	0.4762
Nitab4.5_0003427g0050	2.2633	1.25	5.0576	4.2686	12.1002	0.993	1.311	1.1365
Nitab4.5_0002916g0070	0	0	0	0	0	0.7116	0	0
Nitab4.5_0023064g0010	0	0	0	0	0	0	0	0
Nitab4.5_0000792g0080	23.1801	2.4583	12.539	20.8574	44.4214	67.6967	5.5442	31.3281
Nitab4.5_0000101g0160	5.9692	4.1177	11.1528	5.4358	5.9811	5.9691	3.4838	3.6899
Nitab4.5_0000309g0050	0.0309	0	0.25	0.7801	0.9356	0.1187	0.1069	0.1996
Nitab4.5_0001925g0140	48.9509	22.5165	32.3107	1.031	137.653	8.5128	13.0791	12.2561
Nitab4.5_0009546g0010	10.7011	14.1477	14.6027	10.6702	13.8584	20.8515	12.4401	10.0192
Nitab4.5_0005858g0090	0.7944	1.4628	0.0285	0.2047	0.0477	0.0445	0.6347	0.0631
Nitab4.5_0004048g0040	0.064	0.0301	2.07	3.4165	0.501	0.4356	0.4668	9.8815
Nitab4.5_0006314g0040	4.0094	5.0095	2.6445	3.4395	0.169	5.5263	6.402	3.6546
Nitab4.5_0004552g0020	0.4993	4.6659	0.6868	0.8425	0.9134	1.0775	3.2458	0.912
Nitab4.5_0009366g0010	0	0	0	0	0	0	0	0
Nitab4.5_0005161g0090	49.8816	21.2354	69.0752	91.0293	54.4342	83.565	23.1788	41.0657
Nitab4.5_0000041g0170	6.6633	14.6822	11.7829	19.247	7.3785	8.0677	7.6678	9.7802
Nitab4.5_0021687g0010	0.0673	0	1.6339	0.8814	0	2.0145	0	17.8084
Nitab4.5_0005050g0080	1.0411	0.0465	2.9928	0.8194	1.6794	0.5873	0.2443	3.6089
Nitab4.5_0000172g1840	0	0	0	0	0	0	0	0
Nitab4.5_0005439g0050	0.3826	0	0	0	0	0	0	0
Nitab4.5_0001730g0130	4.726	40.5688	12.2386	10.6156	5.9055	16.7117	14.379	11.8722
Nitab4.5_0003001g0030	64.5337	17.4469	41.8896	8.7848	16.8061	19.6355	42.3439	24.3628
Nitab4.5_0001139g0030	4.496	0.2029	10.0463	11.5491	7.0357	10.5056	2.7035	34.0171
Nitab4.5_0000914g0050	1.5142	2.654	4.3263	4.4435	4.1634	5.9399	2.789	3.8578
Nitab4.5_0013560g0050	0	0	0	0	0	0	0	0
Nitab4.5_0001722g0020	0	0	0	0	0	0	0	0
Nitab4.5_0003865g0120	0	0	0	0	0.8472	0	0.0307	0.0488
Nitab4.5_0000108g0140	18.4683	6.9945	87.2831	371.706	17.9235	3.0815	17.5029	55.1906
Nitab4.5_0000142g0210	0	0	0	0	0	0	0	0
Nitab4.5_0001986g0070	28.5624	7.2056	15.2953	11.8763	5.6683	16.6388	23.8273	11.1026
Nitab4.5_0000440g0120	0	0	0	0	0	0	0	0
Nitab4.5_0000602g0110	11.5662	0.4521	23.3735	23.1264	16.1821	12.372	4.3427	10.5057
Nitab4.5_0001207g0060	9.4962	12.5331	12.4725	8.0675	20.8373	23.1424	13.4901	9.4973
Nitab4.5_0004385g0020	18.7626	44.3534	12.92	12.7476	24.6397	21.4879	34.5102	15.5357
Nitab4.5_0007774g0040	0	0	0	0	0.1092	0	0	0
Nitab4.5_0002100g0040	12.8753	3.9947	19.5916	23.8955	28.0445	4.4284	6.1713	14.4976
Nitab4.5_0000357g0200	0.1386	1.1804	0.0992	0.0426	0.579	1.2508	2.3236	0.1328
Nitab4.5_0002551g0020	24.7506	1.5173	20.5322	10.6399	14.0147	21.4212	16.6888	15.8369
Nitab4.5_0004449g0030	0.0491	0.1358	0.0419	0	0.0726	0.0576	0.1721	0.045
Nitab4.5_0005219g0090	59.9601	62.9955	46.2406	28.6408	74.402	61.4367	75.0205	45.0808
Nitab4.5_0005417g0010	2.9389	9.7724	4.1645	11.2048	1.6849	5.0128	5.5886	4.9979
Nitab4.5_0012112g0020	0.0813	0.6554	0.224	0	0.0632	33.0568	1.04	0
Nitab4.5_0000061g0370	0	0	0	0	0	0	0	0
Nitab4.5_0003018g0030	64.0558	8.9114	65.1181	29.9929	44.3426	25.5751	49.2879	44.3496
Nitab4.5_0001307g0130	0.154	0	0	0	0	0	0	0
Nitab4.5_0000644g0080	14.4128	3.3041	6.3619	4.3343	5.099	6.2748	10.7213	6.9622
Nitab4.5_0000093g0150	0	0	0	0	0	0	0	0
Nitab4.5_0001676g0070	0	0	0	0.0745	0	0	0	0
Nitab4.5_0000283g0010	25.9136	28.5044	23.4588	20.7368	32.2006	22.0959	26.7062	16.5648
Nitab4.5_0013577g0010	6.2675	0	0.1037	0	0	0	0	0
Nitab4.5_0001818g0090	0	0	0	0	0	0	0	0
Nitab4.5_0000021g0150	7.1624	0.0987	2.703	1.1839	2.4683	0.2805	0.6358	0.6936
Nitab4.5_0002335g0040	39.2469	60.0822	39.9056	10.9435	62.6786	46.1747	22.1015	121.047
Nitab4.5_0013253g0020	0	0	0	0	0	0	0	0.0039
Nitab4.5_0017727g0040	0	0	0	0	0	0	0	0
Nitab4.5_0006291g0020	0	1.1958	0	0	0.0522	0	17.2867	0.0482
Nitab4.5_0010789g0020	0.2126	0	0	0	0.1016	0.7301	14.8585	0
Nitab4.5_0000725g0090	0	0	0.0306	0.1762	0	0	0	0.1845
Nitab4.5_0000209g0240	6.8234	3.3988	10.6288	0.2278	3.342	3.548	5.9671	0.6842
Nitab4.5_0007267g0050	0	0	0	0	0	0	0	0
Nitab4.5_0000789g0060	0.2399	0.9093	0.1624	0.1198	0	0.3266	0.2953	0.2738
Nitab4.5_0014144g0020	6.0653	6.6109	2.2484	1.3486	4.3271	2.5638	3.4326	0.755
Nitab4.5_0002756g0040	0.2232	0	0.3781	0	0.0233	0	0.0908	0
Nitab4.5_0002727g0050	0	0	0	0	0	0	0	0
Nitab4.5_0002456g0110	10.4725	34.4745	6.3511	3.4826	9.3061	13.5154	30.0271	8.3724
Nitab4.5_0000613g0200	0.0236	0.0499	0	0	0	0	0	0
Nitab4.5_0000680g0060	7.6	10.906	4.5977	5.7361	17.7006	12.3465	33.4576	8.7281
Nitab4.5_0000513g0120	26.0952	6.5294	32.4298	14.6633	20.5852	13.712	13.8325	54.9489
Nitab4.5_0004398g0050	0	0	0	0	0	0	0	0
Nitab4.5_0007999g0040	2.9514	0	0.9272	0	3.0203	0	0.0245	0.1248
Nitab4.5_0001582g0010	0	0	0	0.0851	0	0	0	0.0362
Nitab4.5_0007126g0010	10.9917	1.7183	3.4335	0.4636	1.5491	3.3819	4.8538	0.8405
Nitab4.5_0000915g0220	1.8691	0.0122	0.0189	0	0	0.5591	0	0
Nitab4.5_0007599g0020	3.6447	14.5367	4.8332	4.1314	1.5017	5.3386	5.8192	3.7037
Nitab4.5_0000543g0190	0	0	0	0	0	0	0	0
Nitab4.5_0002244g0020	0.0252	0.1563	0.0301	0.0122	0.0609	0	0	0.0505
Nitab4.5_0000358g0070	0	0	0	0	0	0	0	0
Nitab4.5_0000084g0450	9.4544	3.4371	10.73	4.7842	12.1114	16.8268	5.7654	6.0529
Nitab4.5_0002389g0030	10.9121	3.5045	10.597	1.0693	4.271	2.2271	13.8219	3.973
Nitab4.5_0004987g0080	64.7525	15.1513	56.7256	8.3193	5.8352	18.0795	79.6771	6.9434
Nitab4.5_0000322g0140	20.6723	3.9596	41.368	15.7098	49.22	76.2164	17.0452	14.0544
Nitab4.5_0012714g0010	1.8811	0	18.0664	13.3973	7.6834	0.5237	0.7535	7.0473
Nitab4.5_0001417g0090	0.0977	0.0634	0.6209	0.2312	14.6348	38.3924	0.1157	7.2057
Nitab4.5_0004411g0030	7.7759	1.3965	5.0575	4.1656	7.5657	6.6022	3.4991	5.1856
Nitab4.5_0002644g0060	0	0	0.933	0	11.9173	0	0	0
Nitab4.5_0003972g0030	29.8919	90.0766	17.303	16.0339	31.7768	30.0043	49.0268	22.6635
Nitab4.5_0001611g0080	17.8546	9.921	19.6764	46.8723	18.0978	10.0552	18.1652	13.2322
Nitab4.5_0002145g0080	0	0	0	0	0	0	0	0
Nitab4.5_0003811g0010	1.2424	0.6933	0.3021	0.2137	1.4047	1.0566	1.5709	0.4113
Nitab4.5_0008494g0010	1.9733	0.9719	2.9864	2.4833	1.6854	5.6176	3.2562	1.1436
Nitab4.5_0000457g0320	10.5499	3.5794	16.6551	0.5287	4.5022	11.3946	11.6606	4.4791
Nitab4.5_0008544g0020	0	0	0	0	0	0	0	0
Nitab4.5_0007977g0060	0	0	0	0	0	0	0	0
Nitab4.5_0002655g0070	0.1361	0.3618	0	0	0	0	0	0
Nitab4.5_0006718g0020	1.4665	0.6116	2.3263	1.9406	1.9949	1.7606	0.9716	1.3903
Nitab4.5_0004196g0020	2.1765	0.4651	3.8868	3.3236	5.9999	7.0298	0.9822	6.0933
Nitab4.5_0000340g0020	3.4379	2.6214	9.2075	4.2876	6.6705	9.486	1.9614	8.8643
Nitab4.5_0001432g0030	8.8303	19.0454	12.8195	11.4671	7.689	15.4153	23.9708	8.5442
Nitab4.5_0000021g0700	14.923	6.452	19.5517	11.1255	27.1159	26.8034	9.3239	18.9672
Nitab4.5_0000372g0050	0.0682	0.0147	1.339	0.0849	0	0	0.722	0.5526
Nitab4.5_0000501g0030	0	0	0	0	0	0	0	0
Nitab4.5_0006415g0030	0.6943	0.7768	0.8909	2.5487	1.3599	1.3217	0.2408	0.7922
Nitab4.5_0006605g0020	15.4376	4.857	6.0313	4.7294	15.5874	9.9867	8.6211	6.5818
Nitab4.5_0005622g0070	17.2251	0.1865	16.8497	3.877	16.9412	28.2634	20.6408	5.9775
Nitab4.5_0009401g0020	0.0205	0.0413	0	0.0273	0.1327	4.4368	1.0875	0.0582
Nitab4.5_0000514g0030	23.9847	31.4159	21.068	17.5971	15.8254	16.5252	29.7525	24.7325
Nitab4.5_0000410g0260	0	0	0	0	0	0	0	0
Nitab4.5_0002418g0260	0	0	0	0	0	0	0	0
Nitab4.5_0000110g0450	0.0147	0.2433	0.0639	0.0187	0.0302	3.2121	0.239	0.0556
Nitab4.5_0000486g0250	0	0	0	0	0	0	0	0
Nitab4.5_0000813g0080	1.4038	7.3235	0.4829	7.6373	4.7558	0.084	6.9724	3.3054
Nitab4.5_0008908g0020	7.0656	0	8.5934	1.787	1.8764	4.2758	0	0.2025
Nitab4.5_0005112g0010	0.2383	0.046	0.5369	0.0113	1.9236	0	0	0
Nitab4.5_0014032g0020	2.4631	0.1098	0.714	0.5837	1.4359	3.0984	0.9921	1.6923
Nitab4.5_0004070g0030	0.1074	0	0.026	0.112	0.6477	0.0925	0.0232	0.0084
Nitab4.5_0004216g0060	0.1005	0.2516	0.0475	0.0428	0.0171	0.121	0.7188	0
Nitab4.5_0000006g0530	0.1138	2.3264	1.2283	1.5673	0.7702	4.5882	4.3359	5.1346
Nitab4.5_0000338g0220	0.3929	0.3899	2.3386	2.2683	3.3805	2.5173	0.7542	1.4193
Nitab4.5_0000980g0280	6.5104	2.2819	4.5253	2.9271	3.6451	3.6642	1.6056	3.2127
Nitab4.5_0007695g0010	0	0	0.0241	0	0	0	0	0
Nitab4.5_0007365g0010	0	0	0	0	0	0	0	0
Nitab4.5_0004367g0130	0.2235	0.0617	0.3066	0.3445	0.3114	0.3096	0.4142	0.2518
Nitab4.5_0018136g0010	0.3426	0	0.044	0	0.0307	0.3408	0.2336	0.1623
Nitab4.5_0002550g0010	12.7505	5.486	7.6598	11.7026	10.9057	4.5719	9.4611	6.5896
Nitab4.5_0007508g0030	0.3454	0.149	0.1661	0.0681	0.024	0.1145	0.071	0.1707
Nitab4.5_0001740g0100	2.5507	1.4377	3.269	5.1367	7.513	5.5976	3.0249	2.4857
Nitab4.5_0003080g0090	3.5991	7.8795	5.3569	3.4952	12.2518	12.3361	3.1321	3.5774
Nitab4.5_0002907g0050	4.4069	0	0.3493	0	0.0482	0	0	0
Nitab4.5_0006650g0020	0	0	0	0.0212	0	0.9557	3.6318	0.403
Nitab4.5_0010747g0020	6.4324	0.6147	17.054	34.6125	4.4604	0.3213	4.5357	6.7796
Nitab4.5_0004837g0020	0.2386	1.412	0.281	0.4603	0.1371	0.4795	0.9601	3.4968
Nitab4.5_0009429g0010	0.3576	0	0.0876	0.0264	0	0.0729	0	0.0579
Nitab4.5_0002820g0020	0.0814	0.0327	0.0078	0	0.3304	0	0	0
Nitab4.5_0000608g0080	0	0	0.2135	0	0.3867	0	0	0
Nitab4.5_0001322g0030	0	0	0	0	0	0	0	0
Nitab4.5_0000044g0240	8.0533	0.5551	49.3806	21.6924	9.089	154.183	9.072	23.1155
Nitab4.5_0018685g0010	114.918	73.2403	189.504	91.2128	81.8475	281.228	124.397	219.978
Nitab4.5_0000110g0050	12.8365	6.6939	6.3114	9.5696	1.2957	4.8112	9.749	5.4888
Nitab4.5_0001940g0020	1.8947	2.1356	4.552	2.2794	3.0771	3.5077	1.7604	2.885
Nitab4.5_0000779g0070	10.5104	7.1994	8.4861	2.6491	6.1828	6.5614	7.0434	4.8505
Nitab4.5_0007967g0030	1.535	0.0469	0.3219	0	0.1578	5.4845	0.1585	1.1355
Nitab4.5_0000570g0310	0.44	9.6308	57.5905	0.1997	239.06	0.6422	0.0519	1.2161
Nitab4.5_0003378g0030	0.0892	0	0.0295	0.1355	0.0336	0.1146	0	0.2247
Nitab4.5_0010325g0010	0.1146	0.0893	0.0103	0	0.1651	0.0072	0.1922	0
Nitab4.5_0003986g0010	1.3586	0	1.2478	0.0248	0.0341	0.1118	1.9416	0.0207
Nitab4.5_0002150g0050	6.3578	1.2891	4.443	4.4614	6.1633	6.0988	1.859	4.4831
Nitab4.5_0000033g0340	14.3225	4.4495	17.5341	11.1011	12.1223	9.04	9.2634	7.3572
Nitab4.5_0000791g0120	15.0987	31.931	31.4799	12.6096	81.0261	66.1814	44.0993	49.9642
Nitab4.5_0012570g0010	12.2167	38.8639	11.4863	24.2051	7.1895	16.9811	42.5815	25.5744
Nitab4.5_0000021g0210	52.4942	27.9411	34.5437	52.648	28.1249	28.9882	60.988	70.5551
Nitab4.5_0013401g0020	0.0346	0	0.1638	0	0.019	0.0971	0.1348	0
Nitab4.5_0003501g0020	8.4252	22.477	10.4466	5.1836	10.0297	16.506	11.2125	5.9145
Nitab4.5_0009750g0010	0	0	0	0	0	0.6814	0.4563	0
Nitab4.5_0001061g0040	0	0	0	0	0	0	0	0
Nitab4.5_0002495g0020	10.5842	11.3359	10.3949	7.4002	14.8293	11.8706	13.5568	7.9168
Nitab4.5_0000417g0060	0	0	0	0	0	0	0	0
Nitab4.5_0000002g0430	24.9743	70.1523	18.0476	10.3287	13.6511	14.6221	49.0291	23.2983
Nitab4.5_0006628g0010	0	0	0	0	0	0	0	0
Nitab4.5_0000245g0220	1.8635	5.7295	2.763	3.8449	2.7299	5.0919	2.9717	3.8413
Nitab4.5_0002201g0040	45.331	9.8413	23.1019	15.7726	192.423	3.8496	35.8031	5.6472
Nitab4.5_0003903g0040	0	0	0	0	0	0	0	0
Nitab4.5_0013794g0020	0	0	0	0	0	0	0	0
Nitab4.5_0006562g0050	13.6595	2.987	16.4208	13.2865	17.2769	20.3512	6.5876	14.3312
Nitab4.5_0005885g0010	15.6841	24.7071	25.0549	25.7059	27.6022	111.394	10.8687	45.3906
Nitab4.5_0007030g0050	3.9401	1.2396	11.2446	24.2395	16.3994	28.7413	2.4063	15.0774
Nitab4.5_0004227g0020	7.707	6.1323	12.5419	7.5864	18.5939	28.2119	7.727	14.1932
Nitab4.5_0005283g0030	0	0	0	0	0	0	0	0
Nitab4.5_0003397g0020	7.6503	2.0601	5.683	19.3204	9.3874	1.4563	5.548	2.0762
Nitab4.5_0000308g0140	1.4259	4.3795	3.2479	21.4101	2.3585	0.8246	2.4942	6.0657
Nitab4.5_0003869g0080	12.4844	8.0291	13.1318	4.5812	19.9982	17.3528	8.4198	11.2527
Nitab4.5_0007738g0020	28.1585	8.4953	22.0728	10.3246	19.7158	31.5838	12.5941	19.9012
Nitab4.5_0000794g0170	1.7878	0.3676	1.6745	1.9482	1.304	2.4121	2.8551	2.1776
Nitab4.5_0000304g0040	0	0	0.0056	0.0126	0	3.1561	0.0143	0.0465
Nitab4.5_0000635g0060	5.0749	1.8393	8.3468	6.4597	31.7056	3.0424	2.452	7.423
Nitab4.5_0002497g0020	0.9757	0	0.089	0.0163	0.023	0.0162	0.1791	0.0374
Nitab4.5_0010205g0020	4.6144	4.3107	11.1534	4.0135	9.2022	5.8755	4.7591	10.3718
Nitab4.5_0002499g0190	0	0	0	0	0	0	0	0
Nitab4.5_0004605g0140	0.4497	0	0	0	0	0	0	0
Nitab4.5_0010758g0020	20.8814	0.7547	27.0567	8.2194	12.1353	40.8935	6.3946	11.4476
Nitab4.5_0008140g0040	0	0	0	0	0	0	0	0
Nitab4.5_0001629g0040	32.3495	4.3127	23.268	19.6264	37.0579	10.398	11.897	15.551
Nitab4.5_0007121g0040	61.5078	26.1035	41.3732	81.9247	30.4514	22.7325	65.8986	40.3062
Nitab4.5_0003884g0110	0	0	0	0	0	0	0	0
Nitab4.5_0001215g0200	72.2719	35.2556	195.727	89.4844	106.712	264.456	31.1146	82.698
Nitab4.5_0003263g0030	5.9832	4.4893	3.7263	1.9937	10.0639	7.8087	9.568	2.5465
Nitab4.5_0005200g0070	0	0	0	0	0	0	0	0
Nitab4.5_0000866g0040	10.3539	7.3628	7.2462	2.3277	16.4853	9.0604	7.5311	2.8036
Nitab4.5_0010725g0020	0.029	0	0.5733	0	0.3472	0	0	0.0695
Nitab4.5_0010156g0010	2.6844	3.0456	2.7065	1.6476	4.6475	2.7544	3.277	1.218
Nitab4.5_0007452g0010	2.5498	0.1272	16.2627	8.5599	0.9739	0.7359	2.0673	4.4324
Nitab4.5_0006239g0050	0.3749	0	0	0	0.1405	0	0	0
Nitab4.5_0009686g0010	6.5765	3.9919	9.6413	11.3693	5.8702	8.9851	3.9075	10.1713
Nitab4.5_0000378g0140	0.5059	0.9694	2.9482	1.2459	0.2313	1.8905	3.4043	0.694
Nitab4.5_0007691g0020	5.5618	2.0503	15.7315	22.8108	27.926	0.1052	4.5747	10.7459
Nitab4.5_0000662g0080	0	0	0	0	0	0	0	0
Nitab4.5_0005327g0050	1.9404	12.082	2.1192	0.1598	0.3566	1.1194	5.0562	1.2129
Nitab4.5_0011409g0020	0	0	0.5645	0	0	0	0	0
Nitab4.5_0000264g0110	0.0385	0	0	0	0	0	0.058	0
Nitab4.5_0002491g0010	0	0	0	0	0	0	0	0
Nitab4.5_0002164g0010	0	0	0	0	0	0	0	0
Nitab4.5_0009832g0010	0	0	0	0	0	0	0	0
Nitab4.5_0010357g0040	0	0	0	0	0	0	0	0
Nitab4.5_0002162g0130	3.2851	1.9186	8.0536	4.5453	28.463	0.966	2.2149	2.0369
Nitab4.5_0008492g0040	0	0	0	0	0	0	0	0
Nitab4.5_0005119g0030	2.5355	0.5151	1.789	1.3366	0.2999	0.9802	0.3671	1.0574
Nitab4.5_0002002g0080	0	0	0	0	0	0	0	0
Nitab4.5_0002003g0040	0	0	0	0	0	0	0	0
Nitab4.5_0002998g0070	5.4703	0.5241	1.8725	3.5816	0.8329	3.7155	0.2301	0.7687
Nitab4.5_0000807g0030	14.2481	0.2965	13.9383	7.8282	11.9378	12.0044	5.6818	10.104
Nitab4.5_0002975g0020	28.7864	10.7087	25.1637	17.6669	33.0842	34.0825	23.4557	15.281
Nitab4.5_0005526g0020	3.0914	0.0322	1.2423	0.7435	1.2344	0	0.1618	0.4572
Nitab4.5_0000672g0050	0.2331	0.0355	0.2443	0.1243	0.2914	5.419	0.3432	0.6965
Nitab4.5_0000470g0220	0	0.0324	0.0394	0	0	0	0	0.0422
Nitab4.5_0008736g0010	2.448	1.6934	1.7945	2.7081	3.632	2.2679	1.5374	1.5542
Nitab4.5_0002418g0230	0	0	0	0	0	0	0	0
Nitab4.5_0001204g0050	40.7077	1.9926	5.9154	0.0207	9.5045	0.0215	0.271	0.1081
Nitab4.5_0000844g0080	0	0.0045	0	0	0	0	0	0
Nitab4.5_0008535g0010	0.1659	0	0.1444	2.1696	0	0	0	0.0146
Nitab4.5_0008937g0020	0	0	0	0	0	0	0	0
Nitab4.5_0003359g0040	215.435	25.5558	111.719	45.6495	35.554	117.245	218.312	73.0265
Nitab4.5_0007932g0010	53.7675	6.321	23.4728	16.8185	6.2458	14.5566	22.9234	12.0934
Nitab4.5_0006107g0020	51.6255	10.3743	38.0003	19.3507	15.8417	32.2525	30.8091	32.8446
Nitab4.5_0000785g0130	0.4013	0.2148	1.3359	0.6739	2.1817	0.293	0.1786	0.7477
Nitab4.5_0002479g0030	0	0	0.0337	0	0	0	0	0
Nitab4.5_0000070g0190	5.0859	7.4764	6.1612	14.6042	16.3984	12.8598	3.1973	23.1145
Nitab4.5_0003714g0030	208.285	44.6144	112.986	63.804	51.4158	135.076	158.558	93.2877
Nitab4.5_0024282g0010	30.7996	4.3441	45.8595	33.613	45.7762	56.7839	14.2965	20.6619
Nitab4.5_0006205g0030	0	0	0	0	0	0	0	0
Nitab4.5_0020308g0010	0.7028	0	0.0819	0	0	0	0	0
Nitab4.5_0009037g0030	0	0	0	0	0	0	0	0
Nitab4.5_0000707g0280	29.2364	32.751	60.0601	18.1222	18.9089	5.2769	51.6113	13.2474
Nitab4.5_0005199g0110	0.078	0	0.0294	0.1209	0.1308	0	0.0538	0.0321
Nitab4.5_0000192g0020	71.8727	80.9884	151.148	113.168	104.109	91.7565	88.9906	126.691
Nitab4.5_0007923g0040	0.7366	0.4888	2.6508	2.5658	1.7286	3.6957	0.5171	1.8264
Nitab4.5_0006944g0030	51.5839	94.3385	38.0548	28.9137	41.3789	54.0405	72.6996	37.1545
Nitab4.5_0006323g0020	0	0	0	0	0.4243	0	0	0
Nitab4.5_0004769g0040	0	0	0	0	0	0	0	0
Nitab4.5_0000172g0400	0	0	0	0	0	0	0	0
Nitab4.5_0001874g0030	0	0	0	0	0	0	0	0
Nitab4.5_0002059g0100	0.2183	2.3188	3.5637	0.9509	17.0644	2.5952	2.7927	1.1297
Nitab4.5_0002298g0090	3.0222	0.2848	8.2946	29.65	1.6434	0.4588	4.0794	5.7798
Nitab4.5_0014106g0010	0	0	0	0	0	0	0	0
Nitab4.5_0001207g0040	0.319	0	0	0	0	0.0859	0	0
Nitab4.5_0002680g0030	2.1554	2.2061	4.4114	1.5373	15.0732	12.7127	5.6037	6.5071
Nitab4.5_0001137g0040	0	0	0	0	0	0	0	0
Nitab4.5_0005672g0060	0.1426	0	0.5973	0.3014	0.2716	0.0101	0.0819	0.5351
Nitab4.5_0000697g0090	3.3033	0.5286	0.0189	0.0368	1.8463	0.0818	7.3541	0.0197
Nitab4.5_0011202g0030	0	0	0	0	0	0	0	0
Nitab4.5_0000476g0250	0.1779	0	0.2879	0	0	3.6757	0.8148	0
Nitab4.5_0000429g0020	0.808	0	0	0	0	0	0	0
Nitab4.5_0000916g0170	0.356	0	2.3679	0	0	0	0	0
Nitab4.5_0006783g0060	1.252	0.076	2.1391	1.6492	0.5051	0.2518	0.3439	0.2186
Nitab4.5_0002565g0080	1.7638	0.343	1.586	0.8275	2.0947	2.7718	1.6374	1.157
Nitab4.5_0001181g0020	2.7036	0	8.378	3.5069	1.3357	0	0.1102	1.5655
Nitab4.5_0000513g0160	106.55	0	6.9443	0	0.1001	0	0	0
Nitab4.5_0009274g0040	14.6983	5.6643	11.8194	7.032	11.422	10.4449	12.6271	32.4807
Nitab4.5_0000554g0020	0	0	0	0	0	0	0	0
Nitab4.5_0008751g0050	3.9514	0.8614	0.437	0.0529	1.2882	2.209	2.2079	3.2172
Nitab4.5_0008081g0020	0	0.0307	0.0078	0.0179	0.0031	0	0.0158	0.0056
Nitab4.5_0002406g0040	12.3057	75.9957	20.3585	13.4212	55.0959	3.6881	39.4539	102.427
Nitab4.5_0000165g0130	44.2261	7.1793	27.0194	12.5239	47.5987	27.6746	15.4918	19.9613
Nitab4.5_0000222g0100	48.9566	358.693	43.6498	34.4865	66.0422	105.469	118.363	95.5892
Nitab4.5_0001454g0140	2.6759	8.2432	2.9949	2.2613	2.0942	1.615	12.1821	12.1677
Nitab4.5_0000166g0130	0	0	0	0	0	0	0	0
Nitab4.5_0001646g0070	0	0.231	0	0	14.4611	4.2929	0.1739	5.7766
Nitab4.5_0006641g0030	0	0	0.0996	0	0.007	2.6194	0.0324	0
Nitab4.5_0010616g0040	0	0	0.0532	0	0	5.8192	0.5885	0
Nitab4.5_0001435g0030	8.7298	4.9265	7.8967	9.4427	4.4915	7.5523	9.7418	12.4255
Nitab4.5_0000306g0090	2.8436	5.1607	5.0904	0.9053	0.9862	3.6332	8.5014	1.9037
Nitab4.5_0000030g0500	20.0209	5.1251	24.0942	13.2031	16.066	15.8332	5.8166	11.5169
Nitab4.5_0004625g0060	0.0143	0	0.094	0	0.2149	0.0183	0	0.42
Nitab4.5_0003919g0020	0	0	0	0	1.4114	0	0	0
Nitab4.5_0000540g0250	1.5419	3.4808	2.276	3.5386	1.1059	2.3466	1.9251	2.6446
Nitab4.5_0004066g0010	0	0	0	0	0	0	0	0
Nitab4.5_0008254g0010	1.0968	0.4695	1.0917	1.0707	1.6434	2.346	1.6813	1.0561
Nitab4.5_0009492g0030	0.3818	0.0363	0.3046	0.0872	0	0	0	0
Nitab4.5_0000621g0120	0.1796	0.4721	2.0513	13.8262	0.4781	0.1055	1.6252	1.2565
Nitab4.5_0004771g0010	0	0.1683	0.0621	0	0.0788	0	0	0
Nitab4.5_0000259g0270	4.6457	2.6174	6.127	11.6926	4.3082	2.1916	2.5655	7.9777
Nitab4.5_0002717g0080	0	0	0	0	0	0.1138	0	0
Nitab4.5_0002002g0120	0	0	0	0	0	0	0.0338	0
Nitab4.5_0001439g0130	0	0	0	0	0	0	0	0
Nitab4.5_0000863g0190	0.6034	0	14.92	7.9311	7.8851	3.1289	0.4298	11.2405
Nitab4.5_0009857g0010	0.2442	0.1665	7.3138	2.4847	4.991	0.0689	0.2962	5.3513
Nitab4.5_0004571g0010	0.7082	3.235	0.5612	0.9727	0.7587	2.0858	1.3595	1.0576
Nitab4.5_0001959g0020	17.9396	2.6997	18.0003	6.0366	20.1358	11.4135	2.7551	17.2179
Nitab4.5_0004958g0020	7.1333	0.6123	2.3528	0.2584	0.0807	0.222	0.0747	0.2211
Nitab4.5_0011321g0030	0	0	0	0	0	0	0	0
Nitab4.5_0002323g0010	0	0	0	0	0	0	0	0
Nitab4.5_0001494g0140	16.8669	24.2709	13.6526	14.2771	22.7826	17.4969	24.106	12.7293
Nitab4.5_0001435g0130	0	0	0	0	0	0	0	0
Nitab4.5_0004036g0030	29.7234	32.5882	19.4189	12.3089	16.6351	22.1238	25.0491	13.351
Nitab4.5_0003074g0090	8.4154	0	33.5965	0.3021	0.4426	8.8824	2.2616	1.7204
Nitab4.5_0000235g0020	14.6539	5.331	63.4868	9.3075	13.6781	8.19	2.5565	12.737
Nitab4.5_0000100g0200	0.1358	0	0	0	0	0	0	0
Nitab4.5_0001078g0100	0	0	0	0	0	0	0	0
Nitab4.5_0000256g0320	3.4492	7.2222	3.1129	4.2618	5.6927	23.5936	11.1102	3.1757
Nitab4.5_0003878g0040	7.9324	9.4291	14.2547	46.0603	2.5235	0.5247	3.29	9.5744
Nitab4.5_0010533g0010	1.7272	2.9863	17.4076	22.8161	8.0321	41.3125	17.8159	11.2003
Nitab4.5_0004104g0120	8.7852	3.3185	7.6924	3.9768	6.2794	2.9643	8.111	3.7346
Nitab4.5_0001615g0230	0	0	0	0	0	0	0	0
Nitab4.5_0001735g0150	4.0461	5.1777	5.3405	7.3298	7.3473	22.8916	15.1842	6.1614
Nitab4.5_0002127g0010	0	0	0	0	0	0	0	0
Nitab4.5_0002859g0070	1.2071	1.8565	6.4715	3.5608	2.9306	26.0627	3.324	7.4283
Nitab4.5_0001885g0040	0.8754	7.6414	0.597	1.0043	0.0749	0.8804	2.0814	0.6008
Nitab4.5_0008558g0010	0	21.8485	3.6552	6.3066	29.167	13.2955	30.0404	5.763
Nitab4.5_0003698g0030	40.0051	15.9819	77.6356	363.848	66.4869	18.0706	19.9198	36.4071
Nitab4.5_0000939g0040	39.0604	5.4604	24.2301	11.7532	12.7111	26.9025	23.1538	12.4021
Nitab4.5_0006994g0100	0	0	0	0	0.9536	0	0	0
Nitab4.5_0001288g0170	40.7614	0.6065	21.0994	0.3322	3.1098	5.768	9.8705	15.6486
Nitab4.5_0010053g0010	7.52	14.5978	8.1696	2.0709	4.8347	12.4487	10.1955	15.5244
Nitab4.5_0004848g0110	57.9657	13.5126	50.4749	51.8955	48.0351	49.6622	39.6364	49.8816
Nitab4.5_0002572g0010	3.6336	4.7695	3.7516	1.7305	2.2404	4.3647	3.2999	5.123
Nitab4.5_0005544g0080	3.1039	0	1.4409	0	0.2649	0.0915	0	2.2507
Nitab4.5_0003606g0020	19.4967	12.4387	17.307	13.3826	17.5714	11.5075	12.2454	13.7083
Nitab4.5_0008455g0010	24.5632	0.1308	38.4295	12.7879	81.4585	17.7723	2.8038	20.8245
Nitab4.5_0001819g0040	39.7549	16.015	30.9852	13.3101	18.6088	27.8511	17.543	26.0075
Nitab4.5_0003200g0070	0.0376	0	0	0	0.0359	0	0	0.0215
Nitab4.5_0004480g0050	0	0	0.085	0	0.0602	0	0.0323	0
Nitab4.5_0000069g0620	7.0309	1.7109	11.4575	7.1399	3.3337	5.7302	6.4959	9.2915
Nitab4.5_0004561g0010	0	0	0	0	0	0	0.0206	0
Nitab4.5_0004147g0060	0.0124	0.0374	0.0255	0	0.0463	0.0051	0.0198	0.0137
Nitab4.5_0005929g0020	2.1922	6.4884	1.5223	1.6166	3.0641	4.4601	3.0367	3.0173
Nitab4.5_0001003g0070	9.0087	3.9202	10.0982	4.9491	10.202	6.5818	5.5646	6.1463
Nitab4.5_0010396g0010	15.6845	10.4579	7.6965	6.7584	4.0082	16.1368	35.7324	7.6407
Nitab4.5_0000522g0080	2.0099	1.9944	30.8808	5.0693	1.7001	0	5.1936	0.4465
Nitab4.5_0007032g0020	0	0	0	0.0241	0	0	0	0
Nitab4.5_0006453g0010	0.2322	0.3459	0.6164	1.184	1.2067	0.5448	0.3539	0.9899
Nitab4.5_0000445g0070	0	0	0	0	0	0	0	0
Nitab4.5_0000410g0440	0	0	0	0	0	0	0	0
Nitab4.5_0000076g0110	0	0	0	0	0	0	0	0
Nitab4.5_0005763g0010	2.9353	4.6965	6.8461	8.4245	4.7068	11.5804	3.3941	8.9718
Nitab4.5_0010364g0020	116.772	67.8163	113.466	48.0554	153.569	121.867	77.6832	228.519
Nitab4.5_0003790g0060	35.4889	22.391	13.4921	4.6985	5.6083	9.1945	24.2162	16.3939
Nitab4.5_0004211g0050	0	0	0	0	0	0	0	0
Nitab4.5_0000650g0160	17.584	0.6189	77.7694	20.9734	20.0124	22.1402	11.6293	26.3883
Nitab4.5_0002084g0080	2.7856	1.4689	3.3679	1.9707	2.4283	3.1228	1.175	2.607
Nitab4.5_0004620g0080	0.0211	0	0	0	0	0.1105	3.1322	0.0189
Nitab4.5_0010943g0010	0	0	0	0	0	0.5489	0.5148	0
Nitab4.5_0006538g0110	0	0	0	0	0.0457	0	0	0
Nitab4.5_0003255g0080	0	0	0	0	0	0	0	0
Nitab4.5_0007168g0020	0	0	0	0	0	0	0	0.0228
Nitab4.5_0001568g0110	6.615	5.2071	3.9035	2.3597	5.5595	4.3265	7.1951	3.4568
Nitab4.5_0005056g0060	0	0	0	0	0	0	0	0
Nitab4.5_0000040g0200	0	0	0	0	0	0	0	0
Nitab4.5_0000824g0040	23.6195	3.2557	74.7255	48.5018	44.3423	12.416	5.761	32.4762
Nitab4.5_0005898g0030	0.3733	2.0325	0.7199	0.7389	0.1804	0.6177	0.6696	0.584
Nitab4.5_0001982g0110	0	0.1551	0.1465	0	3.0307	0.1075	0	0.055
Nitab4.5_0003952g0030	54.7986	15.7775	23.4926	12.1234	7.8447	22.3876	43.2864	11.1398
Nitab4.5_0010033g0040	0	0	0	0	0	0	0	0
Nitab4.5_0002973g0020	0	0	0	0	0	0	0	0
Nitab4.5_0000999g0140	0.221	0	0	0	0	0	0	0
Nitab4.5_0001977g0090	0.0114	0.0175	0	0	0	0	0.0205	0
Nitab4.5_0004066g0030	0	0	0	0	0	0	0	0
Nitab4.5_0003851g0010	3.8109	0	0.6901	0.0189	0.068	0.1188	7.6065	0.2568
Nitab4.5_0010570g0050	13.383	2.7075	4.4692	2.2325	3.8923	4.8619	8.0165	2.6791
Nitab4.5_0001152g0540	0	0	0	0	0	0	0	0
Nitab4.5_0000168g0210	60.8656	10.5126	43.8697	15.8104	42.5418	36.8389	34.7676	15.7029
Nitab4.5_0000475g0040	0	0.1795	0	0	0	0.4563	1.754	0
Nitab4.5_0001311g0100	0.7497	1.8654	1.399	1.0548	1.0521	2.7575	0.3929	1.0808
Nitab4.5_0000034g0220	0	0	0.3956	0.0351	0	0.6322	0	4.775
Nitab4.5_0007738g0050	0.1327	0	0.1278	0.0311	0.0117	0	0	0.0123
Nitab4.5_0000119g0220	13.1089	0	5.6719	0.5007	0.3551	0.6214	1.4288	3.9589
Nitab4.5_0002172g0100	0.5368	0.286	0.1491	0	0.0698	0.021	0.9129	0
Nitab4.5_0000041g0240	0	0	0	0	0	0	0.0583	0
Nitab4.5_0000663g0060	0	0	0	0	0	0	0	0
Nitab4.5_0007466g0010	0	0	1.1977	0	0	0.415	0	0.0505
Nitab4.5_0009395g0070	1.2853	3.8979	0.738	0.6604	0.424	1.5339	2.6042	0.8326
Nitab4.5_0000177g0090	20.4261	9.9373	7.0877	4.4029	19.9427	11.3573	11.8134	5.7527
Nitab4.5_0000080g0270	0	0	0.0261	0	0	0.0203	0	0.0871
Nitab4.5_0024537g0010	2.746	0.1506	1.3778	0.2578	1.1494	0.7423	0.4291	0.4805
Nitab4.5_0002245g0210	2.1954	2.9524	0.6736	0.6612	3.2354	1.8414	5.2524	0.7633
Nitab4.5_0009888g0020	5.8278	0.5042	2.1321	1.092	3.4626	1.8883	1.0959	1.034
Nitab4.5_0000178g0250	1.3488	1.7771	3.6853	1.8904	1.7283	2.1967	1.2513	2.9365
Nitab4.5_0001918g0010	5.5505	0.7197	3.9476	3.2313	1.3366	3.6911	1.7792	4.1577
Nitab4.5_0002586g0080	9.009	1.5265	2.2259	0.2692	8.8654	1.1822	2.8479	1.3193
Nitab4.5_0000055g0070	0	0	0	0	0	0	0	0
Nitab4.5_0001497g0140	6.2129	0.1196	4.8918	1.5517	3.6507	1.6264	3.1524	2.2571
Nitab4.5_0001409g0150	3.1147	5.9118	5.9014	19.8382	3.8128	2.7514	5.8023	3.4921
Nitab4.5_0006599g0010	0.0187	0	0	0	0	0	0	0
Nitab4.5_0005960g0020	0.0141	0	7.6459	0.0187	0	0.2471	3.0713	0.0236
Nitab4.5_0001186g0020	0	0	0	0	0	0	0	0
Nitab4.5_0004817g0040	4.3083	0.1403	2.3427	0.0949	0.2919	0.3692	4.0944	2.3469
Nitab4.5_0003790g0070	0.0846	0	0	0.8338	0.111	0.5591	1.5317	0.0352
Nitab4.5_0002329g0060	3.5929	0	0.2992	0.2875	0.9359	2.822	0.0997	0.0964
Nitab4.5_0003871g0010	1.9503	1.4296	11.2861	6.1673	18.1681	60.706	0.755	57.9233
Nitab4.5_0001689g0020	0	0	0.1204	0.0886	1.6167	2.8367	0.0083	0.2103
Nitab4.5_0001207g0110	0.0875	0.459	0.5394	0.0125	7.5452	0.034	0	0.0494
Nitab4.5_0001432g0120	2.4105	0.2496	1.9082	1.6047	0.0964	1.8024	0	2.726
Nitab4.5_0027601g0010	0.1522	3.2178	0.8243	5.7344	0.3305	21.2783	7.7687	4.986
Nitab4.5_0000015g0380	0.8009	2.7252	38.9343	5.8985	3.2874	5.6213	7.3665	1.2959
Nitab4.5_0000007g0030	33.2901	29.5133	13.3	36.2511	147.586	7.6646	13.7474	62.3916
Nitab4.5_0002763g0050	27.035	61.1475	23.3872	17.9739	40.5883	36.6889	44.4628	31.4286
Nitab4.5_0003422g0040	0.0196	0	0	0.0272	0.1252	0	0	0
Nitab4.5_0000508g0040	2.0417	5.0325	2.3029	1.4871	1.8042	2.1798	6.3903	2.5921
Nitab4.5_0000762g0150	0	0	0	0	0	0	0	0
Nitab4.5_0000011g0150	3.862	1.4327	4.0378	3.4248	2.7278	2.5536	1.892	3.8718
Nitab4.5_0000423g0020	0.22	13.1776	42.3695	0.462	275.862	1.5669	0.0709	2.2662
Nitab4.5_0002172g0190	6.0938	0.0935	5.1046	0.113	0.8924	1.2715	8.2882	0.232
Nitab4.5_0001423g0060	0	0	0	0	0	0	0	0
Nitab4.5_0004025g0020	13.167	0.1028	15.1748	1.9464	24.5008	0.4754	2.3817	1.1281
Nitab4.5_0005115g0010	3.3626	0	1.7047	0.7428	0.3556	0.0197	0.9845	0.4337
Nitab4.5_0013433g0020	13.287	2.9483	31.1801	68.6674	50.0635	8.3368	6.5445	9.5625
Nitab4.5_0004725g0020	18.9811	13.9085	11.2135	10.6763	7.1957	19.723	23.5154	9.9865
Nitab4.5_0000541g0120	0	0	0	0	0	0	0	0
Nitab4.5_0001395g0030	0	0	0	0	0	0	0	0
Nitab4.5_0005483g0060	0.0183	0	0.1952	0.0174	0	1.0491	0.0448	0.2
Nitab4.5_0005163g0040	5.5223	8.0358	10.341	10.1023	9.1133	6.5153	3.8656	8.5821
Nitab4.5_0013850g0010	0.0009	0	0.0244	0.032	0.0205	0	0	0.0137
Nitab4.5_0006843g0020	0.0925	0	0	0	0.1108	0	0	0
Nitab4.5_0004123g0050	0	0	0	0	0	0	0	0
Nitab4.5_0003178g0050	0	0.0813	0	0	0.1828	0.6104	0.1349	0.0393
Nitab4.5_0000181g0050	9.2321	36.1869	9.2293	10.8691	9.0858	2.8328	27.4195	8.6793
Nitab4.5_0013856g0010	0	0	0	0	0	0	0	0
Nitab4.5_0003086g0020	1.2205	1.3905	1.8711	1.6714	3.9859	2.8922	1.9746	1.9913
Nitab4.5_0001450g0110	4.6241	1.7326	5.3413	4.9102	7.1834	4.6972	2.6023	3.8601
Nitab4.5_0000066g0100	0.6104	39.8089	0	0.02	0.0976	0	8.1205	0.0921
Nitab4.5_0010254g0040	4.5167	12.3313	9.0672	46.3842	8.5801	3.2844	6.852	13.1226
Nitab4.5_0004280g0140	26.8037	8.265	28.7068	15.7233	19.3678	22.391	12.6733	16.6046
Nitab4.5_0007928g0010	0	0.0785	0	0	0	0	0	0
Nitab4.5_0000007g0210	39.689	34.7758	26.5233	5.6758	89.5855	25.1961	11.4441	27.7244
Nitab4.5_0001640g0020	1.2592	0	1.616	1.6622	3.9211	0.6935	1.0635	4.1502
Nitab4.5_0000574g0120	40.2553	20.7602	83.1224	19.8651	79.4502	137.662	43.5361	70.3149
Nitab4.5_0002171g0020	3.7579	0	0.4899	0.7947	0	0.3415	0	2.5139
Nitab4.5_0001702g0220	1.2413	31.8416	0.3458	0.1111	1.0493	9.1614	13.1972	1.3055
Nitab4.5_0005808g0010	0.0732	2.2852	0.0836	0.253	1.479	25.299	0.6902	0.6108
Nitab4.5_0006272g0010	0.0834	0	0.1973	0.0332	4.9598	4.7055	0.0511	0.4774
Nitab4.5_0011211g0030	0.4267	0.341	15.8811	0	11.5823	0	0	0
Nitab4.5_0010662g0030	0.1341	0	0	0	0	0.6444	1.138	0
Nitab4.5_0008939g0030	0	0	0	0	0	0	0	0
Nitab4.5_0002419g0040	0	0	0	0.1115	0	0	0	0
Nitab4.5_0009210g0020	0.0052	0	0.0369	0	0	0	0	0
Nitab4.5_0000986g0050	0.1649	0.5532	21.5145	6.4288	10.5306	0	0	3.0097
Nitab4.5_0011609g0050	0	0	0	0	0	0	0	0
Nitab4.5_0009520g0020	0.5591	0.3083	1.1096	2.0269	0.2694	0.8586	1.8505	0.8538
Nitab4.5_0000085g0140	0.0277	0.9939	0	0	0.3204	0	0.305	0
Nitab4.5_0000073g0460	46.6309	12.7281	32.7844	20.2515	52.6006	39.7137	30.4076	37.1544
Nitab4.5_0000583g0240	26.9905	71.9801	32.0657	31.2028	91.8264	57.6547	41.0418	59.2038
Nitab4.5_0006999g0050	8.3307	14.8254	14.1995	14.025	12.4126	7.2428	12.5942	9.1356
Nitab4.5_0000816g0150	18.1279	6.5018	19.2353	13.0795	27.0099	25.7896	11.198	13.8674
Nitab4.5_0002449g0130	8.5232	2.5021	8.973	7.627	16.091	4.9794	3.7004	1.7998
Nitab4.5_0007130g0020	2.7202	0.3435	1.3663	1.9833	0.298	0.4307	1.5784	1.2756
Nitab4.5_0007996g0010	1.4314	0.3167	1.0305	1.033	0.699	1.6967	0.9324	1.0443
Nitab4.5_0005244g0050	0	0	0	0	0	0	0	0
Nitab4.5_0003769g0120	11.9674	13.1455	8.572	6.3355	8.496	12.487	20.4909	9.9635
Nitab4.5_0002645g0020	0.2412	0.2735	0.1318	0.0401	0	5.3748	1.633	0.2767
Nitab4.5_0003229g0140	0.2417	0.4824	0.5011	0	7.849	0	0	0.0155
Nitab4.5_0001655g0130	0.0221	0.0474	0	0	0	0.3849	0.0246	0
Nitab4.5_0000171g0360	6.2708	9.489	6.129	6.7191	8.2519	11.4964	8.1541	4.4469
Nitab4.5_0002257g0070	0.1258	0.7413	137.758	0.0557	59.7194	0.4483	1.0448	0.167
Nitab4.5_0009939g0040	0.2765	0.083	0.046	0.81	0	0.1345	0.0527	0.6927
Nitab4.5_0009089g0010	0.0576	0	0.2799	1.5664	0.1184	0	0	1.0595
Nitab4.5_0000692g0130	0	0	0	0	0	0	0	0
Nitab4.5_0000185g0270	0.1665	0	0	0	0	0	0	0
Nitab4.5_0021475g0010	0	0	0.0171	0	0	0	0	0
Nitab4.5_0025728g0010	0.0538	0.1814	0	0	0	0	0.1576	0
Nitab4.5_0000628g0040	0	0	0	0	0	0	0	0
Nitab4.5_0000053g0070	6.195	0	23.086	19.9969	15.505	0.1192	0.0154	15.7046
Nitab4.5_0000860g0010	8.664	23.5087	7.0611	6.4388	15.4631	11.777	18.4322	17.8862
Nitab4.5_0003390g0020	14.4533	5.8531	19.6447	15.2545	33.1924	3.7299	6.9754	2.9078
Nitab4.5_0001226g0090	0	0	0.4294	0.0672	0	0.3857	0.1407	0.2473
Nitab4.5_0000850g0130	0.4272	0.0149	0.682	0.0154	1.6179	0	0	0.1256
Nitab4.5_0006933g0050	0.8561	0.1302	3.1307	1.5287	3.4098	6.3339	0.1112	5.6718
Nitab4.5_0001592g0030	2.4592	9.6483	0.4556	6.651	55.5737	92.0063	9.4238	12.6785
Nitab4.5_0011163g0020	137.394	7.9994	63.5442	27.4156	83.4184	56.703	69.9352	55.8748
Nitab4.5_0006794g0030	9.8459	10.7944	5.9934	8.6043	1.4108	9.9497	7.4686	5.0011
Nitab4.5_0002552g0050	0.2829	0	0	0	0.0562	0	0.1889	0
Nitab4.5_0002853g0060	0	0.0455	0	0	0	0.4861	0.6047	0.2525
Nitab4.5_0002059g0020	1.5229	0.1885	5.6835	2.6465	13.0385	29.358	1.2304	6.1815
Nitab4.5_0006037g0020	14.9521	11.5952	10.7756	8.8771	14.0731	18.2463	24.4853	11.9886
Nitab4.5_0002625g0030	5.8875	0.8032	15.1637	3.7537	64.9212	9.548	3.5958	10.4101
Nitab4.5_0004605g0030	0.5677	0	8.7768	0.9645	4.6233	2.389	0.2556	5.1737
Nitab4.5_0005141g0020	7.3949	2.5142	6.0509	3.402	6.4444	3.107	6.2094	2.9019
Nitab4.5_0008144g0010	0.1152	61.2482	2.0789	4.0411	0.6325	14.6912	44.0516	4.0464
Nitab4.5_0001839g0010	2.384	1.4554	2.3346	3.547	0.8759	3.2417	2.0329	1.997
Nitab4.5_0000258g0200	0.5747	2.0656	1.926	0.793	1.7969	4.2394	0.9768	1.9927
Nitab4.5_0009493g0040	6.6818	1.4826	6.421	4.0945	9.2213	3.5588	2.198	2.7222
Nitab4.5_0006391g0020	5.8689	2.3681	43.9349	35.1069	88.123	13.6152	3.5485	13.9687
Nitab4.5_0002786g0040	0.3619	0	0.0926	0	0	0.2471	0	0.0724
Nitab4.5_0001054g0020	17.7244	7.0196	16.5045	8.0637	40.2223	13.4543	6.4042	18.1113
Nitab4.5_0000706g0060	0	0	0	0	0	0	0	0
Nitab4.5_0004912g0080	1.3036	0.2335	2.8477	1.5241	0.3658	1.2291	1.7858	3.7887
Nitab4.5_0001225g0090	2.7315	6.827	4.7167	18.5082	4.431	1.7649	2.8819	2.6374
Nitab4.5_0002943g0140	0	0	0	0	0	0	0	0
Nitab4.5_0010261g0010	6.4846	2.2819	6.859	20.6013	2.053	1.2671	4.6817	3.0103
Nitab4.5_0000897g0070	7.8136	4.9637	15.9767	8.3241	10.3898	16.0085	5.9888	14.2595
Nitab4.5_0007223g0010	6.6303	0.5254	6.5382	1.8147	0.3548	0.3639	0.9957	2.649
Nitab4.5_0000789g0010	0	0	0	0	0	0	0	0
Nitab4.5_0001023g0180	351.241	16.6771	328.378	112.533	300.558	58.5638	62.1214	137.543
Nitab4.5_0005672g0030	2.0944	0	5.1708	1.957	1.0559	3.8997	0.458	0.9419
Nitab4.5_0007061g0030	2.1729	1.9358	3.8595	2.8075	5.4424	41.8966	1.8312	3.8129
Nitab4.5_0003502g0030	0.7773	1.0721	1.3625	1.5829	2.7639	2.5855	0.7775	1.8024
Nitab4.5_0000517g0090	0	0	0	0	0.0235	0	0	0
Nitab4.5_0002182g0080	63.7676	1.0837	45.1108	30.186	37.0375	82.7755	36.0014	29.5356
Nitab4.5_0001428g0020	0.9135	0.4056	2.2908	2.7541	25.0704	7.4269	0.8462	12.4653
Nitab4.5_0006222g0020	0.0827	0.0432	9.4261	17.9865	0.9846	24.8929	8.7006	9.6519
Nitab4.5_0000690g0050	8.7446	8.0365	11.1156	9.3626	12.8656	12.2379	10.2369	10.3175
Nitab4.5_0002819g0010	2.7338	5.532	8.0498	5.7068	12.8309	1.4936	3.6398	6.4229
Nitab4.5_0006325g0020	0.5421	0	0.6409	0.2337	0.3446	0.036	0	0.2686
Nitab4.5_0000172g0830	0	0	0	0	0	0	0	0
Nitab4.5_0000375g0300	49.0894	26	26.5495	27.1365	11.0649	26.0547	32.8976	21.5158
Nitab4.5_0003073g0060	0.0142	0	0	0.0388	0	0.0886	0	0.039
Nitab4.5_0001867g0030	0.1359	0	0.1701	0	0	0	0	0.1767
Nitab4.5_0000542g0010	0.8464	0	0.4377	0	0	0.0789	0.0755	36.7435
Nitab4.5_0001243g0050	43.6	102.597	52.2969	34.8453	50.4027	71.0193	40.1705	35.9736
Nitab4.5_0003779g0030	0.0018	0.0118	0.0564	0	1.5122	0	0	0.3372
Nitab4.5_0000050g0090	4.6674	0	0.4568	0	0.2687	0.0807	0	0
Nitab4.5_0000734g0090	38.7203	1.6576	24.4964	46.7142	6.5002	0.363	0.7617	28.2365
Nitab4.5_0000045g0280	21.7412	3.0238	19.2751	4.5299	53.0178	9.5854	2.2913	5.2925
Nitab4.5_0006351g0010	2.5639	5.3207	3.2462	4.6433	2.467	4.3338	0.4107	2.1559
Nitab4.5_0000936g0030	0	0	0	0	0	0	0	0
Nitab4.5_0004361g0090	0	0	0	0	0	0	0	0
Nitab4.5_0000832g0120	0	0	0	0	0	0	0	0
Nitab4.5_0005440g0030	114.857	135.668	39.1849	32.2356	26.3447	49.7099	152.893	33.2777
Nitab4.5_0001604g0050	5.6267	0.5154	2.121	0.04	2.2912	0.0464	0.3727	0.0803
Nitab4.5_0001735g0120	23.8623	11.447	46.6814	27.8646	38.8861	47.0332	16.5232	55.6867
Nitab4.5_0000464g0140	11.0131	0.5687	2.7186	1.9825	3.2228	3.6851	1.4642	2.6293
Nitab4.5_0004653g0040	22.8017	25.0443	25.7617	22.3283	54.0201	68.4161	26.4804	52.6033
Nitab4.5_0000202g0300	0.2165	0.3963	0.8576	0	8.7699	0	0	0.0088
Nitab4.5_0003699g0060	4.3225	24.6071	7.1661	6.6716	9.2761	13.5404	10.3867	4.3075
Nitab4.5_0001819g0060	1.0218	0.6531	1.0281	1.5782	4.1153	0.2306	0.4338	0.6964
Nitab4.5_0008210g0020	0.9215	0	0.6684	0.1358	0.0538	0.237	0.5691	3.6965
Nitab4.5_0000358g0110	0.3117	0.312	0.0783	0.0104	3.7497	0	0	0.0397
Nitab4.5_0001032g0080	1.0342	0	0.3924	1.8598	0.9665	1.4543	0.6524	0.7133
Nitab4.5_0001234g0020	15.6007	7.4595	12.3491	5.9956	17.5657	20.5985	13.9179	14.6777
Nitab4.5_0001310g0070	5.6958	17.5099	9.167	7.0985	10.1999	7.9122	6.7819	9.6155
Nitab4.5_0014582g0020	12.4207	19.2998	9.924	5.85	7.0908	7.7421	14.6008	9.7918
Nitab4.5_0008289g0010	2.8232	1.0942	1.1798	0.3559	1.0925	0.7294	1.1654	0.2354
Nitab4.5_0006204g0010	0.6175	0	19.3974	1.3878	4.6391	22.6391	0.4633	1.3693
Nitab4.5_0021935g0010	1.262	0.1553	1.9985	7.5994	2.4428	1.2413	0.0339	3.6831
Nitab4.5_0001861g0030	0.3265	0	2.4223	3.6126	3.4862	4.5712	0.5262	0.8614
Nitab4.5_0009745g0010	0.1563	1.9736	0.0605	0.1698	0.2408	0.0499	0.9326	0.18
Nitab4.5_0000373g0270	50.7295	0.0333	19.945	3.4345	47.6845	7.9826	0.9166	20.2179
Nitab4.5_0003227g0030	10.1904	8.7597	15.0866	6.7247	10.9824	3.77	7.8842	4.6317
Nitab4.5_0000495g0190	0	0	0	0	0	0	0	0
Nitab4.5_0002209g0220	0	0	0	0	0	0	0	0
Nitab4.5_0000189g0090	0	0	0	0	0	0	0	0
Nitab4.5_0011306g0040	14.0443	15.2745	17.7986	23.4321	18.5322	18.0254	22.5573	20.5035
Nitab4.5_0012533g0020	18.0795	1.7041	2.0213	0.5492	3.2647	1.0733	0.257	2.9487
Nitab4.5_0002688g0050	1.9152	3.3845	3.3292	4.5774	4.9213	2.962	1.8976	2.9947
Nitab4.5_0001951g0020	6.4908	7.3201	11.3518	11.6006	12.2395	13.768	7.3961	7.9645
Nitab4.5_0000192g0100	0	0	0	0	0	0	0	0
Nitab4.5_0000019g0260	0.484	0.2015	3.4621	3.6251	8.7861	8.0366	0.2814	8.8186
Nitab4.5_0004562g0040	0	0	0	0	0	0	0	0
Nitab4.5_0000583g0020	0.3225	0	1.0153	0.0524	0.0626	0.2986	1.7893	0.0788
Nitab4.5_0001028g0130	7.9915	0.2879	13.5959	0.9485	3.4546	5.5062	2.4929	0
Nitab4.5_0002352g0080	1.8079	1.7585	12.3281	2.7641	2.6287	0	3.5332	1.2904
Nitab4.5_0000021g0930	10.5984	0.3395	8.8735	78.8053	1.9417	1.7515	1.201	5.6848
Nitab4.5_0002084g0020	0	0	0	0	0	0	0	0
Nitab4.5_0003726g0120	0	0	0.9157	0.6378	0.8707	11.9845	0	7.248
Nitab4.5_0000863g0140	14.9592	5.156	31.7353	58.5312	18.7259	2.5349	5.5459	24.7618
Nitab4.5_0007632g0010	0.2449	0.3175	0.3979	1.9045	1.3438	0	0.0718	0.1934
Nitab4.5_0005072g0040	5.8801	0.2738	0.3085	0.0235	0.1349	0.2688	1.126	0.2329
Nitab4.5_0000040g0660	5.6669	0.0522	3.5635	0	3.6417	0.0122	0.023	0
Nitab4.5_0000639g0170	5.3731	1.1839	6.9202	5.637	6.7685	2.9549	2.508	4.5115
Nitab4.5_0005277g0020	12.5733	4.3504	11.4834	4.4457	10.5956	10.0297	9.0402	6.8565
Nitab4.5_0000296g0010	173.552	5.8768	185.213	30.9768	72.4752	200.234	53.0992	49.3072
Nitab4.5_0000307g0250	10.1334	6.8457	8.7551	7.2046	6.0626	6.5159	6.6495	8.8467
Nitab4.5_0012789g0020	0.0049	0	0.0328	0.0196	0.2524	1.8276	0.795	1.1223
Nitab4.5_0002225g0050	6.7688	8.4968	10.289	6.5643	12.9525	14.7696	6.8775	5.2766
Nitab4.5_0000386g0050	35.703	1.4949	27.9739	53.9107	39.9901	7.455	46.4779	13.0358
Nitab4.5_0004786g0050	1.7378	0.0495	13.4359	5.3352	5.7094	1.865	1.0949	39.5807
Nitab4.5_0007333g0010	51.1762	12.7719	42.6199	41.8859	103.343	83.3674	29.36	84.4527
Nitab4.5_0000738g0110	0.0834	0	0.614	0.3189	0.3584	0	0.4263	0
Nitab4.5_0002072g0090	0	0	0	0	0	0	0	0
Nitab4.5_0004184g0030	16.3845	7.3837	14.199	14.7061	17.483	22.0937	11.9888	15.092
Nitab4.5_0008596g0020	0	0	0	0	0	0	0	0
Nitab4.5_0002076g0030	0.2974	0.0593	2.6951	4.2924	1.0709	11.1793	0.0836	50.0531
Nitab4.5_0006819g0050	1.3354	0.1972	7.8272	3.1211	0.4143	3.1722	1.7721	2.0909
Nitab4.5_0000271g0300	21.9536	6.4742	18.8887	14.4913	30.0339	26.7256	22.8375	14.2493
Nitab4.5_0002388g0110	5.1039	14.7584	6.0087	9.4795	3.7622	8.7569	3.6112	11.5938
Nitab4.5_0002944g0010	7.0308	2.9039	8.5398	7.568	2.6161	9.1062	4.2364	8.068
Nitab4.5_0002077g0080	97.5452	10.5371	151.975	103.087	139.8	74.0834	28.1343	233.665
Nitab4.5_0000051g0100	0	0	0	0	0	0	0	0
Nitab4.5_0000533g0080	0.096	0	0.1892	0.0429	1.5153	0.7942	0.1079	0
Nitab4.5_0001650g0140	2.0739	0.328	1.5907	1.7349	0.8316	1.2004	0.9332	1.9342
Nitab4.5_0011083g0010	0.1028	0.0192	0.3554	0.5695	0.7081	13.2426	0.2908	5.4227
Nitab4.5_0000375g0290	19.5344	10.0863	9.9529	7.2179	11.0038	12.3132	23.9667	9.1037
Nitab4.5_0000638g0280	0.3528	1.1201	0.971	0.567	0.4198	0.2409	0.2064	0.5168
Nitab4.5_0000483g0040	0.0587	5.007	0	0	0	0	1.0101	0
Nitab4.5_0001375g0060	0	0	0	0	0	0	0	0
Nitab4.5_0013433g0030	7.8421	0.7642	17.2435	14.7155	8.2007	3.0409	3.3815	4.5722
Nitab4.5_0003804g0010	10.2186	19.968	12.8418	7.5163	3.4681	29.0687	13.8344	13.3895
Nitab4.5_0002753g0010	1.7487	0.0802	8.3842	0	4.0629	45.0013	1.7684	0
Nitab4.5_0004705g0040	0.0281	0.2647	0.0198	0	0	0.1162	0.8531	0
Nitab4.5_0012986g0030	0	0	0	0	0	0	0.1495	0.0749
Nitab4.5_0000273g0130	3.6708	0	0.1014	0.0915	0.0253	0	0	0
Nitab4.5_0003470g0020	0	0	0	0	0	0	0	0
Nitab4.5_0000083g0090	0	0	0	0	0	0	0	0
Nitab4.5_0005642g0040	22.1859	56.6291	14.2614	12.5828	13.102	37.2593	43.6653	27.6752
Nitab4.5_0000026g0420	0.1906	0.5623	0.478	0.0494	9.6589	0	0	0.2554
Nitab4.5_0000566g0080	0.2684	0	2.6094	0.1741	1.3481	4.0482	0.5651	5.1894
Nitab4.5_0002641g0130	16.827	3.7002	2.6394	1.1381	3.3127	4.643	11.2842	1.7335
Nitab4.5_0009741g0010	0.1951	0.1124	22.4122	2.1709	5.7099	0.0178	0.0712	0.7048
Nitab4.5_0007402g0010	9.5571	0.451	13.7641	4.575	14.6179	2.6758	3.9772	3.7371
Nitab4.5_0007400g0050	0.0079	0	0	0	0	0	0	0
Nitab4.5_0005021g0030	0.9368	532.29	0.1456	0.0429	0.2929	0.4096	429.052	0.741
Nitab4.5_0016805g0010	0	0	0	0.0264	0	38.8392	0.2328	0
Nitab4.5_0000168g0160	0	0	0.1785	0	0.2742	0	0	0
Nitab4.5_0005261g0030	0	0	0	0	0	0	0	0
Nitab4.5_0002782g0090	1.0573	0.304	0.4057	0.1072	0.1318	0.2051	0.4201	0.0869
Nitab4.5_0000344g0100	0	0	0.0322	0	0	0	0.1051	0
Nitab4.5_0005120g0080	26.0398	4.6078	13.0919	8.7372	10.2369	14.7642	12.6656	15.4049
Nitab4.5_0007573g0020	0	0	0	0	0	0	0	0
Nitab4.5_0001435g0100	0.0341	0	0	0	0	0	0.079	0
Nitab4.5_0003642g0070	0	0	0	0	0.248	0	0	0
Nitab4.5_0029243g0010	0.3076	0.0129	0.8486	0.191	1.367	0.8949	0.0427	1.8144
Nitab4.5_0001614g0130	0	0	0	0	0	0	0	0
Nitab4.5_0004217g0040	0	0	0	0	0	0	0	0
Nitab4.5_0006935g0030	3.5774	3.2973	9.8166	20.7903	3.0646	21.0841	7.3753	12.0699
Nitab4.5_0008580g0010	7.4682	10.4164	6.3449	3.9579	13.6317	6.8103	8.9955	2.7112
Nitab4.5_0002053g0060	3.2342	2.1215	20.5741	66.6419	5.3512	16.6753	3.8173	39.0146
Nitab4.5_0006998g0030	8.6066	0.9928	5.6369	0.0515	17.9425	4.6041	2.536	0.2903
Nitab4.5_0002254g0040	25.1852	1.8932	22.6375	8.4843	3.1384	4.018	5.2534	6.285
Nitab4.5_0004118g0140	6.8046	0.085	28.1665	10.6232	29.9095	5.715	2.0655	3.6269
Nitab4.5_0000101g0350	1.1381	0.3791	4.9471	8.1858	3.337	16.3687	2.7223	6.9611
Nitab4.5_0008515g0010	3.4107	2.4939	3.726	3.2223	1.6161	8.1347	2.3329	3.2016
Nitab4.5_0000031g0310	0	0	0	0	0	0	0	0
Nitab4.5_0000535g0020	26.5604	9.1534	17.4327	9.0879	33.2239	18.8121	15.7539	12.3385
Nitab4.5_0004457g0050	0	0	0.0379	0	0	0	0.6383	0
Nitab4.5_0004502g0030	2.1364	0	47.5991	4.535	16.3847	17.9711	0.1097	12.51
Nitab4.5_0001058g0040	0	0	0	0	0	0	0	0
Nitab4.5_0003441g0040	0	0.1052	0	0	0	0.0293	0.0969	0
Nitab4.5_0003318g0140	0.7666	0	0.6301	0	0	0.0855	0.8287	0.0636
Nitab4.5_0008360g0010	18.1275	19.4534	13.4431	10.0085	25.1233	12.611	17.9702	20.6766
Nitab4.5_0000316g0200	8.639	2.2332	10.6157	2.0014	5.5898	6.853	5.0593	5.8596
Nitab4.5_0000029g0320	31.4464	11.7127	94.7859	495.986	59.9346	13.1525	24.7302	54.2125
Nitab4.5_0000856g0160	35.168	225.496	40.0023	29.8421	96.4008	75.2013	117.633	172.648
Nitab4.5_0000668g0080	7.5033	0.9563	17.6862	50.7728	35.575	0.7452	4.3209	14.8646
Nitab4.5_0000766g0050	1.1118	0	4.2357	4.1611	3.977	39.7542	1.2858	2.5555
Nitab4.5_0010582g0030	0	0	0	0	0	0	0	0
Nitab4.5_0000892g0150	0.062	2.15	2.4533	2.6294	1.5735	4.762	5.5438	0.661
Nitab4.5_0006859g0030	4.1571	0.0548	1.619	0	1.7714	0.4452	0.0134	0
Nitab4.5_0025981g0010	0.0231	0	0	0	0	0	0	0
Nitab4.5_0002503g0050	6.9075	6.2495	7.6006	3.4984	6.7289	11.1552	5.7672	3.9334
Nitab4.5_0005851g0020	0.0592	0.0867	0.06	0	0.2055	0.2084	0	0.0393
Nitab4.5_0000559g0260	0.3844	0	0.033	0.0298	0.1317	0	0	0.2358
Nitab4.5_0000130g0100	0	0.1953	0.0236	0.0883	0.0357	0.1084	0.2174	0.0409
Nitab4.5_0000842g0100	0.0824	0	0.1109	0	0	0	0	0
Nitab4.5_0000148g0080	6.2081	0.2097	12.9338	8.5435	1.4304	3.5348	1.6216	5.8561
Nitab4.5_0003340g0010	0	0	0.0106	0	0	0	0	0
Nitab4.5_0000999g0090	7.5682	27.3089	9.3675	9.4952	13.4765	22.7414	11.8348	8.4346
Nitab4.5_0000895g0080	0	0	0	0	0	0	0	0
Nitab4.5_0000643g0130	27.6328	5.726	17.7019	16.3626	11.4239	14.8597	21.1727	11.5904
Nitab4.5_0011937g0010	0.1259	0.0666	1.9824	1.2133	0.2725	1.0644	0.0571	0.7337
Nitab4.5_0000078g0310	0.3	0	0.8297	0.1128	0	0	0	0.9734
Nitab4.5_0001661g0010	47.0455	5.8096	28.1514	1.6231	11.063	8.2655	11.9401	0.9293
Nitab4.5_0011755g0010	4.096	1.2613	5.2402	1.155	19.3133	2.6866	0.5589	16.2421
Nitab4.5_0000101g0050	9.1993	2.3774	7.5152	4.3844	24.6625	19.2451	2.6289	7.3412
Nitab4.5_0004280g0060	23.3342	5.4412	15.3582	5.5856	17.884	7.1312	4.8972	10.058
Nitab4.5_0011892g0020	0	0.1641	0	0	0	0	0	0.0674
Nitab4.5_0000171g0030	3.6934	0.0583	13.9669	9.9044	1.5128	7.8272	8.968	5.3769
Nitab4.5_0006325g0030	62.833	61.0742	61.0757	48.0753	69.7919	58.0702	70.2991	40.8054
Nitab4.5_0001141g0010	57.5987	7.0421	65.337	17.6175	60.7919	39.8219	15.0197	35.5211
Nitab4.5_0003042g0010	2.8175	7.6501	3.3778	5.388	46.9337	14.5257	6.1366	3.2997
Nitab4.5_0000706g0090	0.2603	6.1926	0.9562	18.5353	0.8885	0.0671	6.9853	1.4819
Nitab4.5_0000189g0100	1.99	3.4563	16.6234	3.5592	19.6132	8.3064	2.4564	13.2658
Nitab4.5_0002983g0010	0.2253	0.0153	0.2925	0.2202	0.049	0.7531	0.1418	0.2018
Nitab4.5_0002224g0050	4.2138	18.1593	12.1778	10.3324	19.4439	45.2835	14.0263	14.423
Nitab4.5_0000514g0100	2.6378	2.2448	9.1821	3.7787	4.1715	11.2434	5.53	6.4985
Nitab4.5_0013562g0010	10.0581	0.8019	8.0391	2.6165	11.9073	6.7699	2.8575	4.1976
Nitab4.5_0016301g0010	0	0	0	0	0	0	0	0
Nitab4.5_0000368g0030	2.4158	1.4084	10.0701	4.1725	2.7913	4.5413	1.889	2.8933
Nitab4.5_0000957g0030	15.3266	7.4214	26.7097	24.0769	17.1999	15.807	16.0656	19.263
Nitab4.5_0000408g0080	0.4493	0.0409	2.2335	0.7906	0.4428	0.1012	0.0459	1.3829
Nitab4.5_0000586g0030	0	0	0	0	0	0	0	0
Nitab4.5_0000786g0200	3.0126	0.5532	3.0503	6.2661	1.9241	1.978	0.2991	5.2217
Nitab4.5_0000918g0050	1.2279	0.7548	0.7517	0.3997	2.4413	0.999	0.8155	0.5184
Nitab4.5_0004205g0020	0	0	0	0	0	0	0	0
Nitab4.5_0000069g0550	0	0	0	0	0	0	0	0
Nitab4.5_0000812g0040	0	0.9849	1.5595	0.7522	0.3372	2.9649	1.2994	0.6937
Nitab4.5_0001321g0030	0	0	0	0	0	0	0	0
Nitab4.5_0002101g0040	0	0	0	0	0	0	0	0
Nitab4.5_0001121g0140	41.3644	73.0698	34.1543	23.8697	20.8795	40.3877	44.2618	67.0972
Nitab4.5_0000217g0120	0.0379	0	0.0635	0	0.7023	0	0	0
Nitab4.5_0007465g0030	0	0	0	0	0	0	0	0
Nitab4.5_0002805g0040	5.9668	0.1119	4.5863	0.3024	0.9757	1.1446	6.3232	0.5564
Nitab4.5_0000718g0010	108.865	59.8923	127.164	71.8278	139.689	153.805	113.751	202.049
Nitab4.5_0011759g0020	0	0	0	0	0	0	0	0
Nitab4.5_0007241g0020	0	0	0	0	0	0	0	0
Nitab4.5_0000016g0550	2.4775	0.1175	1.7097	0.3494	1.8812	1.3769	0.1725	1.156
Nitab4.5_0001130g0020	18.2522	21.9055	33.7357	19.6716	20.4507	42.294	24.9115	19.9494
Nitab4.5_0002545g0010	30.5214	24.3396	21.7717	17.7416	24.4462	71.1543	27.7194	32.5374
Nitab4.5_0000813g0010	0.1725	0.1346	0.22	0	0.0396	4.7031	2.2906	0
Nitab4.5_0021602g0010	0	0	0	0	0	0	0	0
Nitab4.5_0000259g0040	0.1079	0	0.6097	1.1681	8.3625	1.6402	0.1957	0.1149
Nitab4.5_0002196g0020	1.3921	2.9611	3.8597	1.3591	3.9502	4.6165	1.1916	2.0771
Nitab4.5_0000100g0240	0	0	0	0	0	0	0.1683	0
Nitab4.5_0005356g0070	2.3847	4.0209	2.8915	7.5384	1.7154	1.6631	4.6539	3.2026
Nitab4.5_0008156g0030	28.1157	98.7553	7.7628	0.2166	127.887	32.5308	17.2179	0.4981
Nitab4.5_0001155g0040	0.8255	0.0258	1.1095	0	64.4639	0.0289	0	0
Nitab4.5_0008136g0010	0	0	0	0	0	0.4853	0	0
Nitab4.5_0004438g0090	0.039	0	0.324	0.0339	0	0.0914	0	4.089
Nitab4.5_0001561g0080	52.7101	268.13	37.3825	30.6058	27.6957	58.0012	225.501	44.715
Nitab4.5_0001683g0030	544.787	130.691	330.936	145.233	128.535	383.989	655.949	294.689
Nitab4.5_0000375g0090	0.1785	0.1211	0.0509	0.3061	0.2732	0.6341	0.1132	0.5735
Nitab4.5_0000470g0080	0.0104	0.3181	0.4887	0.4359	9.9527	0.042	0.0358	0.122
Nitab4.5_0001179g0060	0	0	0	0	0	0	0	0
Nitab4.5_0000329g0220	4.734	0	0.2044	2.2627	0.0432	43.4073	1.795	10.9423
Nitab4.5_0003681g0020	69.8477	72.6406	125.281	71.7848	111.2	128.294	64.7079	125.516
Nitab4.5_0004367g0050	0	0	0.006	0	0.4757	0	0	0
Nitab4.5_0000324g0230	11.3486	1.8081	13.3142	6.0223	6.8274	9.5242	10.3431	4.8088
Nitab4.5_0005610g0020	8.9018	2.9028	10.0435	10.4522	7.6212	11.2637	2.5507	16.6264
Nitab4.5_0003254g0130	2.7154	1.459	6.5205	1.5766	0.5454	0.8551	1.9943	5.0489
Nitab4.5_0000140g0210	0	0	0	0	0	0	0	0
Nitab4.5_0001771g0060	0	0	0	0	0	0	0	0
Nitab4.5_0002197g0020	0.0103	0	0	0.0505	0.0268	0	0.0125	0.0069
Nitab4.5_0002904g0090	6.9201	3.6631	9.799	20.0176	6.3973	22.845	6.2844	15.663
Nitab4.5_0009730g0010	0	0	0	0	0	0	0	0
Nitab4.5_0001977g0010	0.1822	0.0931	4.798	20.5842	6.9583	0.1343	0	0.9261
Nitab4.5_0000438g0190	3.942	0	2.1405	0.0891	0	0.4248	4.4997	0.2072
Nitab4.5_0001127g0310	0	0	0	0	0	0	0	0
Nitab4.5_0000731g0090	19.7914	7.3439	16.3331	7.1842	11.283	22.8655	18.8392	9.3659
Nitab4.5_0005246g0020	0.0187	0.0146	0.4224	0.1467	0.3753	0.1203	0	0.3131
Nitab4.5_0013768g0040	0	0	0	0	0	0	0	0
Nitab4.5_0005611g0060	0.4495	0.1135	0.6712	0.8411	0.5316	1.2403	0.375	0.9308
Nitab4.5_0004816g0070	18.9526	13.9575	42.1143	13.6724	43.3049	52.6362	11.0027	34.8122
Nitab4.5_0000902g0230	0	0	0	0	0	0	0	0
Nitab4.5_0004497g0030	0	0	0	0	0	0	0	0
Nitab4.5_0003151g0100	0	0	0	0	10.915	0	1.1358	0
Nitab4.5_0007738g0030	7.9132	0.943	0.5106	0	0.1054	0.0206	1.5175	0
Nitab4.5_0000519g0320	24.6661	28.5869	26.856	26.0298	29.0869	28.1513	22.477	24.5158
Nitab4.5_0009119g0010	0	0	0	0	0	0	0	0
Nitab4.5_0008756g0010	0.114	0	0.0356	0	0	0	0	0
Nitab4.5_0010215g0030	16.1347	0.4032	11.7979	10.2614	2.9331	4.5785	3.9087	5.937
Nitab4.5_0002986g0010	0.8013	0.0375	0	0	0	0	0	0
Nitab4.5_0000905g0160	0	0	0	0	0	0	0	0
Nitab4.5_0008565g0020	3.9243	0.4421	3.1932	1.137	0.5044	1.0801	4.8817	1.4371
Nitab4.5_0000918g0020	0	0.0227	0	0	0	0	0	0
Nitab4.5_0018681g0010	5.5491	7.1893	6.5934	5.0306	47.8687	9.5027	19.005	13.5977
Nitab4.5_0010916g0010	124.879	20.1765	105	60.3745	71.9394	69.7722	67.1746	58.5983
Nitab4.5_0003574g0050	0.7148	0.8427	0	0	0.5228	0.5274	0.905	0.2424
Nitab4.5_0001652g0170	1.9153	0	0.0403	0	0.0893	0	0	0
Nitab4.5_0000342g0250	0	0	0	0	0	0	0	0
Nitab4.5_0004332g0030	4.0146	0.4342	2.8291	5.5416	1.8285	49.9726	5.2232	15.4076
Nitab4.5_0004781g0040	13.4958	7.6412	12.0809	9.4356	14.9607	15.7412	11.7958	23.7421
Nitab4.5_0003490g0030	0	0	0	0	0	0	0	0
Nitab4.5_0004599g0080	366.582	0.1578	126.647	16.7078	115.427	12.2861	9.3797	2.2954
Nitab4.5_0003265g0010	42.1164	119.593	30.63	177.177	35.362	23.7316	49.659	61.484
Nitab4.5_0001163g0060	15.2755	1.1071	2.2338	1.258	47.1029	1.6269	1.4717	0.9018
Nitab4.5_0000540g0100	0	0	0	0	0	0	0	0
Nitab4.5_0001061g0100	0.037	0	0.3486	0	0.0992	0	0	0
Nitab4.5_0006502g0070	0	0	0	0	0	0	0	0
Nitab4.5_0001781g0160	0.9914	0	1.0852	0.3172	0	0.2526	1.7197	0.1313
Nitab4.5_0000693g0030	0.2444	0.3015	0.223	0.451	0.3341	0.9659	0.4348	0.5707
Nitab4.5_0001478g0160	3.0487	6.7596	3.258	5.073	2.243	5.9202	2.9426	7.6749
Nitab4.5_0003364g0060	1.996	15.6875	3.0294	5.0889	1.871	16.44	81.01	2.8896
Nitab4.5_0008183g0010	0.0085	0	0	0	0	0	0	0
Nitab4.5_0008527g0030	23.764	3.8403	11.5509	7.0334	2.0127	11.1029	13.7008	14.5183
Nitab4.5_0002718g0010	7.962	8.8673	10.4214	6.6769	13.4	44.4334	12.6809	40.08
Nitab4.5_0001106g0110	0	0	0	0	0	0	0	0.0329
Nitab4.5_0004418g0010	0	0	0	0	0.0567	0	0.1448	0
Nitab4.5_0004218g0050	12.1449	0.3118	14.9562	45.3758	14.761	2.7273	2.0834	2.7512
Nitab4.5_0003328g0010	2.5198	0	0.1685	1.7678	2.3642	0.283	0.1074	0.4122
Nitab4.5_0003073g0050	24.3596	12.9899	24.1432	14.8778	70.7047	18.3013	9.3214	18.8553
Nitab4.5_0003554g0010	4.1789	4.1904	7.1798	4.5992	11.2943	8.2682	4.3975	5.9186
Nitab4.5_0000029g0010	0	0	0	0	0	0	0	0
Nitab4.5_0022426g0010	8.4245	6.2416	3.7114	5.6967	14.3391	23.2562	7.8364	3.0261
Nitab4.5_0000063g0340	34.2457	18.4442	391.23	216.842	180.276	434.557	92.3948	182.748
Nitab4.5_0006185g0080	0	0	0	0	0	0	0	0
Nitab4.5_0001831g0140	4.9429	1.6438	6.9163	15.9228	2.8209	1.0238	3.3253	3.4513
Nitab4.5_0002345g0100	0.0689	0.1259	4.1421	0.0406	0.0929	0.2697	0.1103	1.2706
Nitab4.5_0000366g0030	0.0897	1.982	0.0615	0	0	8.9267	7.8797	0
Nitab4.5_0000943g0070	2.618	0	1.1066	0.1683	0.3442	1.6476	0	0.5749
Nitab4.5_0001401g0030	0	0	0	0	0	0	0	0
Nitab4.5_0009435g0030	0	0	0	0	0	0	0	0
Nitab4.5_0001499g0050	0	0	0	0	0	0	0	0
Nitab4.5_0000506g0180	13.0848	15.7749	7.3055	6.4271	10.2021	10.9256	18.3	10.1019
Nitab4.5_0001904g0050	0	0	0	0	0	0	0	0
Nitab4.5_0003768g0060	10.1583	11.7476	9.106	6.3997	8.794	18.3937	11.6336	10.2351
Nitab4.5_0009796g0010	0.099	3.3585	0.737	6.3381	2.2971	0.8592	0.7609	2.5205
Nitab4.5_0001244g0090	23.1596	5.7126	10.8918	6.3282	7.5052	13.6586	20.3703	13.4937
Nitab4.5_0008171g0010	4.3118	31.0271	6.7145	4.1015	12.0202	19.0394	14.5178	10.835
Nitab4.5_0000519g0420	0	0	0	0	0	0	0	0
Nitab4.5_0001201g0090	1.8622	3.6911	1.648	1.8064	3.0177	2.1624	1.307	1.9018
Nitab4.5_0002886g0010	16.4611	2.804	15.2414	20.7932	13.1458	17.4689	10.1905	9.8058
Nitab4.5_0005627g0070	0	0	0	0.1073	0	0	0	0
Nitab4.5_0002476g0040	0	0	0	0	0	0	0	0
Nitab4.5_0003119g0050	9.8693	14.455	20.79	7.5903	9.5842	12.8654	10.0083	8.4116
Nitab4.5_0003062g0040	0.6203	1.4318	1.5065	2.188	1.3993	2.213	1.2218	1.4591
Nitab4.5_0029026g0010	0	0	0	0	0	0	0	0
Nitab4.5_0026778g0010	0	0	0	0	0	0	0	0
Nitab4.5_0001867g0120	14.5087	0.0376	10.7546	0.9855	0.4283	0.639	0.37	14.6879
Nitab4.5_0001555g0100	6.6449	0.0283	5.4338	0.0875	0.0478	0.4922	7.0445	0.3411
Nitab4.5_0008830g0010	0	0	0	0	0	0	0	0
Nitab4.5_0006396g0020	6.0719	3.2749	31.0687	14.6973	52.5123	101.426	14.3061	16.0506
Nitab4.5_0002610g0040	4.3313	0.3649	3.3323	2.7172	3.5195	3.7729	2.7414	2.784
Nitab4.5_0002840g0090	17.5807	2.1793	13.7876	5.0284	16.3357	17.306	6.606	7.4652
Nitab4.5_0000448g0110	0.3192	0.9096	0.6995	0.439	0.1956	0.8417	0.0482	1.0477
Nitab4.5_0005167g0010	21.8566	35.2037	98.0721	196.018	38.3132	97.9811	30.476	86.2583
Nitab4.5_0000143g0520	0.6964	1.7876	5.2058	9.458	9.3627	0.0277	45.6888	1.7869
Nitab4.5_0001925g0120	0.0249	0	0	0	0	0	3.0056	0
Nitab4.5_0004118g0080	0.0088	0.028	11.1507	0.0356	1.2728	0.0626	3.4312	0.7717
Nitab4.5_0001841g0020	13.3184	1.9702	21.4704	10.6596	5.6214	0.8821	2.354	5.0909
Nitab4.5_0000153g0030	20.8255	15.0316	19.0117	9.2949	13.3667	17.2741	14.1796	19.0785
Nitab4.5_0002661g0030	0.1701	0.0396	1.7667	3.5099	3.1329	3.4376	0.3986	1.6124
Nitab4.5_0001594g0030	0	0	0	0	0	0	0	0
Nitab4.5_0000072g0460	45.5205	649.377	253.259	168.371	149.351	142.666	367.811	280.015
Nitab4.5_0002058g0030	0	0	0	0	0	0	0	0
Nitab4.5_0000021g0790	4.37	8.0206	6.5674	8.1639	6.0941	4.6564	5.2293	4.8622
Nitab4.5_0002260g0170	56.2274	31.7639	33.908	16.4492	31.5161	43.1963	47.371	30.1778
Nitab4.5_0000091g0030	0	0	0	0	0	0	0	0
Nitab4.5_0003341g0040	4.2002	0.9543	2.7603	2.8637	5.1424	1.1956	2.6304	2.3506
Nitab4.5_0012026g0010	8.1864	5.634	11.0513	6.3655	6.3246	12.7142	3.4335	11.3489
Nitab4.5_0011541g0010	0	0.0937	0.059	0.0219	3.8921	0.019	0	0.0167
Nitab4.5_0010740g0020	1.4414	0.8177	1.8779	1.7244	1.7015	1.163	1.4306	1.1382
Nitab4.5_0001152g0620	0	0	0	0	0	0	0	0
Nitab4.5_0000940g0030	0.0314	0	0.3307	5.8695	0.3704	1.411	0	3.21
Nitab4.5_0004018g0040	42.5527	19.565	32.2584	26.3622	26.2544	24.4634	45.8421	129.921
Nitab4.5_0004853g0010	0.1844	0	0	0	0	0	0	0
Nitab4.5_0001241g0030	22.8281	0.798	11.3833	2.9092	16.7532	4.5761	3.331	2.9048
Nitab4.5_0003960g0020	0	0	0	0	0	0	0	0
Nitab4.5_0001239g0030	1.2623	0.059	0.5384	0.1089	0.6221	0.078	0.6173	0.0849
Nitab4.5_0001470g0010	0.0551	0.0056	0.087	0.0337	1.0356	0.0107	0	0
Nitab4.5_0010542g0040	23.8367	14.5638	26.9575	17.9696	28.0095	23.6825	19.3143	85.7039
Nitab4.5_0006103g0020	0	0	0	0	0	0	0	0
Nitab4.5_0001165g0050	0	0	0	0	0	0.0116	0	0
Nitab4.5_0000202g0400	1.5399	0.0143	0.1792	0	0.2765	0	0.0274	0.0685
Nitab4.5_0000174g0030	0	0	0	0	0	0	0	0
Nitab4.5_0004168g0130	11.4364	15.903	9.5193	5.667	7.2073	9.4403	9.9522	8.2909
Nitab4.5_0008987g0050	0.1057	0	0.1129	0.1166	0.1138	0	0	0
Nitab4.5_0004671g0030	0	0	0	0	0	0	0	0
Nitab4.5_0000368g0280	3.5649	2.271	9.0108	1.5519	2.6845	5.1009	5.1657	3.7137
Nitab4.5_0008913g0010	31.5874	62.8533	24.3769	122.665	49.6047	12.3786	51.7895	22.4205
Nitab4.5_0000319g0320	58.3969	48.8492	69.3138	17.3796	42.7966	33.6845	42.1563	85.4526
Nitab4.5_0012484g0020	28.046	23.7821	22.6415	14.9292	11.9029	24.3278	52.8869	17.0082
Nitab4.5_0002252g0080	3.3272	0.0134	4.0296	0.9766	1.0945	1.8781	2.4394	0.6135
Nitab4.5_0001561g0100	3.1396	0.2325	12.78	4.8886	4.9419	5.758	3.742	4.0281
Nitab4.5_0004854g0010	0.0633	15.3691	0.3076	1.0118	1.3017	16.0794	3.5912	1.774
Nitab4.5_0006409g0020	10.0333	0.923	11.5422	6.1298	16.0383	13.1025	5.6828	16.6479
Nitab4.5_0000091g0480	4.267	0	1.4322	0.0945	0.1192	0.0746	4.21	0.0329
Nitab4.5_0000358g0140	35.9367	67.938	14.0605	9.1179	20.8179	33.249	51.5325	32.8849
Nitab4.5_0000527g0180	0.0067	0.8857	3.1501	0.4631	18.2359	0.1884	0.009	0.0936
Nitab4.5_0001124g0030	0	0	0	0	0	0	0	0
Nitab4.5_0008247g0050	0	0	0	0	0	0	0	0
Nitab4.5_0000113g0180	0.4235	0	0.1689	0.0116	0.062	0	0	0
Nitab4.5_0000725g0190	0	2.7153	4.0306	0.0661	46.6758	0.3415	0	0.3702
Nitab4.5_0001016g0060	3.3295	3.2196	9.512	3.7768	7.3715	1.2386	6.203	5.2821
Nitab4.5_0006163g0010	3.2254	122.464	0.575	0.0123	0.0265	0	125.513	0.173
Nitab4.5_0002081g0020	676.58	0	82.7799	0	91.3127	0	0	0
Nitab4.5_0006318g0040	12.4233	129.485	10.379	0.6069	47.3842	3.4245	119.765	1.1381
Nitab4.5_0003290g0070	0.6805	0	0	0	0	0	0	0
Nitab4.5_0008821g0030	6.622	13.8752	10.3179	14.1438	8.6334	14.2785	14.1118	10.4374
Nitab4.5_0000092g0130	221.803	183.422	155.6	52.4756	56.4241	163.729	351.025	43.3625
Nitab4.5_0001438g0130	0	0.1631	1.372	0.745	0.4312	0.959	0	1.1149
Nitab4.5_0007458g0010	0	0	0	0	0	0	0	0
Nitab4.5_0002865g0100	13.3944	2.2318	15.2448	34.2328	64.778	16.9009	4.0557	14.9605
Nitab4.5_0017727g0020	0	0	0	0	0	0	0	0
Nitab4.5_0000216g0160	0	0	0	0	0	0	0	0
Nitab4.5_0012814g0010	16.7228	9.998	141.767	81.1354	136.503	10.8374	9.5855	12.3675
Nitab4.5_0000623g0060	0	0	0.0178	0	0	0	0	0
Nitab4.5_0000905g0130	18.3242	26.9856	27.8962	51.0488	39.3618	201.647	24.641	113.394
Nitab4.5_0002637g0010	5.6727	4.726	6.1963	5.4688	4.358	10.9857	4.1354	7.103
Nitab4.5_0003178g0070	26.5086	1.4543	21.5292	15.0621	9.4575	9.6922	8.7706	12.7588
Nitab4.5_0000261g0280	0	0	0.0114	0	0	0.1972	0.1766	0
Nitab4.5_0000334g0270	0	0	0	0	0	0	0	0
Nitab4.5_0009152g0010	0	0	0.0164	0	0	1.8259	0.6653	0
Nitab4.5_0010235g0030	0	0	0	0	0	0	0	0
Nitab4.5_0000207g0150	12.2542	28.1056	12.0176	9.9774	10.5719	24.3941	31.6413	12.3417
Nitab4.5_0012948g0010	0.5677	15.2647	0.1676	0.2964	1.8148	1.8413	146.328	1.7391
Nitab4.5_0000068g0020	4.9576	2.3437	2.3299	0.7688	1.5621	8.106	18.0859	0.9292
Nitab4.5_0000322g0190	0.8167	5.3127	0.6923	2.3473	7.2027	6.5987	4.8705	11.6918
Nitab4.5_0001603g0020	6.1613	13.6667	15.8463	24.0169	11.6114	10.1822	11.9301	10.3951
Nitab4.5_0002576g0020	4.6522	8.5192	4.8733	3.8986	5.7586	8.424	4.7745	7.8394
Nitab4.5_0000853g0030	0.1322	0	0.0403	0	0.1214	0.3724	0.1168	0
Nitab4.5_0003362g0090	0.0256	0	0	0	0.3331	0	0	0
Nitab4.5_0001836g0030	3.0892	8.5255	6.1581	5.1947	6.7941	9.7033	5.0048	4.4453
Nitab4.5_0005238g0020	0.1908	0.2053	0.1805	0	0	0	0.0812	0.0834
Nitab4.5_0011843g0050	0	0	0	0	0	0	0	0
Nitab4.5_0000219g0040	1.8887	5.7126	1.4762	0.4796	0.7358	1.6783	4.7049	1.1911
Nitab4.5_0001332g0110	0	0	0	0	0	0	0	0
Nitab4.5_0009331g0020	0	0	0	0	0	0	0	0
Nitab4.5_0000211g0140	3.708	52.9364	9.199	6.8893	4.4555	9.2319	4.8548	14.9139
Nitab4.5_0000043g0340	1.6992	0.9915	11.8619	12.4457	9.2856	34.98	1.971	7.9388
Nitab4.5_0018689g0010	0	0	0	0	0	0	0	0
Nitab4.5_0000403g0110	2.8934	0.8661	5.4546	11.6923	8.8335	2.0121	1.8487	3.1464
Nitab4.5_0004366g0020	0	0	0	0	0	0	0	0
Nitab4.5_0001049g0080	2.0711	10.8549	1.918	1.8648	2.9178	2.3411	4.689	3.1552
Nitab4.5_0006780g0020	0.693	2.0563	1.6463	1.4993	1.4903	2.3483	1.8313	0.6753
Nitab4.5_0000244g0140	0.038	0	1.366	5.9897	0.0093	6.3017	0.1221	0.1072
Nitab4.5_0003113g0080	0.0996	0.4004	0.5023	0	1.3242	0	0	0.5323
Nitab4.5_0005466g0040	5.2261	0.1302	0.6786	0	0.6239	0.1057	0.351	0
Nitab4.5_0004338g0150	0	0	0	0	0	0	0	0
Nitab4.5_0000075g0280	1.6125	1.0053	4.5511	24.0426	1.2326	0.5613	6.3044	2.4744
Nitab4.5_0000373g0250	0	1.4988	0.0672	0	0	0.0753	12.1744	0.0459
Nitab4.5_0005326g0010	4.8018	3.0178	8.9223	4.1989	13.8053	7.7044	8.9278	3.7773
Nitab4.5_0005644g0070	13.7637	0.1629	14.2178	4.9475	1.4149	18.7759	2.6516	12.066
Nitab4.5_0003092g0080	6.0697	2.7603	6.4954	2.9467	4.646	4.779	2.7433	5.5567
Nitab4.5_0005486g0010	0.1305	2.0631	0.992	0.5595	0.0293	0.1635	3.3729	0.06
Nitab4.5_0009709g0120	0	0	0	0	0	0	0	0
Nitab4.5_0001762g0080	9.1186	0.799	6.1155	17.2911	2.6485	72.8013	7.982	5.1374
Nitab4.5_0003353g0040	0.1558	0.3731	87.6861	97.0898	259.678	1.1916	0	128.99
Nitab4.5_0008075g0030	0	0	0.2283	0	0.7487	0	0	0
Nitab4.5_0003385g0010	0	0	0	0	0	0	0	0
Nitab4.5_0002863g0040	49.7096	2.0278	52.4472	56.5867	19.8699	3.0826	2.4194	26.786
Nitab4.5_0001502g0030	47.3887	151.023	19.5132	15.5178	9.6409	31.4168	57.2129	42.8889
Nitab4.5_0005127g0040	0.8283	0.5684	0	0	0	0.5583	0	0.6518
Nitab4.5_0000033g0260	0	0	0	0	0	0	0	0
Nitab4.5_0006326g0030	0	0	0.0448	0	0.1168	0	0	0
Nitab4.5_0005447g0010	88.9253	27.4647	52.5315	20.2827	20.5332	38.3513	58.3748	47.7987
Nitab4.5_0005099g0030	22.1395	9.6759	30.1709	25.8656	20.9502	25.4838	16.9615	20.1092
Nitab4.5_0004376g0110	0	0	0	0	0	0	0	0
Nitab4.5_0001552g0140	17.9131	0.3503	12.9657	1.2803	1.8508	9.0882	18.8174	13.2613
Nitab4.5_0003179g0040	0.8445	0	0.802	0.109	0.085	5.0722	0.5833	0.1011
Nitab4.5_0000334g0210	0.2023	0	0.0609	0.0491	0.1335	0.0535	0.1428	0.0322
Nitab4.5_0006248g0070	0	0	0	0	0	0	0	0
Nitab4.5_0004639g0020	52.3246	1.4607	97.819	120.087	30.6629	2.6966	16.3916	23.5736
Nitab4.5_0000457g0170	0.5753	0.3411	0.8432	4.0427	0.2816	0.2503	0.6972	0.4656
Nitab4.5_0000079g0120	19.2227	4.0327	27.7904	10.3479	17.7454	19.3301	6.9926	18.303
Nitab4.5_0001607g0100	0	0	0	0	0	0	0	0
Nitab4.5_0004104g0010	14.9531	6.484	15.6101	9.3506	13.6427	5.3415	15.8562	5.6357
Nitab4.5_0007474g0060	60.2287	38.2256	32.3108	22.9564	46.0788	29.1631	28.2404	34.7901
Nitab4.5_0000038g0170	22.4903	0.9337	50.2286	32.1657	35.5384	46.3011	4.6299	63.5411
Nitab4.5_0003289g0060	7.908	2.974	8.6378	2.9174	3.9459	14.8969	3.6359	6.7475
Nitab4.5_0000152g0350	395.046	1424.13	318.38	390.718	373.343	1048.64	894.809	825.843
Nitab4.5_0003375g0020	1.4894	0.3122	1.6573	0.7025	0.8107	0.9684	0.5545	1.5472
Nitab4.5_0009474g0030	0	0	0	0	0	0	0	0
Nitab4.5_0000019g0150	16.7072	6.9136	9.994	3.8049	5.946	1.6403	7.348	5.1991
Nitab4.5_0002305g0050	38.711	3.3301	41.2944	16.2249	21.5766	23.894	17.7877	29.7364
Nitab4.5_0004959g0040	0.9978	0	16.3351	8.9549	0.1029	0	0	7.4377
Nitab4.5_0001253g0020	33.5452	0.5654	47.5177	24.9321	32.0235	13.3419	3.6422	59.6119
Nitab4.5_0001421g0010	0	0	0.0083	0	0.026	1.4161	0	0
Nitab4.5_0005583g0070	9.3554	16.6942	7.2441	4.0164	11.9367	16.8051	11.2579	5.1214
Nitab4.5_0003736g0050	0.1376	0	0.7293	0.3325	1.2004	0.1152	0	1.3432
Nitab4.5_0028416g0010	0.9109	0.2401	2.7213	0.9379	1.834	1.7649	0.3599	1.35
Nitab4.5_0008702g0010	18.7931	3.2827	5.2163	2.9821	7.1536	19.2831	5.5413	3.7688
Nitab4.5_0000021g0950	0	0	0	0	0	0	0	0
Nitab4.5_0000359g0210	19.6894	42.7077	22.8854	20.1547	49.9381	71.1232	31.7897	25.6118
Nitab4.5_0000478g0020	0	0	0	0	0	0	0	0
Nitab4.5_0000005g0030	8.9672	6.1134	13.2858	6.8699	17.0668	5.891	2.6322	9.3394
Nitab4.5_0001903g0010	0.8882	0.1156	0.5135	0.3994	0.2351	0.0377	0.2754	0.1259
Nitab4.5_0000016g0150	0	0	0	0	0	0	0	0
Nitab4.5_0003284g0050	0	0	0	0	0	0	0	0
Nitab4.5_0007588g0010	0.0724	0	0.0103	0	0	3.5718	0.1978	0
Nitab4.5_0002719g0040	0.0297	0.9889	0	0.0885	0	6.3131	0.3897	0
Nitab4.5_0000522g0060	26.4067	4.7359	34.8154	22.0016	25.2314	72.826	12.4764	43.5424
Nitab4.5_0005034g0020	23.8169	3.2292	13.8287	9.9525	36.7931	18.3565	6.0526	12.6051
Nitab4.5_0010409g0010	0	4.0382	0	0	0	0	14.7243	0.0174
Nitab4.5_0005719g0040	2.9246	1.8904	1.8573	1.9869	1.4346	1.8847	2.104	2.2145
Nitab4.5_0005463g0090	0	0	0	0	0	0	0	0
Nitab4.5_0001476g0010	35.5947	13.9891	33.9977	29.2411	34.3969	16.5119	16.2198	22.1409
Nitab4.5_0001160g0030	1.5875	0	0.9576	0	0	0.5584	2.8939	0.1447
Nitab4.5_0006839g0010	346.662	373.922	343.388	238.747	300.139	186.081	395.43	301.687
Nitab4.5_0002297g0050	0	0	0	0	0	0	0	0
Nitab4.5_0000189g0030	0	0	0	0	0	0	0	0
Nitab4.5_0001181g0060	4.8914	3.9213	4.931	3.1898	3.9505	5.0266	2.6674	4.4708
Nitab4.5_0001152g1060	0	0	0	0	0	0	0	0
Nitab4.5_0000128g0200	32.4942	0.0608	34.5043	18.303	30.8906	65.7313	3.9088	45.2041
Nitab4.5_0000468g0200	0.6798	0	0.0886	0	0.0202	0.0795	0	0
Nitab4.5_0006338g0110	1.9707	2.9405	4.6509	0	5.1245	0.0913	3.791	0.6968
Nitab4.5_0005819g0060	4.9305	4.2516	7.9476	35.3352	4.0337	0.834	6.6312	6.9288
Nitab4.5_0025657g0010	0.0527	0	0	0	0	0	0	0
Nitab4.5_0011884g0020	2.9652	1.3441	1.8091	2.0595	0.9981	4.7444	2.76	2.2557
Nitab4.5_0000844g0060	0.5857	0.0638	6.4134	7.9673	23.8537	22.7428	0.3098	24.0786
Nitab4.5_0000036g0140	0.1823	0	0.0083	0	0.033	0	0	0
Nitab4.5_0000338g0150	0	0	0	0	0	0	0	0
Nitab4.5_0000366g0130	0.0104	0	0.0091	0.0779	0	3.7427	0.0465	0.3462
Nitab4.5_0011321g0020	0	0	0	0	0	0	0	0
Nitab4.5_0004516g0030	0	0	0	0	0	0	0	0
Nitab4.5_0000333g0080	0.1461	0.1701	5.8223	3.8164	2.9519	17.1666	0.4425	5.4336
Nitab4.5_0001843g0210	0	0.1512	8.3559	2.1295	1.2139	0	0	0.6492
Nitab4.5_0000422g0050	0.3079	0	1.1372	0.1256	1.4714	0	0	0.1181
Nitab4.5_0012726g0010	0.5077	0	0.0329	0	0.0415	0	0	0
Nitab4.5_0002629g0080	0	0	0	0	0	0	0	0
Nitab4.5_0000167g0300	0.5268	2.1401	0.8853	0.6618	0.9164	1.4364	1.4338	0.9683
Nitab4.5_0007786g0040	0	0	0	0	0	0	0	0
Nitab4.5_0000368g0230	124.516	150.334	81.9773	35.5216	134.939	128.304	173.981	244.652
Nitab4.5_0007361g0040	0	0	2.6514	0.4938	1.3251	0	0.0564	0
Nitab4.5_0005254g0020	0.288	0.4722	0.4193	0.1023	4.694	0.4512	0.8687	0.7849
Nitab4.5_0011664g0010	0	0	0	0	0	0	0	0
Nitab4.5_0009588g0010	0	0	0	0	0	0	0	0
Nitab4.5_0000428g0250	0.0353	0.8311	0	0.0334	0.2215	0.6675	0.4609	0
Nitab4.5_0018023g0010	0	0	0	0	0	0	0	0
Nitab4.5_0000376g0190	0.0443	0	0	0	0	0.8452	0.6675	0
Nitab4.5_0001307g0140	2.3427	0.7439	1.9498	2.214	1.7324	2.3834	1.8066	1.8932
Nitab4.5_0007360g0020	0.938	0.7742	1.1126	2.1197	3.7819	26.5798	0.8075	21.8579
Nitab4.5_0001082g0070	0.0214	0	0	0	0.0393	0	0	0.0381
Nitab4.5_0002257g0190	0	0	0	0	0	0	0	0
Nitab4.5_0001449g0050	23.825	5.7648	17.3875	12.7934	15.1057	9.5121	10.9389	7.2466
Nitab4.5_0006446g0060	0.0679	1.1122	0.1885	0	0.6525	0.0618	0.2064	0.1915
Nitab4.5_0010888g0020	18.8625	10.4091	14.457	13.4654	9.0464	23.5527	21.3688	10.9565
Nitab4.5_0008568g0040	25.0319	4.8727	36.7147	17.6398	43.9223	12.9426	12.8925	15.6507
Nitab4.5_0000134g0050	0	0	0	0	0	0	0	0
Nitab4.5_0001997g0140	7.6656	7.8901	11.8101	5.0411	11.1202	4.4199	4.3766	8.382
Nitab4.5_0000807g0180	3.8789	2.4258	3.1515	2.6605	1.5675	2.7018	3.0443	1.9669
Nitab4.5_0005894g0030	7.2932	5.7775	7.1795	7.2943	7.8906	5.3692	6.7037	5.1176
Nitab4.5_0005773g0010	9.7965	18.6249	11.9287	40.7527	13.844	13.4529	11.4771	14.4748
Nitab4.5_0000846g0040	9.4197	0.0889	13.3233	5.0355	13.5029	10.7434	2.6797	11.1186
Nitab4.5_0004205g0030	0	0	0	0	0	0	0	0
Nitab4.5_0007653g0010	77.8111	73.7952	72.6589	55.4624	79.1088	438.243	93.2449	152.389
Nitab4.5_0002327g0040	11.2159	14.9369	10.12	11.1162	10.603	13.3911	17.708	10.4592
Nitab4.5_0005062g0010	0	0	0	0	0	0	0	0
Nitab4.5_0001303g0080	1.6112	0.158	2.9591	4.737	0.9486	3.1014	0.4334	5.8078
Nitab4.5_0005295g0020	11.1233	14.8334	9.0506	7.1121	8.5273	16.1049	11.2334	7.8628
Nitab4.5_0000225g0050	0	0	0	0	0	0	0	0
Nitab4.5_0005938g0030	0.0478	0	0	0	0	0	0	0
Nitab4.5_0007928g0030	0.5513	0.2082	6.2078	4.2501	3.0764	5.0792	0.0274	2.9088
Nitab4.5_0000187g0030	0.0396	0.021	0.0167	0	0	0	0.036	0.2131
Nitab4.5_0001244g0110	0	0	0	0	0	0	0	0
Nitab4.5_0003015g0120	0.4848	0	0.4778	0	0.1235	0.0157	0.0622	0.0139
Nitab4.5_0007752g0020	0.436	0	0	0	0.8515	0	0	0
Nitab4.5_0000672g0070	0.0537	0	0.1778	0	0	0	0	0
Nitab4.5_0002080g0040	0	0	0	0	0	0	0	0
Nitab4.5_0001933g0130	0.2029	0.0959	0.1295	0.075	2.4232	3.1799	0.3132	2.2498
Nitab4.5_0002361g0020	3.0214	0.0541	6.4044	0.8171	0.8244	0.1397	0.6401	1.3425
Nitab4.5_0005116g0050	0	0	0	0	0	0	0	0
Nitab4.5_0006800g0040	0	0	0	0	0	0	0	0
Nitab4.5_0000463g0030	0	0	0	0	0	0	0	0
Nitab4.5_0000991g0110	18.1422	1.6149	9.4131	5.7847	4.8599	2.6341	2.1631	3.4423
Nitab4.5_0001200g0100	0.0872	0.1527	3.5316	7.1498	0.2136	0.8587	1.6044	0.4662
Nitab4.5_0002310g0130	1.9081	1.9495	9.3295	15.3328	5.5198	5.3546	3.3484	9.0039
Nitab4.5_0009371g0010	2.8044	0.6561	13.1903	2.6856	4.7233	0	0.0209	1.0475
Nitab4.5_0002297g0030	5.9793	0.7995	6.0272	0	10.1481	0	0	0.1481
Nitab4.5_0003101g0120	0.0231	0	0.026	0	0	0	0	0
Nitab4.5_0000935g0210	1.6706	3.2527	3.3396	3.9029	2.5694	2.2592	1.9405	3.9535
Nitab4.5_0007037g0010	0.3419	0.1954	1.8836	0	5.9705	0	0	0.0163
Nitab4.5_0011656g0020	4.5805	0.337	5.2043	0.5458	8.351	2.3773	0.1781	2.9867
Nitab4.5_0005251g0010	0.0348	0	0.0507	0	0.034	0.0868	0	0
Nitab4.5_0010728g0010	21.4146	6.5975	21.9863	12.0689	5.8774	11.849	14.0112	26.063
Nitab4.5_0008283g0020	0	0	0.1552	0	0	1.5778	0	0
Nitab4.5_0000425g0040	36.2702	8.6267	28.1001	13.6798	28.6111	18.6768	22.5068	29.3357
Nitab4.5_0000020g0120	0	0	0	0	0	0	0	0
Nitab4.5_0000646g0100	0	0.2887	0.4323	1.2702	0	0.3474	0.4118	0.4804
Nitab4.5_0000007g0390	0	0	0	0	0	0	0	0
Nitab4.5_0000062g0510	7.3667	0.2357	6.3456	4.2714	6.0086	3.982	1.6005	3.0441
Nitab4.5_0000806g0040	0.1672	0	0.5262	0	0.9514	0.0448	3.938	0.0791
Nitab4.5_0000555g0180	0.341	0	0	0.1177	0	0	0	0
Nitab4.5_0002809g0050	0	0	0	0	0	0	0	0
Nitab4.5_0001774g0070	4.3662	1.5254	5.6738	4.3997	6.9892	11.2595	3.7637	4.1538
Nitab4.5_0000280g0260	74.3251	104.664	55.9933	37.2053	82.1476	103.075	75.2212	51.9162
Nitab4.5_0004158g0060	3.7089	4.512	4.147	3.5383	6.255	8.268	4.7553	2.8879
Nitab4.5_0000498g0010	0.0902	0.0283	0.0217	0.0533	0.8691	0.6584	0.0182	0.9891
Nitab4.5_0000200g0190	6.597	0.1873	59.2489	22.7809	0.2396	0.0522	0.1379	0.6223
Nitab4.5_0000021g1050	19.9751	7.0754	7.4578	10.5951	15.2788	5.2787	12.9802	7.1086
Nitab4.5_0003463g0020	1.1466	10.8483	2.3627	3.1101	4.0858	2.6442	3.4103	2.6524
Nitab4.5_0002539g0030	8.7061	10.007	5.4468	16.472	12.2584	6.0587	6.5127	14.1077
Nitab4.5_0003886g0090	8.0184	5.0645	1.4414	2.3209	4.8314	1.7449	8.7169	1.6636
Nitab4.5_0002350g0100	0.1884	1.1529	1.1244	0.995	2.5589	6.1585	1.0558	2.7733
Nitab4.5_0011972g0020	0	0	0	0	0	0	0	0
Nitab4.5_0000321g0190	11.2938	0.2059	10.8338	3.4485	1.5083	2.7377	1.8366	4.444
Nitab4.5_0001707g0020	1.3287	0.3395	0.7082	0.0814	1.3313	1.6547	0.3281	0.2804
Nitab4.5_0003347g0030	2.8737	0.0294	2.7049	1.9104	4.3829	0.9204	1.4867	5.5322
Nitab4.5_0000676g0330	0	0	0	0	0	0	0	0
Nitab4.5_0011608g0020	69.2831	9.3183	48.899	6.9346	48.9946	42.2017	24.0319	20.2526
Nitab4.5_0002893g0040	16.1631	0	0.3228	0.0532	0	0.1536	0.2978	0
Nitab4.5_0000948g0060	3.3168	4.6042	6.9892	4.6421	5.7483	5.9407	2.7817	5.1421
Nitab4.5_0004241g0060	12.736	12.46	9.4767	13.0827	29.5689	11.5469	10.3712	6.7355
Nitab4.5_0010452g0010	91.3229	233.697	72.2049	69.7959	108.105	132.775	230.403	104.508
Nitab4.5_0004129g0020	0.5198	0.2983	3.8169	0.1713	5.8581	0.0059	0	0.0427
Nitab4.5_0004078g0010	2.2937	0.2735	4.2753	10.5826	4.4045	11.0876	1.7026	8.2853
Nitab4.5_0004654g0010	0.071	0.4662	2.4312	0.9454	21.9155	0.111	0.4551	0.9287
Nitab4.5_0001273g0040	5.7714	0	7.9909	9.3722	2.6117	2.6463	0.7833	7.9152
Nitab4.5_0003265g0070	5.968	2.1285	2.1364	2.3223	2.2047	0.928	7.3788	3.394
Nitab4.5_0000008g0540	0	0	0	0	0	0	0	0
Nitab4.5_0012847g0010	0.0238	0	1.0413	0	0.0424	7.5931	0	0.862
Nitab4.5_0001788g0090	5.8333	11.7334	2.6412	1.1434	1.3468	1.778	13.3921	2.5313
Nitab4.5_0000696g0030	11.3402	1.3209	2.9581	1.4235	1.7515	7.9876	3.7062	0.6094
Nitab4.5_0002052g0140	0	0	0	0	0	0	0	0
Nitab4.5_0003160g0080	0	0	0.069	0.0775	0	2.2423	4.4822	0
Nitab4.5_0000620g0070	11.7517	221.691	130.287	0	18.3223	3.9109	250.991	0.4323
Nitab4.5_0003178g0150	0	0	0	0	0	0	0	0
Nitab4.5_0000472g0210	1.0739	0.912	1.2058	1.8816	1.129	2.7799	1.3236	0.8555
Nitab4.5_0009431g0010	0.1228	0.189	0.5829	1.4116	0.7912	3.0113	0.9467	1.0069
Nitab4.5_0007657g0060	0	0	0	0	0	0	0	0
Nitab4.5_0002108g0010	3.5127	48.4812	1.9738	5.3018	0.6733	0.9629	30.1463	1.3614
Nitab4.5_0001700g0020	3.8361	3.6795	5.3275	7.6732	3.9182	2.0331	5.0614	19.4301
Nitab4.5_0001199g0110	9.6673	0.9448	6.7949	1.6847	1.2058	7.9829	4.2421	4.5568
Nitab4.5_0003082g0040	38.8031	0.3425	20.8231	3.4827	21.9355	46.3275	29.6408	23.9628
Nitab4.5_0001593g0010	0	0	0	0	0	0	0	0
Nitab4.5_0005627g0040	13.8348	21.7308	12.9648	10.4832	9.2046	19.6647	13.9331	13.1397
Nitab4.5_0010563g0010	0.1377	0.0196	0.9885	4.5648	0.5177	2.7395	0.9902	3.1309
Nitab4.5_0008415g0020	0	0	0	0	0	0	0	0
Nitab4.5_0001424g0060	1.0343	3.2037	1.2738	0.8697	0.408	2.7567	8.8387	0.6279
Nitab4.5_0003997g0040	0	0	0	0	0	0	0	0
Nitab4.5_0009266g0010	1.9448	2.3318	2.2081	0.0967	21.4774	0.2455	0.0872	0.4702
Nitab4.5_0004332g0070	1.2157	0.4818	2.3918	0.934	3.2451	1.0305	0.4624	0.2053
Nitab4.5_0004862g0040	0	0	0.1392	0	0.027	0	0	0
Nitab4.5_0019417g0010	5.4631	0.8179	7.0176	2.5423	3.805	5.345	0.7646	4.7355
Nitab4.5_0004454g0010	16.2653	0.7386	37.2782	10.0912	10.828	5.1135	5.5363	10.6866
Nitab4.5_0000391g0010	0	0	0	0	0	0	0	0
Nitab4.5_0002446g0160	0	0	0	0	0	0	0	0
Nitab4.5_0000257g0220	6.67	4.5279	13.1088	53.2944	4.1894	4.2382	12.5244	17.7685
Nitab4.5_0000096g0340	0	0	0	0	0	0	0	0
Nitab4.5_0000859g0310	21.8749	5.8427	20.8157	17.9325	32.3708	32.4026	13.454	13.5986
Nitab4.5_0004009g0010	13.906	0.1985	9.1916	5.6467	3.1086	17.3274	7.2776	5.0251
Nitab4.5_0012886g0020	68.9227	9.194	52.2692	107.028	33.9417	21.2538	35.4216	44.7246
Nitab4.5_0003300g0010	174.148	7.6018	96.1984	69.6416	76.7287	36.7374	22.7477	23.1285
Nitab4.5_0000110g0520	2.0263	0.0116	2.8426	1.0018	0.343	1.2978	8.1366	0.6079
Nitab4.5_0002415g0070	0	0	0	0	0	0	0	0
Nitab4.5_0008021g0020	5.0485	1.6608	5.0008	2.8011	3.5336	3.0489	2.7577	2.5177
Nitab4.5_0004668g0060	7.3951	19.6728	5.1432	3.6297	9.1944	9.5124	12.5805	5.854
Nitab4.5_0002229g0010	0	0	0.6102	0.4707	0.0805	2.2726	0.0741	3.5113
Nitab4.5_0007473g0030	0	0	0.3129	0.5647	1.402	2.2859	0.051	1.2594
Nitab4.5_0000992g0060	0	0	0	0	0	0	0	0
Nitab4.5_0007940g0040	10.6183	22.1904	10.087	6.1655	11.0634	8.4677	18.6505	8.7032
Nitab4.5_0001796g0310	0.135	2.2657	0	0	0	0	1.5944	0.0339
Nitab4.5_0008214g0020	0.5617	2.0203	1.9852	1.462	1.7487	1.3279	1.6227	0.8585
Nitab4.5_0002044g0040	0.0229	0	0	0	0	0.0215	0	0.1502
Nitab4.5_0008134g0010	0	0	0.9619	0.0755	1.5462	0.0598	0.1147	0.0993
Nitab4.5_0000367g0040	196.237	41.966	79.8051	37.4379	49.0103	92.0128	164.16	123.821
Nitab4.5_0000618g0170	126.138	0.2238	27.8145	7.8431	12.6003	5.4519	3.9106	9.389
Nitab4.5_0004228g0030	0	0	0	0	0	0	0	0
Nitab4.5_0000281g0010	0	0	0	0	0	0	0	0
Nitab4.5_0008498g0010	6.6337	0.8242	0.9405	0.0938	0.8398	0	2.5088	0.1721
Nitab4.5_0000927g0030	8.8383	5.3088	27.064	15.8546	10.1841	9.9347	3.825	21.6486
Nitab4.5_0004779g0030	0	0	0	0	0	0	0	0
Nitab4.5_0002779g0010	0	0	0	0	0	0	0	0
Nitab4.5_0001094g0030	0	0.6548	0	0	0	0	0.0525	0
Nitab4.5_0000224g0080	0.1286	0	0.7149	0	0.067	0.1262	0.1189	0.7452
Nitab4.5_0001506g0090	17.1723	2.1598	11.2224	0.122	0.2954	20.1728	22.3704	1.4833
Nitab4.5_0000166g0090	4.1204	0.3536	4.0157	9.3621	3.4084	104.212	14.5013	7.4589
Nitab4.5_0003902g0070	0	0	0	0.1581	0	0	0.6741	0
Nitab4.5_0001375g0140	0.0081	0	0	0	0	0	0.0081	0
Nitab4.5_0004184g0040	0	0	0.3282	0	0.1066	0	0	0.108
Nitab4.5_0000143g0010	0	0	0	0	0	0	0	0
Nitab4.5_0000053g0100	0	0	0	0	0	0.0158	0	0
Nitab4.5_0000111g0160	29.2202	83.8769	10.6446	12.4861	33.6668	7.4196	304.087	4.682
Nitab4.5_0001918g0070	11.5238	19.9366	14.8903	7.7978	32.1795	15.1975	14.9256	18.8355
Nitab4.5_0004792g0010	2.1248	0	0.0346	0	0	0	0.5538	0.0263
Nitab4.5_0001130g0120	4.5141	1.4248	5.1039	8.7001	0.5999	0.8661	13.1599	3.7314
Nitab4.5_0010160g0020	0.7405	0.054	0.7714	0.898	0.3527	0.0187	0.1021	0.8959
Nitab4.5_0005057g0010	12.7822	78.6632	65.0876	69.0738	32.0765	31.7399	49.8987	70.3494
Nitab4.5_0007083g0010	0	0	0	0	0	0	0	0
Nitab4.5_0003355g0030	0.1521	0	0	0	0	0	0	0
Nitab4.5_0000947g0040	0	0	0	0	0	0	0	0.2797
Nitab4.5_0000316g0070	11.2291	0	0	0	0	0	0	0
Nitab4.5_0000506g0080	22.8566	7.2548	16.5381	12.1909	21.6093	25.9249	21.7836	16.5022
Nitab4.5_0005077g0040	0	0	0	0	0	0	0	0
Nitab4.5_0000036g0360	2.1531	0	3.5844	1.6815	5.7509	31.3498	0.6344	25.2713
Nitab4.5_0021337g0010	4.4448	16.3453	6.7798	5.2553	3.0858	9.5653	9.6024	7.495
Nitab4.5_0000101g0280	1.1123	0.3861	1.9665	0.0163	0.4026	0.8647	1.493	1.6487
Nitab4.5_0001178g0110	0	0	0	0	0	0	0	0
Nitab4.5_0000030g0080	76.3313	8.5368	109.57	36.0742	146.236	73.7109	29.9839	74.8381
Nitab4.5_0000556g0120	7.8726	16.2222	8.3057	6.8826	10.996	12.9875	19.9122	9.3356
Nitab4.5_0000425g0230	9.6404	0	4.2792	0	1.3995	22.847	0	0.3609
Nitab4.5_0009651g0020	0	0	0.041	0	0	0	0.0947	0
Nitab4.5_0001311g0090	5.4318	0.5354	7.0192	7.4805	6.4671	2.3369	0.2478	5.4221
Nitab4.5_0002077g0130	18.5051	4.9902	18.0306	9.4143	10.7587	6.5017	8.5636	9.7957
Nitab4.5_0000105g0080	9.3229	13481.2	34.3982	2.8334	97.7304	1.2527	5338.89	20.2018
Nitab4.5_0004668g0010	0	0	0	0	0.0794	0	0.5053	0.5009
Nitab4.5_0002501g0020	4.4332	9.391	7.2485	7.864	15.1582	6.7669	10.5603	6.7661
Nitab4.5_0003055g0010	0.807	4.4416	13.6422	2.7399	3.3513	0	7.0954	0.3414
Nitab4.5_0010820g0010	0	0	0	0	0	0	0	0
Nitab4.5_0003823g0070	0.5577	0	1.1301	2.3655	0	0.0235	0	0.4401
Nitab4.5_0000649g0060	1.0217	350.085	0.659	0.1609	1.3459	4.7222	54.098	0.7823
Nitab4.5_0008897g0040	0.4192	0	0.1733	0	0	0	0	0
Nitab4.5_0007234g0030	1.1526	0	1.1066	0	0.1576	0.4178	0.243	0
Nitab4.5_0004785g0040	62.3635	5.2013	90.0422	68.6086	70.5241	216.332	30.731	110.448
Nitab4.5_0011894g0010	2.0446	2.865	125.089	4.13	3.031	4.8986	65.5151	206.42
Nitab4.5_0000059g0230	5.3087	22.0579	0.7366	11.4079	3.9199	0.0613	5.8457	1.6996
Nitab4.5_0001227g0030	9.1082	5.1707	8.6664	3.8167	11.0333	10.3329	4.9498	7.7331
Nitab4.5_0004844g0070	0	0	0	0	0	0	0	0
Nitab4.5_0002847g0050	0.484	0.6456	22.676	0	4.1815	0.0198	0	4.868
Nitab4.5_0001678g0040	0	0	0	0	0	0	0	0
Nitab4.5_0003091g0040	6.8493	0.3048	18.1068	7.2044	5.5117	7.7977	6.1072	6.5382
Nitab4.5_0000851g0050	1.2433	0.0286	0.7432	0.5179	0.0518	1.1005	2.0624	0.8522
Nitab4.5_0000623g0130	0	0	0	0	0	0	0	0
Nitab4.5_0000110g0260	16.9139	0.9718	10.9751	2.0578	0.8138	5.3396	4.7767	3.4253
Nitab4.5_0007548g0040	9.2045	12.2712	6.546	5.2331	7.6752	12.6939	12.8483	8.7963
Nitab4.5_0001538g0090	0	0	0.0253	0	0	0.2752	0.0338	0.3389
Nitab4.5_0002778g0070	34.1011	6.563	25.3686	8.1328	16.231	23.262	9.4617	21.5086
Nitab4.5_0006853g0020	6.5344	118.665	1.0406	0	0.0228	7.2168	46.6703	0.2144
Nitab4.5_0013371g0030	2.1607	0.4057	1.2318	0.1781	0.0638	0.4089	0.2447	1.7339
Nitab4.5_0002806g0070	12.2519	19.2592	13.1407	9.784	20.0936	13.0168	10.6449	9.3359
Nitab4.5_0002974g0070	9.8276	15.815	5.8567	0.902	6.8182	10.7011	11.0724	3.6273
Nitab4.5_0003100g0010	2.7447	2.9006	4.6684	42.915	5.0971	0.0774	2.8466	12.0428
Nitab4.5_0002832g0010	0.5995	0.3304	2.1281	4.0939	3.769	2.1798	0.6557	6.089
Nitab4.5_0003827g0020	0.2545	0.6267	0.3683	0.1135	0	0.0566	0.1623	0.0694
Nitab4.5_0000603g0050	0	0	0	0	0	0	0	0
Nitab4.5_0018050g0010	0	0	0	0	0	0	0	0
Nitab4.5_0006944g0040	0	0	0	0	0	0	0	0
Nitab4.5_0000605g0220	3.819	15.6692	10.2023	5.7013	9.0185	11.7677	5.6285	6.4245
Nitab4.5_0025993g0010	0	0	0.027	0.3918	0.206	0.2589	0.9026	0.0125
Nitab4.5_0003131g0020	12.1505	2.1321	12.2404	8.6963	16.8687	18.6911	7.692	13.4243
Nitab4.5_0009910g0020	0	0	0	0	0	0.0098	0.112	0
Nitab4.5_0001418g0100	1.8641	0.2359	1.7877	0.683	3.6155	0.7066	0.3685	1.8729
Nitab4.5_0026343g0010	1.836	1.3821	2.2395	6.075	0.5097	1.304	2.338	1.1968
Nitab4.5_0000194g0060	0.4954	0.4437	0.8757	219.777	1.6079	0.0283	0	2.9029
Nitab4.5_0000396g0020	30.7038	11.7689	40.2851	15.2124	42.765	31.6988	31.8302	20.799
Nitab4.5_0004238g0010	5.2405	0.1055	0.3694	0.594	4.9075	0.5819	3.5898	0.5861
Nitab4.5_0002196g0060	1.3776	14.7391	461.877	194.753	975.949	46.2911	1.6307	48.8199
Nitab4.5_0000238g0080	162.032	21.1826	361.737	131.042	265.805	40.9251	26.3376	96.3953
Nitab4.5_0000669g0130	2.0418	0.1349	1.1328	0.4224	1.7592	1.3909	1.9625	0.1703
Nitab4.5_0000019g0300	5.6741	1.9558	6.5248	2.4565	8.2644	3.3015	2.9834	4.1304
Nitab4.5_0001379g0080	0.2965	0	0.7773	2.1422	0.186	0	0.0978	0.1382
Nitab4.5_0003030g0140	20.6452	12.4391	30.2267	5.996	34.931	4.3151	6.0885	18.7343
Nitab4.5_0002409g0010	0.1765	0	0.1566	0.3564	13.4792	1.9344	0	2.4512
Nitab4.5_0007164g0030	2.6542	5.5092	6.7416	2.9173	5.1832	16.4096	9.9144	4.7803
Nitab4.5_0003718g0010	0	0	0	0	0	0	0	0
Nitab4.5_0000261g0150	0	4997.57	0.6626	0.5609	0.0611	0.3168	1429.88	6.5462
Nitab4.5_0000201g0040	2.2083	1.4709	2.0765	6.6945	1.4691	2.663	1.4296	3.5825
Nitab4.5_0000366g0100	14.204	3.2299	19.1964	8.491	16.8254	18.762	12.7448	8.787
Nitab4.5_0000893g0090	0	0	0	0	0	0	0	0
Nitab4.5_0000119g0300	75.7389	5.595	108.601	63.0788	43.4722	105.578	118.692	72.4385
Nitab4.5_0000783g0280	5.9938	38.4349	2.4887	1.8664	2.5009	4.4887	16.7621	2.7033
Nitab4.5_0001423g0130	22.3727	0	9.8391	4.9051	0.2414	0.7486	4.286	1.5699
Nitab4.5_0001690g0010	4.7964	0.9755	4.2728	1.6895	2.6934	2.6208	1.4608	4.315
Nitab4.5_0008554g0050	1.1197	0.0492	0.4003	0	0	6.0425	0.0843	0
Nitab4.5_0000827g0010	0	0	0	0	0	0	0	0
Nitab4.5_0000157g0070	2.0211	0.2512	2.1072	1.341	0.8935	1.8092	1.0473	1.3987
Nitab4.5_0007445g0090	0	0	0	0	0	0	0	0.0082
Nitab4.5_0001283g0010	0.0283	7.0143	0.1512	0.1669	0.4916	9.1023	8.5594	0.4122
Nitab4.5_0002484g0040	0	0	0	0	0	0	0	0
Nitab4.5_0002632g0020	38.8097	10.4836	34.3137	14.6756	30.2187	36.3273	34.532	27.0736
Nitab4.5_0004150g0080	0	0	0.2899	0.0327	0	0.0346	0.1831	0.3111
Nitab4.5_0004120g0030	7.1984	6.5192	6.3333	4.9914	5.2256	6.1649	14.2613	5.9504
Nitab4.5_0017494g0020	2.0695	5.1031	5.8676	2.3765	3.8805	2.9357	1.5783	2.7047
Nitab4.5_0000952g0030	25.9195	21.6957	11.8324	11.1912	10.025	14.9095	15.7858	14.2104
Nitab4.5_0001599g0090	68.2908	7.3914	170.855	63.8493	73.0797	3.6219	67.1476	22.2898
Nitab4.5_0002117g0010	14.7878	1.4176	21.5668	15.0716	20.5131	32.4685	16.9655	30.3911
Nitab4.5_0001992g0130	42.2716	71.2445	108.558	139.134	111.388	286.404	58.3199	181.121
Nitab4.5_0008292g0030	0	0	0	0	0	0.8415	0	0
Nitab4.5_0003574g0080	10.5003	8.635	8.9019	9.7254	9.0219	10.6652	6.6238	7.9065
Nitab4.5_0002123g0080	181.403	21.6713	92.5843	84.1582	30.8718	105.945	119.136	88.6245
Nitab4.5_0000936g0090	0	0	0	0	0	0	0	0
Nitab4.5_0001155g0010	9.9133	3.5554	10.579	4.684	10.9687	4.6165	5.0784	7.2262
Nitab4.5_0000079g0050	704.284	0.0376	57.3477	0.0261	50.3704	0	0	0
Nitab4.5_0000085g0260	0	0	0	0	0	0	0	0
Nitab4.5_0001491g0020	0.2052	0	0	0	0	0	0	0
Nitab4.5_0000175g0040	5.349	0.5896	2.5677	0.527	0.1253	1.1546	3.3868	0.6614
Nitab4.5_0003960g0030	0.0285	0	0	0	0.1656	0	0	0
Nitab4.5_0003247g0030	12.4618	5.104	8.7528	13.8448	6.2751	5.0826	5.5961	1.7792
Nitab4.5_0001427g0060	8.9319	2.2051	71.3983	77.1356	47.8469	191.09	14.8208	69.7535
Nitab4.5_0001769g0190	0	0.4939	83.3612	0	82.9038	0.1	0	0
Nitab4.5_0000588g0170	20.4981	2.4829	27.3085	50.3584	9.6448	5.9297	13.5437	13.8761
Nitab4.5_0005474g0020	14.7449	4.8218	12.5892	5.337	13.7147	18.0845	3.4996	7.7297
Nitab4.5_0000411g0070	0	0.0263	0	0	0	0.0468	0.0084	0
Nitab4.5_0003780g0020	5.4462	9.3223	5.2598	5.3472	5.1116	7.6798	7.4585	4.2623
Nitab4.5_0000799g0030	0.7674	0.4206	18.7318	0	15.3587	0	0	0
Nitab4.5_0000902g0050	0	0	0	0	0	0	0	0
Nitab4.5_0005170g0040	0.7009	0	1.8169	2.6551	1.6301	0.277	0.1125	1.4521
Nitab4.5_0004253g0010	0	0	0.0301	0	0.1637	0	0	0
Nitab4.5_0001247g0030	0	0	0	0	0	0	0	0
Nitab4.5_0002893g0050	0	0	0	0	0	0	0	0
Nitab4.5_0001168g0020	6.2678	3.729	6.703	5.7845	9.1925	8.9627	3.1896	5.3884
Nitab4.5_0006895g0020	0.7612	0.7244	0.906	1.2674	0.7219	1.2523	0.5086	1.08
Nitab4.5_0006167g0020	44.4264	1.5529	121.391	80.0526	135.617	6.6715	4.4615	59.4348
Nitab4.5_0007368g0030	11.0005	3.2229	6.8947	4.9374	9.6351	9.067	8.6335	5.9594
Nitab4.5_0000705g0020	0.0773	0.01	0.6131	0.6914	0.2965	0.2686	0.011	0.4548
Nitab4.5_0001771g0150	0	0	0	0	0	0	0	0
Nitab4.5_0005572g0010	0.4816	0.9328	5.4986	2.0237	5.8484	22.0269	5.3838	13.2144
Nitab4.5_0003324g0150	0	6.8781	7.0797	0.142	64.201	0.7288	0	1.2194
Nitab4.5_0000394g0060	0	0	0	0	0	0	0	0
Nitab4.5_0005896g0030	0	0	0.5918	0	0.0581	0	0	0
Nitab4.5_0001667g0030	0	0	0.1249	0	0	0.0986	0.0368	0.1456
Nitab4.5_0001131g0080	0	0	0.0249	0	0.0246	0	0	0
Nitab4.5_0003777g0020	192.326	26.15	184.547	4.145	36.646	96.5261	95.3842	35.9002
Nitab4.5_0009399g0030	1.8263	3.0054	2.2813	4.3921	4.7237	6.9236	3.8084	3.0925
Nitab4.5_0006835g0020	0.2148	20.4286	0.349	0.3048	0.0629	0.257	4.5563	0.7674
Nitab4.5_0003969g0040	74.157	19.4167	68.5994	12.6552	97.8335	36.6068	25.452	24.3787
Nitab4.5_0000785g0200	2.4822	0.359	2.9043	3.0953	4.9852	4.226	1.5069	3.8121
Nitab4.5_0001928g0020	0.5932	1.2984	12.6103	5.6128	13.184	3.6692	1.4955	8.9268
Nitab4.5_0007241g0010	7.1259	12.6058	15.7801	25.1908	26.0221	21.7031	8.0156	14.6779
Nitab4.5_0000123g0090	21.5834	9.1036	20.8655	9.4614	19.4563	21.719	14.208	21.7606
Nitab4.5_0001053g0030	13.7185	12.5103	15.9633	10.7783	24.082	26.5104	19.8937	15.341
Nitab4.5_0002281g0090	46.0318	3.0639	13.9768	3.8989	12.7498	7.0713	5.8933	4.3524
Nitab4.5_0012556g0010	0	0	0	0	0	0	0.0512	0
Nitab4.5_0003810g0030	1.7542	0	1.4692	3.507	3.1449	0.2352	0.2981	7.8377
Nitab4.5_0000436g0030	64.5348	4.7214	42.3912	20.7974	30.2253	21.5461	9.3557	19.6884
Nitab4.5_0000674g0020	41.1722	47.1203	44.292	29.7599	82.9668	44.0763	42.1654	43.7709
Nitab4.5_0001592g0010	57.9004	25.5955	50.3718	16.5898	33.1797	34.1776	59.3649	85.5464
Nitab4.5_0002558g0180	0	0	0	0	0	0	0	0
Nitab4.5_0003267g0010	0.1106	0	0.0514	0	0	0	0.0207	0.0479
Nitab4.5_0000449g0040	0	0	0	0	0	0	0	0
Nitab4.5_0003315g0060	17.1148	0.173	2.5537	0	0	0	8.191	0
Nitab4.5_0000973g0060	5.8387	5.4135	22.3935	10.5935	9.0904	7.7064	6.5463	7.4722
Nitab4.5_0010559g0050	0.1051	1.8765	0.0327	0	0.1343	0.022	4.1153	0.0938
Nitab4.5_0000106g0170	0.0456	0.0474	3.8492	0.9451	15.4167	0.9744	0.2175	5.6435
Nitab4.5_0004646g0030	0.693	0.0208	0.8645	0.0481	1.8187	0.9021	1.3198	0.6679
Nitab4.5_0003746g0040	1.8164	0.037	2.0158	0.1281	1.7797	0.3506	4.0904	0.1282
Nitab4.5_0007969g0040	0	0	0	0	0	0	0	0
Nitab4.5_0001164g0130	0.0723	0	0.0407	1.0549	0	0	0	0.2079
Nitab4.5_0004360g0030	11.5228	10.4305	14.315	22.1428	16.7478	38.5999	14.1832	25.8808
Nitab4.5_0000270g0120	11.0178	3.2394	3.5497	2.6039	9.4848	2.9711	0.8249	1.379
Nitab4.5_0002114g0130	0.1943	6.3351	8.2046	8.4428	0.1868	13.7883	2.692	9.0771
Nitab4.5_0008177g0040	10.5991	7.1005	10.7054	6.2697	6.9634	6.5195	9.2561	5.6742
Nitab4.5_0027224g0010	0	0	0	0	0	0	0	0
Nitab4.5_0000453g0110	9.6849	2.6215	9.1037	4.3378	19.8621	9.6902	7.1433	7.1825
Nitab4.5_0002007g0100	0	0	0	0	0	0	0	0
Nitab4.5_0000025g0240	5.7155	8.1517	10.4599	30.8479	0.5761	3.1074	12.4491	5.7515
Nitab4.5_0002176g0010	0.0106	0	0.1775	0	0	0.4602	0.0682	0.0091
Nitab4.5_0000855g0240	0	0	0	0	0	0	0	0
Nitab4.5_0002052g0100	45.185	0.0386	138.01	8.8942	7.1706	24.2984	28.3034	53.6665
Nitab4.5_0012299g0030	0	0	0	0	0	0	0	0
Nitab4.5_0001967g0050	0	0	0	0	0	0	0	0
Nitab4.5_0000178g0340	3.0498	167.234	0.7678	2.6967	1.4795	47.739	79.527	4.9445
Nitab4.5_0004841g0010	0.0634	0	0.0374	0	0.0619	0	0	0
Nitab4.5_0002107g0070	8.6598	0	1.2135	0	0	0	0	0
Nitab4.5_0001311g0130	0	0	0.0533	0.2957	0.0475	0	0	0
Nitab4.5_0002737g0050	3.5048	17.6179	2.1066	2.4102	5.2088	4.9835	7.6154	3.0435
Nitab4.5_0007082g0040	0	0	0	0	0	0	0	0
Nitab4.5_0001287g0070	1.5682	3.0791	7.8343	5.5428	9.118	30.3808	9.6171	11.8019
Nitab4.5_0002046g0050	10.5805	8.9851	12.1313	11.3834	9.4574	3.0373	3.342	8.9719
Nitab4.5_0008437g0030	3.7534	0.7149	5.5328	16.1742	5.0567	0.3427	3.3096	2.2413
Nitab4.5_0000026g0040	1.0251	0.7819	1.1073	1.3582	0.4049	1.079	1.4537	0.6678
Nitab4.5_0003910g0050	0.7608	0	1.2746	0.4132	1.6917	0	0.035	1.3917
Nitab4.5_0000038g0220	0.1203	0.3246	0.1523	2.9562	0.3486	0.3895	0.224	0.1039
Nitab4.5_0012106g0010	7.9865	9.6274	6.3177	5.3322	5.3183	11.2004	7.8712	8.5396
Nitab4.5_0009105g0020	0.3162	1.3323	0.5648	0.3533	0.1345	0.2204	0.0285	0.1727
Nitab4.5_0004105g0080	0.403	0	0.2639	0.573	0	0	0.1387	0.2889
Nitab4.5_0000767g0010	0	2.6771	40.7112	50.8653	24.6861	0.6795	0.3422	52.6139
Nitab4.5_0000021g0420	1.813	0	0.1072	0.482	0.2066	0.7491	1.5487	0.1824
Nitab4.5_0000797g0120	0	0.7515	0	0	0.0336	0.14	0.3626	0.2048
Nitab4.5_0022807g0010	0	0	0	0	0	0	0	0
Nitab4.5_0004535g0010	11.9608	11.3933	15.3322	14.0556	23.5826	19.9299	9.752	11.7099
Nitab4.5_0007299g0010	12.5368	0.2628	7.1809	2.771	4.8819	7.612	4.0785	5.1114
Nitab4.5_0003795g0050	0	0.1982	3.9243	0.5994	0	1.0857	0.8555	14.4292
Nitab4.5_0002097g0050	0	0	0	18.3733	0	0	0	0
Nitab4.5_0002902g0070	16.512	1.716	39.6278	158.282	13.9557	2.8306	27.9499	16.547
Nitab4.5_0000161g0080	0	0	0	0	0	0	0	0
Nitab4.5_0000212g0020	0	0	0	0	0	0	0	0
Nitab4.5_0002368g0020	22.458	30.9734	28.4989	49.2474	179.759	41.0705	11.9975	30.772
Nitab4.5_0001121g0240	28.982	0.3472	22.2363	0	34.6483	0.0344	0.2319	0
Nitab4.5_0004298g0050	98.8196	179.394	63.338	56.7194	52.2113	149.17	218.709	88.2866
Nitab4.5_0000116g0500	248.997	10.0424	12.1639	293.883	22.0083	94.0491	71.3551	181.913
Nitab4.5_0001093g0070	0.2668	0.7316	0	0	0	0	0	0
Nitab4.5_0000029g0180	0.1045	0.0802	1.7141	0	2.0996	0.0242	0.1337	0
Nitab4.5_0012134g0030	12.929	2.1777	14.6273	5.6288	9.0241	15.9972	8.3652	6.3667
Nitab4.5_0001155g0100	0	0	0	0	0	0	0	0
Nitab4.5_0000874g0100	2.645	12.6442	4.0162	4.1529	3.5095	3.8156	8.7405	4.6259
Nitab4.5_0000274g0160	27.6365	10.8854	2.6557	3.1143	2.2239	0.7195	1.0686	1.9321
Nitab4.5_0003744g0060	0.1758	0.2546	9.3007	1.747	1.3746	0	0.0216	0.8568
Nitab4.5_0006945g0050	0	0	0.1553	0.0973	0.2723	0	0	0
Nitab4.5_0008114g0010	0.3554	0.0638	0.1311	1.1008	7.28	1.3513	0	0.3499
Nitab4.5_0000113g0060	0.0131	0	0	0	0	2.1779	0.1283	0
Nitab4.5_0000049g0140	0.0891	0	0	0	0	0	0	0
Nitab4.5_0001522g0110	8.9853	2.2926	7.7681	5.4776	5.2303	8.5135	5.8023	5.2691
Nitab4.5_0001928g0050	0	0	0	0	0	0	0	0
Nitab4.5_0009487g0030	5.2458	0.9661	5.4872	2.3188	2.0941	1.8402	1.3432	4.368
Nitab4.5_0000740g0060	8.4848	10.7133	1.4458	2.9773	5.2344	6.4086	6.008	2.3737
Nitab4.5_0008624g0040	674.784	17.6501	637.195	108.937	264.247	657.261	396.762	275.196
Nitab4.5_0002669g0010	0.6093	0.2105	0.1387	0	0.3206	0.0503	0	0
Nitab4.5_0001446g0040	0	0	0	0	0	0	0	0
Nitab4.5_0002755g0100	4.2006	0.1771	1.8219	0.7192	0	0.0127	0.0359	0.2752
Nitab4.5_0005908g0060	2.516	0.9441	1.6829	0.7346	0.7144	0.767	2.3519	0.9976
Nitab4.5_0006574g0120	0	0	0	0	0	0	0	0
Nitab4.5_0009646g0050	17.4599	30.562	16.9508	10.79	21.9226	27.9901	17.2902	13.9772
Nitab4.5_0013768g0020	0	0	0	0	0	0	0	0
Nitab4.5_0000525g0070	0.1424	0.2531	1.7241	1.876	2.3548	2.0862	0.1182	2.4325
Nitab4.5_0002251g0030	0.2869	0.0983	0.4661	0.5183	0.9889	1.5756	0.0662	0.7064
Nitab4.5_0006482g0020	0	0	0	0	0	0	3.7005	0
Nitab4.5_0007142g0030	0	0	0	0	0	0	0	0
Nitab4.5_0006086g0050	0	0	0	0	0	0	0	0
Nitab4.5_0002305g0010	12.363	2.02	8.9075	8.0197	14.1983	6.0145	4.1172	4.0962
Nitab4.5_0001178g0010	5.1323	0.1178	8.2748	6.9006	8.1728	5.0956	2.7296	6.2161
Nitab4.5_0006649g0010	14.3715	7.0254	18.3189	9.0663	20.3853	12.1116	13.0422	8.0495
Nitab4.5_0010345g0010	4.1069	8.7726	21.426	174.287	4.6186	2.578	23.7225	11.4947
Nitab4.5_0008610g0050	13.0607	2.5014	13.3351	5.1775	22.091	23.0306	3.122	9.2618
Nitab4.5_0000687g0220	30.932	3.9061	34.4726	16.6648	13.151	13.4643	11.8655	26.9167
Nitab4.5_0000559g0410	95.4297	1008.16	144.291	89.1978	7.0946	267.377	222.504	630.013
Nitab4.5_0002659g0060	16.0153	0	3.083	3.2506	0.6433	5.1192	0.1005	1.036
Nitab4.5_0001122g0080	1.4278	1.2668	0.9012	1.7531	0.8129	1.033	1.1742	2.0579
Nitab4.5_0000125g0100	7.0857	7.4829	7.2834	6.5456	10.6933	10.5954	8.495	3.943
Nitab4.5_0000859g0300	0.7342	0.0592	27.5357	18.4042	0.8195	0	0.0837	0.177
Nitab4.5_0000748g0050	4.8571	4.6254	3.8056	2.979	2.0524	3.6976	3.7134	3.9191
Nitab4.5_0001511g0040	0	0	0	0	0	0	0	0
Nitab4.5_0003413g0060	0	0	0	0	0	0	0	0
Nitab4.5_0010237g0040	1.393	0.1859	10.5535	6.7423	8.4218	0.1218	6.8663	2.777
Nitab4.5_0002777g0010	0.0103	0.016	0.0157	0	0	0.0383	0.0294	0
Nitab4.5_0002603g0020	10.4885	6.5344	21.1474	11.4809	23.9458	30.4535	10.0653	13.9637
Nitab4.5_0000045g0530	0.4	0	1.1911	0.5368	0.0682	0.2715	1.154	0.1248
Nitab4.5_0006116g0030	1.3653	0.7559	0.9968	1.2931	0.6988	0.437	1.6101	0.973
Nitab4.5_0003983g0050	10.8363	10.8486	27.0732	175.238	60.0466	7.901	23.4561	16.6135
Nitab4.5_0000835g0080	0	0	0	0	0	0	0	0
Nitab4.5_0000859g0230	0.0513	0.6006	0.1383	0.1514	0.2601	0.1005	0.3282	0
Nitab4.5_0002315g0190	9.4832	10.3324	22.9127	19.0811	32.7475	39.1535	11.901	22.0952
Nitab4.5_0003703g0050	22.0295	37.1366	15.3464	11.1017	26.2134	26.5035	31.5563	13.0672
Nitab4.5_0001884g0040	0	0	0	0	0	0	0	0
Nitab4.5_0002311g0090	19.7614	10.1639	16.8182	8.4267	15.5589	16.9868	32.7877	14.3149
Nitab4.5_0004772g0020	0.4398	0.1258	0.0629	0	0.0406	4.217	0.957	0.9329
Nitab4.5_0003879g0010	0	0	0	0	0	0	0	0
Nitab4.5_0001892g0040	7.4693	0	3.52	0.0286	0	0.4933	8.2301	0.1701
Nitab4.5_0003900g0030	0	0	0	0	0	0	0	0
Nitab4.5_0013250g0030	10.0934	3.4989	6.0625	4.1456	4.8615	3.6736	6.9323	3.6523
Nitab4.5_0000679g0040	14.4086	29.2209	14.6793	37.2039	80.6413	32.4473	16.79	17.7618
Nitab4.5_0005200g0020	8.1189	11.0388	10.319	4.1854	10.7604	9.3016	10.9279	10.1242
Nitab4.5_0007743g0050	6.0004	0.9835	9.5713	3.9072	2.5321	3.7958	5.3814	10.8242
Nitab4.5_0001409g0220	2.1804	0	0.5972	13.7008	0	0	0	6.1678
Nitab4.5_0004027g0030	0	0	0	0	0	0	0	0
Nitab4.5_0000330g0090	0	0	0	0	0	0	0	0
Nitab4.5_0000836g0110	0	0	0	0	0	0	0	0
Nitab4.5_0000428g0400	0.0344	0.185	0.4587	0.4793	0.2174	0	0.1933	0.1789
Nitab4.5_0000312g0290	0	0.0281	0.0146	0	0.8162	0.4463	0	0.1553
Nitab4.5_0001833g0020	8.8932	10.1391	8.6499	9.3537	12.3608	22.5059	6.4716	7.2318
Nitab4.5_0000383g0240	60.1086	7.6484	38.4883	19.158	37.0922	30.9649	16.1521	53.08
Nitab4.5_0001456g0150	0.0306	0	0.1257	0.0493	0.0509	0.0727	0.0989	0.3886
Nitab4.5_0000852g0020	2.4331	2.7318	7.1122	3.637	40.56	3.3678	4.5336	13.5451
Nitab4.5_0000017g0020	2.3723	1.6324	15.8058	0	78.1683	0.1396	0.0635	0.2662
Nitab4.5_0001265g0100	0.0671	0	0.5087	0.1258	0.3454	0.1077	0.0177	0.7093
Nitab4.5_0000357g0370	16.1628	2.5374	6.7949	3.4488	3.1552	3.5328	6.59	4.0461
Nitab4.5_0012306g0030	0	0	0	0	0	0	0	0
Nitab4.5_0000915g0180	5.6226	6.1508	6.4124	3.9891	2.1403	5.5075	20.4598	3.4335
Nitab4.5_0000745g0200	8.2039	61.6999	6.2511	20.7885	17.1442	34.5536	46.8954	10.8018
Nitab4.5_0008044g0050	0	0	0	0	0	0	0	0
Nitab4.5_0000577g0010	0	0	0	0	0.0224	0	0	0
Nitab4.5_0000057g0330	1.846	0.737	3.7634	1.8281	5.4718	44.0863	4.3462	7.9457
Nitab4.5_0005805g0060	2.4922	0	0	0	0	0.1745	0.0025	0
Nitab4.5_0000107g0230	12.9598	11.2632	31.4022	7.5311	59.7342	20.3838	14.5777	10.4987
Nitab4.5_0000321g0140	0.0698	0.1106	0.5263	1.5437	0.7772	0.1442	0.5295	31.5742
Nitab4.5_0005634g0040	2.0868	1.3545	2.7143	2.0411	2.8868	2.3621	2.0422	2.9932
Nitab4.5_0006097g0040	0	0	0	0	0.3409	0.623	0	0.0981
Nitab4.5_0004733g0020	0.0145	0	0.0115	0	0	0	0.1256	0
Nitab4.5_0000743g0120	4.7901	0.0523	19.7881	87.7247	5.5824	0.1356	2.3826	4.7668
Nitab4.5_0001591g0110	0.477	0.4965	0.3744	0.3002	0.4443	2.3742	1.0146	0.9802
Nitab4.5_0000170g0380	0	0	4.2201	0.3145	0.0896	0.0896	0	0.1211
Nitab4.5_0013402g0010	3.8486	15.349	3.8778	5.582	7.4252	16.1234	7.2102	5.1266
Nitab4.5_0006639g0010	8.3043	5.37	7.1434	4.4949	5.0924	5.7484	1.8914	5.9944
Nitab4.5_0001014g0170	2.0622	19.1854	6.771	6.168	7.0941	6.5625	4.2302	2.8936
Nitab4.5_0001800g0190	1.1741	2.0119	5.6412	3.0765	3.6948	26.8432	2.3773	7.5492
Nitab4.5_0002418g0130	0	0	0	0	0	0	0	0
Nitab4.5_0000019g0040	2.768	1.6732	3.9468	2.892	2.9669	4.2987	1.9162	4.468
Nitab4.5_0010771g0010	7.0149	6.8055	7.8851	4.0473	6.6016	4.9964	8.4578	4.8639
Nitab4.5_0006168g0050	0	0	0	0	0	0	0	0
Nitab4.5_0009157g0040	0	0	0	0	0	0	0	0
Nitab4.5_0001360g0050	19.831	24.7753	14.1354	10.0806	18.6242	22.1174	14.3829	11.3302
Nitab4.5_0003962g0030	5.8968	11.8362	5.3587	10.2402	10.7799	3.8435	11.6392	11.3708
Nitab4.5_0000380g0060	6.3226	30.3252	5.0043	4.4403	6.075	7.7935	13.415	6.6856
Nitab4.5_0003796g0030	0.3122	0	0.0477	0	0	0.8621	0	0
Nitab4.5_0002412g0030	1.9981	0	0.1259	0	0.3901	0	0	0
Nitab4.5_0006586g0020	0.992	0.2951	0.6814	0.4368	2.2923	4.1372	1.8922	0.0378
Nitab4.5_0001478g0100	12.092	12.3344	6.9	4.9419	5.1298	14.7765	9.0555	6.2265
Nitab4.5_0002023g0010	1.8418	2.3676	4.2881	15.0884	3.4833	0.6648	3.2163	2.0928
Nitab4.5_0001220g0120	10.8179	42.5145	12.0314	8.2406	12.2576	15.8674	24.7474	8.4083
Nitab4.5_0003816g0040	13.4451	5.8136	10.5837	10.4068	17.1706	18.493	5.6259	9.0326
Nitab4.5_0002132g0050	10.7957	14.7962	4.3967	3.7244	5.9313	9.6893	12.1334	4.1653
Nitab4.5_0000463g0180	0	0	0	0	0	0	0	0
Nitab4.5_0007963g0070	14.0793	0.9953	21.5021	5.2158	50.2001	11.2613	5.9173	10.5289
Nitab4.5_0005253g0010	0	0	0	0	0	0	0	0
Nitab4.5_0006645g0040	0.0127	0	0	0	0	0	0	0
Nitab4.5_0008971g0050	45.3229	52.843	29.453	21.8653	33.6745	54.819	71.5992	41.6317
Nitab4.5_0016524g0010	10.5584	4.1945	16.6846	10.8421	9.9586	14.2796	11.6446	9.011
Nitab4.5_0013622g0010	9.5393	5.8743	12.699	4.8606	19.4003	4.809	4.5413	3.4086
Nitab4.5_0009133g0010	0	0	0	0	0	0	0	0
Nitab4.5_0001295g0070	25.0231	80.441	31.0294	16.3869	34.5656	53.9476	27.0288	107.199
Nitab4.5_0002446g0100	0	0	0	0	0	0	0	0
Nitab4.5_0002545g0040	33.9279	8.7891	27.4505	15.193	27.6074	31.6357	10.8127	31.2523
Nitab4.5_0002684g0020	0	0	0	0	0	0	0	0
Nitab4.5_0002543g0070	2.1069	2.5451	2.7229	0.5521	0.9777	11.4496	9.7655	6.8627
Nitab4.5_0000723g0100	35.9844	49.5494	24.2777	16.5157	10.2133	44.479	33.6827	53.183
Nitab4.5_0000024g0310	0.448	0	0.4664	0.3032	0.4568	0.6906	0.0343	0.5352
Nitab4.5_0000013g0380	0.4808	0	0	0	0	13.6855	13.8201	0
Nitab4.5_0000048g0160	0	0	0	0	0	0	0	0
Nitab4.5_0005549g0050	0	0	0	0	0	0	0	0
Nitab4.5_0000461g0020	0	0	0	0	0	0	0	0
Nitab4.5_0004621g0020	13.5907	15.147	17.6531	10.5252	20.7954	4.525	12.068	9.5449
Nitab4.5_0009566g0040	0	0	0.6317	0.1491	0.2992	0.0763	0	0.1708
Nitab4.5_0000457g0130	1.4232	1.6301	2.7248	1.961	2.2158	3.1832	1.6219	3.5884
Nitab4.5_0009427g0030	0.0184	0	0.1565	0	0	0	0.0534	0.0152
Nitab4.5_0000149g0240	12.836	2.3724	85.0886	36.3857	48.9203	8.5337	2.4116	3.6191
Nitab4.5_0002985g0030	4.0432	0.2419	1.767	6.648	1.1035	19.184	0.9606	6.3374
Nitab4.5_0000184g0110	0.0948	0.2431	1.5542	0.1973	0.0698	0.3155	0.1351	7.2977
Nitab4.5_0003910g0030	0	0	0	0.0949	0.0944	0	0	0
Nitab4.5_0001503g0130	0	0	0	0	0	0	0	0
Nitab4.5_0001198g0170	0.0571	0	0.0101	0	0	0.0249	0	0
Nitab4.5_0002186g0050	10.9726	44.8344	13.4142	12.528	22.5462	31.509	22.648	12.535
Nitab4.5_0007411g0020	0	1.7362	0.0173	0	0.3269	9.7667	3.5369	0.0522
Nitab4.5_0001411g0010	0	0	0	0	0	0	0	0
Nitab4.5_0002543g0150	0.5917	0.0079	5.2319	3.7071	8.0955	2.9809	0.1192	8.2445
Nitab4.5_0000147g0390	38.9813	0.614	45.691	10.1009	38.6153	35.6579	6.3854	8.9405
Nitab4.5_0006014g0050	0	0	1.317	0	0.0618	0.1365	0.5385	0
Nitab4.5_0002141g0030	1.2154	17.0974	3.5799	1.9788	4.3222	2.973	7.6051	2.0505
Nitab4.5_0005664g0030	0.0083	0.0464	0.3554	0	0.5043	11.7797	0.2174	0.0168
Nitab4.5_0002700g0040	0.6282	0	0.2878	0.0599	0.0802	2.7327	0.1509	0.052
Nitab4.5_0001924g0040	0.1527	0	0	0	0	0	0.2109	0
Nitab4.5_0007915g0020	0	0	0	0	0	0	0	0
Nitab4.5_0020716g0010	16.809	530.6	36.256	54.422	68.1045	46.7483	178.212	359.132
Nitab4.5_0000109g0070	1.7971	1.763	1.4143	0.8708	1.0578	1.8836	0.4985	1.6823
Nitab4.5_0003517g0010	74.3195	58.897	92.0665	87.6219	71.2607	112.358	89.437	125.838
Nitab4.5_0012774g0010	16.1731	0	29.1473	21.2456	2.5956	1.3767	3.0656	10.9863
Nitab4.5_0000385g0240	0	0	0	0	0	0	0	0
Nitab4.5_0000040g0110	2.4102	10.5257	0.182	2.7036	97.3064	9.0621	1.0817	0.4779
Nitab4.5_0025670g0010	0	0	0	0	0	0	0	0
Nitab4.5_0000035g0110	100.089	134.305	48.6668	28.7744	48.0681	65.8276	168.309	43.8519
Nitab4.5_0008822g0070	0	0	0	0	0	0.1046	0	0
Nitab4.5_0002139g0040	0.1016	1.1572	25.2302	9.8461	7.4597	0	0.0481	5.6769
Nitab4.5_0002091g0030	4.4263	0.2052	2.4986	1.8674	1.4599	15.107	6.2188	2.1088
Nitab4.5_0002231g0010	0.1271	0	0.0838	0	0.0283	0.2275	0	0.054
Nitab4.5_0000566g0030	0	0	0	0	0	0	0	0
Nitab4.5_0003911g0050	0	0	0	0	0	0	0	0
Nitab4.5_0006926g0010	66.4481	86.6463	72.272	46.3826	98.9486	79.7238	52.2267	51.9691
Nitab4.5_0004875g0010	2.1256	0.1669	7.1271	1.9878	2.9324	3.6906	4.9077	11.4976
Nitab4.5_0006128g0010	0.4338	0.1292	0.4986	0.336	0.3968	0.3275	0.3233	0.2921
Nitab4.5_0000845g0160	4.0054	1.8082	9.9088	4.7717	6.1475	7.5724	10.1008	21.9477
Nitab4.5_0000252g0270	69.689	168.253	75.504	176.292	307.611	314.557	123.969	291.587
Nitab4.5_0004743g0070	14.536	10.1947	17.7312	13.0229	21.7154	19.1314	12.044	13.3708
Nitab4.5_0002160g0120	2.8693	0.0222	7.2392	0	18.51	0	0	0
Nitab4.5_0002957g0050	0	0	0	0	0	0	0	0
Nitab4.5_0000568g0050	0	0	0	0	0	0	0	0
Nitab4.5_0001329g0110	92.8269	23.1804	190.107	500.383	169.013	96.4569	90.1356	55.2162
Nitab4.5_0001349g0050	0	0	0	0	0	0	0	0
Nitab4.5_0004078g0050	285.641	3.8841	355.038	358.226	245.007	956.62	102.56	425.953
Nitab4.5_0000295g0100	0.4178	0.2059	0.1505	0.0062	0.0606	0.0671	0.8407	0.005
Nitab4.5_0005563g0010	0.0751	0	0.4219	0	1.3748	0.0227	6.6875	0
Nitab4.5_0001410g0050	0.3107	0	0.8431	0.4142	0	1.0361	0	0.9533
Nitab4.5_0000150g0070	0	0	0	0.0086	0	0	0.2957	0
Nitab4.5_0003969g0010	13.7834	3.3628	8.8572	6.2193	11.8009	11.0253	11.2147	4.0051
Nitab4.5_0000850g0090	0.0796	0	4.4106	0.1856	0.0145	0.2432	0.1072	2.9549
Nitab4.5_0002606g0020	4.0377	0.7157	6.5954	3.8235	5.2541	6.5753	3.1713	5.0617
Nitab4.5_0000061g0100	13.5092	0.954	24.9608	25.8372	39.4345	20.5496	7.11	10.4752
Nitab4.5_0000886g0190	0	0	0	0	0	0	0	0
Nitab4.5_0009013g0030	12.5388	0.9186	9.4646	1.6626	1.3532	4.2267	3.7402	11.9439
Nitab4.5_0002586g0130	7.1091	1.0233	0	0	0	0	0.6919	0.0605
Nitab4.5_0007891g0020	15.3936	22.1958	13.9603	13.6988	25.451	13.1075	20.5269	9.9262
Nitab4.5_0000056g0130	0	0	0	0	0	0	0	0
Nitab4.5_0006578g0020	0.0074	0.0031	0.0058	0.0057	0	0	0	0
Nitab4.5_0004153g0080	0	130.642	0.1498	17.8255	0.7601	0	35.2755	0.2555
Nitab4.5_0001843g0100	233.587	8.2785	117.308	41.0652	151.62	74.3715	10.3685	78.2976
Nitab4.5_0000755g0030	6.1366	0.975	8.0214	6.0814	5.6274	2.5012	4.6792	4.2477
Nitab4.5_0002133g0010	0.5592	0.2135	1.2117	2.3651	0.2458	0.4731	1.762	0.2691
Nitab4.5_0011919g0020	0	0	0	0	0	0	0	0
Nitab4.5_0000983g0060	0.0186	1.4322	0.0487	0	0	18.912	8.559	5.8654
Nitab4.5_0000376g0260	1.6422	0.2452	21.8289	2.867	12.705	14.2412	1.524	9.715
Nitab4.5_0005932g0040	62.0979	12.4523	140.284	85.0008	123.248	42.7677	26.2829	126.201
Nitab4.5_0000208g0030	12.4183	0.9773	14.5802	5.2281	6.1704	3.0832	3.8884	3.5614
Nitab4.5_0013420g0010	0	0	0	0	0	0	0	0
Nitab4.5_0001933g0110	10.878	7.4603	16.5743	6.2647	8.3387	7.6494	4.1353	5.8061
Nitab4.5_0002389g0090	10.1104	0.4273	11.31	7.2152	12.6115	25.3267	1.5276	20.5928
Nitab4.5_0000787g0090	0.0576	0.1536	0.1418	0.1001	0.2696	0	0.0554	0.0193
Nitab4.5_0002157g0060	0	0	0	0	0	0	0	0
Nitab4.5_0005777g0070	21.4779	7.3248	9.545	5.5852	5.1193	10.8609	23.6158	14.9338
Nitab4.5_0004525g0050	0.4506	0	0	0	0	0	0.0224	0
Nitab4.5_0006641g0020	8.7816	0	4.2001	0	1.1767	0	0.0149	0.033
Nitab4.5_0000105g0430	1.1271	0.6816	1.285	0.9518	0.2616	0.5861	0.9539	2.7334
Nitab4.5_0001090g0110	0	0	0	0	0.017	0	0	0
Nitab4.5_0000791g0070	4.7509	0.739	37.342	10.8379	14.9365	22.709	1.7876	9.3628
Nitab4.5_0005884g0020	0.1008	0.4809	1.6789	0	0	0	0.7838	0.2992
Nitab4.5_0007275g0010	7.859	142.714	2.6347	0.3155	1.3943	1.6398	64.405	0.63
Nitab4.5_0000106g0380	94.5182	122.334	96.3989	57.4284	161.194	127.5	97.5296	88.4523
Nitab4.5_0004609g0010	0	0	0	0	0	0	0	0
Nitab4.5_0001332g0080	0	0	0	0	0	0	0	0
Nitab4.5_0007488g0030	0	0	0	0	0.1955	0	0.1009	0
Nitab4.5_0001878g0040	155.012	47.4761	61.2782	30.5079	27.5227	56.3128	149.582	77.3175
Nitab4.5_0002608g0100	0	0	0	0	0	0	0	0
Nitab4.5_0006983g0040	0	0	0	0	0	0	0	0
Nitab4.5_0000337g0180	18.9961	4.2569	20.9936	18.5111	24.3878	14.4753	15.4391	9.7917
Nitab4.5_0000863g0040	0.0627	0.0356	0.1594	0.0644	0.0282	0.1372	0.0677	0.479
Nitab4.5_0008876g0020	31.4305	0.0464	1.3501	0	0.0957	0	3.2142	0
Nitab4.5_0004481g0030	16.179	0.4224	8.7867	0	9.7557	0	0	0
Nitab4.5_0000480g0010	0.1576	0.2744	0.3348	0.1109	0.5487	1.1106	0.1143	0.3121
Nitab4.5_0016156g0010	8.9084	11.0834	15.4958	10.5687	19.4785	19.0726	8.0375	8.8204
Nitab4.5_0000222g0160	0	0	0	0	0	0	0	0
Nitab4.5_0003081g0050	2.4739	0.1004	8.4389	29.8414	3.3962	0.1335	0.1428	6.7417
Nitab4.5_0000326g0250	13.683	15.9957	17.0004	45.0684	4.1392	13.7378	19.8594	20.4302
Nitab4.5_0007949g0010	0	0	0	0	0	0	0	0
Nitab4.5_0001159g0220	0.0957	0	0.5776	0	0.3845	0.0129	0	0.0713
Nitab4.5_0005492g0060	0	0	0	0	0	0	0	0
Nitab4.5_0007739g0020	0.384	0	0.1389	0.6171	0.0776	0.0322	0.2907	0.064
Nitab4.5_0003627g0040	7.7497	2.9156	11.5072	5.1207	17.6657	18.0838	4.7274	5.059
Nitab4.5_0008124g0030	5.5055	0.8596	10.263	2.7434	4.3328	0.7741	0.7968	2.0414
Nitab4.5_0007908g0020	0.0177	0	0	0	0	0.9878	0.3365	0
Nitab4.5_0008751g0010	31.6353	2.6382	30.8216	27.8001	46.8922	41.2857	14.9389	32.5548
Nitab4.5_0000003g0510	0.0409	10.6563	74.5388	0.1	183.122	1.083	0	1.5678
Nitab4.5_0003591g0050	0	0	0	0	0	0	0	0
Nitab4.5_0000990g0070	0	0	0	0	0	0	0	0
Nitab4.5_0000652g0010	0	0.032	0	0	0	0	0	0
Nitab4.5_0010060g0020	0.0331	0	0	0	0	5.1817	0	0
Nitab4.5_0003395g0060	0	0	0	0.1247	0	0.5014	0	0
Nitab4.5_0002755g0030	0	0	0	0	0.0724	0	0	0
Nitab4.5_0000182g0110	20.4295	1.8916	5.9402	4.2786	25.2008	3.0438	0.3801	1.9459
Nitab4.5_0013794g0010	0	0	0	0	0	0	0	0
Nitab4.5_0001871g0050	0	0.0451	2.3038	0	0.0669	0	0.069	0
Nitab4.5_0004255g0020	5.3132	8.3244	10.0046	6.4627	5.7093	5.3382	5.0132	9.1071
Nitab4.5_0010630g0020	0.4244	1.3446	46.0391	468.776	3.1412	0.1124	1.2209	57.0991
Nitab4.5_0002654g0120	0	0	0	0	0	0	0	0
Nitab4.5_0006999g0060	0.5907	0	2.6192	3.4125	1.2269	2.8938	0.1033	3.7549
Nitab4.5_0017559g0030	0.2317	0.4535	0.0673	0	0	0.0187	0.3543	0.0693
Nitab4.5_0006332g0020	11.6505	0.4107	20.0303	6.8171	10.5045	13.0274	4.0884	9.9497
Nitab4.5_0022359g0010	0	0	0	0	0	0	0	0
Nitab4.5_0003169g0020	0.0909	1.8825	1.1795	0.6747	2.5496	9.7015	19.0341	0.7561
Nitab4.5_0006001g0050	0	0	0	0	0	0	0	0
Nitab4.5_0000916g0190	0	0	0	0	0	0	0	0
Nitab4.5_0000309g0020	0.3597	0	1.1835	0.4685	0.745	0	0.6226	0.2588
Nitab4.5_0005090g0020	0	0	0	0	0	0.0887	0	0
Nitab4.5_0001550g0040	0.3372	0	0.4779	0	0.1073	0	0	0
Nitab4.5_0001833g0080	31.3181	5.3584	34.0082	10.7417	28.4667	32.483	19.7094	19.3114
Nitab4.5_0005008g0030	1.264	0.9062	13.5831	4.6316	5.3923	2.1257	2.711	2.0758
Nitab4.5_0000043g0310	54.4163	20.5578	27.8633	8.4438	70.8363	35.6556	13.6194	26.4649
Nitab4.5_0004626g0010	22.8958	1.3554	20.6748	10.3754	15.6239	6.555	12.5387	11.4281
Nitab4.5_0003564g0010	1.2741	0.8094	19.5734	25.5917	18.5228	115.711	13.3443	57.0432
Nitab4.5_0001911g0090	82.985	6.8932	30.6795	14.7757	21.1032	26.3405	52.6903	18.9535
Nitab4.5_0021422g0010	1.6243	0.2023	3.5862	18.1504	0.4833	0.1087	1.2878	1.5864
Nitab4.5_0000171g0230	3.2742	19.9545	3.2808	3.1779	3.4035	3.9407	7.138	3.54
Nitab4.5_0001338g0040	49.9671	6.6715	26.0681	12.1507	16.7385	14.5206	27.4855	10.8041
Nitab4.5_0003290g0020	0.0911	0	8.2485	0.4269	0.4112	3.4569	1.7421	0
Nitab4.5_0001692g0020	6.0613	10.8012	5.7361	4.3084	11.2262	7.0592	9.7565	7.8596
Nitab4.5_0003715g0050	0.0192	0.1861	0	0	0	0	0	0
Nitab4.5_0009215g0020	0.2719	0.0199	0	0	0	0.1039	8.2887	0
Nitab4.5_0000071g0300	0	0	0	0	0	0	0	0
Nitab4.5_0000052g0170	0	0.1189	0.2505	0	5.7234	3.3249	0	0
Nitab4.5_0000185g0310	0	0	0	0	0	0	0	0
Nitab4.5_0000303g0180	6.7225	0	6.2327	0.5898	0.3375	2.9911	3.2219	2.5291
Nitab4.5_0000859g0340	18.5763	2.0913	18.6489	7.2741	8.2774	18.3301	8.6179	16.1261
Nitab4.5_0002093g0080	13.5345	1.9414	9.9396	7.5109	2.3401	12.7676	8.6553	11.239
Nitab4.5_0000399g0060	28.2445	53.0919	15.1815	12.8214	24.4596	33.8512	55.7144	20.5233
Nitab4.5_0001416g0090	0	0	0	0	0	0.5603	0	0
Nitab4.5_0000238g0020	0	0.0631	2.6131	4.6262	0.066	0.2989	0.0609	0.3364
Nitab4.5_0000852g0120	56.6086	0	0.6581	0.1057	0.0928	0.343	0.0912	0.8887
Nitab4.5_0002792g0070	0	0	0	0	0	0	0	0
Nitab4.5_0000758g0110	4.8713	0.1339	4.6372	0.4211	1.6425	3.3263	0.6794	2.0724
Nitab4.5_0000091g0230	0	0	0	0	0	0	0	0
Nitab4.5_0003934g0100	0	0	0	0	0	0	0	0
Nitab4.5_0014629g0010	0	0	0	0	0	0	0	0
Nitab4.5_0000759g0300	1.6988	0.8947	3.4606	1.67	3.39	2.9872	2.0219	1.4532
Nitab4.5_0002002g0010	0.0432	0.0361	0	0	0	3.5858	0.4554	0
Nitab4.5_0000123g0320	0.0678	0.2514	12.3759	3.959	7.0316	0	0.0269	0.7163
Nitab4.5_0009728g0010	0.4263	0.0368	0.3189	0.7368	0	0.5347	0.2414	1.1004
Nitab4.5_0002478g0040	5.9038	9.5386	5.5902	2.6944	2.7561	7.0672	4.6717	2.8794
Nitab4.5_0001005g0080	1.5766	0.041	2.7637	1.0036	0.5586	0.0408	0	0.4283
Nitab4.5_0000285g0040	4.3512	4.1265	4.2377	0.0631	29.792	0.4252	0	0.6221
Nitab4.5_0006964g0010	9.4522	14.4836	7.0441	5.4461	9.6055	4.1589	11.3288	9.0744
Nitab4.5_0000288g0090	44.066	34.9663	50.4759	32.5375	45.114	59.2578	49.7427	46.1629
Nitab4.5_0006992g0070	32.8371	6.5326	73.0059	21.8615	34.4368	229.805	99.8027	17.252
Nitab4.5_0000045g0250	4.4256	3.8688	2.4938	2.7264	2.6728	4.5645	1.7491	2.9456
Nitab4.5_0004681g0030	3.1445	7.3556	3.3268	2.7555	5.7544	4.6649	2.5726	4.1579
Nitab4.5_0001725g0020	0.2463	2.0146	0.5005	0	4.0735	0.1678	0	0
Nitab4.5_0001124g0100	0	0	0	0	0	0	0	0
Nitab4.5_0000135g0050	35.8944	0.2835	21.1259	0.7086	2.3065	6.6169	25.481	2.9301
Nitab4.5_0000806g0060	0.1032	0	0.0233	0	0.4362	0.2055	6.6233	0.2421
Nitab4.5_0001208g0190	0	0	0	0	0	0	0.041	0
Nitab4.5_0005206g0070	4.2774	6.3093	4.3459	4.8778	1.0382	3.79	3.4496	3.8728
Nitab4.5_0004098g0030	0	0	0	0	0	0	0	0
Nitab4.5_0001070g0100	0	0	0.0338	0.0258	0	0	0.0207	0.0603
Nitab4.5_0004417g0060	0.0366	0	0.0589	0.1606	0.275	0	0	0
Nitab4.5_0000532g0060	1.3063	0.6698	4.2911	18.4164	1.9476	1.1398	0.627	4.9851
Nitab4.5_0000793g0020	8.8959	9.4536	10.1467	9.1624	17.5427	12.7836	9.0335	8.9456
Nitab4.5_0000143g0320	2.5232	0	0	0	0.0593	0	0	0
Nitab4.5_0000087g0150	4.7392	10.8596	7.296	8.8239	7.5419	7.5613	10.1016	5.8068
Nitab4.5_0006072g0010	4.0286	1.5568	7.9953	3.3475	8.3268	5.0085	5.593	2.3049
Nitab4.5_0000496g0120	0.1636	1.0266	3.5392	3.3453	1.4125	2.0568	2.8149	0.1391
Nitab4.5_0001550g0080	1.2497	0.8047	3.973	2.368	3.7928	2.1333	0.3756	2.6636
Nitab4.5_0002236g0060	102.728	6.5016	5.0323	1.6095	2.0643	2.6858	7.3875	5.6393
Nitab4.5_0001725g0130	13.4718	0.8333	19.663	11.4855	28.5528	22.6105	0	23.355
Nitab4.5_0001359g0110	0	0.0607	0	0	0.295	0.036	0.4732	0.0319
Nitab4.5_0001551g0120	0	0	0	0	0	0	0	0
Nitab4.5_0004286g0020	2.1941	0.158	1.1301	1.8732	0.9609	2.2128	1.2027	3.6171
Nitab4.5_0003611g0080	7.7954	0.046	2.1533	8.291	2.9218	0	0.3627	2.5467
Nitab4.5_0005477g0060	20.4024	40.9491	23.6224	13.4487	26.1367	40.9627	35.9605	27.2664
Nitab4.5_0000486g0200	4.5497	0.8439	9.4591	7.3432	9.2192	4.6259	2.35	8.4785
Nitab4.5_0005258g0050	0	0	0	0	0	0	0	0
Nitab4.5_0008316g0050	0.139	0	0	0	0.0241	0	0.0379	0
Nitab4.5_0002594g0080	0	0	0	0	0	0	0	0
Nitab4.5_0004152g0020	4.9676	18.6414	75.4972	0.2287	240.746	14.1127	3.1999	2.8895
Nitab4.5_0001164g0170	7.8281	0	0.1424	0.9962	0	0	0	2.9267
Nitab4.5_0001170g0050	0	0	0	0	0	0	0	0
Nitab4.5_0009973g0020	25.7725	19.5574	57.059	98.4439	163.025	387.537	43.4481	223.531
Nitab4.5_0003827g0070	0	0	0	0	0	0	0	0
Nitab4.5_0000365g0050	0.2054	20.1705	2.4557	0.3055	5.0897	7.3358	10.3707	0.6723
Nitab4.5_0008133g0020	0	0	0	0	0	0	0	0
Nitab4.5_0000263g0020	96.9683	45.7825	90.1314	28.3001	82.572	105.902	70.0641	88.4256
Nitab4.5_0006913g0010	0	0	0	0	0	0	0	0
Nitab4.5_0000559g0420	0.5223	1.0442	0.4455	2.1942	1.3299	0.4144	0.2891	0.8271
Nitab4.5_0001153g0020	0	0	0	0	0	0	0	0
Nitab4.5_0006190g0010	5.6001	0.2091	9.1302	6.4906	3.3067	0.965	0.7254	3.8334
Nitab4.5_0003581g0020	1.056	0.087	0.7881	0.0907	0.1645	0.4622	0.2622	0.6804
Nitab4.5_0006561g0020	10.9754	9.8378	6.5762	6.6709	6.0068	21.0713	10.0838	6.1836
Nitab4.5_0019938g0020	0.6749	0	0	0.0454	0.1594	0	0.2284	0.0727
Nitab4.5_0009570g0010	2.8924	1.4336	3.602	2.2567	2.5264	5.6601	2.7213	2.9702
Nitab4.5_0006970g0030	7.1778	1.7259	12.2667	5.708	6.9935	6.1624	3.8835	7.318
Nitab4.5_0013152g0020	2.5276	0.9822	3.6259	2.8905	0	7.6193	2.8504	3.3144
Nitab4.5_0003416g0010	8.5429	6.4449	17.8673	7.2548	7.9208	14.3991	4.6486	8.6863
Nitab4.5_0009405g0040	0.0218	0	0.7696	0	0.0979	0.1507	0.2544	0.0153
Nitab4.5_0002845g0020	31.5105	0.8313	29.0601	20.4593	27.1801	45.0189	18.7407	14.9115
Nitab4.5_0000194g0240	0.0271	0	0.1104	0.1064	0.8782	0.3321	0	0.2327
Nitab4.5_0001396g0010	14.3054	9.1435	14.4994	17.2696	17.1304	16.4097	11.9574	15.3233
Nitab4.5_0000619g0140	0	0	0	0	0	0	0	0
Nitab4.5_0001127g0320	0	0	0	0	0	0	0	0
Nitab4.5_0006132g0060	0	0	0	0	0	0	0	0
Nitab4.5_0012866g0010	0.0624	0.0664	3.7439	0.4974	0.5102	9.7109	0.2565	2.4452
Nitab4.5_0001494g0040	0	0	0	0	0	0	0	0
Nitab4.5_0003059g0030	0	0	0	0	0	0	0	0
Nitab4.5_0001196g0060	0.2331	0.0513	0.0728	1.112	0.0185	13.5375	0.3346	0.1241
Nitab4.5_0008760g0020	0	0	0	0	0	0	0	0
Nitab4.5_0009770g0030	3.4172	0	0.1532	0	0.1794	0	0	0
Nitab4.5_0000673g0200	6.0429	1.0616	3.6464	0.1005	19.7119	0.1411	0.2105	1.1835
Nitab4.5_0011634g0020	28.3647	25.8154	29.5517	12.8807	42.1065	44.1492	20.7735	39.7167
Nitab4.5_0012264g0010	0.7171	0.1431	8.9968	2.5806	4.4536	11.1472	0.1561	13.922
Nitab4.5_0002245g0170	2.7265	2.4564	3.9585	8.5099	6.3428	1.7122	3.6704	2.6263
Nitab4.5_0005010g0010	63.6845	1.6284	63.7565	102.629	40.2026	28.9825	22.7707	37.3134
Nitab4.5_0000107g0010	0.3641	0.3497	0.1566	0.05	0.8048	14.9005	1.5187	0.235
Nitab4.5_0000172g0390	0	0	0	0	0	0	0	0
Nitab4.5_0005839g0010	17.4794	13.3188	18.3207	12.1596	36.9766	36.6665	20.8688	11.271
Nitab4.5_0003498g0040	0.1361	2.8272	0.3412	0.4303	0.087	6.3099	9.0801	0.0509
Nitab4.5_0001646g0030	0	0	0	0	0	0	0	0
Nitab4.5_0001192g0080	0.7716	0	4.7168	8.8403	3.6862	3.3144	0.5858	0.349
Nitab4.5_0001415g0010	0	0	0	0	0	0	0	0
Nitab4.5_0026691g0010	2.8562	0.3872	6.502	19.2611	10.924	156.782	61.0639	3.1159
Nitab4.5_0003365g0040	69.8189	9.5622	141.2	33.1658	502.678	72.326	12.4894	59.7674
Nitab4.5_0000507g0100	9.1908	0	0.0913	0	0	0	0.0399	0
Nitab4.5_0018039g0010	14.2938	15.008	14.3262	18.0107	14.1018	16.6078	21.5964	20.2701
Nitab4.5_0014110g0010	29.6254	0.4774	186.773	0.9951	67.4856	4.9928	0.0386	0.9942
Nitab4.5_0005356g0030	22.3054	5.2109	19.0841	11.1956	12.6708	17.0843	18.9072	7.4351
Nitab4.5_0001127g0280	0	0	0	0	0	0	0	0
Nitab4.5_0002722g0070	0.1934	0.0685	0.0248	0	0	0	0.036	0
Nitab4.5_0001078g0110	0.9449	5.179	2.794	1.3122	0.9226	1.3514	18.8989	8.9474
Nitab4.5_0000806g0140	9.0687	6.8858	8.9868	5.0864	13.8673	10.466	4.3313	14.8083
Nitab4.5_0001220g0110	20.2316	17.6402	15.3172	12.3697	57.5847	22.0239	18.7568	23.3192
Nitab4.5_0001922g0120	45.2676	23.7517	84.2122	78.7742	24.9539	12.4232	24.1808	27.1173
Nitab4.5_0001692g0010	0.7359	0	3.7634	0.1887	0.1958	0.0296	0.0755	0.7956
Nitab4.5_0000099g0350	0	0	0	0	0	0	0	0
Nitab4.5_0007467g0020	0	0	0	0	0	0	0	0
Nitab4.5_0001134g0050	0	0	0.0619	0	0	0	0	0.0214
Nitab4.5_0002150g0110	5.1517	3.1495	10.1011	25.0594	11.5947	31.27	7.6438	14.4384
Nitab4.5_0006112g0020	1.4728	4.1565	1.8268	0.6739	0.9329	2.3772	1.995	1.7749
Nitab4.5_0007825g0030	0	0	0	0	0.0732	0	0	0
Nitab4.5_0003228g0070	11.8844	24.7852	11.9538	8.8264	11.1403	13.3147	22.0646	11.0814
Nitab4.5_0008048g0010	2.7562	4.9438	3.1632	2.0375	1.6386	3.0187	2.2206	2.3697
Nitab4.5_0009005g0040	0	0	0	0	0	0	0	0
Nitab4.5_0000456g0010	7.7984	23.414	5.7898	0.1989	3.4405	0.2614	8.6993	0.5227
Nitab4.5_0012021g0020	1.4655	0.1167	0.7034	0	4.9507	0	0.1989	0
Nitab4.5_0000155g0170	0	0	0	0	0	0	0	0
Nitab4.5_0000826g0240	2.1779	6.0835	4.8339	4.702	3.3438	3.3185	2.8284	2.288
Nitab4.5_0001616g0050	0	0	0	0	0	0	0	0
Nitab4.5_0002186g0090	17.5883	0.6098	72.6217	69.6882	32.0075	112.717	7.644	143.803
Nitab4.5_0001927g0100	0	0	0	0	0	0	0	0
Nitab4.5_0014095g0010	3.1984	1.6788	45.7976	14.1331	7.163	0	0.8622	4.1099
Nitab4.5_0001140g0190	0	0.0107	0	0	0.1655	0	0	0
Nitab4.5_0012015g0030	2.5912	0	0	0	12.4482	0	0.1147	0
Nitab4.5_0010225g0030	15.3125	15.3487	17.4287	24.6069	8.0628	5.642	9.2196	14.7464
Nitab4.5_0007092g0040	2.0098	0.1196	1.1281	0.1619	0.6449	0.0614	0.7145	0.0371
Nitab4.5_0000784g0110	9.3826	13.6572	9.5708	7.486	15.4039	16.2803	10.1333	9.211
Nitab4.5_0003908g0010	0.938	0.2471	93.5199	23.5111	40.538	39.4796	0.0963	50.5579
Nitab4.5_0003085g0020	0	0	0.0917	0.0173	0.966	0.861	0	0.1665
Nitab4.5_0003867g0040	1.0071	165.635	1.2562	0.0188	1.4763	0	39.8738	0.2363
Nitab4.5_0001611g0110	4.3443	0.0854	2.5295	0.1248	0.279	0.3793	2.3584	0.1927
Nitab4.5_0003810g0020	2.6705	74.6573	0.7503	0.2511	13.2027	57.147	27.4426	3.5607
Nitab4.5_0000326g0330	7.3406	12.7662	4.2538	0.9375	1.4285	3.6584	4.0222	1.5687
Nitab4.5_0009785g0010	0.3693	0.0713	0.0759	0.1806	0.0964	0.7909	0.1995	1.6002
Nitab4.5_0001624g0020	1.3506	4.8092	1.5737	1.1716	1.5248	1.7835	2.1971	0.6634
Nitab4.5_0010610g0010	1.3734	0.4736	1.8231	1.8533	2.3734	2.5318	1.2256	1.1186
Nitab4.5_0003518g0010	6.6364	19.5044	0.6041	0.024	0.7787	4.5835	16.7302	2.5232
Nitab4.5_0001250g0020	0.0292	0	0.0276	0	0	0	0	0
Nitab4.5_0003726g0040	0	0	0	0	0	0.013	0	0
Nitab4.5_0000936g0040	0	0	0	0	0	0	0	0
Nitab4.5_0002315g0080	0.3417	0.068	0.5271	0.1198	0.693	0.2204	0	0
Nitab4.5_0005907g0010	5.8412	5.2907	13.5344	8.2892	8.5072	7.0369	9.0905	4.3932
Nitab4.5_0012561g0010	0	0.8879	518.27	0.2735	1926.25	0.3526	0.0521	0.2834
Nitab4.5_0006721g0010	0.0152	108.239	0.2408	0	0.8482	0.4902	30.6142	2.2842
Nitab4.5_0005132g0020	28.2211	12.295	14.8565	9.5918	7.6907	12.0482	16.7503	15.1727
Nitab4.5_0000916g0110	22.4206	16.0507	27.4079	2.2663	14.8498	25.6367	50.9965	2.1722
Nitab4.5_0006143g0020	7.5095	0.0244	4.2249	3.6007	6.3159	5.9895	4.7816	4.846
Nitab4.5_0003490g0020	7.3492	7.122	10.9603	6.7969	12.639	12.4158	9.5648	9.6725
Nitab4.5_0008717g0010	5.0668	0.0675	1.9107	1.2185	9.6132	0.0064	0	0.0268
Nitab4.5_0002322g0030	32.4483	90.1973	47.4504	180.128	25.0576	24.0733	49.7027	54.2747
Nitab4.5_0002334g0090	181.698	15.0386	216.437	50.3394	132.051	134.85	111.69	102.234
Nitab4.5_0002944g0100	8.1049	0.3847	0.5473	6.0317	0.8473	3.0587	2.5813	0.7446
Nitab4.5_0003382g0060	11.9226	17.6956	13.0926	10.1627	13.8334	17.1659	6.8133	8.2035
Nitab4.5_0007686g0060	0	0	0	0	0	0	0	0
Nitab4.5_0001744g0040	5.8353	8.5931	4.1623	2.1219	1.238	0.5023	14.5008	9.3429
Nitab4.5_0005040g0020	2.1847	1.2404	4.0775	16.0995	3.7808	1.0818	3.0835	2.8277
Nitab4.5_0003436g0020	0.0084	0.2242	29.128	57.9904	3.2618	0.1112	0.1724	113.367
Nitab4.5_0006124g0010	113.972	180.2	69.6579	41.219	56.885	82.1517	156.493	140.334
Nitab4.5_0002937g0060	0	0	0	0	0	0	0	0
Nitab4.5_0008585g0020	0.0054	0	0	0	0	0	0	0
Nitab4.5_0001264g0100	0.4912	0	0.5618	0.5448	0	0.9052	0	0.5591
Nitab4.5_0000533g0010	2.8514	0.549	0.6182	6.3549	0.7791	16.3321	3.1368	7.0678
Nitab4.5_0015034g0010	0.0223	0	0.2613	0.0463	0	0.192	1.2839	0.0107
Nitab4.5_0006398g0040	12.6721	0.1778	79.2886	321.491	5.7421	0.156	13.1757	69.8695
Nitab4.5_0000137g0070	3.8518	13.2953	3.8038	1.1265	5.3408	2.7807	7.6372	1.8287
Nitab4.5_0007303g0080	0.2308	0	0	0.102	0.6804	0.03	0	0.0194
Nitab4.5_0007722g0020	1.7822	3.54	0.4438	0	0.2415	0	0	0.33
Nitab4.5_0006527g0020	7.0905	0.0423	11.8301	2.7894	2.7454	1.6528	1.6481	3.784
Nitab4.5_0008572g0050	1.9948	1.6889	5.7117	18.0913	3.3637	11.7124	1.8022	10.7458
Nitab4.5_0008962g0040	5.406	1.6222	19.1644	70.6875	16.2006	5.1384	3.8514	9.273
Nitab4.5_0000712g0240	31.3619	18.2654	18.6155	23.1904	67.8819	25.2568	15.3096	26.6656
Nitab4.5_0000212g0070	0	0	0	0	0	0.0296	0.4495	0
Nitab4.5_0000650g0060	0.1278	3.4741	1.587	1.8412	0.7809	8.6867	7.6473	9.1047
Nitab4.5_0001735g0080	11.229	23.8668	6.2466	5.4253	15.9756	13.6426	13.8293	9.0305
Nitab4.5_0002317g0030	0	0	0	0	0	0	0	0
Nitab4.5_0011511g0010	0.4618	1.5726	7.8863	0.0528	0	0	31.593	0
Nitab4.5_0000216g0090	5.4598	0	0.4041	0.1833	0.793	0.1134	0.4353	0.7474
Nitab4.5_0001225g0170	4.2635	5.2487	3.0595	1.5457	2.3328	1.0611	3.8139	2.5137
Nitab4.5_0001139g0020	0.0049	0.1451	0.0617	0.005	0.0106	0.2548	0.1187	0
Nitab4.5_0000002g0140	12.0415	4.7113	11.5157	7.1395	17.8595	33.1985	10.7799	32.4188
Nitab4.5_0001290g0060	6.9341	2.3993	5.3025	3.1703	3.7232	4.3508	3.2382	3.681
Nitab4.5_0001211g0100	0.0064	0.1116	0.0374	0.0124	0.1548	5.7922	0.6592	0.5374
Nitab4.5_0002845g0040	3.7005	12.4367	9.6653	13.7077	11.6426	11.1196	7.91	6.3052
Nitab4.5_0002405g0120	0	0	0	0	0	0	0	0
Nitab4.5_0000864g0160	0	0.0085	0	0	0	0	0	0
Nitab4.5_0001941g0060	40.7698	4.8037	26.4519	12.3465	44.9614	33.5084	16.9595	16.9694
Nitab4.5_0001658g0060	0.6203	0	0	0	0	0	0	0.1051
Nitab4.5_0003274g0110	1.7025	0.6146	6.3125	0.6126	21.5285	0	0.4869	0.5328
Nitab4.5_0006947g0030	10.256	0.3691	127.654	8.3598	206.854	3.593	1.101	18.2014
Nitab4.5_0003200g0020	0	0	0	0	0	0	0	0
Nitab4.5_0006024g0010	1.7883	4.5887	3.3673	10.7568	7.4829	9.4918	6.4881	1.6888
Nitab4.5_0000033g0250	0	0	0	0.1674	0	0	0	0
Nitab4.5_0006489g0040	21.196	4.831	85.107	9.7232	96.8964	3.2604	15.7795	6.096
Nitab4.5_0006546g0040	0	0	0.2865	0	0.2753	0	0	0
Nitab4.5_0000040g0250	13.1587	0.8458	0.6272	0.1184	20.033	0	1.1089	0.2552
Nitab4.5_0004399g0080	6.3837	1.4429	6.0503	5.0854	40.1714	18.1597	1.986	10.2587
Nitab4.5_0009972g0010	3.0635	2.3753	18.3553	20.499	24.9733	6.6733	10.5436	23.1157
Nitab4.5_0000308g0240	0.4647	0	0.306	0.0486	0.0898	0	0	0
Nitab4.5_0001238g0040	0.5582	0.0484	1.795	0	7.3046	0	1.8921	13.59
Nitab4.5_0011510g0020	0	0	0	0	0	0	0	0
Nitab4.5_0012660g0020	35.1084	0	10.1891	24.5679	0	2.2863	0	6.3578
Nitab4.5_0000669g0200	37.7059	12.9695	7.6363	4.5205	3.7127	7.3417	12.7577	7.8869
Nitab4.5_0000902g0310	33.6106	18.8563	16.3783	10.6861	10.3031	13.9895	26.3473	12.7565
Nitab4.5_0004210g0020	10.3404	18.7202	11.9675	7.8438	12.9157	9.7864	12.5435	7.0799
Nitab4.5_0004466g0010	0.2623	0.0185	0.4686	7.8979	0	0.0642	0	1.2771
Nitab4.5_0002523g0010	24.5559	0.1255	14.6198	0.303	45.9034	2.2934	1.0629	4.3068
Nitab4.5_0000002g0590	6.8738	0.6752	12.2438	4.1867	15.6969	12.3321	1.7409	9.9349
Nitab4.5_0001004g0060	9.4494	0	0.5759	0	0	0	1.6283	0
Nitab4.5_0000137g0010	6.2814	2.0059	2.6255	0.9855	1.1142	1.9714	1.5734	2.0092
Nitab4.5_0007189g0040	2.0909	0	0	0	7.8535	0	1.0719	0
Nitab4.5_0000733g0060	0.5487	0	0	0	0	0	0	0
Nitab4.5_0007295g0040	5.0739	0.9272	15.0426	15.6888	6.5581	4.848	1.2161	10.6505
Nitab4.5_0001497g0150	0.0616	0	0	0.3317	0.3175	0	0	0.0951
Nitab4.5_0006576g0010	18.2809	13.4324	13.3883	7.1224	22.9922	20.2998	12.5409	9.7962
Nitab4.5_0003890g0040	11.3609	22.8157	9.9562	7.9914	9.5895	18.0288	18.5182	9.0843
Nitab4.5_0005992g0020	0	0	0	0	0	0	0	0
Nitab4.5_0000085g0020	0.3361	0	0.8175	0.0317	0.3024	0.0724	0.0487	0.2472
Nitab4.5_0007494g0010	10.0269	3.6839	29.2657	50.064	20.5169	94.1318	6.8926	48.2329
Nitab4.5_0000305g0250	0.6042	0.0335	0.4178	0	3.8847	0.0151	0.0202	0
Nitab4.5_0007327g0020	15.0518	9.5656	12.4333	9.0176	4.9263	5.1873	4.0504	10.5867
Nitab4.5_0013297g0020	0.0047	0.0966	0.0051	0	0	0	0.1624	0.0054
Nitab4.5_0001691g0040	2.4769	3.7236	3.8002	4.1957	2.6884	10.9854	2.7412	5.8255
Nitab4.5_0004239g0030	0.9508	0	1.2153	0.893	0.1698	0.3738	0.2413	0.4561
Nitab4.5_0001339g0130	7.3784	18.3358	10.3086	12.0799	26.9809	21.8291	8.4846	6.4233
Nitab4.5_0005006g0030	0	0.1282	0	1.5579	0.0909	0.5046	0	17.3321
Nitab4.5_0000592g0460	0	0	0	0	0	0.8438	0	0
Nitab4.5_0004191g0010	0	0	0	0	0	1.0204	52.4597	0
Nitab4.5_0022418g0010	0	0	0	0	0.6444	0	0	0
Nitab4.5_0005396g0020	73.0517	17.3184	57.219	26.0725	56.1164	36.9867	47.6105	35.851
Nitab4.5_0007209g0020	0.0266	0.0434	0.0271	0.2369	0.0147	0	0	0
Nitab4.5_0000413g0080	0	0	1.4116	0	3.5089	0	0	0
Nitab4.5_0005758g0050	3.62	3.4929	2.8697	1.2163	1.9254	2.8012	1.34	2.1787
Nitab4.5_0000365g0090	0	0	0	0	0	0.04	0	0
Nitab4.5_0001645g0030	0	0	0.2912	0	0.05	21.1302	1.3089	0.0431
Nitab4.5_0004453g0010	432.73	21.1213	566.68	1022.95	444.923	100.398	89.2961	151.184
Nitab4.5_0009963g0010	14.6332	3.1868	9.3202	5.5743	4.5852	9.8076	6.3586	5.5953
Nitab4.5_0001034g0130	0	0	0.3126	0	0	0.6555	3.214	0.4203
Nitab4.5_0001395g0020	0.1616	0.0227	0	0	0	0.0138	0.5535	0.1222
Nitab4.5_0000977g0060	0	0	0.1378	1.8096	0	0.2491	0	0
Nitab4.5_0000043g0030	0	0	0.1807	0.0277	0	0	0	0
Nitab4.5_0003290g0030	11.9714	5.7428	11.3737	16.8943	37.6288	64.5214	12.0061	30.089
Nitab4.5_0003912g0060	4.6629	9.0542	2.7426	0.6093	2.0637	1.9869	5.114	2.0816
Nitab4.5_0001061g0070	0	0	0.0228	0	0	0	0	0
Nitab4.5_0010973g0010	0	0	0	0	0.1799	0	0	0.0464
Nitab4.5_0009980g0020	0	0	0	0	0	0	0	0
Nitab4.5_0004947g0030	7.8603	1.5793	15.8155	9.9047	4.3213	0.8997	2.9782	9.0442
Nitab4.5_0007879g0010	1.8815	0.4005	2.678	1.8603	1.899	7.233	1.5696	4.6885
Nitab4.5_0000772g0080	0	0	0	0	0	0	0	0
Nitab4.5_0008279g0010	26.6287	47.2065	29.7855	47.5862	22.8679	69.1814	33.5119	46.7133
Nitab4.5_0006334g0010	0.6677	0.1076	0.8621	0.2413	0.0493	0.0405	0.0625	0.2858
Nitab4.5_0006156g0020	2.9132	0.04	5.3138	0.8867	0.4967	1.258	3.7313	0.3716
Nitab4.5_0012090g0020	63.1562	45.3876	68.4409	34.7429	48.7536	150.821	86.4651	98.9885
Nitab4.5_0002358g0010	1.5021	0.8893	2.8541	2.9851	3.5062	4.222	0.7886	2.1907
[truncated: 67,501 more rows]
