# Supplementary material for: Investigating nicotine pathway-related long non-coding RNAs in tobacco
Source: Front Genet. 2023 Jan 19;13:1102183. doi: 10.3389/fgene.2022.1102183 (PMC9892058; doi:10.3389/fgene.2022.1102183)
Supplement: Supplementary file 3 [file Table9.XLSX]

## Sheet: module_colours
Table S10: Modules of WGCAN result for differentially expressed lincRNAs and protein-coding genes.
NodeName	Module_Colour
Nitab4.5_0006238g0030	turquoise
Nitab4.5_0004928g0050	yellow
Nitab4.5_0000283g0040	yellow
Nitab4.5_0007005g0020	turquoise
Nitab4.5_0000142g0380	turquoise
Nitab4.5_0001436g0040	turquoise
Nitab4.5_0001416g0010	yellow
Nitab4.5_0005384g0010	turquoise
Nitab4.5_0003491g0070	blue
Nitab4.5_0012253g0020	green
Nitab4.5_0001671g0150	yellow
Nitab4.5_0000167g0240	red
Nitab4.5_0001930g0030	red
Nitab4.5_0007375g0070	green
Nitab4.5_0006874g0030	turquoise
Nitab4.5_0002053g0020	blue
Nitab4.5_0008542g0050	blue
Nitab4.5_0003308g0010	blue
Nitab4.5_0000416g0140	turquoise
Nitab4.5_0005525g0050	brown
Nitab4.5_0004741g0050	green
Nitab4.5_0001960g0040	blue
Nitab4.5_0007042g0010	red
Nitab4.5_0014305g0030	turquoise
Nitab4.5_0000259g0190	red
Nitab4.5_0009241g0010	yellow
Nitab4.5_0004180g0010	green
Nitab4.5_0000008g0080	yellow
Nitab4.5_0003156g0110	brown
Nitab4.5_0001636g0030	brown
Nitab4.5_0000241g0060	brown
Nitab4.5_0005160g0010	brown
Nitab4.5_0000628g0120	green
Nitab4.5_0006307g0010	yellow
Nitab4.5_0000014g0030	yellow
Nitab4.5_0002959g0030	brown
Nitab4.5_0000458g0080	brown
Nitab4.5_0000001g0090	blue
Nitab4.5_0002043g0050	greenyellow
Nitab4.5_0000653g0140	purple
Nitab4.5_0004573g0010	brown
Nitab4.5_0000017g0170	brown
Nitab4.5_0000892g0170	yellow
Nitab4.5_0010408g0030	green
Nitab4.5_0003884g0010	yellow
Nitab4.5_0002715g0130	black
Nitab4.5_0003152g0160	greenyellow
Nitab4.5_0003679g0060	black
Nitab4.5_0006255g0010	yellow
Nitab4.5_0001603g0050	black
Nitab4.5_0000136g0380	blue
Nitab4.5_0001146g0060	brown
Nitab4.5_0000001g0420	green
Nitab4.5_0000082g0270	brown
Nitab4.5_0000653g0090	purple
Nitab4.5_0003632g0030	blue
Nitab4.5_0002488g0060	blue
Nitab4.5_0000071g0330	blue
Nitab4.5_0008037g0060	magenta
Nitab4.5_0000792g0080	yellow
Nitab4.5_0009546g0010	yellow
Nitab4.5_0004048g0040	red
Nitab4.5_0004552g0020	blue
Nitab4.5_0005161g0090	turquoise
Nitab4.5_0000041g0170	turquoise
Nitab4.5_0021687g0010	red
Nitab4.5_0005050g0080	brown
Nitab4.5_0001730g0130	blue
Nitab4.5_0003001g0030	brown
Nitab4.5_0001139g0030	red
Nitab4.5_0000108g0140	turquoise
Nitab4.5_0000602g0110	blue
Nitab4.5_0001207g0060	yellow
Nitab4.5_0004385g0020	blue
Nitab4.5_0002100g0040	pink
Nitab4.5_0005417g0010	turquoise
Nitab4.5_0012112g0020	yellow
Nitab4.5_0003018g0030	brown
Nitab4.5_0000021g0150	brown
Nitab4.5_0000209g0240	brown
Nitab4.5_0002456g0110	blue
Nitab4.5_0000513g0120	red
Nitab4.5_0007126g0010	green
Nitab4.5_0007599g0020	blue
Nitab4.5_0000084g0450	green
Nitab4.5_0002389g0030	brown
Nitab4.5_0000322g0140	yellow
Nitab4.5_0012714g0010	brown
Nitab4.5_0001417g0090	yellow
Nitab4.5_0004411g0030	blue
Nitab4.5_0003972g0030	blue
Nitab4.5_0001611g0080	turquoise
Nitab4.5_0000457g0320	green
Nitab4.5_0004196g0020	blue
Nitab4.5_0000021g0700	green
Nitab4.5_0006415g0030	turquoise
Nitab4.5_0009401g0020	yellow
Nitab4.5_0000514g0030	blue
Nitab4.5_0000110g0450	yellow
Nitab4.5_0000813g0080	turquoise
Nitab4.5_0014032g0020	yellow
Nitab4.5_0000338g0220	turquoise
Nitab4.5_0002550g0010	turquoise
Nitab4.5_0001740g0100	turquoise
Nitab4.5_0003080g0090	yellow
Nitab4.5_0010747g0020	turquoise
Nitab4.5_0000110g0050	turquoise
Nitab4.5_0000779g0070	turquoise
Nitab4.5_0007967g0030	yellow
Nitab4.5_0002150g0050	blue
Nitab4.5_0000033g0340	brown
Nitab4.5_0000791g0120	yellow
Nitab4.5_0000021g0210	turquoise
Nitab4.5_0003501g0020	blue
Nitab4.5_0000002g0430	blue
Nitab4.5_0002201g0040	brown
Nitab4.5_0006562g0050	blue
Nitab4.5_0005885g0010	yellow
Nitab4.5_0004227g0020	yellow
Nitab4.5_0003397g0020	turquoise
Nitab4.5_0000308g0140	turquoise
Nitab4.5_0003869g0080	green
Nitab4.5_0007738g0020	green
Nitab4.5_0000794g0170	blue
Nitab4.5_0000304g0040	yellow
Nitab4.5_0010205g0020	brown
Nitab4.5_0010758g0020	green
Nitab4.5_0001629g0040	blue
Nitab4.5_0007121g0040	turquoise
Nitab4.5_0001215g0200	green
Nitab4.5_0003263g0030	yellow
Nitab4.5_0000866g0040	turquoise
Nitab4.5_0007452g0010	brown
Nitab4.5_0009686g0010	turquoise
Nitab4.5_0007691g0020	turquoise
Nitab4.5_0005327g0050	blue
Nitab4.5_0002162g0130	magenta
Nitab4.5_0000672g0050	yellow
Nitab4.5_0008736g0010	turquoise
Nitab4.5_0003359g0040	green
Nitab4.5_0007923g0040	blue
Nitab4.5_0006944g0030	blue
Nitab4.5_0002298g0090	turquoise
Nitab4.5_0002680g0030	yellow
Nitab4.5_0002565g0080	yellow
Nitab4.5_0009274g0040	red
Nitab4.5_0000165g0130	magenta
Nitab4.5_0000222g0100	blue
Nitab4.5_0001454g0140	turquoise
Nitab4.5_0006641g0030	yellow
Nitab4.5_0010616g0040	yellow
Nitab4.5_0001435g0030	turquoise
Nitab4.5_0000030g0500	green
Nitab4.5_0000540g0250	turquoise
Nitab4.5_0008254g0010	yellow
Nitab4.5_0000621g0120	turquoise
Nitab4.5_0000259g0270	turquoise
Nitab4.5_0009857g0010	brown
Nitab4.5_0004571g0010	blue
Nitab4.5_0001959g0020	green
Nitab4.5_0001494g0140	blue
Nitab4.5_0004036g0030	blue
Nitab4.5_0000235g0020	brown
Nitab4.5_0000256g0320	yellow
Nitab4.5_0003878g0040	turquoise
Nitab4.5_0004104g0120	brown
Nitab4.5_0001735g0150	yellow
Nitab4.5_0002859g0070	yellow
Nitab4.5_0001885g0040	blue
Nitab4.5_0008558g0010	blue
Nitab4.5_0003698g0030	turquoise
Nitab4.5_0000939g0040	green
Nitab4.5_0001288g0170	brown
Nitab4.5_0010053g0010	turquoise
Nitab4.5_0008455g0010	brown
Nitab4.5_0001819g0040	green
Nitab4.5_0005929g0020	blue
Nitab4.5_0001003g0070	brown
Nitab4.5_0010396g0010	yellow
Nitab4.5_0000522g0080	brown
Nitab4.5_0010364g0020	red
Nitab4.5_0003790g0060	blue
Nitab4.5_0000650g0160	brown
Nitab4.5_0000824g0040	blue
Nitab4.5_0000168g0210	green
Nitab4.5_0000119g0220	brown
Nitab4.5_0000041g0240	pink
Nitab4.5_0009395g0070	blue
Nitab4.5_0000177g0090	black
Nitab4.5_0024537g0010	green
Nitab4.5_0002245g0210	blue
Nitab4.5_0009888g0020	green
Nitab4.5_0002586g0080	cyan
Nitab4.5_0001497g0140	brown
Nitab4.5_0001409g0150	turquoise
Nitab4.5_0005960g0020	brown
Nitab4.5_0002329g0060	yellow
Nitab4.5_0003871g0010	yellow
Nitab4.5_0001689g0020	yellow
Nitab4.5_0001432g0120	pink
Nitab4.5_0000015g0380	brown
Nitab4.5_0000007g0030	magenta
Nitab4.5_0002763g0050	blue
Nitab4.5_0000423g0020	pink
Nitab4.5_0004025g0020	brown
Nitab4.5_0013433g0020	turquoise
Nitab4.5_0004725g0020	yellow
Nitab4.5_0000181g0050	blue
Nitab4.5_0001450g0110	blue
Nitab4.5_0000066g0100	blue
Nitab4.5_0010254g0040	turquoise
Nitab4.5_0004280g0140	green
Nitab4.5_0000007g0210	turquoise
Nitab4.5_0001702g0220	blue
Nitab4.5_0009520g0020	turquoise
Nitab4.5_0000073g0460	green
Nitab4.5_0006999g0050	turquoise
Nitab4.5_0000816g0150	green
Nitab4.5_0002449g0130	pink
Nitab4.5_0007130g0020	turquoise
Nitab4.5_0002645g0020	yellow
Nitab4.5_0000171g0360	yellow
Nitab4.5_0002257g0070	brown
Nitab4.5_0000053g0070	black
Nitab4.5_0000860g0010	blue
Nitab4.5_0011163g0020	green
Nitab4.5_0006794g0030	black
Nitab4.5_0002625g0030	brown
Nitab4.5_0004605g0030	brown
Nitab4.5_0008144g0010	blue
Nitab4.5_0000258g0200	yellow
Nitab4.5_0009493g0040	brown
Nitab4.5_0006391g0020	brown
Nitab4.5_0001054g0020	green
Nitab4.5_0004912g0080	brown
Nitab4.5_0001225g0090	turquoise
Nitab4.5_0010261g0010	turquoise
Nitab4.5_0001023g0180	brown
Nitab4.5_0007061g0030	yellow
Nitab4.5_0002182g0080	yellow
Nitab4.5_0001428g0020	magenta
Nitab4.5_0006222g0020	turquoise
Nitab4.5_0000542g0010	red
Nitab4.5_0001243g0050	blue
Nitab4.5_0000734g0090	turquoise
Nitab4.5_0000045g0280	brown
Nitab4.5_0005440g0030	blue
Nitab4.5_0001604g0050	pink
Nitab4.5_0001735g0120	blue
Nitab4.5_0000464g0140	green
Nitab4.5_0003699g0060	blue
Nitab4.5_0001819g0060	pink
Nitab4.5_0001234g0020	turquoise
Nitab4.5_0001310g0070	blue
Nitab4.5_0014582g0020	blue
Nitab4.5_0021935g0010	turquoise
Nitab4.5_0001861g0030	turquoise
Nitab4.5_0009745g0010	blue
Nitab4.5_0000373g0270	green
Nitab4.5_0001951g0020	turquoise
Nitab4.5_0000019g0260	blue
Nitab4.5_0001028g0130	brown
Nitab4.5_0002352g0080	brown
Nitab4.5_0000021g0930	turquoise
Nitab4.5_0000863g0140	turquoise
Nitab4.5_0007632g0010	turquoise
Nitab4.5_0002225g0050	yellow
Nitab4.5_0004184g0030	tan
Nitab4.5_0002076g0030	red
Nitab4.5_0000271g0300	green
Nitab4.5_0002944g0010	turquoise
Nitab4.5_0002077g0080	red
Nitab4.5_0011083g0010	yellow
Nitab4.5_0000483g0040	blue
Nitab4.5_0013433g0030	purple
Nitab4.5_0003804g0010	yellow
Nitab4.5_0005642g0040	black
Nitab4.5_0000566g0080	red
Nitab4.5_0009741g0010	brown
Nitab4.5_0007402g0010	pink
Nitab4.5_0005021g0030	blue
Nitab4.5_0008580g0010	blue
Nitab4.5_0002053g0060	turquoise
Nitab4.5_0006998g0030	pink
Nitab4.5_0002254g0040	brown
Nitab4.5_0004118g0140	brown
Nitab4.5_0000101g0350	tan
Nitab4.5_0008515g0010	yellow
Nitab4.5_0000535g0020	green
Nitab4.5_0004502g0030	brown
Nitab4.5_0000316g0200	green
Nitab4.5_0000029g0320	turquoise
Nitab4.5_0000856g0160	greenyellow
Nitab4.5_0000668g0080	turquoise
Nitab4.5_0000766g0050	yellow
Nitab4.5_0002503g0050	yellow
Nitab4.5_0000148g0080	purple
Nitab4.5_0000999g0090	black
Nitab4.5_0000643g0130	blue
Nitab4.5_0001661g0010	brown
Nitab4.5_0011755g0010	red
Nitab4.5_0004280g0060	brown
Nitab4.5_0001141g0010	green
Nitab4.5_0003042g0010	magenta
Nitab4.5_0000706g0090	turquoise
Nitab4.5_0000189g0100	brown
Nitab4.5_0002224g0050	yellow
Nitab4.5_0000514g0100	turquoise
Nitab4.5_0013562g0010	green
Nitab4.5_0000368g0030	brown
Nitab4.5_0000957g0030	blue
Nitab4.5_0000812g0040	yellow
Nitab4.5_0001121g0140	greenyellow
Nitab4.5_0000718g0010	green
Nitab4.5_0001130g0020	green
Nitab4.5_0002545g0010	yellow
Nitab4.5_0000813g0010	yellow
Nitab4.5_0005356g0070	turquoise
Nitab4.5_0008156g0030	pink
Nitab4.5_0004438g0090	red
Nitab4.5_0001561g0080	blue
Nitab4.5_0000470g0080	pink
Nitab4.5_0000329g0220	yellow
Nitab4.5_0005610g0020	blue
Nitab4.5_0000731g0090	green
Nitab4.5_0010215g0030	purple
Nitab4.5_0010916g0010	brown
Nitab4.5_0004332g0030	yellow
Nitab4.5_0004781g0040	red
Nitab4.5_0004599g0080	brown
Nitab4.5_0003265g0010	turquoise
Nitab4.5_0001781g0160	brown
Nitab4.5_0003364g0060	black
Nitab4.5_0002718g0010	yellow
Nitab4.5_0004218g0050	turquoise
Nitab4.5_0001831g0140	turquoise
Nitab4.5_0002345g0100	brown
Nitab4.5_0000506g0180	blue
Nitab4.5_0003768g0060	yellow
Nitab4.5_0009796g0010	turquoise
Nitab4.5_0008171g0010	blue
Nitab4.5_0002886g0010	blue
Nitab4.5_0001867g0120	red
Nitab4.5_0001555g0100	brown
Nitab4.5_0002840g0090	green
Nitab4.5_0005167g0010	turquoise
Nitab4.5_0004118g0080	brown
Nitab4.5_0000072g0460	blue
Nitab4.5_0002260g0170	turquoise
Nitab4.5_0012026g0010	green
Nitab4.5_0000940g0030	turquoise
Nitab4.5_0004018g0040	red
Nitab4.5_0001241g0030	brown
Nitab4.5_0010542g0040	red
Nitab4.5_0004168g0130	blue
Nitab4.5_0000368g0280	brown
Nitab4.5_0008913g0010	turquoise
Nitab4.5_0000319g0320	red
Nitab4.5_0002252g0080	brown
Nitab4.5_0001561g0100	brown
Nitab4.5_0006409g0020	green
Nitab4.5_0000358g0140	blue
Nitab4.5_0000725g0190	pink
Nitab4.5_0001016g0060	brown
Nitab4.5_0006163g0010	blue
Nitab4.5_0002081g0020	brown
Nitab4.5_0006318g0040	blue
Nitab4.5_0008821g0030	turquoise
Nitab4.5_0002865g0100	turquoise
Nitab4.5_0012814g0010	brown
Nitab4.5_0003178g0070	blue
Nitab4.5_0000207g0150	black
Nitab4.5_0012948g0010	blue
Nitab4.5_0000068g0020	yellow
Nitab4.5_0001603g0020	turquoise
Nitab4.5_0002576g0020	black
Nitab4.5_0001836g0030	black
Nitab4.5_0000219g0040	blue
Nitab4.5_0000211g0140	blue
Nitab4.5_0000403g0110	turquoise
Nitab4.5_0001049g0080	blue
Nitab4.5_0005466g0040	pink
Nitab4.5_0000075g0280	turquoise
Nitab4.5_0000373g0250	blue
Nitab4.5_0005326g0010	pink
Nitab4.5_0005644g0070	green
Nitab4.5_0001762g0080	yellow
Nitab4.5_0003353g0040	black
Nitab4.5_0001502g0030	blue
Nitab4.5_0005099g0030	blue
Nitab4.5_0001552g0140	brown
Nitab4.5_0004639g0020	turquoise
Nitab4.5_0000457g0170	turquoise
Nitab4.5_0000079g0120	green
Nitab4.5_0004104g0010	brown
Nitab4.5_0003289g0060	yellow
Nitab4.5_0000152g0350	blue
Nitab4.5_0002305g0050	green
Nitab4.5_0004959g0040	brown
Nitab4.5_0005583g0070	black
Nitab4.5_0008702g0010	yellow
Nitab4.5_0000359g0210	yellow
Nitab4.5_0000005g0030	brown
Nitab4.5_0007588g0010	yellow
Nitab4.5_0002719g0040	yellow
Nitab4.5_0005034g0020	pink
Nitab4.5_0001476g0010	turquoise
Nitab4.5_0005819g0060	turquoise
Nitab4.5_0011884g0020	yellow
Nitab4.5_0000844g0060	yellow
Nitab4.5_0000333g0080	yellow
Nitab4.5_0001843g0210	brown
Nitab4.5_0000368g0230	turquoise
Nitab4.5_0007361g0040	brown
Nitab4.5_0005254g0020	magenta
Nitab4.5_0001307g0140	blue
Nitab4.5_0007360g0020	yellow
Nitab4.5_0001449g0050	brown
Nitab4.5_0010888g0020	yellow
Nitab4.5_0001997g0140	brown
Nitab4.5_0005894g0030	turquoise
Nitab4.5_0005773g0010	turquoise
Nitab4.5_0000846g0040	green
Nitab4.5_0007653g0010	yellow
Nitab4.5_0001303g0080	turquoise
Nitab4.5_0005295g0020	black
Nitab4.5_0002361g0020	brown
Nitab4.5_0000991g0110	brown
Nitab4.5_0002310g0130	turquoise
Nitab4.5_0009371g0010	brown
Nitab4.5_0002297g0030	pink
Nitab4.5_0011656g0020	brown
Nitab4.5_0000062g0510	brown
Nitab4.5_0001774g0070	yellow
Nitab4.5_0000280g0260	black
Nitab4.5_0004158g0060	yellow
Nitab4.5_0000021g1050	turquoise
Nitab4.5_0003463g0020	blue
Nitab4.5_0002539g0030	turquoise
Nitab4.5_0003886g0090	blue
Nitab4.5_0000321g0190	brown
Nitab4.5_0011608g0020	green
Nitab4.5_0010452g0010	blue
Nitab4.5_0004078g0010	blue
Nitab4.5_0001273g0040	blue
Nitab4.5_0003265g0070	cyan
Nitab4.5_0012847g0010	yellow
Nitab4.5_0001788g0090	blue
Nitab4.5_0003160g0080	yellow
Nitab4.5_0000620g0070	blue
Nitab4.5_0002108g0010	blue
Nitab4.5_0001700g0020	red
Nitab4.5_0003082g0040	yellow
Nitab4.5_0004332g0070	brown
Nitab4.5_0004454g0010	brown
Nitab4.5_0000257g0220	turquoise
Nitab4.5_0000859g0310	green
Nitab4.5_0004009g0010	yellow
Nitab4.5_0012886g0020	turquoise
Nitab4.5_0003300g0010	purple
Nitab4.5_0008021g0020	brown
Nitab4.5_0004668g0060	blue
Nitab4.5_0002229g0010	red
Nitab4.5_0007473g0030	turquoise
Nitab4.5_0007940g0040	blue
Nitab4.5_0000367g0040	red
Nitab4.5_0000618g0170	brown
Nitab4.5_0000927g0030	brown
Nitab4.5_0001506g0090	yellow
Nitab4.5_0000166g0090	yellow
Nitab4.5_0000111g0160	blue
Nitab4.5_0001130g0120	turquoise
Nitab4.5_0005057g0010	yellow
Nitab4.5_0000506g0080	yellow
Nitab4.5_0000036g0360	yellow
Nitab4.5_0021337g0010	blue
Nitab4.5_0000030g0080	green
Nitab4.5_0000556g0120	blue
Nitab4.5_0001311g0090	blue
Nitab4.5_0002077g0130	brown
Nitab4.5_0000105g0080	blue
Nitab4.5_0003055g0010	brown
Nitab4.5_0000649g0060	blue
Nitab4.5_0004785g0040	yellow
Nitab4.5_0001227g0030	turquoise
Nitab4.5_0003091g0040	brown
Nitab4.5_0002778g0070	green
Nitab4.5_0006853g0020	blue
Nitab4.5_0002806g0070	blue
Nitab4.5_0002974g0070	blue
Nitab4.5_0003100g0010	turquoise
Nitab4.5_0003131g0020	green
Nitab4.5_0026343g0010	turquoise
Nitab4.5_0000194g0060	salmon
Nitab4.5_0000396g0020	green
Nitab4.5_0002196g0060	magenta
Nitab4.5_0000238g0080	brown
Nitab4.5_0000019g0300	brown
Nitab4.5_0001379g0080	turquoise
Nitab4.5_0003030g0140	brown
Nitab4.5_0007164g0030	yellow
Nitab4.5_0000261g0150	blue
Nitab4.5_0000366g0100	green
Nitab4.5_0000783g0280	blue
Nitab4.5_0001423g0130	brown
Nitab4.5_0001690g0010	brown
Nitab4.5_0001283g0010	black
Nitab4.5_0002632g0020	green
Nitab4.5_0017494g0020	turquoise
Nitab4.5_0001155g0010	brown
Nitab4.5_0003247g0030	turquoise
Nitab4.5_0001427g0060	yellow
Nitab4.5_0001769g0190	brown
Nitab4.5_0000588g0170	turquoise
Nitab4.5_0005474g0020	green
Nitab4.5_0003780g0020	black
Nitab4.5_0006167g0020	purple
Nitab4.5_0005572g0010	yellow
Nitab4.5_0003324g0150	pink
Nitab4.5_0003777g0020	brown
Nitab4.5_0006835g0020	blue
Nitab4.5_0007241g0010	turquoise
Nitab4.5_0000123g0090	green
Nitab4.5_0002281g0090	brown
Nitab4.5_0003810g0030	red
Nitab4.5_0000436g0030	brown
Nitab4.5_0001592g0010	red
Nitab4.5_0000973g0060	brown
Nitab4.5_0010559g0050	blue
Nitab4.5_0003746g0040	brown
Nitab4.5_0000025g0240	turquoise
Nitab4.5_0002052g0100	brown
Nitab4.5_0000178g0340	blue
Nitab4.5_0002737g0050	blue
Nitab4.5_0001287g0070	yellow
Nitab4.5_0002046g0050	yellow
Nitab4.5_0008437g0030	turquoise
Nitab4.5_0000038g0220	turquoise
Nitab4.5_0007299g0010	green
Nitab4.5_0002902g0070	turquoise
Nitab4.5_0001121g0240	brown
Nitab4.5_0004298g0050	black
Nitab4.5_0000116g0500	turquoise
Nitab4.5_0012134g0030	green
Nitab4.5_0000874g0100	blue
Nitab4.5_0000274g0160	blue
Nitab4.5_0008114g0010	magenta
Nitab4.5_0001522g0110	green
Nitab4.5_0008624g0040	green
Nitab4.5_0009646g0050	black
Nitab4.5_0001178g0010	blue
Nitab4.5_0006649g0010	brown
Nitab4.5_0010345g0010	turquoise
Nitab4.5_0008610g0050	green
Nitab4.5_0000687g0220	brown
Nitab4.5_0000559g0410	blue
Nitab4.5_0002659g0060	green
Nitab4.5_0000859g0300	brown
Nitab4.5_0002603g0020	yellow
Nitab4.5_0003983g0050	turquoise
Nitab4.5_0003703g0050	blue
Nitab4.5_0002311g0090	green
Nitab4.5_0004772g0020	yellow
Nitab4.5_0000679g0040	turquoise
Nitab4.5_0007743g0050	brown
Nitab4.5_0001409g0220	turquoise
Nitab4.5_0000383g0240	green
Nitab4.5_0000852g0020	magenta
Nitab4.5_0000745g0200	blue
Nitab4.5_0000057g0330	yellow
Nitab4.5_0000107g0230	brown
Nitab4.5_0000321g0140	red
Nitab4.5_0000743g0120	turquoise
Nitab4.5_0001591g0110	yellow
Nitab4.5_0000170g0380	brown
Nitab4.5_0001014g0170	blue
Nitab4.5_0001800g0190	yellow
Nitab4.5_0001360g0050	black
Nitab4.5_0003962g0030	green
Nitab4.5_0000380g0060	blue
Nitab4.5_0001478g0100	black
Nitab4.5_0002023g0010	turquoise
Nitab4.5_0001220g0120	blue
Nitab4.5_0002132g0050	blue
Nitab4.5_0007963g0070	brown
Nitab4.5_0008971g0050	black
Nitab4.5_0016524g0010	green
Nitab4.5_0013622g0010	brown
Nitab4.5_0001295g0070	greenyellow
Nitab4.5_0002545g0040	green
Nitab4.5_0002543g0070	yellow
Nitab4.5_0000723g0100	greenyellow
Nitab4.5_0000013g0380	yellow
Nitab4.5_0004621g0020	yellow
Nitab4.5_0002186g0050	black
Nitab4.5_0007411g0020	yellow
Nitab4.5_0006014g0050	brown
Nitab4.5_0002141g0030	blue
Nitab4.5_0005664g0030	yellow
Nitab4.5_0002700g0040	yellow
Nitab4.5_0020716g0010	blue
Nitab4.5_0000040g0110	magenta
Nitab4.5_0000035g0110	blue
Nitab4.5_0002139g0040	brown
Nitab4.5_0002091g0030	yellow
Nitab4.5_0006926g0010	black
Nitab4.5_0004875g0010	red
Nitab4.5_0000845g0160	red
Nitab4.5_0004743g0070	green
Nitab4.5_0001329g0110	turquoise
Nitab4.5_0004078g0050	yellow
Nitab4.5_0000850g0090	brown
Nitab4.5_0002606g0020	green
Nitab4.5_0000061g0100	turquoise
Nitab4.5_0009013g0030	brown
Nitab4.5_0004153g0080	blue
Nitab4.5_0001843g0100	brown
Nitab4.5_0000755g0030	brown
Nitab4.5_0002133g0010	turquoise
Nitab4.5_0000983g0060	yellow
Nitab4.5_0005932g0040	blue
Nitab4.5_0001933g0110	brown
Nitab4.5_0002389g0090	yellow
Nitab4.5_0000105g0430	red
Nitab4.5_0000791g0070	green
Nitab4.5_0007275g0010	blue
Nitab4.5_0000106g0380	black
Nitab4.5_0000337g0180	blue
Nitab4.5_0004481g0030	pink
Nitab4.5_0003081g0050	turquoise
Nitab4.5_0000326g0250	turquoise
Nitab4.5_0003627g0040	green
Nitab4.5_0008124g0030	brown
Nitab4.5_0008751g0010	blue
Nitab4.5_0000003g0510	pink
Nitab4.5_0010060g0020	yellow
Nitab4.5_0000182g0110	pink
Nitab4.5_0010630g0020	turquoise
Nitab4.5_0006332g0020	green
Nitab4.5_0001833g0080	green
Nitab4.5_0005008g0030	brown
Nitab4.5_0000043g0310	pink
Nitab4.5_0004626g0010	blue
Nitab4.5_0003564g0010	yellow
Nitab4.5_0001911g0090	green
Nitab4.5_0021422g0010	turquoise
Nitab4.5_0000171g0230	blue
Nitab4.5_0003290g0020	brown
Nitab4.5_0001692g0020	blue
Nitab4.5_0000303g0180	brown
Nitab4.5_0000859g0340	green
Nitab4.5_0000399g0060	blue
Nitab4.5_0000758g0110	green
Nitab4.5_0000759g0300	green
Nitab4.5_0000123g0320	brown
Nitab4.5_0002478g0040	blue
Nitab4.5_0000285g0040	pink
Nitab4.5_0004681g0030	blue
Nitab4.5_0000135g0050	brown
Nitab4.5_0000532g0060	turquoise
Nitab4.5_0006072g0010	green
Nitab4.5_0002236g0060	pink
Nitab4.5_0001725g0130	green
Nitab4.5_0005477g0060	black
Nitab4.5_0000486g0200	blue
Nitab4.5_0004152g0020	pink
Nitab4.5_0000365g0050	blue
Nitab4.5_0000263g0020	green
Nitab4.5_0000559g0420	turquoise
Nitab4.5_0006190g0010	turquoise
Nitab4.5_0006970g0030	brown
Nitab4.5_0013152g0020	yellow
Nitab4.5_0002845g0020	green
Nitab4.5_0001196g0060	yellow
Nitab4.5_0002245g0170	turquoise
Nitab4.5_0005010g0010	turquoise
Nitab4.5_0000107g0010	yellow
Nitab4.5_0005839g0010	yellow
Nitab4.5_0003498g0040	yellow
Nitab4.5_0026691g0010	yellow
Nitab4.5_0003365g0040	magenta
Nitab4.5_0014110g0010	brown
Nitab4.5_0005356g0030	green
Nitab4.5_0001078g0110	greenyellow
Nitab4.5_0000806g0140	red
Nitab4.5_0001922g0120	turquoise
Nitab4.5_0001692g0010	brown
Nitab4.5_0002150g0110	tan
Nitab4.5_0006112g0020	blue
Nitab4.5_0003228g0070	blue
Nitab4.5_0008048g0010	blue
Nitab4.5_0000456g0010	blue
Nitab4.5_0012021g0020	pink
Nitab4.5_0000826g0240	turquoise
Nitab4.5_0002186g0090	red
Nitab4.5_0014095g0010	brown
Nitab4.5_0010225g0030	turquoise
Nitab4.5_0003908g0010	green
Nitab4.5_0003867g0040	blue
Nitab4.5_0001611g0110	brown
Nitab4.5_0000326g0330	blue
Nitab4.5_0001624g0020	blue
Nitab4.5_0003518g0010	blue
Nitab4.5_0005907g0010	brown
Nitab4.5_0006721g0010	blue
Nitab4.5_0000916g0110	turquoise
Nitab4.5_0003490g0020	yellow
Nitab4.5_0002322g0030	turquoise
Nitab4.5_0002334g0090	green
Nitab4.5_0001744g0040	turquoise
Nitab4.5_0005040g0020	turquoise
Nitab4.5_0003436g0020	black
Nitab4.5_0006124g0010	greenyellow
Nitab4.5_0006398g0040	turquoise
Nitab4.5_0000137g0070	blue
Nitab4.5_0007722g0020	blue
Nitab4.5_0006527g0020	brown
Nitab4.5_0008572g0050	turquoise
Nitab4.5_0008962g0040	turquoise
Nitab4.5_0000712g0240	magenta
Nitab4.5_0001735g0080	blue
Nitab4.5_0011511g0010	brown
Nitab4.5_0001225g0170	blue
Nitab4.5_0000002g0140	yellow
Nitab4.5_0001290g0060	green
Nitab4.5_0001211g0100	yellow
Nitab4.5_0001941g0060	green
Nitab4.5_0003274g0110	magenta
Nitab4.5_0006947g0030	brown
Nitab4.5_0006489g0040	pink
Nitab4.5_0004399g0080	yellow
Nitab4.5_0009972g0010	turquoise
Nitab4.5_0001238g0040	red
Nitab4.5_0012660g0020	salmon
Nitab4.5_0004210g0020	blue
Nitab4.5_0004466g0010	turquoise
Nitab4.5_0002523g0010	brown
Nitab4.5_0000002g0590	green
Nitab4.5_0007295g0040	purple
Nitab4.5_0006576g0010	turquoise
Nitab4.5_0003890g0040	black
Nitab4.5_0007494g0010	yellow
Nitab4.5_0005006g0030	red
Nitab4.5_0005396g0020	brown
Nitab4.5_0001645g0030	yellow
Nitab4.5_0004453g0010	turquoise
Nitab4.5_0009963g0010	green
Nitab4.5_0003912g0060	blue
Nitab4.5_0004947g0030	brown
Nitab4.5_0007879g0010	yellow
Nitab4.5_0012090g0020	yellow
Nitab4.5_0002358g0010	blue
Nitab4.5_0011195g0020	turquoise
Nitab4.5_0000339g0100	brown
Nitab4.5_0001385g0130	turquoise
Nitab4.5_0006225g0040	pink
Nitab4.5_0009638g0010	purple
Nitab4.5_0003780g0030	turquoise
Nitab4.5_0004731g0040	green
Nitab4.5_0001130g0030	blue
Nitab4.5_0000356g0090	turquoise
Nitab4.5_0012794g0020	blue
Nitab4.5_0000613g0050	green
Nitab4.5_0008624g0010	turquoise
Nitab4.5_0000267g0080	blue
Nitab4.5_0000192g0090	red
Nitab4.5_0005622g0030	greenyellow
Nitab4.5_0002294g0080	red
Nitab4.5_0007438g0050	green
Nitab4.5_0000930g0010	salmon
Nitab4.5_0004426g0040	green
Nitab4.5_0003361g0040	blue
Nitab4.5_0000355g0050	turquoise
Nitab4.5_0008322g0010	turquoise
Nitab4.5_0000935g0130	yellow
Nitab4.5_0001057g0180	yellow
Nitab4.5_0009150g0010	magenta
Nitab4.5_0001832g0050	green
Nitab4.5_0000487g0030	green
Nitab4.5_0003353g0030	purple
Nitab4.5_0007034g0020	turquoise
Nitab4.5_0010958g0010	turquoise
Nitab4.5_0000672g0120	brown
Nitab4.5_0001769g0170	turquoise
Nitab4.5_0000297g0180	green
Nitab4.5_0001749g0090	red
Nitab4.5_0009576g0020	green
Nitab4.5_0001566g0030	red
Nitab4.5_0007366g0030	yellow
Nitab4.5_0003880g0020	red
Nitab4.5_0000971g0110	turquoise
Nitab4.5_0003491g0050	turquoise
Nitab4.5_0000948g0090	brown
Nitab4.5_0002260g0190	magenta
Nitab4.5_0002439g0080	purple
Nitab4.5_0007345g0040	red
Nitab4.5_0000802g0110	turquoise
Nitab4.5_0003076g0040	turquoise
Nitab4.5_0009972g0040	yellow
Nitab4.5_0004795g0020	red
Nitab4.5_0000588g0330	yellow
Nitab4.5_0002068g0040	blue
Nitab4.5_0002613g0020	blue
Nitab4.5_0000383g0350	yellow
Nitab4.5_0001135g0200	black
Nitab4.5_0006389g0030	brown
Nitab4.5_0000377g0170	brown
Nitab4.5_0005963g0020	turquoise
Nitab4.5_0000313g0010	blue
Nitab4.5_0004630g0050	brown
Nitab4.5_0000059g0280	turquoise
Nitab4.5_0000222g0140	yellow
Nitab4.5_0002267g0060	purple
Nitab4.5_0005166g0020	brown
Nitab4.5_0005539g0010	turquoise
Nitab4.5_0005605g0010	yellow
Nitab4.5_0001043g0030	brown
Nitab4.5_0007218g0010	brown
Nitab4.5_0000085g0290	brown
Nitab4.5_0000934g0200	brown
Nitab4.5_0000715g0180	yellow
Nitab4.5_0007148g0030	turquoise
Nitab4.5_0000132g0250	brown
Nitab4.5_0009648g0010	green
Nitab4.5_0001616g0060	yellow
Nitab4.5_0003344g0020	blue
Nitab4.5_0010254g0010	turquoise
Nitab4.5_0003167g0040	blue
Nitab4.5_0009228g0020	turquoise
Nitab4.5_0002307g0060	brown
Nitab4.5_0001620g0050	magenta
Nitab4.5_0000006g0280	red
Nitab4.5_0000537g0070	turquoise
Nitab4.5_0009685g0020	brown
Nitab4.5_0000184g0130	turquoise
Nitab4.5_0000311g0090	greenyellow
Nitab4.5_0000552g0100	green
Nitab4.5_0000149g0220	brown
Nitab4.5_0001397g0040	yellow
Nitab4.5_0010051g0030	black
Nitab4.5_0000270g0270	brown
Nitab4.5_0004730g0010	yellow
Nitab4.5_0000142g0350	yellow
Nitab4.5_0006966g0070	green
Nitab4.5_0002751g0080	blue
Nitab4.5_0009319g0020	red
Nitab4.5_0006475g0020	magenta
Nitab4.5_0002944g0160	pink
Nitab4.5_0000504g0050	blue
Nitab4.5_0001501g0010	blue
Nitab4.5_0000706g0080	turquoise
Nitab4.5_0000426g0090	yellow
Nitab4.5_0005922g0040	red
Nitab4.5_0013628g0020	brown
Nitab4.5_0025957g0010	black
Nitab4.5_0004686g0030	yellow
Nitab4.5_0002207g0110	turquoise
Nitab4.5_0003688g0040	purple
Nitab4.5_0008201g0010	yellow
Nitab4.5_0004658g0030	turquoise
Nitab4.5_0003489g0010	brown
Nitab4.5_0000477g0040	blue
Nitab4.5_0005873g0010	turquoise
Nitab4.5_0002079g0020	blue
Nitab4.5_0002975g0080	brown
Nitab4.5_0002527g0030	yellow
Nitab4.5_0000548g0160	turquoise
Nitab4.5_0000041g0100	brown
Nitab4.5_0002112g0010	blue
Nitab4.5_0002167g0040	brown
Nitab4.5_0000038g0050	brown
Nitab4.5_0002030g0020	blue
Nitab4.5_0001752g0020	yellow
Nitab4.5_0002916g0050	blue
Nitab4.5_0007613g0010	yellow
Nitab4.5_0004586g0030	brown
Nitab4.5_0000062g0300	turquoise
Nitab4.5_0000001g0010	turquoise
Nitab4.5_0002027g0010	yellow
Nitab4.5_0006049g0020	blue
Nitab4.5_0003100g0090	blue
Nitab4.5_0005212g0010	green
Nitab4.5_0003045g0040	brown
Nitab4.5_0000004g0340	brown
Nitab4.5_0000048g0090	green
Nitab4.5_0001303g0010	turquoise
Nitab4.5_0008581g0020	turquoise
Nitab4.5_0000129g0250	blue
Nitab4.5_0012506g0010	green
Nitab4.5_0002229g0050	turquoise
Nitab4.5_0000168g0030	brown
Nitab4.5_0011561g0030	turquoise
Nitab4.5_0001223g0150	brown
Nitab4.5_0001538g0040	brown
Nitab4.5_0008966g0010	brown
Nitab4.5_0000395g0010	blue
Nitab4.5_0000265g0070	brown
Nitab4.5_0011605g0010	red
Nitab4.5_0013699g0030	yellow
Nitab4.5_0000680g0040	black
Nitab4.5_0009159g0020	brown
Nitab4.5_0000300g0200	brown
Nitab4.5_0007636g0020	brown
Nitab4.5_0000756g0020	red
Nitab4.5_0011867g0020	green
Nitab4.5_0007533g0010	turquoise
Nitab4.5_0000696g0020	yellow
Nitab4.5_0000030g0380	turquoise
Nitab4.5_0006563g0010	black
Nitab4.5_0000568g0180	blue
Nitab4.5_0000207g0430	tan
Nitab4.5_0010199g0040	green
Nitab4.5_0000271g0020	brown
Nitab4.5_0000051g0350	purple
Nitab4.5_0002245g0160	brown
Nitab4.5_0003082g0060	turquoise
Nitab4.5_0002723g0020	pink
Nitab4.5_0001978g0010	green
Nitab4.5_0000483g0030	brown
Nitab4.5_0006154g0010	red
Nitab4.5_0000366g0160	blue
Nitab4.5_0004906g0010	yellow
Nitab4.5_0001215g0190	brown
Nitab4.5_0002295g0010	turquoise
Nitab4.5_0007345g0080	turquoise
Nitab4.5_0000913g0050	blue
Nitab4.5_0001770g0010	yellow
Nitab4.5_0008095g0010	turquoise
Nitab4.5_0000123g0590	yellow
Nitab4.5_0013150g0010	brown
Nitab4.5_0009627g0010	brown
Nitab4.5_0000769g0170	red
Nitab4.5_0001727g0020	green
Nitab4.5_0000219g0010	magenta
Nitab4.5_0003944g0060	turquoise
Nitab4.5_0001659g0020	green
Nitab4.5_0001902g0010	blue
Nitab4.5_0000356g0100	magenta
Nitab4.5_0002510g0010	yellow
Nitab4.5_0005786g0010	pink
Nitab4.5_0007156g0010	pink
Nitab4.5_0011589g0020	brown
Nitab4.5_0000002g0350	turquoise
Nitab4.5_0000170g0340	turquoise
Nitab4.5_0000597g0010	black
Nitab4.5_0001017g0040	blue
Nitab4.5_0000140g0130	yellow
Nitab4.5_0000333g0090	green
Nitab4.5_0003980g0090	turquoise
Nitab4.5_0002866g0020	magenta
Nitab4.5_0004808g0010	green
Nitab4.5_0000610g0240	turquoise
Nitab4.5_0002695g0060	turquoise
Nitab4.5_0002056g0010	turquoise
Nitab4.5_0005219g0110	brown
Nitab4.5_0012065g0010	turquoise
Nitab4.5_0011535g0010	pink
Nitab4.5_0000041g0120	pink
Nitab4.5_0001836g0020	yellow
Nitab4.5_0002383g0080	green
Nitab4.5_0000346g0040	blue
Nitab4.5_0000059g0530	green
Nitab4.5_0002738g0070	yellow
Nitab4.5_0001130g0110	turquoise
Nitab4.5_0001254g0050	yellow
Nitab4.5_0008341g0020	brown
Nitab4.5_0008098g0020	green
Nitab4.5_0012952g0010	brown
Nitab4.5_0005372g0020	purple
Nitab4.5_0002083g0020	magenta
Nitab4.5_0002683g0070	blue
Nitab4.5_0000157g0090	blue
Nitab4.5_0003771g0060	yellow
Nitab4.5_0000002g0560	red
Nitab4.5_0008822g0040	blue
Nitab4.5_0004037g0030	turquoise
Nitab4.5_0013443g0010	brown
Nitab4.5_0002071g0020	brown
Nitab4.5_0000961g0020	brown
Nitab4.5_0000033g0120	green
Nitab4.5_0000130g0060	yellow
Nitab4.5_0000143g0190	pink
Nitab4.5_0001977g0130	brown
Nitab4.5_0000187g0310	yellow
Nitab4.5_0003709g0010	yellow
Nitab4.5_0001213g0020	yellow
Nitab4.5_0006916g0020	blue
Nitab4.5_0002275g0110	red
Nitab4.5_0008996g0010	black
Nitab4.5_0006377g0010	blue
Nitab4.5_0000337g0130	green
Nitab4.5_0028853g0010	brown
Nitab4.5_0002091g0070	greenyellow
Nitab4.5_0000061g0180	turquoise
Nitab4.5_0000491g0170	turquoise
Nitab4.5_0005416g0020	green
Nitab4.5_0002600g0040	yellow
Nitab4.5_0000556g0180	green
Nitab4.5_0000110g0070	brown
Nitab4.5_0000840g0010	blue
Nitab4.5_0007520g0010	black
Nitab4.5_0000556g0070	turquoise
Nitab4.5_0002330g0130	brown
Nitab4.5_0009633g0010	black
Nitab4.5_0007767g0050	greenyellow
Nitab4.5_0005050g0010	blue
Nitab4.5_0003217g0020	brown
Nitab4.5_0006720g0030	greenyellow
Nitab4.5_0011569g0050	brown
Nitab4.5_0007493g0030	yellow
Nitab4.5_0001409g0140	blue
Nitab4.5_0001503g0160	turquoise
Nitab4.5_0000512g0110	yellow
Nitab4.5_0001317g0110	pink
Nitab4.5_0002980g0030	yellow
Nitab4.5_0003315g0040	turquoise
Nitab4.5_0005034g0040	green
Nitab4.5_0004550g0090	turquoise
Nitab4.5_0005314g0040	turquoise
Nitab4.5_0005728g0020	blue
Nitab4.5_0001989g0050	brown
Nitab4.5_0006977g0010	red
Nitab4.5_0005173g0030	blue
Nitab4.5_0001047g0050	brown
Nitab4.5_0005766g0020	purple
Nitab4.5_0000046g0170	blue
Nitab4.5_0006058g0020	turquoise
Nitab4.5_0000075g0120	yellow
Nitab4.5_0000184g0120	turquoise
Nitab4.5_0027532g0010	blue
Nitab4.5_0000583g0150	brown
Nitab4.5_0007539g0020	yellow
Nitab4.5_0002527g0020	turquoise
Nitab4.5_0002838g0060	blue
Nitab4.5_0008674g0020	green
Nitab4.5_0001040g0120	brown
Nitab4.5_0001611g0020	black
Nitab4.5_0002347g0080	yellow
Nitab4.5_0004387g0010	turquoise
Nitab4.5_0002783g0070	brown
Nitab4.5_0000037g0190	turquoise
Nitab4.5_0006651g0020	green
Nitab4.5_0001156g0020	blue
Nitab4.5_0004251g0090	turquoise
Nitab4.5_0000533g0130	green
Nitab4.5_0001519g0150	turquoise
Nitab4.5_0011312g0020	yellow
Nitab4.5_0000927g0040	blue
Nitab4.5_0004966g0010	blue
Nitab4.5_0002431g0010	pink
Nitab4.5_0009169g0050	yellow
Nitab4.5_0004701g0010	green
Nitab4.5_0001885g0060	yellow
Nitab4.5_0000187g0180	turquoise
Nitab4.5_0002879g0020	green
Nitab4.5_0006899g0040	brown
Nitab4.5_0000486g0090	blue
Nitab4.5_0015425g0010	magenta
Nitab4.5_0000136g0060	yellow
Nitab4.5_0004465g0040	yellow
Nitab4.5_0003093g0050	brown
Nitab4.5_0000079g0010	turquoise
Nitab4.5_0000733g0020	turquoise
Nitab4.5_0000001g0380	green
Nitab4.5_0001771g0020	brown
Nitab4.5_0018609g0010	turquoise
Nitab4.5_0010657g0010	turquoise
Nitab4.5_0002380g0020	blue
Nitab4.5_0004391g0030	yellow
Nitab4.5_0001386g0030	greenyellow
Nitab4.5_0001342g0030	blue
Nitab4.5_0005256g0010	brown
Nitab4.5_0002078g0030	blue
Nitab4.5_0004237g0020	brown
Nitab4.5_0008442g0010	turquoise
Nitab4.5_0008533g0020	turquoise
Nitab4.5_0003495g0030	yellow
Nitab4.5_0005423g0050	red
Nitab4.5_0005858g0030	blue
Nitab4.5_0001536g0060	red
Nitab4.5_0010567g0010	turquoise
Nitab4.5_0000090g0040	green
Nitab4.5_0002362g0040	yellow
Nitab4.5_0000111g0230	brown
Nitab4.5_0002392g0100	brown
Nitab4.5_0013146g0030	turquoise
Nitab4.5_0001920g0050	turquoise
Nitab4.5_0001746g0020	blue
Nitab4.5_0004086g0020	brown
Nitab4.5_0001895g0010	green
Nitab4.5_0006969g0010	turquoise
Nitab4.5_0009992g0020	black
Nitab4.5_0014723g0010	green
Nitab4.5_0002424g0070	turquoise
Nitab4.5_0003604g0020	red
Nitab4.5_0010472g0050	turquoise
Nitab4.5_0001517g0020	brown
Nitab4.5_0000650g0250	red
Nitab4.5_0000078g0210	blue
Nitab4.5_0004707g0070	brown
Nitab4.5_0001237g0040	yellow
Nitab4.5_0001816g0030	pink
Nitab4.5_0006370g0030	brown
Nitab4.5_0010144g0020	brown
Nitab4.5_0001154g0030	blue
Nitab4.5_0009760g0010	yellow
Nitab4.5_0000306g0020	brown
Nitab4.5_0002113g0120	blue
Nitab4.5_0000787g0160	yellow
Nitab4.5_0000519g0210	green
Nitab4.5_0007398g0020	brown
Nitab4.5_0001534g0020	yellow
Nitab4.5_0005470g0010	brown
Nitab4.5_0008919g0010	red
Nitab4.5_0004342g0080	blue
Nitab4.5_0000556g0130	blue
Nitab4.5_0000879g0070	turquoise
Nitab4.5_0000365g0140	blue
Nitab4.5_0000515g0180	turquoise
Nitab4.5_0002764g0010	red
Nitab4.5_0000571g0240	brown
Nitab4.5_0003190g0040	brown
Nitab4.5_0002773g0020	green
Nitab4.5_0013079g0010	red
Nitab4.5_0002145g0060	brown
Nitab4.5_0004840g0060	black
Nitab4.5_0000826g0190	brown
Nitab4.5_0001000g0150	yellow
Nitab4.5_0002515g0010	green
Nitab4.5_0011741g0010	yellow
Nitab4.5_0002702g0030	blue
Nitab4.5_0000090g0050	turquoise
Nitab4.5_0006674g0010	yellow
Nitab4.5_0006814g0040	green
Nitab4.5_0001951g0090	turquoise
Nitab4.5_0000170g0140	black
Nitab4.5_0006392g0010	pink
Nitab4.5_0000364g0090	pink
Nitab4.5_0005171g0070	red
Nitab4.5_0000094g0150	green
Nitab4.5_0011428g0010	cyan
Nitab4.5_0003533g0080	turquoise
Nitab4.5_0000350g0220	turquoise
Nitab4.5_0004496g0080	blue
Nitab4.5_0000464g0120	green
Nitab4.5_0012938g0020	brown
Nitab4.5_0002740g0040	green
Nitab4.5_0002400g0020	black
Nitab4.5_0004786g0010	blue
Nitab4.5_0003484g0130	brown
Nitab4.5_0000625g0050	brown
Nitab4.5_0016963g0010	blue
Nitab4.5_0003152g0030	turquoise
Nitab4.5_0001747g0030	brown
Nitab4.5_0000037g0180	yellow
Nitab4.5_0005043g0020	green
Nitab4.5_0000130g0260	brown
Nitab4.5_0001916g0030	red
Nitab4.5_0001654g0010	yellow
Nitab4.5_0011307g0020	turquoise
Nitab4.5_0006873g0020	green
Nitab4.5_0000451g0040	turquoise
Nitab4.5_0000978g0010	turquoise
Nitab4.5_0000570g0020	yellow
Nitab4.5_0001017g0050	turquoise
Nitab4.5_0007130g0010	green
Nitab4.5_0005074g0040	magenta
Nitab4.5_0001625g0030	brown
Nitab4.5_0004937g0080	yellow
Nitab4.5_0005787g0020	green
Nitab4.5_0008082g0020	brown
Nitab4.5_0005583g0090	salmon
Nitab4.5_0000090g0220	blue
Nitab4.5_0006476g0030	blue
Nitab4.5_0001076g0020	turquoise
Nitab4.5_0019189g0010	turquoise
Nitab4.5_0000712g0030	brown
Nitab4.5_0000140g0030	turquoise
Nitab4.5_0000644g0060	brown
Nitab4.5_0000186g0060	turquoise
Nitab4.5_0005463g0080	brown
Nitab4.5_0000244g0200	turquoise
Nitab4.5_0004017g0030	magenta
Nitab4.5_0002710g0080	turquoise
Nitab4.5_0008962g0030	brown
Nitab4.5_0001107g0030	black
Nitab4.5_0005549g0020	green
Nitab4.5_0027768g0010	blue
Nitab4.5_0000612g0030	brown
Nitab4.5_0001801g0070	red
Nitab4.5_0000909g0070	yellow
Nitab4.5_0006262g0010	green
Nitab4.5_0008421g0030	blue
Nitab4.5_0003161g0010	green
Nitab4.5_0000319g0410	blue
Nitab4.5_0007024g0030	brown
Nitab4.5_0009337g0010	turquoise
Nitab4.5_0010600g0020	yellow
Nitab4.5_0001410g0100	pink
Nitab4.5_0004186g0040	brown
Nitab4.5_0002499g0120	turquoise
Nitab4.5_0002150g0010	yellow
Nitab4.5_0002194g0020	blue
Nitab4.5_0006004g0020	magenta
Nitab4.5_0003456g0020	turquoise
Nitab4.5_0000025g0560	turquoise
Nitab4.5_0003943g0020	blue
Nitab4.5_0002112g0030	turquoise
Nitab4.5_0000733g0100	purple
Nitab4.5_0000643g0100	brown
Nitab4.5_0006376g0010	red
Nitab4.5_0000744g0160	turquoise
Nitab4.5_0003944g0030	blue
Nitab4.5_0009844g0010	yellow
Nitab4.5_0008129g0010	blue
Nitab4.5_0003848g0010	pink
Nitab4.5_0007840g0020	turquoise
Nitab4.5_0001394g0010	blue
Nitab4.5_0003110g0140	blue
Nitab4.5_0006804g0010	yellow
Nitab4.5_0000276g0160	green
Nitab4.5_0006356g0030	blue
Nitab4.5_0006342g0020	blue
Nitab4.5_0008620g0010	red
Nitab4.5_0000964g0040	turquoise
Nitab4.5_0010543g0010	green
Nitab4.5_0004207g0030	blue
Nitab4.5_0000714g0060	yellow
Nitab4.5_0000325g0040	turquoise
Nitab4.5_0005048g0090	green
Nitab4.5_0007964g0020	turquoise
Nitab4.5_0006738g0050	blue
Nitab4.5_0001062g0020	red
Nitab4.5_0004146g0010	green
Nitab4.5_0004829g0080	yellow
Nitab4.5_0001212g0010	pink
Nitab4.5_0000353g0120	pink
Nitab4.5_0000509g0060	red
Nitab4.5_0004342g0100	blue
Nitab4.5_0000570g0110	turquoise
Nitab4.5_0000187g0200	turquoise
Nitab4.5_0004367g0160	blue
Nitab4.5_0000191g0090	red
Nitab4.5_0001097g0110	yellow
Nitab4.5_0008640g0030	brown
Nitab4.5_0005042g0030	yellow
Nitab4.5_0007719g0060	blue
Nitab4.5_0002348g0030	yellow
Nitab4.5_0002344g0090	blue
Nitab4.5_0003710g0020	red
Nitab4.5_0008489g0010	brown
Nitab4.5_0009934g0020	yellow
Nitab4.5_0010448g0040	green
Nitab4.5_0000695g0100	yellow
Nitab4.5_0001599g0010	black
Nitab4.5_0025014g0010	brown
Nitab4.5_0011419g0010	brown
Nitab4.5_0000658g0070	green
Nitab4.5_0000874g0090	brown
Nitab4.5_0001981g0080	turquoise
Nitab4.5_0005249g0060	turquoise
Nitab4.5_0001884g0010	turquoise
Nitab4.5_0000984g0100	yellow
Nitab4.5_0006241g0040	turquoise
Nitab4.5_0000963g0040	red
Nitab4.5_0002898g0090	blue
Nitab4.5_0000503g0050	green
Nitab4.5_0001816g0230	yellow
Nitab4.5_0000563g0010	blue
Nitab4.5_0000293g0040	turquoise
Nitab4.5_0004388g0020	blue
Nitab4.5_0002027g0190	turquoise
Nitab4.5_0002462g0010	blue
Nitab4.5_0000197g0080	brown
Nitab4.5_0009676g0020	turquoise
Nitab4.5_0002284g0060	blue
Nitab4.5_0005080g0040	blue
Nitab4.5_0000582g0190	pink
Nitab4.5_0000583g0180	magenta
Nitab4.5_0006445g0020	brown
Nitab4.5_0001492g0030	yellow
Nitab4.5_0003229g0120	blue
Nitab4.5_0009049g0020	yellow
Nitab4.5_0000106g0330	brown
Nitab4.5_0001264g0080	blue
Nitab4.5_0024190g0010	yellow
Nitab4.5_0002279g0100	pink
Nitab4.5_0000066g0140	brown
Nitab4.5_0001655g0050	blue
Nitab4.5_0000421g0140	brown
Nitab4.5_0004622g0050	brown
Nitab4.5_0009967g0020	turquoise
Nitab4.5_0002435g0010	turquoise
Nitab4.5_0001040g0040	yellow
Nitab4.5_0006166g0030	yellow
Nitab4.5_0001968g0140	yellow
Nitab4.5_0010530g0020	turquoise
Nitab4.5_0001698g0040	brown
Nitab4.5_0005188g0050	yellow
Nitab4.5_0000770g0070	brown
Nitab4.5_0007302g0010	yellow
Nitab4.5_0007516g0020	yellow
Nitab4.5_0002021g0020	blue
Nitab4.5_0000189g0330	brown
Nitab4.5_0009201g0020	green
Nitab4.5_0003010g0030	blue
Nitab4.5_0004895g0030	yellow
Nitab4.5_0004011g0060	blue
Nitab4.5_0001188g0020	brown
Nitab4.5_0007745g0030	turquoise
Nitab4.5_0029151g0010	yellow
Nitab4.5_0007624g0010	brown
Nitab4.5_0009127g0040	blue
Nitab4.5_0004281g0090	green
Nitab4.5_0004470g0040	brown
Nitab4.5_0002497g0010	green
Nitab4.5_0002655g0030	salmon
Nitab4.5_0005003g0050	turquoise
Nitab4.5_0002825g0020	turquoise
Nitab4.5_0002795g0040	blue
Nitab4.5_0000537g0040	blue
Nitab4.5_0005215g0010	yellow
Nitab4.5_0002827g0060	turquoise
Nitab4.5_0001459g0080	turquoise
Nitab4.5_0003757g0050	blue
Nitab4.5_0001229g0170	pink
Nitab4.5_0004705g0020	turquoise
Nitab4.5_0001393g0040	yellow
Nitab4.5_0009287g0010	turquoise
Nitab4.5_0000368g0270	yellow
Nitab4.5_0001686g0040	yellow
Nitab4.5_0009020g0080	blue
Nitab4.5_0007482g0040	green
Nitab4.5_0004946g0030	turquoise
Nitab4.5_0004367g0030	yellow
Nitab4.5_0000099g0070	green
Nitab4.5_0007100g0060	turquoise
Nitab4.5_0007250g0010	blue
Nitab4.5_0003738g0040	blue
Nitab4.5_0003823g0010	yellow
Nitab4.5_0003783g0030	brown
Nitab4.5_0002155g0050	brown
Nitab4.5_0006642g0030	pink
Nitab4.5_0000062g0220	magenta
Nitab4.5_0005776g0010	greenyellow
Nitab4.5_0004287g0040	brown
Nitab4.5_0001524g0030	turquoise
Nitab4.5_0000578g0080	turquoise
Nitab4.5_0001796g0130	blue
Nitab4.5_0009210g0050	pink
Nitab4.5_0000836g0050	greenyellow
Nitab4.5_0000948g0200	blue
Nitab4.5_0000051g0040	green
Nitab4.5_0003181g0010	turquoise
Nitab4.5_0016131g0010	green
Nitab4.5_0003588g0030	green
Nitab4.5_0000207g0380	red
Nitab4.5_0001860g0090	green
Nitab4.5_0007460g0010	yellow
Nitab4.5_0000845g0110	turquoise
Nitab4.5_0003393g0020	black
Nitab4.5_0006598g0010	red
Nitab4.5_0004472g0010	red
Nitab4.5_0002774g0070	pink
Nitab4.5_0000529g0120	turquoise
Nitab4.5_0002621g0120	yellow
Nitab4.5_0004790g0020	red
Nitab4.5_0000278g0170	turquoise
Nitab4.5_0005114g0010	green
Nitab4.5_0000310g0060	blue
Nitab4.5_0011225g0030	yellow
Nitab4.5_0002194g0070	yellow
Nitab4.5_0001810g0050	turquoise
Nitab4.5_0000941g0110	yellow
Nitab4.5_0001306g0030	red
Nitab4.5_0003759g0020	brown
Nitab4.5_0002545g0030	yellow
Nitab4.5_0000168g0220	yellow
Nitab4.5_0002919g0020	yellow
Nitab4.5_0001317g0050	turquoise
Nitab4.5_0010253g0010	yellow
Nitab4.5_0003026g0040	turquoise
Nitab4.5_0001896g0050	blue
Nitab4.5_0004979g0100	blue
Nitab4.5_0000250g0110	tan
Nitab4.5_0008279g0040	green
Nitab4.5_0002836g0010	black
Nitab4.5_0001554g0060	red
Nitab4.5_0000084g0480	blue
Nitab4.5_0006013g0010	turquoise
Nitab4.5_0007773g0020	blue
Nitab4.5_0001340g0010	brown
Nitab4.5_0001030g0130	turquoise
Nitab4.5_0000718g0310	turquoise
Nitab4.5_0005154g0040	turquoise
Nitab4.5_0002898g0020	yellow
Nitab4.5_0002107g0030	turquoise
Nitab4.5_0004478g0020	blue
Nitab4.5_0009197g0010	yellow
Nitab4.5_0005622g0060	black
Nitab4.5_0006410g0010	yellow
Nitab4.5_0000085g0060	brown
Nitab4.5_0006064g0010	blue
Nitab4.5_0006295g0010	magenta
Nitab4.5_0006885g0020	red
Nitab4.5_0002548g0020	brown
Nitab4.5_0000141g0320	blue
Nitab4.5_0000707g0270	yellow
Nitab4.5_0000297g0040	turquoise
Nitab4.5_0003089g0010	brown
Nitab4.5_0006142g0050	brown
Nitab4.5_0004479g0050	brown
Nitab4.5_0001833g0040	turquoise
Nitab4.5_0005958g0010	green
Nitab4.5_0003250g0010	turquoise
Nitab4.5_0010411g0020	yellow
Nitab4.5_0010998g0040	blue
Nitab4.5_0000753g0170	cyan
Nitab4.5_0001764g0110	brown
Nitab4.5_0002157g0010	brown
Nitab4.5_0000827g0050	blue
Nitab4.5_0002788g0080	brown
Nitab4.5_0001456g0040	blue
Nitab4.5_0007628g0020	turquoise
Nitab4.5_0004479g0080	blue
Nitab4.5_0000612g0140	green
Nitab4.5_0005428g0020	yellow
Nitab4.5_0005169g0050	green
Nitab4.5_0000036g0240	yellow
Nitab4.5_0008954g0010	blue
Nitab4.5_0001289g0140	blue
Nitab4.5_0005461g0020	turquoise
Nitab4.5_0004057g0040	turquoise
Nitab4.5_0013178g0010	green
Nitab4.5_0004700g0030	blue
Nitab4.5_0004777g0040	turquoise
Nitab4.5_0001084g0040	brown
Nitab4.5_0000026g0440	turquoise
Nitab4.5_0000233g0080	yellow
Nitab4.5_0000740g0070	brown
Nitab4.5_0003732g0030	green
Nitab4.5_0000560g0170	brown
Nitab4.5_0003330g0050	brown
Nitab4.5_0000468g0270	blue
Nitab4.5_0002103g0080	blue
Nitab4.5_0009770g0020	yellow
Nitab4.5_0000514g0010	yellow
Nitab4.5_0001499g0090	green
Nitab4.5_0000919g0050	yellow
Nitab4.5_0000227g0260	red
Nitab4.5_0012293g0010	turquoise
Nitab4.5_0002842g0120	yellow
Nitab4.5_0002156g0070	blue
Nitab4.5_0007324g0050	blue
Nitab4.5_0000006g0380	turquoise
Nitab4.5_0000231g0490	brown
Nitab4.5_0001932g0010	blue
Nitab4.5_0001577g0030	blue
Nitab4.5_0000218g0070	brown
Nitab4.5_0001876g0060	yellow
Nitab4.5_0008062g0030	yellow
Nitab4.5_0000187g0240	turquoise
Nitab4.5_0003063g0060	blue
Nitab4.5_0001988g0020	yellow
Nitab4.5_0000529g0160	turquoise
Nitab4.5_0004301g0040	green
Nitab4.5_0001146g0190	red
Nitab4.5_0005860g0020	yellow
Nitab4.5_0004053g0090	turquoise
Nitab4.5_0006142g0010	magenta
Nitab4.5_0002826g0100	red
Nitab4.5_0000078g0350	yellow
Nitab4.5_0004661g0080	pink
Nitab4.5_0004579g0020	brown
Nitab4.5_0002998g0040	brown
Nitab4.5_0000453g0170	green
Nitab4.5_0007370g0010	blue
Nitab4.5_0000266g0110	red
Nitab4.5_0000108g0120	blue
Nitab4.5_0000428g0070	brown
Nitab4.5_0000106g0060	yellow
Nitab4.5_0000291g0060	turquoise
Nitab4.5_0011898g0020	turquoise
Nitab4.5_0004857g0010	brown
Nitab4.5_0000650g0010	magenta
Nitab4.5_0003254g0040	green
Nitab4.5_0002238g0080	green
Nitab4.5_0001816g0140	blue
Nitab4.5_0008809g0040	blue
Nitab4.5_0022754g0010	turquoise
Nitab4.5_0001363g0010	brown
Nitab4.5_0004702g0010	yellow
Nitab4.5_0001583g0110	turquoise
Nitab4.5_0003495g0020	brown
Nitab4.5_0004170g0030	black
Nitab4.5_0000129g0480	black
Nitab4.5_0001160g0090	blue
Nitab4.5_0001428g0080	brown
Nitab4.5_0000203g0040	brown
Nitab4.5_0003913g0070	turquoise
Nitab4.5_0000410g0400	brown
Nitab4.5_0006601g0010	greenyellow
Nitab4.5_0003207g0090	yellow
Nitab4.5_0006933g0030	red
Nitab4.5_0000653g0070	brown
Nitab4.5_0005535g0030	brown
Nitab4.5_0000043g0160	turquoise
Nitab4.5_0001591g0240	turquoise
Nitab4.5_0007798g0020	yellow
Nitab4.5_0009079g0010	brown
Nitab4.5_0005786g0030	yellow
Nitab4.5_0000659g0050	purple
Nitab4.5_0003365g0050	brown
Nitab4.5_0007745g0040	brown
Nitab4.5_0001521g0010	brown
Nitab4.5_0006276g0010	brown
Nitab4.5_0000500g0320	yellow
Nitab4.5_0001346g0020	magenta
Nitab4.5_0009577g0040	yellow
Nitab4.5_0006769g0070	blue
Nitab4.5_0007650g0010	blue
Nitab4.5_0004161g0010	tan
Nitab4.5_0001561g0120	red
Nitab4.5_0007647g0010	green
Nitab4.5_0000163g0260	brown
Nitab4.5_0000283g0350	red
Nitab4.5_0006215g0020	pink
Nitab4.5_0001603g0110	yellow
Nitab4.5_0000446g0160	turquoise
Nitab4.5_0000258g0230	brown
Nitab4.5_0000214g0090	yellow
Nitab4.5_0000142g0080	pink
Nitab4.5_0013228g0010	blue
Nitab4.5_0001567g0160	blue
Nitab4.5_0000798g0060	brown
Nitab4.5_0004905g0010	yellow
Nitab4.5_0000283g0400	turquoise
Nitab4.5_0000418g0050	brown
Nitab4.5_0002607g0070	turquoise
Nitab4.5_0004781g0060	yellow
Nitab4.5_0000247g0020	brown
Nitab4.5_0007693g0030	red
Nitab4.5_0010090g0020	purple
Nitab4.5_0000013g0350	red
Nitab4.5_0000784g0030	magenta
Nitab4.5_0000795g0090	green
Nitab4.5_0005215g0050	turquoise
Nitab4.5_0000407g0040	red
Nitab4.5_0000416g0180	magenta
Nitab4.5_0001800g0150	blue
Nitab4.5_0002609g0010	green
Nitab4.5_0000379g0030	green
Nitab4.5_0000159g0130	blue
Nitab4.5_0000219g0110	green
Nitab4.5_0012156g0020	red
Nitab4.5_0006805g0020	blue
Nitab4.5_0000165g0030	blue
Nitab4.5_0001832g0090	brown
Nitab4.5_0004738g0010	green
Nitab4.5_0001483g0010	yellow
Nitab4.5_0007970g0020	turquoise
Nitab4.5_0006113g0020	blue
Nitab4.5_0000802g0150	magenta
Nitab4.5_0010972g0020	brown
Nitab4.5_0006972g0010	turquoise
Nitab4.5_0000472g0270	blue
Nitab4.5_0002503g0010	yellow
Nitab4.5_0000283g0430	turquoise
Nitab4.5_0000527g0130	turquoise
Nitab4.5_0000252g0120	magenta
Nitab4.5_0005330g0040	green
Nitab4.5_0002456g0130	yellow
Nitab4.5_0001279g0030	yellow
Nitab4.5_0001298g0030	yellow
Nitab4.5_0022112g0010	blue
Nitab4.5_0002522g0080	black
Nitab4.5_0000271g0340	red
Nitab4.5_0000912g0240	purple
Nitab4.5_0005314g0020	green
Nitab4.5_0000935g0060	brown
Nitab4.5_0005519g0060	pink
Nitab4.5_0003880g0010	brown
Nitab4.5_0006332g0050	blue
Nitab4.5_0001365g0050	yellow
Nitab4.5_0000093g0210	brown
Nitab4.5_0001614g0070	turquoise
Nitab4.5_0000031g0070	blue
Nitab4.5_0005793g0020	brown
Nitab4.5_0005761g0120	brown
Nitab4.5_0002765g0030	red
Nitab4.5_0000485g0050	green
Nitab4.5_0008141g0040	brown
Nitab4.5_0010819g0010	yellow
Nitab4.5_0007523g0020	green
Nitab4.5_0008047g0010	brown
Nitab4.5_0001551g0080	brown
Nitab4.5_0006933g0010	green
Nitab4.5_0005875g0010	pink
Nitab4.5_0001352g0030	yellow
Nitab4.5_0001509g0050	red
Nitab4.5_0002212g0010	turquoise
Nitab4.5_0000307g0270	blue
Nitab4.5_0005785g0030	pink
Nitab4.5_0000962g0090	turquoise
Nitab4.5_0003559g0010	yellow
Nitab4.5_0003747g0010	green
Nitab4.5_0001320g0150	brown
Nitab4.5_0007338g0020	blue
Nitab4.5_0004339g0080	brown
Nitab4.5_0001555g0010	turquoise
Nitab4.5_0003194g0080	greenyellow
Nitab4.5_0000499g0110	turquoise
Nitab4.5_0002244g0130	turquoise
Nitab4.5_0000695g0060	brown
Nitab4.5_0006465g0030	blue
Nitab4.5_0004433g0040	yellow
Nitab4.5_0000682g0070	brown
Nitab4.5_0004612g0070	blue
Nitab4.5_0000100g0030	turquoise
Nitab4.5_0004028g0020	yellow
Nitab4.5_0005402g0020	brown
Nitab4.5_0001113g0010	yellow
Nitab4.5_0002307g0030	blue
Nitab4.5_0000052g0070	turquoise
Nitab4.5_0006891g0020	brown
Nitab4.5_0000915g0010	green
Nitab4.5_0004479g0090	brown
Nitab4.5_0002020g0030	green
Nitab4.5_0009066g0010	yellow
Nitab4.5_0005059g0050	brown
Nitab4.5_0002160g0060	pink
Nitab4.5_0000652g0100	pink
Nitab4.5_0002275g0030	turquoise
Nitab4.5_0002150g0030	turquoise
Nitab4.5_0002957g0010	turquoise
Nitab4.5_0005129g0020	yellow
Nitab4.5_0002160g0140	turquoise
Nitab4.5_0000879g0010	yellow
Nitab4.5_0004168g0110	green
Nitab4.5_0005457g0010	blue
Nitab4.5_0000118g0080	turquoise
Nitab4.5_0006180g0090	yellow
Nitab4.5_0003364g0070	blue
Nitab4.5_0000529g0010	yellow
Nitab4.5_0000202g0190	blue
Nitab4.5_0000185g0230	turquoise
Nitab4.5_0001101g0080	black
Nitab4.5_0003265g0140	brown
Nitab4.5_0000020g0050	green
Nitab4.5_0003970g0060	pink
Nitab4.5_0025339g0010	blue
Nitab4.5_0004409g0040	blue
Nitab4.5_0001298g0020	blue
Nitab4.5_0001727g0060	yellow
Nitab4.5_0004916g0010	turquoise
Nitab4.5_0008345g0020	blue
Nitab4.5_0007140g0010	yellow
Nitab4.5_0000129g0340	blue
Nitab4.5_0000315g0070	blue
Nitab4.5_0000902g0020	blue
Nitab4.5_0000165g0100	blue
Nitab4.5_0003333g0010	turquoise
Nitab4.5_0009908g0020	green
Nitab4.5_0000396g0050	yellow
Nitab4.5_0011507g0010	brown
Nitab4.5_0000160g0110	purple
Nitab4.5_0000611g0280	blue
Nitab4.5_0001063g0010	turquoise
Nitab4.5_0002911g0010	turquoise
Nitab4.5_0001323g0140	green
Nitab4.5_0003759g0050	brown
Nitab4.5_0003280g0070	brown
Nitab4.5_0003304g0030	green
Nitab4.5_0001567g0010	green
Nitab4.5_0010275g0020	green
Nitab4.5_0007136g0010	pink
Nitab4.5_0004986g0040	blue
Nitab4.5_0001635g0010	yellow
Nitab4.5_0000269g0160	brown
Nitab4.5_0003906g0050	turquoise
Nitab4.5_0000027g0390	magenta
Nitab4.5_0000057g0150	turquoise
Nitab4.5_0009198g0010	yellow
Nitab4.5_0004005g0030	yellow
Nitab4.5_0001105g0070	yellow
Nitab4.5_0004980g0010	brown
Nitab4.5_0002353g0060	yellow
Nitab4.5_0011481g0010	yellow
Nitab4.5_0001339g0150	green
Nitab4.5_0000338g0010	green
Nitab4.5_0003970g0040	blue
Nitab4.5_0001184g0010	green
Nitab4.5_0000381g0010	magenta
Nitab4.5_0000222g0260	turquoise
Nitab4.5_0011615g0010	brown
Nitab4.5_0008962g0050	pink
Nitab4.5_0001765g0050	blue
Nitab4.5_0000376g0070	brown
Nitab4.5_0002546g0050	yellow
Nitab4.5_0004234g0090	brown
Nitab4.5_0000991g0160	green
Nitab4.5_0000005g0510	brown
Nitab4.5_0001258g0020	blue
Nitab4.5_0005609g0040	turquoise
Nitab4.5_0001591g0050	green
Nitab4.5_0000753g0180	blue
Nitab4.5_0010690g0020	brown
Nitab4.5_0000051g0240	turquoise
Nitab4.5_0004234g0030	red
Nitab4.5_0000416g0080	turquoise
Nitab4.5_0003837g0020	pink
Nitab4.5_0000545g0050	turquoise
Nitab4.5_0000917g0090	green
Nitab4.5_0000110g0030	magenta
Nitab4.5_0001025g0010	blue
Nitab4.5_0004618g0020	blue
Nitab4.5_0003437g0020	yellow
Nitab4.5_0002337g0100	yellow
Nitab4.5_0001736g0010	yellow
Nitab4.5_0004599g0030	turquoise
Nitab4.5_0001568g0050	turquoise
Nitab4.5_0025536g0010	cyan
Nitab4.5_0002716g0040	yellow
Nitab4.5_0000434g0070	blue
Nitab4.5_0007310g0030	pink
Nitab4.5_0001093g0040	green
Nitab4.5_0007718g0020	yellow
Nitab4.5_0001335g0020	turquoise
Nitab4.5_0000267g0070	blue
Nitab4.5_0000363g0130	blue
Nitab4.5_0008487g0020	magenta
Nitab4.5_0000559g0290	turquoise
Nitab4.5_0014925g0010	yellow
Nitab4.5_0005567g0020	black
Nitab4.5_0006318g0080	blue
Nitab4.5_0002031g0100	blue
Nitab4.5_0000658g0080	turquoise
Nitab4.5_0000105g0300	green
Nitab4.5_0000619g0010	red
Nitab4.5_0005269g0010	turquoise
Nitab4.5_0006267g0010	yellow
Nitab4.5_0012295g0010	yellow
Nitab4.5_0000907g0040	green
Nitab4.5_0000525g0100	blue
Nitab4.5_0000042g0040	brown
Nitab4.5_0001663g0200	turquoise
Nitab4.5_0001097g0090	yellow
Nitab4.5_0002515g0020	brown
Nitab4.5_0000457g0410	green
Nitab4.5_0005278g0010	blue
Nitab4.5_0007065g0030	blue
Nitab4.5_0000178g0190	brown
Nitab4.5_0009733g0010	turquoise
Nitab4.5_0002941g0010	brown
Nitab4.5_0001304g0050	blue
Nitab4.5_0007126g0030	magenta
Nitab4.5_0027240g0010	turquoise
Nitab4.5_0000354g0160	yellow
Nitab4.5_0003229g0090	turquoise
Nitab4.5_0000343g0400	blue
Nitab4.5_0001409g0250	red
Nitab4.5_0000136g0210	brown
Nitab4.5_0000764g0040	turquoise
Nitab4.5_0003699g0050	green
Nitab4.5_0002947g0030	brown
Nitab4.5_0000381g0370	blue
Nitab4.5_0001244g0080	green
Nitab4.5_0000797g0030	green
Nitab4.5_0000050g0150	yellow
Nitab4.5_0000092g0030	turquoise
Nitab4.5_0005156g0010	blue
Nitab4.5_0002193g0020	green
Nitab4.5_0003155g0020	yellow
Nitab4.5_0006595g0020	green
Nitab4.5_0004334g0040	brown
Nitab4.5_0000307g0110	brown
Nitab4.5_0013636g0010	turquoise
Nitab4.5_0002230g0010	pink
Nitab4.5_0001175g0150	blue
Nitab4.5_0000319g0290	magenta
Nitab4.5_0001495g0120	turquoise
Nitab4.5_0007452g0020	yellow
Nitab4.5_0005537g0040	brown
Nitab4.5_0007929g0050	green
Nitab4.5_0000367g0090	yellow
Nitab4.5_0003750g0050	red
Nitab4.5_0007869g0010	black
Nitab4.5_0000143g0260	magenta
Nitab4.5_0003199g0010	blue
Nitab4.5_0000271g0090	red
Nitab4.5_0001076g0110	yellow
Nitab4.5_0007990g0060	purple
Nitab4.5_0000159g0190	black
Nitab4.5_0001267g0160	blue
Nitab4.5_0003889g0040	brown
Nitab4.5_0001146g0090	blue
Nitab4.5_0000443g0010	brown
Nitab4.5_0004839g0020	blue
Nitab4.5_0002558g0010	turquoise
Nitab4.5_0002016g0120	turquoise
Nitab4.5_0000241g0160	brown
Nitab4.5_0002577g0080	turquoise
Nitab4.5_0005488g0010	brown
Nitab4.5_0000068g0140	green
Nitab4.5_0009564g0010	blue
Nitab4.5_0000005g0290	turquoise
Nitab4.5_0009612g0030	green
Nitab4.5_0002978g0140	brown
Nitab4.5_0000974g0010	black
Nitab4.5_0010061g0010	brown
Nitab4.5_0005167g0040	turquoise
Nitab4.5_0001649g0020	turquoise
Nitab4.5_0000428g0190	blue
Nitab4.5_0000280g0150	yellow
Nitab4.5_0000610g0150	blue
Nitab4.5_0000051g0210	red
Nitab4.5_0005183g0050	blue
Nitab4.5_0001176g0070	turquoise
Nitab4.5_0012748g0010	yellow
Nitab4.5_0000872g0020	brown
Nitab4.5_0000132g0200	brown
Nitab4.5_0007985g0050	blue
Nitab4.5_0010768g0030	yellow
Nitab4.5_0003712g0020	blue
Nitab4.5_0000169g0200	brown
Nitab4.5_0002709g0020	turquoise
Nitab4.5_0003205g0040	yellow
Nitab4.5_0001044g0070	brown
Nitab4.5_0001072g0050	yellow
Nitab4.5_0003379g0050	purple
Nitab4.5_0001112g0010	tan
Nitab4.5_0002050g0110	red
Nitab4.5_0002165g0070	green
Nitab4.5_0000031g0350	pink
Nitab4.5_0000015g0220	pink
Nitab4.5_0000208g0320	brown
Nitab4.5_0004088g0040	brown
Nitab4.5_0003066g0040	brown
Nitab4.5_0007821g0040	blue
Nitab4.5_0000642g0160	yellow
Nitab4.5_0005330g0050	turquoise
Nitab4.5_0003016g0040	magenta
Nitab4.5_0000287g0270	blue
Nitab4.5_0002411g0030	yellow
Nitab4.5_0001579g0120	blue
Nitab4.5_0008169g0010	turquoise
Nitab4.5_0003882g0010	greenyellow
Nitab4.5_0001579g0040	purple
Nitab4.5_0006235g0010	turquoise
Nitab4.5_0003324g0120	black
Nitab4.5_0000193g0020	brown
Nitab4.5_0004576g0060	blue
Nitab4.5_0004432g0010	brown
Nitab4.5_0007679g0010	yellow
Nitab4.5_0010260g0010	brown
Nitab4.5_0000472g0190	yellow
Nitab4.5_0006977g0020	turquoise
Nitab4.5_0003618g0090	turquoise
Nitab4.5_0018899g0010	blue
Nitab4.5_0001413g0050	yellow
Nitab4.5_0001049g0090	brown
Nitab4.5_0001547g0040	greenyellow
Nitab4.5_0004211g0010	red
Nitab4.5_0006002g0020	pink
Nitab4.5_0009558g0030	turquoise
Nitab4.5_0010687g0010	green
Nitab4.5_0005860g0030	yellow
Nitab4.5_0000699g0100	green
Nitab4.5_0004600g0020	blue
Nitab4.5_0000586g0020	red
Nitab4.5_0002841g0010	turquoise
Nitab4.5_0000044g0100	yellow
Nitab4.5_0003431g0030	yellow
Nitab4.5_0020296g0010	pink
Nitab4.5_0003950g0030	brown
Nitab4.5_0000073g0280	brown
Nitab4.5_0004905g0020	magenta
Nitab4.5_0000062g0010	black
Nitab4.5_0002470g0040	blue
Nitab4.5_0002002g0050	red
Nitab4.5_0002026g0110	green
Nitab4.5_0000115g0070	brown
Nitab4.5_0000960g0120	yellow
Nitab4.5_0001514g0060	turquoise
Nitab4.5_0000595g0110	brown
Nitab4.5_0011041g0020	turquoise
Nitab4.5_0001599g0140	blue
Nitab4.5_0005320g0030	green
Nitab4.5_0010874g0010	brown
Nitab4.5_0000833g0080	brown
Nitab4.5_0003819g0020	brown
Nitab4.5_0002915g0030	blue
Nitab4.5_0001997g0120	turquoise
Nitab4.5_0002072g0020	brown
Nitab4.5_0001905g0020	brown
Nitab4.5_0000207g0190	salmon
Nitab4.5_0001433g0010	blue
Nitab4.5_0004816g0120	blue
Nitab4.5_0003384g0040	blue
Nitab4.5_0000202g0080	brown
Nitab4.5_0028488g0010	black
Nitab4.5_0001351g0050	yellow
Nitab4.5_0000198g0090	black
Nitab4.5_0002501g0010	turquoise
Nitab4.5_0004270g0020	brown
Nitab4.5_0002138g0100	red
Nitab4.5_0009607g0020	red
Nitab4.5_0000837g0100	brown
Nitab4.5_0001775g0100	blue
Nitab4.5_0000634g0170	brown
Nitab4.5_0011381g0050	yellow
Nitab4.5_0000543g0200	turquoise
Nitab4.5_0001793g0100	red
Nitab4.5_0003774g0070	turquoise
Nitab4.5_0000912g0070	red
Nitab4.5_0003217g0050	pink
Nitab4.5_0000342g0190	blue
Nitab4.5_0000105g0360	red
Nitab4.5_0000956g0170	green
Nitab4.5_0000839g0150	turquoise
Nitab4.5_0001616g0090	brown
Nitab4.5_0007955g0010	green
Nitab4.5_0000418g0030	turquoise
Nitab4.5_0000357g0270	brown
Nitab4.5_0011157g0010	blue
Nitab4.5_0001701g0210	red
Nitab4.5_0007426g0010	blue
Nitab4.5_0002901g0080	turquoise
Nitab4.5_0000188g0100	blue
Nitab4.5_0002042g0060	yellow
Nitab4.5_0000096g0280	green
Nitab4.5_0002198g0060	yellow
Nitab4.5_0008198g0010	green
Nitab4.5_0000399g0030	yellow
Nitab4.5_0003722g0010	red
Nitab4.5_0010756g0020	turquoise
Nitab4.5_0003594g0020	blue
Nitab4.5_0006562g0020	green
Nitab4.5_0003764g0030	blue
Nitab4.5_0005334g0030	green
Nitab4.5_0001706g0070	blue
Nitab4.5_0010825g0010	brown
Nitab4.5_0000761g0050	blue
Nitab4.5_0000477g0160	blue
Nitab4.5_0002568g0040	yellow
Nitab4.5_0004821g0030	yellow
Nitab4.5_0002288g0060	red
Nitab4.5_0002567g0110	red
Nitab4.5_0002269g0030	red
Nitab4.5_0010112g0030	brown
Nitab4.5_0003039g0080	turquoise
Nitab4.5_0001468g0060	blue
Nitab4.5_0003658g0090	black
Nitab4.5_0001456g0060	yellow
Nitab4.5_0002411g0060	yellow
Nitab4.5_0002331g0060	green
Nitab4.5_0000860g0130	turquoise
Nitab4.5_0009394g0010	black
Nitab4.5_0000760g0090	yellow
Nitab4.5_0002396g0020	blue
Nitab4.5_0007401g0030	yellow
Nitab4.5_0001538g0080	brown
Nitab4.5_0002809g0030	turquoise
Nitab4.5_0000912g0180	turquoise
Nitab4.5_0000283g0140	blue
Nitab4.5_0003208g0020	blue
Nitab4.5_0004912g0010	turquoise
Nitab4.5_0003473g0020	turquoise
Nitab4.5_0002129g0130	brown
Nitab4.5_0000694g0070	black
Nitab4.5_0000586g0010	yellow
Nitab4.5_0000573g0030	magenta
Nitab4.5_0000539g0030	blue
Nitab4.5_0000525g0240	turquoise
Nitab4.5_0002946g0040	red
Nitab4.5_0001110g0100	brown
Nitab4.5_0010357g0020	purple
Nitab4.5_0009323g0010	pink
Nitab4.5_0018760g0010	blue
Nitab4.5_0007765g0010	green
Nitab4.5_0004721g0030	yellow
Nitab4.5_0009491g0030	blue
Nitab4.5_0000072g0510	pink
Nitab4.5_0001283g0050	green
Nitab4.5_0009134g0010	brown
Nitab4.5_0004611g0010	yellow
Nitab4.5_0005031g0010	blue
Nitab4.5_0009193g0010	brown
Nitab4.5_0006894g0010	turquoise
Nitab4.5_0006885g0010	brown
Nitab4.5_0007062g0030	green
Nitab4.5_0001733g0010	blue
Nitab4.5_0002197g0030	blue
Nitab4.5_0001842g0020	magenta
Nitab4.5_0000193g0010	brown
Nitab4.5_0011678g0010	brown
Nitab4.5_0000207g0270	yellow
Nitab4.5_0004268g0030	brown
[truncated: 27,478 more rows]
