# Supplementary material for: Investigating nicotine pathway-related long non-coding RNAs in tobacco
Source: Front Genet. 2023 Jan 19;13:1102183. doi: 10.3389/fgene.2022.1102183 (PMC9892058; doi:10.3389/fgene.2022.1102183)
Supplement: Supplementary file 4 [file DataSheet1.ZIP]

Archive with 1 entries (1 files):
- Table S8.txt
