# Supplementary material for: Investigating nicotine pathway-related long non-coding RNAs in tobacco
Source: Front Genet. 2023 Jan 19;13:1102183. doi: 10.3389/fgene.2022.1102183 (PMC9892058; doi:10.3389/fgene.2022.1102183)
Supplement: Supplementary file 4 [file DataSheet1.ZIP › Table S8.txt]

Table S8: Information for lncRNAs and their trans-targets with a PCC cutoff of 0.9.
lincRNA	Coding_gene	PCC_value
MSTRG.101073	Nitab4.5_0003598g0090	0.9039
MSTRG.108196	Nitab4.5_0003598g0090	0.9032
MSTRG.116257	Nitab4.5_0003598g0090	0.9042
MSTRG.118892	Nitab4.5_0003598g0090	0.9347
MSTRG.118893	Nitab4.5_0003598g0090	0.9498
MSTRG.123004	Nitab4.5_0003598g0090	0.9076
MSTRG.128413	Nitab4.5_0003598g0090	0.9099
MSTRG.128871	Nitab4.5_0003598g0090	0.908
MSTRG.13977	Nitab4.5_0003598g0090	0.9028
MSTRG.153808	Nitab4.5_0003598g0090	0.9386
MSTRG.155681	Nitab4.5_0003598g0090	0.926
MSTRG.166475	Nitab4.5_0003598g0090	0.9308
MSTRG.167077	Nitab4.5_0003598g0090	0.9037
MSTRG.185514	Nitab4.5_0003598g0090	0.9258
MSTRG.187761	Nitab4.5_0003598g0090	0.9131
MSTRG.218419	Nitab4.5_0003598g0090	0.929
MSTRG.232516	Nitab4.5_0003598g0090	0.9029
MSTRG.234522	Nitab4.5_0003598g0090	0.9306
MSTRG.256351	Nitab4.5_0003598g0090	0.9438
MSTRG.37848	Nitab4.5_0003598g0090	0.9089
MSTRG.37849	Nitab4.5_0003598g0090	0.917
MSTRG.37912	Nitab4.5_0003598g0090	0.9138
MSTRG.45439	Nitab4.5_0003598g0090	0.9295
MSTRG.45600	Nitab4.5_0003598g0090	0.9035
MSTRG.55770	Nitab4.5_0003598g0090	0.9034
MSTRG.58600	Nitab4.5_0003598g0090	0.9095
MSTRG.64646	Nitab4.5_0003598g0090	0.9284
MSTRG.70856	Nitab4.5_0003598g0090	0.9442
MSTRG.76471	Nitab4.5_0003598g0090	0.9503
MSTRG.81405	Nitab4.5_0003598g0090	0.932
MSTRG.91026	Nitab4.5_0003598g0090	0.9067
MSTRG.126158	Nitab4.5_0001361g0240	0.9042
MSTRG.1799	Nitab4.5_0001361g0240	0.9268
MSTRG.194704	Nitab4.5_0001361g0240	0.9093
MSTRG.32526	Nitab4.5_0001361g0240	0.9079
MSTRG.70883	Nitab4.5_0001361g0240	0.9028
MSTRG.101540	Nitab4.5_0006661g0020	0.913
MSTRG.102598	Nitab4.5_0006661g0020	0.9083
MSTRG.104264	Nitab4.5_0006661g0020	0.9088
MSTRG.104761	Nitab4.5_0006661g0020	0.9275
MSTRG.105849	Nitab4.5_0006661g0020	0.9124
MSTRG.106130	Nitab4.5_0006661g0020	0.9245
MSTRG.106777	Nitab4.5_0006661g0020	0.9146
MSTRG.107335	Nitab4.5_0006661g0020	0.9159
MSTRG.109740	Nitab4.5_0006661g0020	0.9011
MSTRG.110883	Nitab4.5_0006661g0020	0.9125
MSTRG.110967	Nitab4.5_0006661g0020	0.9213
MSTRG.112798	Nitab4.5_0006661g0020	0.9303
MSTRG.113984	Nitab4.5_0006661g0020	0.9247
MSTRG.114869	Nitab4.5_0006661g0020	0.9311
MSTRG.116289	Nitab4.5_0006661g0020	0.9018
MSTRG.117741	Nitab4.5_0006661g0020	0.9167
MSTRG.119160	Nitab4.5_0006661g0020	0.9051
MSTRG.127144	Nitab4.5_0006661g0020	0.9324
MSTRG.128874	Nitab4.5_0006661g0020	0.9024
MSTRG.129758	Nitab4.5_0006661g0020	0.9167
MSTRG.130318	Nitab4.5_0006661g0020	0.901
MSTRG.130360	Nitab4.5_0006661g0020	0.9143
MSTRG.131094	Nitab4.5_0006661g0020	0.9182
MSTRG.131790	Nitab4.5_0006661g0020	0.9086
MSTRG.133894	Nitab4.5_0006661g0020	0.909
MSTRG.134830	Nitab4.5_0006661g0020	0.9141
MSTRG.136385	Nitab4.5_0006661g0020	0.9012
MSTRG.137055	Nitab4.5_0006661g0020	0.9129
MSTRG.137428	Nitab4.5_0006661g0020	0.9057
MSTRG.138296	Nitab4.5_0006661g0020	0.9006
MSTRG.138740	Nitab4.5_0006661g0020	0.9228
MSTRG.140436	Nitab4.5_0006661g0020	0.916
MSTRG.140482	Nitab4.5_0006661g0020	0.9168
MSTRG.141371	Nitab4.5_0006661g0020	0.9336
MSTRG.142035	Nitab4.5_0006661g0020	0.9078
MSTRG.142052	Nitab4.5_0006661g0020	0.9197
MSTRG.142290	Nitab4.5_0006661g0020	0.9316
MSTRG.146223	Nitab4.5_0006661g0020	0.9063
MSTRG.14826	Nitab4.5_0006661g0020	0.9041
MSTRG.148490	Nitab4.5_0006661g0020	0.9045
MSTRG.149953	Nitab4.5_0006661g0020	0.9032
MSTRG.150973	Nitab4.5_0006661g0020	0.9218
MSTRG.151309	Nitab4.5_0006661g0020	0.9162
MSTRG.151403	Nitab4.5_0006661g0020	0.9009
MSTRG.152251	Nitab4.5_0006661g0020	0.9037
MSTRG.152639	Nitab4.5_0006661g0020	0.9186
MSTRG.153794	Nitab4.5_0006661g0020	0.903
MSTRG.153984	Nitab4.5_0006661g0020	0.9078
MSTRG.154564	Nitab4.5_0006661g0020	0.9024
MSTRG.158504	Nitab4.5_0006661g0020	0.9173
MSTRG.159233	Nitab4.5_0006661g0020	0.9349
MSTRG.159353	Nitab4.5_0006661g0020	0.9393
MSTRG.161492	Nitab4.5_0006661g0020	0.9004
MSTRG.161816	Nitab4.5_0006661g0020	0.9227
MSTRG.162664	Nitab4.5_0006661g0020	0.9163
MSTRG.162707	Nitab4.5_0006661g0020	0.9172
MSTRG.163155	Nitab4.5_0006661g0020	0.9118
MSTRG.163938	Nitab4.5_0006661g0020	0.9256
MSTRG.164332	Nitab4.5_0006661g0020	0.9385
MSTRG.166774	Nitab4.5_0006661g0020	0.9228
MSTRG.16816	Nitab4.5_0006661g0020	0.9049
MSTRG.168599	Nitab4.5_0006661g0020	0.9224
MSTRG.168643	Nitab4.5_0006661g0020	0.9075
MSTRG.169348	Nitab4.5_0006661g0020	0.9058
MSTRG.171411	Nitab4.5_0006661g0020	0.9093
MSTRG.171588	Nitab4.5_0006661g0020	0.932
MSTRG.175449	Nitab4.5_0006661g0020	0.9004
MSTRG.177358	Nitab4.5_0006661g0020	0.924
MSTRG.179908	Nitab4.5_0006661g0020	0.9101
MSTRG.180658	Nitab4.5_0006661g0020	0.9047
MSTRG.182111	Nitab4.5_0006661g0020	0.9158
MSTRG.18248	Nitab4.5_0006661g0020	0.9001
MSTRG.189299	Nitab4.5_0006661g0020	0.9172
MSTRG.194269	Nitab4.5_0006661g0020	0.902
MSTRG.196719	Nitab4.5_0006661g0020	0.9087
MSTRG.197776	Nitab4.5_0006661g0020	0.9263
MSTRG.198032	Nitab4.5_0006661g0020	0.9024
MSTRG.198624	Nitab4.5_0006661g0020	0.9072
MSTRG.198818	Nitab4.5_0006661g0020	0.9186
MSTRG.207379	Nitab4.5_0006661g0020	0.9095
MSTRG.211933	Nitab4.5_0006661g0020	0.9027
MSTRG.212086	Nitab4.5_0006661g0020	0.9067
MSTRG.221494	Nitab4.5_0006661g0020	0.9282
MSTRG.221623	Nitab4.5_0006661g0020	0.9011
MSTRG.237564	Nitab4.5_0006661g0020	0.9021
MSTRG.23990	Nitab4.5_0006661g0020	0.9002
MSTRG.24082	Nitab4.5_0006661g0020	0.9109
MSTRG.242072	Nitab4.5_0006661g0020	0.9119
MSTRG.244745	Nitab4.5_0006661g0020	0.9235
MSTRG.245724	Nitab4.5_0006661g0020	0.9297
MSTRG.248533	Nitab4.5_0006661g0020	0.9227
MSTRG.255916	Nitab4.5_0006661g0020	0.9336
MSTRG.262905	Nitab4.5_0006661g0020	0.9318
MSTRG.2874	Nitab4.5_0006661g0020	0.9201
MSTRG.29918	Nitab4.5_0006661g0020	0.9023
MSTRG.31884	Nitab4.5_0006661g0020	0.9131
MSTRG.32130	Nitab4.5_0006661g0020	0.921
MSTRG.32902	Nitab4.5_0006661g0020	0.9327
MSTRG.33583	Nitab4.5_0006661g0020	0.9471
MSTRG.37991	Nitab4.5_0006661g0020	0.9045
MSTRG.38774	Nitab4.5_0006661g0020	0.9229
MSTRG.38814	Nitab4.5_0006661g0020	0.9209
MSTRG.38952	Nitab4.5_0006661g0020	0.9207
MSTRG.39723	Nitab4.5_0006661g0020	0.9116
MSTRG.40074	Nitab4.5_0006661g0020	0.9233
MSTRG.4039	Nitab4.5_0006661g0020	0.9232
MSTRG.41768	Nitab4.5_0006661g0020	0.923
MSTRG.42178	Nitab4.5_0006661g0020	0.9441
MSTRG.42714	Nitab4.5_0006661g0020	0.9259
MSTRG.42715	Nitab4.5_0006661g0020	0.9228
MSTRG.43537	Nitab4.5_0006661g0020	0.9164
MSTRG.44553	Nitab4.5_0006661g0020	0.903
MSTRG.45144	Nitab4.5_0006661g0020	0.935
MSTRG.45278	Nitab4.5_0006661g0020	0.9087
MSTRG.45421	Nitab4.5_0006661g0020	0.9137
MSTRG.46052	Nitab4.5_0006661g0020	0.9039
MSTRG.46886	Nitab4.5_0006661g0020	0.908
MSTRG.47267	Nitab4.5_0006661g0020	0.9125
MSTRG.47433	Nitab4.5_0006661g0020	0.9102
MSTRG.4935	Nitab4.5_0006661g0020	0.9168
MSTRG.51670	Nitab4.5_0006661g0020	0.9104
MSTRG.52202	Nitab4.5_0006661g0020	0.9087
MSTRG.5325	Nitab4.5_0006661g0020	0.9118
MSTRG.53368	Nitab4.5_0006661g0020	0.9103
MSTRG.53438	Nitab4.5_0006661g0020	0.9021
MSTRG.53976	Nitab4.5_0006661g0020	0.9178
MSTRG.55386	Nitab4.5_0006661g0020	0.9185
MSTRG.58780	Nitab4.5_0006661g0020	0.9195
MSTRG.61112	Nitab4.5_0006661g0020	0.912
MSTRG.63200	Nitab4.5_0006661g0020	0.9241
MSTRG.64195	Nitab4.5_0006661g0020	0.919
MSTRG.65356	Nitab4.5_0006661g0020	0.9034
MSTRG.67552	Nitab4.5_0006661g0020	0.9256
MSTRG.68203	Nitab4.5_0006661g0020	0.9097
MSTRG.68244	Nitab4.5_0006661g0020	0.9084
MSTRG.68310	Nitab4.5_0006661g0020	0.9116
MSTRG.69289	Nitab4.5_0006661g0020	0.919
MSTRG.70270	Nitab4.5_0006661g0020	0.9261
MSTRG.70316	Nitab4.5_0006661g0020	0.9115
MSTRG.70853	Nitab4.5_0006661g0020	0.9171
MSTRG.72338	Nitab4.5_0006661g0020	0.9039
MSTRG.74460	Nitab4.5_0006661g0020	0.9083
MSTRG.76928	Nitab4.5_0006661g0020	0.9331
MSTRG.77081	Nitab4.5_0006661g0020	0.9189
MSTRG.78309	Nitab4.5_0006661g0020	0.9252
MSTRG.80947	Nitab4.5_0006661g0020	0.914
MSTRG.85176	Nitab4.5_0006661g0020	0.9136
MSTRG.85284	Nitab4.5_0006661g0020	0.9418
MSTRG.86656	Nitab4.5_0006661g0020	0.9172
MSTRG.87249	Nitab4.5_0006661g0020	0.9306
MSTRG.87269	Nitab4.5_0006661g0020	0.9174
MSTRG.88918	Nitab4.5_0006661g0020	0.9295
MSTRG.91133	Nitab4.5_0006661g0020	0.9131
MSTRG.91417	Nitab4.5_0006661g0020	0.9237
MSTRG.9293	Nitab4.5_0006661g0020	0.9094
MSTRG.93231	Nitab4.5_0006661g0020	0.9294
MSTRG.93812	Nitab4.5_0006661g0020	0.9334
MSTRG.94181	Nitab4.5_0006661g0020	0.9205
MSTRG.94954	Nitab4.5_0006661g0020	0.9018
MSTRG.96720	Nitab4.5_0006661g0020	0.9114
MSTRG.98144	Nitab4.5_0006661g0020	0.9059
MSTRG.99881	Nitab4.5_0006661g0020	0.9192
MSTRG.172671	Nitab4.5_0009615g0020	0.9018
MSTRG.66309	Nitab4.5_0009615g0020	0.9215
MSTRG.108653	Nitab4.5_0002438g0030	0.9082
MSTRG.128046	Nitab4.5_0002438g0030	0.9096
MSTRG.195749	Nitab4.5_0002438g0030	0.9114
MSTRG.26816	Nitab4.5_0002438g0030	0.9188
MSTRG.44314	Nitab4.5_0002438g0030	0.907
MSTRG.83093	Nitab4.5_0002438g0030	0.9019
MSTRG.83341	Nitab4.5_0002438g0030	0.9021
MSTRG.100116	Nitab4.5_0000767g0040	0.9761
MSTRG.100328	Nitab4.5_0000767g0040	0.9701
MSTRG.100364	Nitab4.5_0000767g0040	0.9625
MSTRG.100638	Nitab4.5_0000767g0040	0.9252
MSTRG.10105	Nitab4.5_0000767g0040	0.9449
MSTRG.101184	Nitab4.5_0000767g0040	0.9544
MSTRG.101519	Nitab4.5_0000767g0040	0.9427
MSTRG.101540	Nitab4.5_0000767g0040	0.9532
MSTRG.101734	Nitab4.5_0000767g0040	0.9728
MSTRG.101742	Nitab4.5_0000767g0040	0.9633
MSTRG.101898	Nitab4.5_0000767g0040	0.9637
MSTRG.102597	Nitab4.5_0000767g0040	0.9573
MSTRG.102598	Nitab4.5_0000767g0040	0.9058
MSTRG.103982	Nitab4.5_0000767g0040	0.9718
MSTRG.104264	Nitab4.5_0000767g0040	0.9507
MSTRG.104401	Nitab4.5_0000767g0040	0.9684
MSTRG.105026	Nitab4.5_0000767g0040	0.9679
MSTRG.105225	Nitab4.5_0000767g0040	0.9605
MSTRG.105664	Nitab4.5_0000767g0040	0.9604
MSTRG.106130	Nitab4.5_0000767g0040	0.9296
MSTRG.106777	Nitab4.5_0000767g0040	0.9221
MSTRG.106951	Nitab4.5_0000767g0040	0.9612
MSTRG.106973	Nitab4.5_0000767g0040	0.971
MSTRG.107136	Nitab4.5_0000767g0040	0.9685
MSTRG.107335	Nitab4.5_0000767g0040	0.9515
MSTRG.108038	Nitab4.5_0000767g0040	0.9186
MSTRG.108266	Nitab4.5_0000767g0040	0.9666
MSTRG.109650	Nitab4.5_0000767g0040	0.9674
MSTRG.109674	Nitab4.5_0000767g0040	0.954
MSTRG.109740	Nitab4.5_0000767g0040	0.9636
MSTRG.109774	Nitab4.5_0000767g0040	0.956
MSTRG.109875	Nitab4.5_0000767g0040	0.9745
MSTRG.109977	Nitab4.5_0000767g0040	0.9694
MSTRG.110445	Nitab4.5_0000767g0040	0.9694
MSTRG.110464	Nitab4.5_0000767g0040	0.9592
MSTRG.110738	Nitab4.5_0000767g0040	0.9621
MSTRG.110967	Nitab4.5_0000767g0040	0.9438
MSTRG.111154	Nitab4.5_0000767g0040	0.974
MSTRG.111406	Nitab4.5_0000767g0040	0.9209
MSTRG.11145	Nitab4.5_0000767g0040	0.9507
MSTRG.111779	Nitab4.5_0000767g0040	0.9728
MSTRG.112501	Nitab4.5_0000767g0040	0.9614
MSTRG.112773	Nitab4.5_0000767g0040	0.9519
MSTRG.112798	Nitab4.5_0000767g0040	0.9057
MSTRG.113276	Nitab4.5_0000767g0040	0.9494
MSTRG.113878	Nitab4.5_0000767g0040	0.9583
MSTRG.113984	Nitab4.5_0000767g0040	0.9017
MSTRG.114265	Nitab4.5_0000767g0040	0.9266
MSTRG.115000	Nitab4.5_0000767g0040	0.9542
MSTRG.115065	Nitab4.5_0000767g0040	0.9523
MSTRG.115254	Nitab4.5_0000767g0040	0.9726
MSTRG.115265	Nitab4.5_0000767g0040	0.9162
MSTRG.115291	Nitab4.5_0000767g0040	0.9661
MSTRG.116100	Nitab4.5_0000767g0040	0.9555
MSTRG.116289	Nitab4.5_0000767g0040	0.9396
MSTRG.116452	Nitab4.5_0000767g0040	0.9619
MSTRG.116572	Nitab4.5_0000767g0040	0.9291
MSTRG.116695	Nitab4.5_0000767g0040	0.9395
MSTRG.116893	Nitab4.5_0000767g0040	0.9699
MSTRG.116995	Nitab4.5_0000767g0040	0.9729
MSTRG.117483	Nitab4.5_0000767g0040	0.9123
MSTRG.117542	Nitab4.5_0000767g0040	0.9671
MSTRG.117639	Nitab4.5_0000767g0040	0.9441
MSTRG.118419	Nitab4.5_0000767g0040	0.9344
MSTRG.118478	Nitab4.5_0000767g0040	0.9688
MSTRG.118867	Nitab4.5_0000767g0040	0.9406
MSTRG.119160	Nitab4.5_0000767g0040	0.9187
MSTRG.120353	Nitab4.5_0000767g0040	0.972
MSTRG.120405	Nitab4.5_0000767g0040	0.9593
MSTRG.120650	Nitab4.5_0000767g0040	0.9437
MSTRG.12083	Nitab4.5_0000767g0040	0.9659
MSTRG.12085	Nitab4.5_0000767g0040	0.9581
MSTRG.121150	Nitab4.5_0000767g0040	0.9599
MSTRG.121421	Nitab4.5_0000767g0040	0.9691
MSTRG.121633	Nitab4.5_0000767g0040	0.962
MSTRG.122504	Nitab4.5_0000767g0040	0.9431
MSTRG.122599	Nitab4.5_0000767g0040	0.9712
MSTRG.123545	Nitab4.5_0000767g0040	0.9463
MSTRG.123546	Nitab4.5_0000767g0040	0.9719
MSTRG.124234	Nitab4.5_0000767g0040	0.9761
MSTRG.124586	Nitab4.5_0000767g0040	0.9732
MSTRG.125420	Nitab4.5_0000767g0040	0.958
MSTRG.125799	Nitab4.5_0000767g0040	0.9053
MSTRG.126723	Nitab4.5_0000767g0040	0.9665
MSTRG.127362	Nitab4.5_0000767g0040	0.9488
MSTRG.127384	Nitab4.5_0000767g0040	0.9688
MSTRG.127567	Nitab4.5_0000767g0040	0.9624
MSTRG.127784	Nitab4.5_0000767g0040	0.938
MSTRG.127839	Nitab4.5_0000767g0040	0.9175
MSTRG.128325	Nitab4.5_0000767g0040	0.9326
MSTRG.128818	Nitab4.5_0000767g0040	0.9113
MSTRG.128840	Nitab4.5_0000767g0040	0.9315
MSTRG.128874	Nitab4.5_0000767g0040	0.9172
MSTRG.129061	Nitab4.5_0000767g0040	0.958
MSTRG.129422	Nitab4.5_0000767g0040	0.9572
MSTRG.129554	Nitab4.5_0000767g0040	0.9322
MSTRG.129758	Nitab4.5_0000767g0040	0.9326
MSTRG.130212	Nitab4.5_0000767g0040	0.9686
MSTRG.130318	Nitab4.5_0000767g0040	0.9635
MSTRG.130360	Nitab4.5_0000767g0040	0.9141
MSTRG.130764	Nitab4.5_0000767g0040	0.958
MSTRG.130854	Nitab4.5_0000767g0040	0.9496
MSTRG.131094	Nitab4.5_0000767g0040	0.9408
MSTRG.131175	Nitab4.5_0000767g0040	0.9377
MSTRG.131336	Nitab4.5_0000767g0040	0.9629
MSTRG.131473	Nitab4.5_0000767g0040	0.9569
MSTRG.131577	Nitab4.5_0000767g0040	0.9419
MSTRG.131790	Nitab4.5_0000767g0040	0.951
MSTRG.132098	Nitab4.5_0000767g0040	0.9644
MSTRG.132246	Nitab4.5_0000767g0040	0.9751
MSTRG.132259	Nitab4.5_0000767g0040	0.9176
MSTRG.132342	Nitab4.5_0000767g0040	0.9288
MSTRG.132416	Nitab4.5_0000767g0040	0.969
MSTRG.132804	Nitab4.5_0000767g0040	0.9623
MSTRG.132921	Nitab4.5_0000767g0040	0.9105
MSTRG.132988	Nitab4.5_0000767g0040	0.9551
MSTRG.133207	Nitab4.5_0000767g0040	0.9253
MSTRG.133517	Nitab4.5_0000767g0040	0.953
MSTRG.133774	Nitab4.5_0000767g0040	0.906
MSTRG.133894	Nitab4.5_0000767g0040	0.9212
MSTRG.134526	Nitab4.5_0000767g0040	0.9682
MSTRG.134830	Nitab4.5_0000767g0040	0.9394
MSTRG.135252	Nitab4.5_0000767g0040	0.9482
MSTRG.135416	Nitab4.5_0000767g0040	0.9561
MSTRG.135443	Nitab4.5_0000767g0040	0.9585
MSTRG.135640	Nitab4.5_0000767g0040	0.9365
MSTRG.136253	Nitab4.5_0000767g0040	0.9724
MSTRG.136385	Nitab4.5_0000767g0040	0.9281
MSTRG.136598	Nitab4.5_0000767g0040	0.973
MSTRG.137055	Nitab4.5_0000767g0040	0.9553
MSTRG.138006	Nitab4.5_0000767g0040	0.9672
MSTRG.138740	Nitab4.5_0000767g0040	0.9405
MSTRG.138880	Nitab4.5_0000767g0040	0.9724
MSTRG.139066	Nitab4.5_0000767g0040	0.928
MSTRG.139182	Nitab4.5_0000767g0040	0.9712
MSTRG.140151	Nitab4.5_0000767g0040	0.914
MSTRG.140191	Nitab4.5_0000767g0040	0.933
MSTRG.140407	Nitab4.5_0000767g0040	0.9476
MSTRG.140436	Nitab4.5_0000767g0040	0.9208
MSTRG.140468	Nitab4.5_0000767g0040	0.9587
MSTRG.140482	Nitab4.5_0000767g0040	0.947
MSTRG.141101	Nitab4.5_0000767g0040	0.9696
MSTRG.141371	Nitab4.5_0000767g0040	0.9137
MSTRG.141791	Nitab4.5_0000767g0040	0.9227
MSTRG.141940	Nitab4.5_0000767g0040	0.9701
MSTRG.142035	Nitab4.5_0000767g0040	0.9392
MSTRG.142290	Nitab4.5_0000767g0040	0.9185
MSTRG.142516	Nitab4.5_0000767g0040	0.9757
MSTRG.142593	Nitab4.5_0000767g0040	0.9683
MSTRG.142657	Nitab4.5_0000767g0040	0.9692
MSTRG.143531	Nitab4.5_0000767g0040	0.9319
MSTRG.144006	Nitab4.5_0000767g0040	0.9046
MSTRG.144585	Nitab4.5_0000767g0040	0.9537
MSTRG.144860	Nitab4.5_0000767g0040	0.9447
MSTRG.145088	Nitab4.5_0000767g0040	0.9507
MSTRG.146223	Nitab4.5_0000767g0040	0.9376
MSTRG.146800	Nitab4.5_0000767g0040	0.9397
MSTRG.148180	Nitab4.5_0000767g0040	0.9614
MSTRG.148490	Nitab4.5_0000767g0040	0.9591
MSTRG.148691	Nitab4.5_0000767g0040	0.9172
MSTRG.149266	Nitab4.5_0000767g0040	0.9235
MSTRG.149938	Nitab4.5_0000767g0040	0.9702
MSTRG.149953	Nitab4.5_0000767g0040	0.9589
MSTRG.150973	Nitab4.5_0000767g0040	0.9343
MSTRG.151260	Nitab4.5_0000767g0040	0.9764
MSTRG.151309	Nitab4.5_0000767g0040	0.9492
MSTRG.151403	Nitab4.5_0000767g0040	0.9524
MSTRG.151898	Nitab4.5_0000767g0040	0.9626
MSTRG.152251	Nitab4.5_0000767g0040	0.96
MSTRG.152420	Nitab4.5_0000767g0040	0.9152
MSTRG.152638	Nitab4.5_0000767g0040	0.9794
MSTRG.152639	Nitab4.5_0000767g0040	0.9483
MSTRG.153246	Nitab4.5_0000767g0040	0.9703
MSTRG.153697	Nitab4.5_0000767g0040	0.9241
MSTRG.153794	Nitab4.5_0000767g0040	0.9385
MSTRG.154564	Nitab4.5_0000767g0040	0.9606
MSTRG.154800	Nitab4.5_0000767g0040	0.9251
MSTRG.155349	Nitab4.5_0000767g0040	0.9649
MSTRG.155824	Nitab4.5_0000767g0040	0.9639
MSTRG.156131	Nitab4.5_0000767g0040	0.937
MSTRG.156986	Nitab4.5_0000767g0040	0.9704
MSTRG.157939	Nitab4.5_0000767g0040	0.9424
MSTRG.157940	Nitab4.5_0000767g0040	0.973
MSTRG.158252	Nitab4.5_0000767g0040	0.9582
MSTRG.158360	Nitab4.5_0000767g0040	0.9667
MSTRG.158504	Nitab4.5_0000767g0040	0.942
MSTRG.159233	Nitab4.5_0000767g0040	0.9092
MSTRG.159428	Nitab4.5_0000767g0040	0.951
MSTRG.159647	Nitab4.5_0000767g0040	0.9469
MSTRG.160022	Nitab4.5_0000767g0040	0.9453
MSTRG.160466	Nitab4.5_0000767g0040	0.902
MSTRG.160886	Nitab4.5_0000767g0040	0.9169
MSTRG.161109	Nitab4.5_0000767g0040	0.9496
MSTRG.161128	Nitab4.5_0000767g0040	0.9273
MSTRG.161492	Nitab4.5_0000767g0040	0.9584
MSTRG.161816	Nitab4.5_0000767g0040	0.9177
MSTRG.162109	Nitab4.5_0000767g0040	0.9545
MSTRG.162664	Nitab4.5_0000767g0040	0.9394
MSTRG.162707	Nitab4.5_0000767g0040	0.925
MSTRG.162819	Nitab4.5_0000767g0040	0.9726
MSTRG.163128	Nitab4.5_0000767g0040	0.9317
MSTRG.163591	Nitab4.5_0000767g0040	0.9702
MSTRG.163938	Nitab4.5_0000767g0040	0.9339
MSTRG.164332	Nitab4.5_0000767g0040	0.9057
MSTRG.164567	Nitab4.5_0000767g0040	0.972
MSTRG.164660	Nitab4.5_0000767g0040	0.9598
MSTRG.164770	Nitab4.5_0000767g0040	0.9106
MSTRG.164898	Nitab4.5_0000767g0040	0.948
MSTRG.165045	Nitab4.5_0000767g0040	0.9553
MSTRG.165978	Nitab4.5_0000767g0040	0.9555
MSTRG.16601	Nitab4.5_0000767g0040	0.9471
MSTRG.166460	Nitab4.5_0000767g0040	0.9655
MSTRG.166516	Nitab4.5_0000767g0040	0.9735
MSTRG.166745	Nitab4.5_0000767g0040	0.9516
MSTRG.166774	Nitab4.5_0000767g0040	0.9287
MSTRG.166906	Nitab4.5_0000767g0040	0.9696
MSTRG.167097	Nitab4.5_0000767g0040	0.9615
MSTRG.167255	Nitab4.5_0000767g0040	0.9315
MSTRG.167364	Nitab4.5_0000767g0040	0.9498
MSTRG.167450	Nitab4.5_0000767g0040	0.9255
MSTRG.167548	Nitab4.5_0000767g0040	0.9086
MSTRG.167815	Nitab4.5_0000767g0040	0.9568
MSTRG.168087	Nitab4.5_0000767g0040	0.954
MSTRG.16816	Nitab4.5_0000767g0040	0.9623
MSTRG.168213	Nitab4.5_0000767g0040	0.96
MSTRG.168364	Nitab4.5_0000767g0040	0.973
MSTRG.168618	Nitab4.5_0000767g0040	0.9278
MSTRG.168902	Nitab4.5_0000767g0040	0.9089
MSTRG.169264	Nitab4.5_0000767g0040	0.9361
MSTRG.169348	Nitab4.5_0000767g0040	0.923
MSTRG.170894	Nitab4.5_0000767g0040	0.9288
MSTRG.171155	Nitab4.5_0000767g0040	0.9601
MSTRG.171303	Nitab4.5_0000767g0040	0.9301
MSTRG.171588	Nitab4.5_0000767g0040	0.9205
MSTRG.171808	Nitab4.5_0000767g0040	0.9601
MSTRG.173041	Nitab4.5_0000767g0040	0.9337
MSTRG.174821	Nitab4.5_0000767g0040	0.9638
MSTRG.175273	Nitab4.5_0000767g0040	0.9637
MSTRG.175436	Nitab4.5_0000767g0040	0.9314
MSTRG.175449	Nitab4.5_0000767g0040	0.9559
MSTRG.175750	Nitab4.5_0000767g0040	0.9657
MSTRG.177358	Nitab4.5_0000767g0040	0.9364
MSTRG.177666	Nitab4.5_0000767g0040	0.9515
MSTRG.177774	Nitab4.5_0000767g0040	0.9695
MSTRG.178830	Nitab4.5_0000767g0040	0.9262
MSTRG.179651	Nitab4.5_0000767g0040	0.929
MSTRG.179801	Nitab4.5_0000767g0040	0.9624
MSTRG.180011	Nitab4.5_0000767g0040	0.9087
MSTRG.180658	Nitab4.5_0000767g0040	0.909
MSTRG.18117	Nitab4.5_0000767g0040	0.9581
MSTRG.182111	Nitab4.5_0000767g0040	0.9531
MSTRG.182303	Nitab4.5_0000767g0040	0.9755
MSTRG.182382	Nitab4.5_0000767g0040	0.9133
MSTRG.18248	Nitab4.5_0000767g0040	0.9619
MSTRG.182788	Nitab4.5_0000767g0040	0.9449
MSTRG.183543	Nitab4.5_0000767g0040	0.909
MSTRG.188027	Nitab4.5_0000767g0040	0.9412
MSTRG.189299	Nitab4.5_0000767g0040	0.9233
MSTRG.190032	Nitab4.5_0000767g0040	0.9188
MSTRG.190975	Nitab4.5_0000767g0040	0.9642
MSTRG.192215	Nitab4.5_0000767g0040	0.9718
MSTRG.192774	Nitab4.5_0000767g0040	0.928
MSTRG.193346	Nitab4.5_0000767g0040	0.9246
MSTRG.19361	Nitab4.5_0000767g0040	0.9036
MSTRG.194269	Nitab4.5_0000767g0040	0.964
MSTRG.194906	Nitab4.5_0000767g0040	0.966
MSTRG.195049	Nitab4.5_0000767g0040	0.95
MSTRG.195505	Nitab4.5_0000767g0040	0.9165
MSTRG.195661	Nitab4.5_0000767g0040	0.9264
MSTRG.196486	Nitab4.5_0000767g0040	0.9723
MSTRG.196719	Nitab4.5_0000767g0040	0.9501
MSTRG.196732	Nitab4.5_0000767g0040	0.9467
MSTRG.196848	Nitab4.5_0000767g0040	0.9565
MSTRG.196990	Nitab4.5_0000767g0040	0.9388
MSTRG.197776	Nitab4.5_0000767g0040	0.9365
MSTRG.198032	Nitab4.5_0000767g0040	0.9007
MSTRG.198818	Nitab4.5_0000767g0040	0.9234
MSTRG.19962	Nitab4.5_0000767g0040	0.9075
MSTRG.200186	Nitab4.5_0000767g0040	0.9695
MSTRG.20100	Nitab4.5_0000767g0040	0.9677
MSTRG.202693	Nitab4.5_0000767g0040	0.9045
MSTRG.20296	Nitab4.5_0000767g0040	0.9545
MSTRG.202965	Nitab4.5_0000767g0040	0.9345
MSTRG.203046	Nitab4.5_0000767g0040	0.9365
MSTRG.203299	Nitab4.5_0000767g0040	0.9516
MSTRG.203872	Nitab4.5_0000767g0040	0.9517
MSTRG.206004	Nitab4.5_0000767g0040	0.97
MSTRG.207203	Nitab4.5_0000767g0040	0.9103
MSTRG.207379	Nitab4.5_0000767g0040	0.9115
MSTRG.209859	Nitab4.5_0000767g0040	0.9433
MSTRG.211264	Nitab4.5_0000767g0040	0.9334
MSTRG.211933	Nitab4.5_0000767g0040	0.9467
MSTRG.212086	Nitab4.5_0000767g0040	0.9308
MSTRG.212226	Nitab4.5_0000767g0040	0.9158
MSTRG.212608	Nitab4.5_0000767g0040	0.9181
MSTRG.21265	Nitab4.5_0000767g0040	0.9508
MSTRG.214423	Nitab4.5_0000767g0040	0.9745
MSTRG.21592	Nitab4.5_0000767g0040	0.9715
MSTRG.216729	Nitab4.5_0000767g0040	0.9267
MSTRG.218885	Nitab4.5_0000767g0040	0.9402
MSTRG.219880	Nitab4.5_0000767g0040	0.9615
MSTRG.221494	Nitab4.5_0000767g0040	0.9314
MSTRG.221623	Nitab4.5_0000767g0040	0.9239
MSTRG.223138	Nitab4.5_0000767g0040	0.9578
MSTRG.227434	Nitab4.5_0000767g0040	0.9714
MSTRG.227893	Nitab4.5_0000767g0040	0.9121
MSTRG.229063	Nitab4.5_0000767g0040	0.9127
MSTRG.23287	Nitab4.5_0000767g0040	0.969
MSTRG.23437	Nitab4.5_0000767g0040	0.9625
MSTRG.23438	Nitab4.5_0000767g0040	0.9607
MSTRG.234434	Nitab4.5_0000767g0040	0.9552
MSTRG.23496	Nitab4.5_0000767g0040	0.9712
MSTRG.236528	Nitab4.5_0000767g0040	0.9253
MSTRG.237564	Nitab4.5_0000767g0040	0.9193
MSTRG.23990	Nitab4.5_0000767g0040	0.9652
MSTRG.240262	Nitab4.5_0000767g0040	0.9782
MSTRG.240620	Nitab4.5_0000767g0040	0.9485
MSTRG.241019	Nitab4.5_0000767g0040	0.9081
MSTRG.242680	Nitab4.5_0000767g0040	0.9015
MSTRG.244745	Nitab4.5_0000767g0040	0.9366
MSTRG.24522	Nitab4.5_0000767g0040	0.9307
MSTRG.245724	Nitab4.5_0000767g0040	0.9076
MSTRG.249459	Nitab4.5_0000767g0040	0.972
MSTRG.25118	Nitab4.5_0000767g0040	0.9339
MSTRG.25119	Nitab4.5_0000767g0040	0.9148
MSTRG.251535	Nitab4.5_0000767g0040	0.9172
MSTRG.251687	Nitab4.5_0000767g0040	0.9267
MSTRG.252778	Nitab4.5_0000767g0040	0.9409
MSTRG.25561	Nitab4.5_0000767g0040	0.932
MSTRG.255666	Nitab4.5_0000767g0040	0.9624
MSTRG.260569	Nitab4.5_0000767g0040	0.9733
MSTRG.26195	Nitab4.5_0000767g0040	0.9539
MSTRG.26527	Nitab4.5_0000767g0040	0.9622
MSTRG.27316	Nitab4.5_0000767g0040	0.9247
MSTRG.28137	Nitab4.5_0000767g0040	0.9029
MSTRG.28713	Nitab4.5_0000767g0040	0.9745
MSTRG.28852	Nitab4.5_0000767g0040	0.9231
MSTRG.29918	Nitab4.5_0000767g0040	0.9594
MSTRG.30073	Nitab4.5_0000767g0040	0.967
MSTRG.31884	Nitab4.5_0000767g0040	0.9406
MSTRG.31941	Nitab4.5_0000767g0040	0.9689
MSTRG.32130	Nitab4.5_0000767g0040	0.9103
MSTRG.32362	Nitab4.5_0000767g0040	0.9117
MSTRG.32902	Nitab4.5_0000767g0040	0.9024
MSTRG.33583	Nitab4.5_0000767g0040	0.9155
MSTRG.3359	Nitab4.5_0000767g0040	0.9263
MSTRG.3374	Nitab4.5_0000767g0040	0.9435
MSTRG.34192	Nitab4.5_0000767g0040	0.956
MSTRG.34519	Nitab4.5_0000767g0040	0.9745
MSTRG.35344	Nitab4.5_0000767g0040	0.9543
MSTRG.37249	Nitab4.5_0000767g0040	0.9662
MSTRG.3784	Nitab4.5_0000767g0040	0.9236
MSTRG.37843	Nitab4.5_0000767g0040	0.9644
MSTRG.37991	Nitab4.5_0000767g0040	0.9563
MSTRG.38005	Nitab4.5_0000767g0040	0.9742
MSTRG.38774	Nitab4.5_0000767g0040	0.9282
MSTRG.38814	Nitab4.5_0000767g0040	0.9447
MSTRG.38838	Nitab4.5_0000767g0040	0.9632
MSTRG.38952	Nitab4.5_0000767g0040	0.9101
MSTRG.39722	Nitab4.5_0000767g0040	0.9381
MSTRG.39842	Nitab4.5_0000767g0040	0.9529
MSTRG.40074	Nitab4.5_0000767g0040	0.935
MSTRG.40832	Nitab4.5_0000767g0040	0.9554
MSTRG.40981	Nitab4.5_0000767g0040	0.9464
MSTRG.41147	Nitab4.5_0000767g0040	0.9575
MSTRG.41768	Nitab4.5_0000767g0040	0.9455
MSTRG.42356	Nitab4.5_0000767g0040	0.9024
MSTRG.42715	Nitab4.5_0000767g0040	0.9316
MSTRG.43449	Nitab4.5_0000767g0040	0.9418
MSTRG.43537	Nitab4.5_0000767g0040	0.9431
MSTRG.43658	Nitab4.5_0000767g0040	0.9602
MSTRG.44553	Nitab4.5_0000767g0040	0.9506
MSTRG.44564	Nitab4.5_0000767g0040	0.9747
MSTRG.44934	Nitab4.5_0000767g0040	0.921
MSTRG.44989	Nitab4.5_0000767g0040	0.913
MSTRG.45278	Nitab4.5_0000767g0040	0.9234
MSTRG.45328	Nitab4.5_0000767g0040	0.966
MSTRG.45365	Nitab4.5_0000767g0040	0.9727
MSTRG.45421	Nitab4.5_0000767g0040	0.9446
MSTRG.46052	Nitab4.5_0000767g0040	0.9102
MSTRG.46469	Nitab4.5_0000767g0040	0.9509
MSTRG.46479	Nitab4.5_0000767g0040	0.9709
MSTRG.46482	Nitab4.5_0000767g0040	0.9177
MSTRG.47049	Nitab4.5_0000767g0040	0.9688
MSTRG.47267	Nitab4.5_0000767g0040	0.909
MSTRG.47433	Nitab4.5_0000767g0040	0.9338
MSTRG.47443	Nitab4.5_0000767g0040	0.9346
MSTRG.47532	Nitab4.5_0000767g0040	0.9425
MSTRG.48313	Nitab4.5_0000767g0040	0.9404
MSTRG.48369	Nitab4.5_0000767g0040	0.9439
MSTRG.49265	Nitab4.5_0000767g0040	0.9643
MSTRG.4935	Nitab4.5_0000767g0040	0.9518
MSTRG.49447	Nitab4.5_0000767g0040	0.9623
MSTRG.49510	Nitab4.5_0000767g0040	0.9347
MSTRG.49871	Nitab4.5_0000767g0040	0.9431
MSTRG.50041	Nitab4.5_0000767g0040	0.9279
MSTRG.50391	Nitab4.5_0000767g0040	0.955
MSTRG.51537	Nitab4.5_0000767g0040	0.9742
MSTRG.51560	Nitab4.5_0000767g0040	0.9206
MSTRG.51637	Nitab4.5_0000767g0040	0.9416
MSTRG.51652	Nitab4.5_0000767g0040	0.9481
MSTRG.51938	Nitab4.5_0000767g0040	0.9698
MSTRG.52202	Nitab4.5_0000767g0040	0.9608
MSTRG.52730	Nitab4.5_0000767g0040	0.9586
MSTRG.5325	Nitab4.5_0000767g0040	0.9016
MSTRG.53368	Nitab4.5_0000767g0040	0.9631
MSTRG.53438	Nitab4.5_0000767g0040	0.9532
MSTRG.53465	Nitab4.5_0000767g0040	0.9307
MSTRG.53976	Nitab4.5_0000767g0040	0.9012
MSTRG.54194	Nitab4.5_0000767g0040	0.9489
MSTRG.54206	Nitab4.5_0000767g0040	0.9701
MSTRG.54853	Nitab4.5_0000767g0040	0.9061
MSTRG.55061	Nitab4.5_0000767g0040	0.968
MSTRG.55383	Nitab4.5_0000767g0040	0.9541
MSTRG.55391	Nitab4.5_0000767g0040	0.9205
MSTRG.55890	Nitab4.5_0000767g0040	0.9705
MSTRG.56407	Nitab4.5_0000767g0040	0.9166
MSTRG.56567	Nitab4.5_0000767g0040	0.9741
MSTRG.57385	Nitab4.5_0000767g0040	0.975
MSTRG.57910	Nitab4.5_0000767g0040	0.9599
MSTRG.58116	Nitab4.5_0000767g0040	0.9214
MSTRG.58780	Nitab4.5_0000767g0040	0.9486
MSTRG.58799	Nitab4.5_0000767g0040	0.9688
MSTRG.58849	Nitab4.5_0000767g0040	0.9486
MSTRG.60237	Nitab4.5_0000767g0040	0.9557
MSTRG.60346	Nitab4.5_0000767g0040	0.903
MSTRG.60810	Nitab4.5_0000767g0040	0.9336
MSTRG.61112	Nitab4.5_0000767g0040	0.936
MSTRG.61205	Nitab4.5_0000767g0040	0.9539
MSTRG.61586	Nitab4.5_0000767g0040	0.9679
MSTRG.621	Nitab4.5_0000767g0040	0.9701
MSTRG.627	Nitab4.5_0000767g0040	0.9312
MSTRG.62811	Nitab4.5_0000767g0040	0.9642
MSTRG.62874	Nitab4.5_0000767g0040	0.97
MSTRG.63200	Nitab4.5_0000767g0040	0.9409
MSTRG.63403	Nitab4.5_0000767g0040	0.9532
MSTRG.64038	Nitab4.5_0000767g0040	0.9628
MSTRG.64195	Nitab4.5_0000767g0040	0.9045
MSTRG.64357	Nitab4.5_0000767g0040	0.9042
MSTRG.64519	Nitab4.5_0000767g0040	0.9356
MSTRG.64810	Nitab4.5_0000767g0040	0.9673
MSTRG.65356	Nitab4.5_0000767g0040	0.9264
MSTRG.65913	Nitab4.5_0000767g0040	0.9684
MSTRG.66029	Nitab4.5_0000767g0040	0.9386
MSTRG.67249	Nitab4.5_0000767g0040	0.9506
MSTRG.67552	Nitab4.5_0000767g0040	0.9313
MSTRG.67874	Nitab4.5_0000767g0040	0.9637
MSTRG.68023	Nitab4.5_0000767g0040	0.9565
MSTRG.68061	Nitab4.5_0000767g0040	0.945
MSTRG.68073	Nitab4.5_0000767g0040	0.954
MSTRG.68087	Nitab4.5_0000767g0040	0.9747
MSTRG.68203	Nitab4.5_0000767g0040	0.9036
MSTRG.68830	Nitab4.5_0000767g0040	0.9739
MSTRG.68886	Nitab4.5_0000767g0040	0.9601
MSTRG.69289	Nitab4.5_0000767g0040	0.9485
MSTRG.69813	Nitab4.5_0000767g0040	0.9395
MSTRG.70058	Nitab4.5_0000767g0040	0.97
MSTRG.70244	Nitab4.5_0000767g0040	0.9663
MSTRG.70270	Nitab4.5_0000767g0040	0.9363
MSTRG.70312	Nitab4.5_0000767g0040	0.9398
MSTRG.70570	Nitab4.5_0000767g0040	0.9549
MSTRG.70852	Nitab4.5_0000767g0040	0.9743
MSTRG.70853	Nitab4.5_0000767g0040	0.9481
MSTRG.70925	Nitab4.5_0000767g0040	0.9646
MSTRG.71299	Nitab4.5_0000767g0040	0.9534
MSTRG.71865	Nitab4.5_0000767g0040	0.9666
MSTRG.71890	Nitab4.5_0000767g0040	0.959
MSTRG.73004	Nitab4.5_0000767g0040	0.9347
MSTRG.73110	Nitab4.5_0000767g0040	0.9047
MSTRG.73973	Nitab4.5_0000767g0040	0.9683
MSTRG.74119	Nitab4.5_0000767g0040	0.9047
MSTRG.74147	Nitab4.5_0000767g0040	0.9551
MSTRG.74221	Nitab4.5_0000767g0040	0.9123
MSTRG.7430	Nitab4.5_0000767g0040	0.9749
MSTRG.74456	Nitab4.5_0000767g0040	0.9236
MSTRG.74460	Nitab4.5_0000767g0040	0.9141
MSTRG.74658	Nitab4.5_0000767g0040	0.9082
MSTRG.74840	Nitab4.5_0000767g0040	0.9332
MSTRG.75252	Nitab4.5_0000767g0040	0.9741
MSTRG.75972	Nitab4.5_0000767g0040	0.9644
MSTRG.76088	Nitab4.5_0000767g0040	0.954
MSTRG.76304	Nitab4.5_0000767g0040	0.9599
MSTRG.76453	Nitab4.5_0000767g0040	0.9111
MSTRG.76653	Nitab4.5_0000767g0040	0.9365
MSTRG.76654	Nitab4.5_0000767g0040	0.9704
MSTRG.77226	Nitab4.5_0000767g0040	0.9562
MSTRG.77700	Nitab4.5_0000767g0040	0.9644
MSTRG.77928	Nitab4.5_0000767g0040	0.9579
MSTRG.78427	Nitab4.5_0000767g0040	0.9646
MSTRG.78913	Nitab4.5_0000767g0040	0.9398
MSTRG.79253	Nitab4.5_0000767g0040	0.9672
MSTRG.79380	Nitab4.5_0000767g0040	0.969
MSTRG.79448	Nitab4.5_0000767g0040	0.9715
MSTRG.79785	Nitab4.5_0000767g0040	0.9552
MSTRG.80013	Nitab4.5_0000767g0040	0.9488
MSTRG.80069	Nitab4.5_0000767g0040	0.9715
MSTRG.80130	Nitab4.5_0000767g0040	0.9584
MSTRG.80206	Nitab4.5_0000767g0040	0.9119
MSTRG.80351	Nitab4.5_0000767g0040	0.9627
MSTRG.80352	Nitab4.5_0000767g0040	0.9623
MSTRG.80573	Nitab4.5_0000767g0040	0.9621
MSTRG.80885	Nitab4.5_0000767g0040	0.9264
MSTRG.80947	Nitab4.5_0000767g0040	0.9529
MSTRG.81689	Nitab4.5_0000767g0040	0.9589
MSTRG.82060	Nitab4.5_0000767g0040	0.9732
MSTRG.83125	Nitab4.5_0000767g0040	0.9044
MSTRG.83404	Nitab4.5_0000767g0040	0.9105
MSTRG.84088	Nitab4.5_0000767g0040	0.9708
MSTRG.84190	Nitab4.5_0000767g0040	0.971
MSTRG.84329	Nitab4.5_0000767g0040	0.9727
MSTRG.85176	Nitab4.5_0000767g0040	0.9394
MSTRG.86209	Nitab4.5_0000767g0040	0.9044
MSTRG.86380	Nitab4.5_0000767g0040	0.9746
MSTRG.86402	Nitab4.5_0000767g0040	0.9042
MSTRG.86408	Nitab4.5_0000767g0040	0.9684
MSTRG.86656	Nitab4.5_0000767g0040	0.9149
MSTRG.87017	Nitab4.5_0000767g0040	0.9653
MSTRG.87249	Nitab4.5_0000767g0040	0.926
MSTRG.87269	Nitab4.5_0000767g0040	0.9499
MSTRG.87896	Nitab4.5_0000767g0040	0.9312
MSTRG.88329	Nitab4.5_0000767g0040	0.904
MSTRG.88579	Nitab4.5_0000767g0040	0.9366
MSTRG.88738	Nitab4.5_0000767g0040	0.9525
MSTRG.88744	Nitab4.5_0000767g0040	0.9616
MSTRG.88918	Nitab4.5_0000767g0040	0.9248
MSTRG.89446	Nitab4.5_0000767g0040	0.9089
MSTRG.89920	Nitab4.5_0000767g0040	0.935
MSTRG.91133	Nitab4.5_0000767g0040	0.9559
MSTRG.91670	Nitab4.5_0000767g0040	0.9037
MSTRG.91743	Nitab4.5_0000767g0040	0.9639
MSTRG.92102	Nitab4.5_0000767g0040	0.9721
MSTRG.9278	Nitab4.5_0000767g0040	0.9581
MSTRG.9293	Nitab4.5_0000767g0040	0.9588
MSTRG.9294	Nitab4.5_0000767g0040	0.9215
MSTRG.93536	Nitab4.5_0000767g0040	0.9211
MSTRG.93772	Nitab4.5_0000767g0040	0.9511
MSTRG.93776	Nitab4.5_0000767g0040	0.9661
MSTRG.93812	Nitab4.5_0000767g0040	0.9142
MSTRG.94181	Nitab4.5_0000767g0040	0.9437
MSTRG.94729	Nitab4.5_0000767g0040	0.9152
MSTRG.94954	Nitab4.5_0000767g0040	0.9409
MSTRG.95034	Nitab4.5_0000767g0040	0.9601
MSTRG.95444	Nitab4.5_0000767g0040	0.9191
MSTRG.95548	Nitab4.5_0000767g0040	0.9659
MSTRG.95691	Nitab4.5_0000767g0040	0.9207
MSTRG.95851	Nitab4.5_0000767g0040	0.9596
MSTRG.96194	Nitab4.5_0000767g0040	0.9057
MSTRG.96346	Nitab4.5_0000767g0040	0.9686
MSTRG.96452	Nitab4.5_0000767g0040	0.9703
MSTRG.96555	Nitab4.5_0000767g0040	0.9169
MSTRG.96720	Nitab4.5_0000767g0040	0.9465
MSTRG.97683	Nitab4.5_0000767g0040	0.9578
MSTRG.97938	Nitab4.5_0000767g0040	0.9676
MSTRG.98142	Nitab4.5_0000767g0040	0.9571
MSTRG.98144	Nitab4.5_0000767g0040	0.9605
MSTRG.98425	Nitab4.5_0000767g0040	0.9639
MSTRG.98495	Nitab4.5_0000767g0040	0.9619
MSTRG.98543	Nitab4.5_0000767g0040	0.9362
MSTRG.99440	Nitab4.5_0000767g0040	0.9752
MSTRG.99441	Nitab4.5_0000767g0040	0.9564
MSTRG.99860	Nitab4.5_0000767g0040	0.9195
MSTRG.99881	Nitab4.5_0000767g0040	0.9333
MSTRG.103517	Nitab4.5_0001495g0130	0.9046
MSTRG.104154	Nitab4.5_0001495g0130	0.9781
MSTRG.110041	Nitab4.5_0001495g0130	0.9324
MSTRG.110102	Nitab4.5_0001495g0130	0.9276
MSTRG.123383	Nitab4.5_0001495g0130	0.9115
MSTRG.131437	Nitab4.5_0001495g0130	0.9677
MSTRG.136392	Nitab4.5_0001495g0130	0.9756
MSTRG.142526	Nitab4.5_0001495g0130	0.9557
MSTRG.145585	Nitab4.5_0001495g0130	0.9226
MSTRG.145586	Nitab4.5_0001495g0130	0.9468
MSTRG.164029	Nitab4.5_0001495g0130	0.9205
MSTRG.164413	Nitab4.5_0001495g0130	0.9008
MSTRG.170432	Nitab4.5_0001495g0130	0.9241
MSTRG.173864	Nitab4.5_0001495g0130	0.9354
MSTRG.174979	Nitab4.5_0001495g0130	0.9708
MSTRG.17748	Nitab4.5_0001495g0130	0.9149
MSTRG.177951	Nitab4.5_0001495g0130	0.9118
MSTRG.178160	Nitab4.5_0001495g0130	0.9286
MSTRG.178998	Nitab4.5_0001495g0130	0.9793
MSTRG.182858	Nitab4.5_0001495g0130	0.9799
MSTRG.184285	Nitab4.5_0001495g0130	0.9388
MSTRG.185401	Nitab4.5_0001495g0130	0.9789
MSTRG.190693	Nitab4.5_0001495g0130	0.97
MSTRG.200745	Nitab4.5_0001495g0130	0.9792
MSTRG.202803	Nitab4.5_0001495g0130	0.9911
MSTRG.22090	Nitab4.5_0001495g0130	0.9116
MSTRG.22144	Nitab4.5_0001495g0130	0.9603
MSTRG.226570	Nitab4.5_0001495g0130	0.9214
MSTRG.235885	Nitab4.5_0001495g0130	0.9099
MSTRG.256544	Nitab4.5_0001495g0130	0.9789
MSTRG.39297	Nitab4.5_0001495g0130	0.9257
MSTRG.54136	Nitab4.5_0001495g0130	0.9098
MSTRG.63346	Nitab4.5_0001495g0130	0.909
MSTRG.69239	Nitab4.5_0001495g0130	0.9096
MSTRG.7226	Nitab4.5_0001495g0130	0.9502
MSTRG.7240	Nitab4.5_0001495g0130	0.9427
MSTRG.7244	Nitab4.5_0001495g0130	0.9604
MSTRG.7258	Nitab4.5_0001495g0130	0.948
MSTRG.73404	Nitab4.5_0001495g0130	0.9789
MSTRG.92032	Nitab4.5_0001495g0130	0.9639
MSTRG.92055	Nitab4.5_0001495g0130	0.9463
MSTRG.93566	Nitab4.5_0001495g0130	0.9486
MSTRG.94733	Nitab4.5_0001495g0130	0.9237
MSTRG.99498	Nitab4.5_0001495g0130	0.9187
MSTRG.86568	Nitab4.5_0000040g0270	0.9415
MSTRG.104627	Nitab4.5_0008171g0010	0.9503
MSTRG.104628	Nitab4.5_0008171g0010	0.941
MSTRG.105964	Nitab4.5_0008171g0010	0.9201
MSTRG.113816	Nitab4.5_0008171g0010	0.9189
MSTRG.114159	Nitab4.5_0008171g0010	0.9033
MSTRG.119133	Nitab4.5_0008171g0010	0.924
MSTRG.121030	Nitab4.5_0008171g0010	0.9121
MSTRG.131861	Nitab4.5_0008171g0010	0.9027
MSTRG.13224	Nitab4.5_0008171g0010	0.961
MSTRG.140163	Nitab4.5_0008171g0010	0.9236
MSTRG.153865	Nitab4.5_0008171g0010	0.9391
MSTRG.159255	Nitab4.5_0008171g0010	0.9494
MSTRG.168493	Nitab4.5_0008171g0010	0.9025
MSTRG.168496	Nitab4.5_0008171g0010	0.9119
MSTRG.180011	Nitab4.5_0008171g0010	0.9079
MSTRG.188787	Nitab4.5_0008171g0010	0.9069
MSTRG.192490	Nitab4.5_0008171g0010	0.9194
MSTRG.193379	Nitab4.5_0008171g0010	0.9294
MSTRG.198335	Nitab4.5_0008171g0010	0.9206
MSTRG.199690	Nitab4.5_0008171g0010	0.9381
MSTRG.222782	Nitab4.5_0008171g0010	0.9009
MSTRG.229063	Nitab4.5_0008171g0010	0.9184
MSTRG.241660	Nitab4.5_0008171g0010	0.9496
MSTRG.51086	Nitab4.5_0008171g0010	0.9211
MSTRG.53044	Nitab4.5_0008171g0010	0.9417
MSTRG.69768	Nitab4.5_0008171g0010	0.913
MSTRG.70705	Nitab4.5_0008171g0010	0.9281
MSTRG.83696	Nitab4.5_0008171g0010	0.931
MSTRG.87893	Nitab4.5_0008171g0010	0.9109
MSTRG.88329	Nitab4.5_0008171g0010	0.9263
MSTRG.88579	Nitab4.5_0008171g0010	0.9026
MSTRG.99296	Nitab4.5_0008171g0010	0.907
MSTRG.103380	Nitab4.5_0014240g0010	0.9475
MSTRG.103596	Nitab4.5_0014240g0010	0.9468
MSTRG.103661	Nitab4.5_0014240g0010	0.9257
MSTRG.10581	Nitab4.5_0014240g0010	0.9637
MSTRG.109402	Nitab4.5_0014240g0010	0.9319
MSTRG.110092	Nitab4.5_0014240g0010	0.9709
MSTRG.113018	Nitab4.5_0014240g0010	0.9694
MSTRG.114089	Nitab4.5_0014240g0010	0.9098
MSTRG.114110	Nitab4.5_0014240g0010	0.9154
MSTRG.115547	Nitab4.5_0014240g0010	0.9377
MSTRG.11844	Nitab4.5_0014240g0010	0.9065
MSTRG.128977	Nitab4.5_0014240g0010	0.9834
MSTRG.136121	Nitab4.5_0014240g0010	0.9066
MSTRG.136931	Nitab4.5_0014240g0010	0.9027
MSTRG.148799	Nitab4.5_0014240g0010	0.9752
MSTRG.155889	Nitab4.5_0014240g0010	0.9339
MSTRG.156639	Nitab4.5_0014240g0010	0.9314
MSTRG.188414	Nitab4.5_0014240g0010	0.9879
MSTRG.190758	Nitab4.5_0014240g0010	0.9257
MSTRG.210520	Nitab4.5_0014240g0010	0.9607
MSTRG.230423	Nitab4.5_0014240g0010	0.97
MSTRG.236357	Nitab4.5_0014240g0010	0.9529
MSTRG.243867	Nitab4.5_0014240g0010	0.9295
MSTRG.261054	Nitab4.5_0014240g0010	0.9457
MSTRG.262943	Nitab4.5_0014240g0010	0.9104
MSTRG.263123	Nitab4.5_0014240g0010	0.9116
MSTRG.33117	Nitab4.5_0014240g0010	0.9288
MSTRG.33707	Nitab4.5_0014240g0010	0.9325
MSTRG.44973	Nitab4.5_0014240g0010	0.9365
MSTRG.78813	Nitab4.5_0014240g0010	0.9081
MSTRG.92418	Nitab4.5_0014240g0010	0.9299
MSTRG.162251	Nitab4.5_0000535g0010	0.9428
MSTRG.254906	Nitab4.5_0000535g0010	0.9063
MSTRG.31942	Nitab4.5_0000535g0010	0.9061
MSTRG.116177	Nitab4.5_0000713g0050	0.906
MSTRG.101277	Nitab4.5_0000496g0170	0.92
MSTRG.102210	Nitab4.5_0000496g0170	0.9619
MSTRG.103825	Nitab4.5_0000496g0170	0.9355
MSTRG.104073	Nitab4.5_0000496g0170	0.9034
MSTRG.104114	Nitab4.5_0000496g0170	0.9259
MSTRG.106111	Nitab4.5_0000496g0170	0.9469
MSTRG.109593	Nitab4.5_0000496g0170	0.9011
MSTRG.10973	Nitab4.5_0000496g0170	0.9038
MSTRG.119553	Nitab4.5_0000496g0170	0.9304
MSTRG.120072	Nitab4.5_0000496g0170	0.953
MSTRG.120575	Nitab4.5_0000496g0170	0.9157
MSTRG.121548	Nitab4.5_0000496g0170	0.9035
MSTRG.122661	Nitab4.5_0000496g0170	0.9017
MSTRG.128575	Nitab4.5_0000496g0170	0.9248
MSTRG.130550	Nitab4.5_0000496g0170	0.9662
MSTRG.135560	Nitab4.5_0000496g0170	0.9108
MSTRG.149034	Nitab4.5_0000496g0170	0.9313
MSTRG.150922	Nitab4.5_0000496g0170	0.9168
MSTRG.151031	Nitab4.5_0000496g0170	0.9225
MSTRG.152021	Nitab4.5_0000496g0170	0.9535
MSTRG.153045	Nitab4.5_0000496g0170	0.919
MSTRG.157348	Nitab4.5_0000496g0170	0.9292
MSTRG.157779	Nitab4.5_0000496g0170	0.9145
MSTRG.158071	Nitab4.5_0000496g0170	0.9356
MSTRG.160351	Nitab4.5_0000496g0170	0.962
MSTRG.161132	Nitab4.5_0000496g0170	0.9334
MSTRG.161449	Nitab4.5_0000496g0170	0.9074
MSTRG.162178	Nitab4.5_0000496g0170	0.9406
MSTRG.164799	Nitab4.5_0000496g0170	0.9128
MSTRG.166591	Nitab4.5_0000496g0170	0.9584
MSTRG.167008	Nitab4.5_0000496g0170	0.9246
MSTRG.167349	Nitab4.5_0000496g0170	0.9537
MSTRG.169476	Nitab4.5_0000496g0170	0.9836
MSTRG.170317	Nitab4.5_0000496g0170	0.933
MSTRG.172671	Nitab4.5_0000496g0170	0.9212
MSTRG.173387	Nitab4.5_0000496g0170	0.9389
MSTRG.177331	Nitab4.5_0000496g0170	0.9404
MSTRG.180475	Nitab4.5_0000496g0170	0.9113
MSTRG.183520	Nitab4.5_0000496g0170	0.9294
MSTRG.183685	Nitab4.5_0000496g0170	0.9526
MSTRG.184377	Nitab4.5_0000496g0170	0.9649
MSTRG.186600	Nitab4.5_0000496g0170	0.9108
MSTRG.186790	Nitab4.5_0000496g0170	0.9034
MSTRG.187263	Nitab4.5_0000496g0170	0.9182
MSTRG.18777	Nitab4.5_0000496g0170	0.9173
MSTRG.189223	Nitab4.5_0000496g0170	0.9424
MSTRG.189356	Nitab4.5_0000496g0170	0.9874
MSTRG.197899	Nitab4.5_0000496g0170	0.9498
MSTRG.198845	Nitab4.5_0000496g0170	0.9511
MSTRG.200203	Nitab4.5_0000496g0170	0.9423
MSTRG.213607	Nitab4.5_0000496g0170	0.9156
MSTRG.213970	Nitab4.5_0000496g0170	0.9208
MSTRG.218884	Nitab4.5_0000496g0170	0.9573
MSTRG.22032	Nitab4.5_0000496g0170	0.9188
MSTRG.2208	Nitab4.5_0000496g0170	0.9118
MSTRG.22251	Nitab4.5_0000496g0170	0.9228
MSTRG.222532	Nitab4.5_0000496g0170	0.9382
MSTRG.222533	Nitab4.5_0000496g0170	0.9266
MSTRG.224455	Nitab4.5_0000496g0170	0.9034
MSTRG.229279	Nitab4.5_0000496g0170	0.901
MSTRG.230703	Nitab4.5_0000496g0170	0.9577
MSTRG.24747	Nitab4.5_0000496g0170	0.9688
MSTRG.248789	Nitab4.5_0000496g0170	0.9847
MSTRG.25234	Nitab4.5_0000496g0170	0.9369
MSTRG.258942	Nitab4.5_0000496g0170	0.9108
MSTRG.31351	Nitab4.5_0000496g0170	0.9243
MSTRG.3145	Nitab4.5_0000496g0170	0.906
MSTRG.33804	Nitab4.5_0000496g0170	0.9397
MSTRG.35576	Nitab4.5_0000496g0170	0.9049
MSTRG.37876	Nitab4.5_0000496g0170	0.9121
MSTRG.40434	Nitab4.5_0000496g0170	0.9623
MSTRG.41122	Nitab4.5_0000496g0170	0.9065
MSTRG.47422	Nitab4.5_0000496g0170	0.9184
MSTRG.4802	Nitab4.5_0000496g0170	0.9379
MSTRG.52244	Nitab4.5_0000496g0170	0.9092
MSTRG.53153	Nitab4.5_0000496g0170	0.9257
MSTRG.53206	Nitab4.5_0000496g0170	0.9164
MSTRG.54741	Nitab4.5_0000496g0170	0.9396
MSTRG.57795	Nitab4.5_0000496g0170	0.9256
MSTRG.58362	Nitab4.5_0000496g0170	0.9294
MSTRG.62073	Nitab4.5_0000496g0170	0.9298
MSTRG.63180	Nitab4.5_0000496g0170	0.9721
MSTRG.63185	Nitab4.5_0000496g0170	0.9673
MSTRG.66961	Nitab4.5_0000496g0170	0.9094
MSTRG.66965	Nitab4.5_0000496g0170	0.9287
MSTRG.67881	Nitab4.5_0000496g0170	0.9092
MSTRG.71059	Nitab4.5_0000496g0170	0.9198
MSTRG.71813	Nitab4.5_0000496g0170	0.9302
MSTRG.73240	Nitab4.5_0000496g0170	0.9043
MSTRG.73743	Nitab4.5_0000496g0170	0.9101
MSTRG.73799	Nitab4.5_0000496g0170	0.9316
MSTRG.74424	Nitab4.5_0000496g0170	0.9224
MSTRG.77921	Nitab4.5_0000496g0170	0.9036
MSTRG.82569	Nitab4.5_0000496g0170	0.9215
MSTRG.93197	Nitab4.5_0000496g0170	0.9186
MSTRG.94254	Nitab4.5_0000496g0170	0.9527
MSTRG.96956	Nitab4.5_0000496g0170	0.9094
MSTRG.97183	Nitab4.5_0000496g0170	0.93
MSTRG.98185	Nitab4.5_0000496g0170	0.9777
MSTRG.81772	Nitab4.5_0001464g0020	0.9138
MSTRG.102779	Nitab4.5_0006989g0020	0.9246
MSTRG.58841	Nitab4.5_0010733g0010	0.9264
MSTRG.109513	Nitab4.5_0002290g0120	0.9241
MSTRG.114471	Nitab4.5_0002290g0120	0.9032
MSTRG.129611	Nitab4.5_0002290g0120	0.9003
MSTRG.74568	Nitab4.5_0002290g0120	0.9154
MSTRG.81802	Nitab4.5_0000642g0230	0.9104
MSTRG.205067	Nitab4.5_0000730g0030	0.9072
MSTRG.74213	Nitab4.5_0000730g0030	0.9184
MSTRG.90875	Nitab4.5_0000730g0030	0.9279
MSTRG.101608	Nitab4.5_0001997g0030	0.9637
MSTRG.103428	Nitab4.5_0001997g0030	0.9918
MSTRG.106626	Nitab4.5_0001997g0030	0.9694
MSTRG.108155	Nitab4.5_0001997g0030	0.9744
MSTRG.109357	Nitab4.5_0001997g0030	0.9614
MSTRG.109591	Nitab4.5_0001997g0030	0.9811
MSTRG.111424	Nitab4.5_0001997g0030	0.9772
MSTRG.11420	Nitab4.5_0001997g0030	0.9648
MSTRG.114309	Nitab4.5_0001997g0030	0.9703
MSTRG.115539	Nitab4.5_0001997g0030	0.9832
MSTRG.115701	Nitab4.5_0001997g0030	0.9629
MSTRG.116325	Nitab4.5_0001997g0030	0.9616
MSTRG.11675	Nitab4.5_0001997g0030	0.9629
MSTRG.116791	Nitab4.5_0001997g0030	0.9572
MSTRG.117006	Nitab4.5_0001997g0030	0.9212
MSTRG.117377	Nitab4.5_0001997g0030	0.9548
MSTRG.118555	Nitab4.5_0001997g0030	0.9793
MSTRG.119851	Nitab4.5_0001997g0030	0.9098
MSTRG.121485	Nitab4.5_0001997g0030	0.9763
MSTRG.124214	Nitab4.5_0001997g0030	0.9934
MSTRG.126702	Nitab4.5_0001997g0030	0.913
MSTRG.132400	Nitab4.5_0001997g0030	0.9834
MSTRG.13289	Nitab4.5_0001997g0030	0.9848
MSTRG.134337	Nitab4.5_0001997g0030	0.9166
MSTRG.136379	Nitab4.5_0001997g0030	0.9817
MSTRG.138251	Nitab4.5_0001997g0030	0.9926
MSTRG.138837	Nitab4.5_0001997g0030	0.9386
MSTRG.13939	Nitab4.5_0001997g0030	0.9874
MSTRG.140052	Nitab4.5_0001997g0030	0.9387
MSTRG.14018	Nitab4.5_0001997g0030	0.966
MSTRG.14084	Nitab4.5_0001997g0030	0.9839
MSTRG.140864	Nitab4.5_0001997g0030	0.9711
MSTRG.141357	Nitab4.5_0001997g0030	0.9215
MSTRG.142107	Nitab4.5_0001997g0030	0.9812
MSTRG.142938	Nitab4.5_0001997g0030	0.9127
MSTRG.144505	Nitab4.5_0001997g0030	0.9664
MSTRG.145837	Nitab4.5_0001997g0030	0.9685
MSTRG.145931	Nitab4.5_0001997g0030	0.9637
MSTRG.146114	Nitab4.5_0001997g0030	0.906
MSTRG.146595	Nitab4.5_0001997g0030	0.9867
MSTRG.147841	Nitab4.5_0001997g0030	0.9862
MSTRG.148570	Nitab4.5_0001997g0030	0.9319
MSTRG.148572	Nitab4.5_0001997g0030	0.9605
MSTRG.150228	Nitab4.5_0001997g0030	0.9166
MSTRG.151140	Nitab4.5_0001997g0030	0.99
MSTRG.152126	Nitab4.5_0001997g0030	0.9837
MSTRG.152492	Nitab4.5_0001997g0030	0.9883
MSTRG.152871	Nitab4.5_0001997g0030	0.9331
MSTRG.153556	Nitab4.5_0001997g0030	0.9924
MSTRG.154216	Nitab4.5_0001997g0030	0.9867
MSTRG.154915	Nitab4.5_0001997g0030	0.9782
MSTRG.155656	Nitab4.5_0001997g0030	0.9472
MSTRG.156470	Nitab4.5_0001997g0030	0.9722
MSTRG.156555	Nitab4.5_0001997g0030	0.9963
MSTRG.163301	Nitab4.5_0001997g0030	0.9798
MSTRG.165833	Nitab4.5_0001997g0030	0.9295
MSTRG.167000	Nitab4.5_0001997g0030	0.9751
MSTRG.167560	Nitab4.5_0001997g0030	0.9169
MSTRG.168788	Nitab4.5_0001997g0030	0.9315
MSTRG.169854	Nitab4.5_0001997g0030	0.9058
MSTRG.17032	Nitab4.5_0001997g0030	0.9944
MSTRG.171612	Nitab4.5_0001997g0030	0.9863
MSTRG.17175	Nitab4.5_0001997g0030	0.9787
MSTRG.171787	Nitab4.5_0001997g0030	0.945
MSTRG.172069	Nitab4.5_0001997g0030	0.9545
MSTRG.172851	Nitab4.5_0001997g0030	0.9834
MSTRG.173264	Nitab4.5_0001997g0030	0.9014
MSTRG.174914	Nitab4.5_0001997g0030	0.9339
MSTRG.175504	Nitab4.5_0001997g0030	0.9849
MSTRG.176107	Nitab4.5_0001997g0030	0.9112
MSTRG.17686	Nitab4.5_0001997g0030	0.9929
MSTRG.177392	Nitab4.5_0001997g0030	0.9956
MSTRG.177895	Nitab4.5_0001997g0030	0.9559
MSTRG.178364	Nitab4.5_0001997g0030	0.9446
MSTRG.180315	Nitab4.5_0001997g0030	0.9181
MSTRG.18227	Nitab4.5_0001997g0030	0.9823
MSTRG.185198	Nitab4.5_0001997g0030	0.9246
MSTRG.189400	Nitab4.5_0001997g0030	0.9709
MSTRG.19561	Nitab4.5_0001997g0030	0.9774
MSTRG.19624	Nitab4.5_0001997g0030	0.9818
MSTRG.198004	Nitab4.5_0001997g0030	0.9244
MSTRG.199583	Nitab4.5_0001997g0030	0.9865
MSTRG.20594	Nitab4.5_0001997g0030	0.9422
MSTRG.20810	Nitab4.5_0001997g0030	0.9057
MSTRG.20865	Nitab4.5_0001997g0030	0.9318
MSTRG.2100	Nitab4.5_0001997g0030	0.9734
MSTRG.21042	Nitab4.5_0001997g0030	0.9659
MSTRG.212635	Nitab4.5_0001997g0030	0.9471
MSTRG.213974	Nitab4.5_0001997g0030	0.9928
MSTRG.219902	Nitab4.5_0001997g0030	0.9409
MSTRG.220494	Nitab4.5_0001997g0030	0.9591
MSTRG.226225	Nitab4.5_0001997g0030	0.958
MSTRG.232152	Nitab4.5_0001997g0030	0.918
MSTRG.234823	Nitab4.5_0001997g0030	0.9759
MSTRG.235833	Nitab4.5_0001997g0030	0.9208
MSTRG.239202	Nitab4.5_0001997g0030	0.9756
MSTRG.239279	Nitab4.5_0001997g0030	0.9695
MSTRG.239564	Nitab4.5_0001997g0030	0.9706
MSTRG.242479	Nitab4.5_0001997g0030	0.9116
MSTRG.25032	Nitab4.5_0001997g0030	0.9834
MSTRG.25251	Nitab4.5_0001997g0030	0.9614
MSTRG.255557	Nitab4.5_0001997g0030	0.9891
MSTRG.25836	Nitab4.5_0001997g0030	0.9644
MSTRG.2609	Nitab4.5_0001997g0030	0.9574
MSTRG.26347	Nitab4.5_0001997g0030	0.9374
MSTRG.26583	Nitab4.5_0001997g0030	0.9916
MSTRG.26775	Nitab4.5_0001997g0030	0.9855
MSTRG.27046	Nitab4.5_0001997g0030	0.9564
MSTRG.27426	Nitab4.5_0001997g0030	0.9749
MSTRG.27556	Nitab4.5_0001997g0030	0.908
MSTRG.28814	Nitab4.5_0001997g0030	0.9203
MSTRG.30130	Nitab4.5_0001997g0030	0.9913
MSTRG.31905	Nitab4.5_0001997g0030	0.9288
MSTRG.3293	Nitab4.5_0001997g0030	0.9424
MSTRG.34569	Nitab4.5_0001997g0030	0.9585
MSTRG.3574	Nitab4.5_0001997g0030	0.9397
MSTRG.3575	Nitab4.5_0001997g0030	0.975
MSTRG.3585	Nitab4.5_0001997g0030	0.9078
MSTRG.36138	Nitab4.5_0001997g0030	0.9202
MSTRG.36212	Nitab4.5_0001997g0030	0.9943
MSTRG.38345	Nitab4.5_0001997g0030	0.9078
MSTRG.38396	Nitab4.5_0001997g0030	0.9896
MSTRG.3913	Nitab4.5_0001997g0030	0.9342
MSTRG.39211	Nitab4.5_0001997g0030	0.9871
MSTRG.39455	Nitab4.5_0001997g0030	0.9718
MSTRG.39503	Nitab4.5_0001997g0030	0.9921
MSTRG.42466	Nitab4.5_0001997g0030	0.9797
MSTRG.42744	Nitab4.5_0001997g0030	0.9269
MSTRG.43941	Nitab4.5_0001997g0030	0.974
MSTRG.44558	Nitab4.5_0001997g0030	0.9058
MSTRG.45032	Nitab4.5_0001997g0030	0.9171
MSTRG.47079	Nitab4.5_0001997g0030	0.9716
MSTRG.4823	Nitab4.5_0001997g0030	0.9134
MSTRG.4893	Nitab4.5_0001997g0030	0.9561
MSTRG.49170	Nitab4.5_0001997g0030	0.9448
MSTRG.49571	Nitab4.5_0001997g0030	0.9519
MSTRG.49716	Nitab4.5_0001997g0030	0.9445
MSTRG.50384	Nitab4.5_0001997g0030	0.981
MSTRG.50687	Nitab4.5_0001997g0030	0.9829
MSTRG.5102	Nitab4.5_0001997g0030	0.9567
MSTRG.51647	Nitab4.5_0001997g0030	0.9779
MSTRG.52424	Nitab4.5_0001997g0030	0.9539
MSTRG.53479	Nitab4.5_0001997g0030	0.9893
MSTRG.53857	Nitab4.5_0001997g0030	0.9939
MSTRG.54437	Nitab4.5_0001997g0030	0.9698
MSTRG.55213	Nitab4.5_0001997g0030	0.98
MSTRG.55619	Nitab4.5_0001997g0030	0.9157
MSTRG.5586	Nitab4.5_0001997g0030	0.9146
MSTRG.55916	Nitab4.5_0001997g0030	0.9823
MSTRG.56212	Nitab4.5_0001997g0030	0.9553
MSTRG.56218	Nitab4.5_0001997g0030	0.9546
MSTRG.56535	Nitab4.5_0001997g0030	0.9661
MSTRG.57899	Nitab4.5_0001997g0030	0.9608
MSTRG.59099	Nitab4.5_0001997g0030	0.9903
MSTRG.61725	Nitab4.5_0001997g0030	0.9398
MSTRG.65793	Nitab4.5_0001997g0030	0.96
MSTRG.66533	Nitab4.5_0001997g0030	0.9054
MSTRG.70123	Nitab4.5_0001997g0030	0.9517
MSTRG.70222	Nitab4.5_0001997g0030	0.9758
MSTRG.70240	Nitab4.5_0001997g0030	0.9854
MSTRG.71655	Nitab4.5_0001997g0030	0.9134
MSTRG.73684	Nitab4.5_0001997g0030	0.9579
MSTRG.7506	Nitab4.5_0001997g0030	0.9056
MSTRG.77272	Nitab4.5_0001997g0030	0.9965
MSTRG.77794	Nitab4.5_0001997g0030	0.9591
MSTRG.79174	Nitab4.5_0001997g0030	0.9713
MSTRG.8	Nitab4.5_0001997g0030	0.9579
MSTRG.80783	Nitab4.5_0001997g0030	0.9829
MSTRG.8081	Nitab4.5_0001997g0030	0.9007
MSTRG.8082	Nitab4.5_0001997g0030	0.9959
MSTRG.80952	Nitab4.5_0001997g0030	0.9232
MSTRG.81446	Nitab4.5_0001997g0030	0.9083
MSTRG.81454	Nitab4.5_0001997g0030	0.966
MSTRG.82604	Nitab4.5_0001997g0030	0.9381
MSTRG.82847	Nitab4.5_0001997g0030	0.9206
MSTRG.83540	Nitab4.5_0001997g0030	0.9138
MSTRG.85658	Nitab4.5_0001997g0030	0.9289
MSTRG.86019	Nitab4.5_0001997g0030	0.9378
MSTRG.88585	Nitab4.5_0001997g0030	0.9689
MSTRG.8877	Nitab4.5_0001997g0030	0.972
MSTRG.89447	Nitab4.5_0001997g0030	0.9597
MSTRG.91210	Nitab4.5_0001997g0030	0.9659
MSTRG.91508	Nitab4.5_0001997g0030	0.9756
MSTRG.96094	Nitab4.5_0001997g0030	0.9649
MSTRG.96535	Nitab4.5_0001997g0030	0.9369
MSTRG.97758	Nitab4.5_0001997g0030	0.9102
MSTRG.98143	Nitab4.5_0001997g0030	0.9598
MSTRG.121011	Nitab4.5_0014843g0010	0.9105
MSTRG.79133	Nitab4.5_0014843g0010	0.9055
MSTRG.100364	Nitab4.5_0000434g0010	0.9098
MSTRG.100638	Nitab4.5_0000434g0010	0.9419
MSTRG.101540	Nitab4.5_0000434g0010	0.9063
MSTRG.101742	Nitab4.5_0000434g0010	0.9008
MSTRG.102597	Nitab4.5_0000434g0010	0.9143
MSTRG.102598	Nitab4.5_0000434g0010	0.9125
MSTRG.104264	Nitab4.5_0000434g0010	0.9366
MSTRG.104627	Nitab4.5_0000434g0010	0.9125
MSTRG.104761	Nitab4.5_0000434g0010	0.9105
MSTRG.106130	Nitab4.5_0000434g0010	0.9194
MSTRG.107335	Nitab4.5_0000434g0010	0.9114
MSTRG.108266	Nitab4.5_0000434g0010	0.9062
MSTRG.109740	Nitab4.5_0000434g0010	0.9081
MSTRG.109774	Nitab4.5_0000434g0010	0.9114
MSTRG.110967	Nitab4.5_0000434g0010	0.9172
MSTRG.111406	Nitab4.5_0000434g0010	0.9005
MSTRG.112298	Nitab4.5_0000434g0010	0.9323
MSTRG.112798	Nitab4.5_0000434g0010	0.9166
MSTRG.113816	Nitab4.5_0000434g0010	0.9057
MSTRG.113984	Nitab4.5_0000434g0010	0.916
MSTRG.114869	Nitab4.5_0000434g0010	0.9058
MSTRG.115000	Nitab4.5_0000434g0010	0.9076
MSTRG.116289	Nitab4.5_0000434g0010	0.9142
MSTRG.116452	Nitab4.5_0000434g0010	0.9098
MSTRG.116572	Nitab4.5_0000434g0010	0.9101
MSTRG.118061	Nitab4.5_0000434g0010	0.9151
MSTRG.118419	Nitab4.5_0000434g0010	0.9121
MSTRG.119160	Nitab4.5_0000434g0010	0.9136
MSTRG.119170	Nitab4.5_0000434g0010	0.9189
MSTRG.12085	Nitab4.5_0000434g0010	0.9076
MSTRG.122504	Nitab4.5_0000434g0010	0.9132
MSTRG.126723	Nitab4.5_0000434g0010	0.911
MSTRG.126794	Nitab4.5_0000434g0010	0.9015
MSTRG.127144	Nitab4.5_0000434g0010	0.9036
MSTRG.128874	Nitab4.5_0000434g0010	0.9123
MSTRG.129758	Nitab4.5_0000434g0010	0.9187
MSTRG.130318	Nitab4.5_0000434g0010	0.9095
MSTRG.130360	Nitab4.5_0000434g0010	0.911
MSTRG.131094	Nitab4.5_0000434g0010	0.9085
MSTRG.132342	Nitab4.5_0000434g0010	0.9299
MSTRG.132804	Nitab4.5_0000434g0010	0.9102
MSTRG.132921	Nitab4.5_0000434g0010	0.908
MSTRG.133774	Nitab4.5_0000434g0010	0.959
MSTRG.133894	Nitab4.5_0000434g0010	0.9148
MSTRG.134830	Nitab4.5_0000434g0010	0.9275
MSTRG.135640	Nitab4.5_0000434g0010	0.9132
MSTRG.137055	Nitab4.5_0000434g0010	0.9085
MSTRG.138740	Nitab4.5_0000434g0010	0.9097
MSTRG.140436	Nitab4.5_0000434g0010	0.9175
MSTRG.140468	Nitab4.5_0000434g0010	0.9083
MSTRG.140482	Nitab4.5_0000434g0010	0.905
MSTRG.141101	Nitab4.5_0000434g0010	0.9052
MSTRG.141371	Nitab4.5_0000434g0010	0.913
MSTRG.142035	Nitab4.5_0000434g0010	0.9145
MSTRG.142052	Nitab4.5_0000434g0010	0.9097
MSTRG.142290	Nitab4.5_0000434g0010	0.9184
MSTRG.143811	Nitab4.5_0000434g0010	0.9196
MSTRG.145088	Nitab4.5_0000434g0010	0.9125
MSTRG.146223	Nitab4.5_0000434g0010	0.9178
MSTRG.146849	Nitab4.5_0000434g0010	0.9035
MSTRG.150973	Nitab4.5_0000434g0010	0.9029
MSTRG.151309	Nitab4.5_0000434g0010	0.9064
MSTRG.152251	Nitab4.5_0000434g0010	0.9004
MSTRG.152420	Nitab4.5_0000434g0010	0.9385
MSTRG.152639	Nitab4.5_0000434g0010	0.9164
MSTRG.153794	Nitab4.5_0000434g0010	0.9145
MSTRG.153984	Nitab4.5_0000434g0010	0.9147
MSTRG.154564	Nitab4.5_0000434g0010	0.9116
MSTRG.154800	Nitab4.5_0000434g0010	0.9319
MSTRG.155824	Nitab4.5_0000434g0010	0.9034
MSTRG.158360	Nitab4.5_0000434g0010	0.9025
MSTRG.158504	Nitab4.5_0000434g0010	0.9069
MSTRG.159233	Nitab4.5_0000434g0010	0.9019
MSTRG.159353	Nitab4.5_0000434g0010	0.9146
MSTRG.160022	Nitab4.5_0000434g0010	0.9024
MSTRG.161492	Nitab4.5_0000434g0010	0.9122
MSTRG.161816	Nitab4.5_0000434g0010	0.9222
MSTRG.162109	Nitab4.5_0000434g0010	0.9079
MSTRG.162664	Nitab4.5_0000434g0010	0.9186
MSTRG.162707	Nitab4.5_0000434g0010	0.9255
MSTRG.163128	Nitab4.5_0000434g0010	0.9232
MSTRG.163155	Nitab4.5_0000434g0010	0.9015
MSTRG.163938	Nitab4.5_0000434g0010	0.9083
MSTRG.164332	Nitab4.5_0000434g0010	0.9474
MSTRG.164660	Nitab4.5_0000434g0010	0.9105
MSTRG.164770	Nitab4.5_0000434g0010	0.9041
MSTRG.166460	Nitab4.5_0000434g0010	0.9041
MSTRG.166745	Nitab4.5_0000434g0010	0.9103
MSTRG.166774	Nitab4.5_0000434g0010	0.9092
MSTRG.168087	Nitab4.5_0000434g0010	0.9098
MSTRG.16816	Nitab4.5_0000434g0010	0.9091
MSTRG.168496	Nitab4.5_0000434g0010	0.9071
MSTRG.169264	Nitab4.5_0000434g0010	0.9104
MSTRG.169348	Nitab4.5_0000434g0010	0.9102
MSTRG.171155	Nitab4.5_0000434g0010	0.908
MSTRG.171303	Nitab4.5_0000434g0010	0.9131
MSTRG.171411	Nitab4.5_0000434g0010	0.9048
MSTRG.171588	Nitab4.5_0000434g0010	0.9179
MSTRG.171808	Nitab4.5_0000434g0010	0.9068
MSTRG.174821	Nitab4.5_0000434g0010	0.9091
MSTRG.175436	Nitab4.5_0000434g0010	0.9246
MSTRG.175449	Nitab4.5_0000434g0010	0.9107
MSTRG.177358	Nitab4.5_0000434g0010	0.9088
MSTRG.179651	Nitab4.5_0000434g0010	0.908
MSTRG.179801	Nitab4.5_0000434g0010	0.9025
MSTRG.179908	Nitab4.5_0000434g0010	0.9014
MSTRG.180658	Nitab4.5_0000434g0010	0.909
MSTRG.182111	Nitab4.5_0000434g0010	0.9123
MSTRG.182382	Nitab4.5_0000434g0010	0.927
MSTRG.18248	Nitab4.5_0000434g0010	0.9105
MSTRG.182788	Nitab4.5_0000434g0010	0.9008
MSTRG.183543	Nitab4.5_0000434g0010	0.9454
MSTRG.185888	Nitab4.5_0000434g0010	0.9504
MSTRG.188027	Nitab4.5_0000434g0010	0.9013
MSTRG.189299	Nitab4.5_0000434g0010	0.9162
MSTRG.193379	Nitab4.5_0000434g0010	0.91
MSTRG.194269	Nitab4.5_0000434g0010	0.9044
MSTRG.196732	Nitab4.5_0000434g0010	0.9143
MSTRG.197776	Nitab4.5_0000434g0010	0.926
MSTRG.198032	Nitab4.5_0000434g0010	0.934
MSTRG.198335	Nitab4.5_0000434g0010	0.9241
MSTRG.198818	Nitab4.5_0000434g0010	0.9419
MSTRG.20100	Nitab4.5_0000434g0010	0.9006
MSTRG.20296	Nitab4.5_0000434g0010	0.907
MSTRG.203046	Nitab4.5_0000434g0010	0.9283
MSTRG.203804	Nitab4.5_0000434g0010	0.9395
MSTRG.207379	Nitab4.5_0000434g0010	0.915
MSTRG.20784	Nitab4.5_0000434g0010	0.973
MSTRG.211933	Nitab4.5_0000434g0010	0.9086
MSTRG.212086	Nitab4.5_0000434g0010	0.9026
MSTRG.212226	Nitab4.5_0000434g0010	0.9251
MSTRG.219880	Nitab4.5_0000434g0010	0.9034
MSTRG.221494	Nitab4.5_0000434g0010	0.9146
MSTRG.221623	Nitab4.5_0000434g0010	0.9429
MSTRG.227893	Nitab4.5_0000434g0010	0.932
MSTRG.229063	Nitab4.5_0000434g0010	0.9029
MSTRG.23438	Nitab4.5_0000434g0010	0.9052
MSTRG.237564	Nitab4.5_0000434g0010	0.9509
MSTRG.238018	Nitab4.5_0000434g0010	0.9438
MSTRG.23990	Nitab4.5_0000434g0010	0.9039
MSTRG.240262	Nitab4.5_0000434g0010	0.9065
MSTRG.241019	Nitab4.5_0000434g0010	0.9303
MSTRG.244745	Nitab4.5_0000434g0010	0.9068
MSTRG.245724	Nitab4.5_0000434g0010	0.9173
MSTRG.25118	Nitab4.5_0000434g0010	0.9079
MSTRG.25119	Nitab4.5_0000434g0010	0.9045
MSTRG.255916	Nitab4.5_0000434g0010	0.9117
MSTRG.262905	Nitab4.5_0000434g0010	0.908
MSTRG.27316	Nitab4.5_0000434g0010	0.9086
MSTRG.2874	Nitab4.5_0000434g0010	0.9279
MSTRG.29918	Nitab4.5_0000434g0010	0.9123
MSTRG.31884	Nitab4.5_0000434g0010	0.914
MSTRG.32130	Nitab4.5_0000434g0010	0.9238
MSTRG.32902	Nitab4.5_0000434g0010	0.9037
MSTRG.33583	Nitab4.5_0000434g0010	0.917
MSTRG.35344	Nitab4.5_0000434g0010	0.9071
MSTRG.37249	Nitab4.5_0000434g0010	0.9002
MSTRG.38569	Nitab4.5_0000434g0010	0.9178
MSTRG.38774	Nitab4.5_0000434g0010	0.9194
MSTRG.38814	Nitab4.5_0000434g0010	0.9187
MSTRG.38952	Nitab4.5_0000434g0010	0.9073
MSTRG.3927	Nitab4.5_0000434g0010	0.911
MSTRG.40074	Nitab4.5_0000434g0010	0.9377
MSTRG.41147	Nitab4.5_0000434g0010	0.9111
MSTRG.41768	Nitab4.5_0000434g0010	0.9181
MSTRG.42715	Nitab4.5_0000434g0010	0.9219
MSTRG.43187	Nitab4.5_0000434g0010	0.9027
MSTRG.43537	Nitab4.5_0000434g0010	0.9186
MSTRG.43658	Nitab4.5_0000434g0010	0.9002
MSTRG.44564	Nitab4.5_0000434g0010	0.9077
MSTRG.45144	Nitab4.5_0000434g0010	0.9032
MSTRG.45278	Nitab4.5_0000434g0010	0.9317
MSTRG.45421	Nitab4.5_0000434g0010	0.9248
MSTRG.46052	Nitab4.5_0000434g0010	0.9002
MSTRG.46469	Nitab4.5_0000434g0010	0.9128
MSTRG.46482	Nitab4.5_0000434g0010	0.9409
MSTRG.47049	Nitab4.5_0000434g0010	0.9035
MSTRG.47267	Nitab4.5_0000434g0010	0.9149
MSTRG.49265	Nitab4.5_0000434g0010	0.9079
MSTRG.4935	Nitab4.5_0000434g0010	0.9158
MSTRG.49871	Nitab4.5_0000434g0010	0.907
MSTRG.51670	Nitab4.5_0000434g0010	0.9032
MSTRG.52202	Nitab4.5_0000434g0010	0.9117
MSTRG.52730	Nitab4.5_0000434g0010	0.9442
MSTRG.53044	Nitab4.5_0000434g0010	0.9007
MSTRG.53368	Nitab4.5_0000434g0010	0.9082
MSTRG.53438	Nitab4.5_0000434g0010	0.9121
MSTRG.53976	Nitab4.5_0000434g0010	0.904
MSTRG.54194	Nitab4.5_0000434g0010	0.9023
MSTRG.55061	Nitab4.5_0000434g0010	0.9043
MSTRG.55386	Nitab4.5_0000434g0010	0.911
MSTRG.58780	Nitab4.5_0000434g0010	0.9126
MSTRG.60810	Nitab4.5_0000434g0010	0.9084
MSTRG.61112	Nitab4.5_0000434g0010	0.9193
MSTRG.61205	Nitab4.5_0000434g0010	0.9065
MSTRG.627	Nitab4.5_0000434g0010	0.9028
MSTRG.63200	Nitab4.5_0000434g0010	0.9254
MSTRG.64038	Nitab4.5_0000434g0010	0.9017
MSTRG.64195	Nitab4.5_0000434g0010	0.9192
MSTRG.65257	Nitab4.5_0000434g0010	0.9119
MSTRG.65356	Nitab4.5_0000434g0010	0.9044
MSTRG.67552	Nitab4.5_0000434g0010	0.9062
MSTRG.68203	Nitab4.5_0000434g0010	0.9124
MSTRG.68244	Nitab4.5_0000434g0010	0.9058
MSTRG.69289	Nitab4.5_0000434g0010	0.9126
MSTRG.70024	Nitab4.5_0000434g0010	0.9288
MSTRG.70244	Nitab4.5_0000434g0010	0.9016
MSTRG.70270	Nitab4.5_0000434g0010	0.9116
MSTRG.70312	Nitab4.5_0000434g0010	0.9019
MSTRG.70853	Nitab4.5_0000434g0010	0.9066
MSTRG.71299	Nitab4.5_0000434g0010	0.9053
MSTRG.74119	Nitab4.5_0000434g0010	0.9025
MSTRG.76088	Nitab4.5_0000434g0010	0.9001
MSTRG.78427	Nitab4.5_0000434g0010	0.9
MSTRG.78913	Nitab4.5_0000434g0010	0.9091
MSTRG.80206	Nitab4.5_0000434g0010	0.915
MSTRG.80947	Nitab4.5_0000434g0010	0.9075
MSTRG.85176	Nitab4.5_0000434g0010	0.9199
MSTRG.86408	Nitab4.5_0000434g0010	0.9029
MSTRG.86656	Nitab4.5_0000434g0010	0.917
MSTRG.87017	Nitab4.5_0000434g0010	0.9015
MSTRG.87249	Nitab4.5_0000434g0010	0.9158
MSTRG.87269	Nitab4.5_0000434g0010	0.9161
MSTRG.88918	Nitab4.5_0000434g0010	0.9181
MSTRG.89920	Nitab4.5_0000434g0010	0.9007
MSTRG.91133	Nitab4.5_0000434g0010	0.9114
MSTRG.91417	Nitab4.5_0000434g0010	0.932
MSTRG.9293	Nitab4.5_0000434g0010	0.9085
MSTRG.93231	Nitab4.5_0000434g0010	0.9032
MSTRG.93812	Nitab4.5_0000434g0010	0.9142
MSTRG.94181	Nitab4.5_0000434g0010	0.9179
MSTRG.94726	Nitab4.5_0000434g0010	0.9031
MSTRG.94954	Nitab4.5_0000434g0010	0.9142
MSTRG.95444	Nitab4.5_0000434g0010	0.9036
MSTRG.95548	Nitab4.5_0000434g0010	0.9037
MSTRG.95851	Nitab4.5_0000434g0010	0.9012
MSTRG.95870	Nitab4.5_0000434g0010	0.9223
MSTRG.95872	Nitab4.5_0000434g0010	0.9311
MSTRG.96720	Nitab4.5_0000434g0010	0.9008
MSTRG.98142	Nitab4.5_0000434g0010	0.9107
MSTRG.98144	Nitab4.5_0000434g0010	0.9128
MSTRG.98495	Nitab4.5_0000434g0010	0.9055
MSTRG.131206	Nitab4.5_0001830g0020	0.9165
MSTRG.145024	Nitab4.5_0001830g0020	0.9436
MSTRG.228653	Nitab4.5_0001830g0020	0.9097
MSTRG.43287	Nitab4.5_0001830g0020	0.9089
MSTRG.10031	Nitab4.5_0008115g0010	0.909
MSTRG.10032	Nitab4.5_0008115g0010	0.9432
MSTRG.102649	Nitab4.5_0008115g0010	0.9388
MSTRG.107526	Nitab4.5_0008115g0010	0.9411
MSTRG.115872	Nitab4.5_0008115g0010	0.9427
MSTRG.118920	Nitab4.5_0008115g0010	0.9184
MSTRG.1219	Nitab4.5_0008115g0010	0.9235
MSTRG.128373	Nitab4.5_0008115g0010	0.9562
MSTRG.131806	Nitab4.5_0008115g0010	0.9158
MSTRG.133735	Nitab4.5_0008115g0010	0.9013
MSTRG.136961	Nitab4.5_0008115g0010	0.909
MSTRG.139652	Nitab4.5_0008115g0010	0.9184
MSTRG.139703	Nitab4.5_0008115g0010	0.9434
MSTRG.142673	Nitab4.5_0008115g0010	0.9311
MSTRG.14463	Nitab4.5_0008115g0010	0.9296
MSTRG.145421	Nitab4.5_0008115g0010	0.9461
MSTRG.145902	Nitab4.5_0008115g0010	0.9562
MSTRG.149165	Nitab4.5_0008115g0010	0.9268
MSTRG.151147	Nitab4.5_0008115g0010	0.9511
MSTRG.152795	Nitab4.5_0008115g0010	0.9446
MSTRG.153455	Nitab4.5_0008115g0010	0.9071
MSTRG.159463	Nitab4.5_0008115g0010	0.9018
MSTRG.160902	Nitab4.5_0008115g0010	0.9025
MSTRG.161639	Nitab4.5_0008115g0010	0.934
MSTRG.162803	Nitab4.5_0008115g0010	0.98
MSTRG.162804	Nitab4.5_0008115g0010	0.9801
MSTRG.164404	Nitab4.5_0008115g0010	0.9317
MSTRG.16779	Nitab4.5_0008115g0010	0.9362
MSTRG.16781	Nitab4.5_0008115g0010	0.9489
MSTRG.172674	Nitab4.5_0008115g0010	0.9373
MSTRG.173879	Nitab4.5_0008115g0010	0.9087
MSTRG.181992	Nitab4.5_0008115g0010	0.946
MSTRG.18512	Nitab4.5_0008115g0010	0.9068
MSTRG.19107	Nitab4.5_0008115g0010	0.9099
MSTRG.193124	Nitab4.5_0008115g0010	0.9322
MSTRG.195791	Nitab4.5_0008115g0010	0.9282
MSTRG.204019	Nitab4.5_0008115g0010	0.9263
MSTRG.207156	Nitab4.5_0008115g0010	0.9184
MSTRG.210430	Nitab4.5_0008115g0010	0.9269
MSTRG.212520	Nitab4.5_0008115g0010	0.9235
MSTRG.213221	Nitab4.5_0008115g0010	0.9441
MSTRG.21708	Nitab4.5_0008115g0010	0.9471
MSTRG.234030	Nitab4.5_0008115g0010	0.9363
MSTRG.234804	Nitab4.5_0008115g0010	0.9111
MSTRG.26877	Nitab4.5_0008115g0010	0.9331
MSTRG.27531	Nitab4.5_0008115g0010	0.9483
MSTRG.27752	Nitab4.5_0008115g0010	0.9416
MSTRG.4030	Nitab4.5_0008115g0010	0.9506
MSTRG.40736	Nitab4.5_0008115g0010	0.9149
MSTRG.46664	Nitab4.5_0008115g0010	0.9434
MSTRG.47488	Nitab4.5_0008115g0010	0.9465
MSTRG.55466	Nitab4.5_0008115g0010	0.9424
MSTRG.55979	Nitab4.5_0008115g0010	0.9092
MSTRG.59652	Nitab4.5_0008115g0010	0.9311
MSTRG.59709	Nitab4.5_0008115g0010	0.9139
MSTRG.63128	Nitab4.5_0008115g0010	0.9223
MSTRG.67894	Nitab4.5_0008115g0010	0.9106
MSTRG.72788	Nitab4.5_0008115g0010	0.9305
MSTRG.80832	Nitab4.5_0008115g0010	0.9027
MSTRG.87730	Nitab4.5_0008115g0010	0.9063
MSTRG.87979	Nitab4.5_0008115g0010	0.9442
MSTRG.88586	Nitab4.5_0008115g0010	0.936
MSTRG.93206	Nitab4.5_0008115g0010	0.92
MSTRG.93367	Nitab4.5_0008115g0010	0.9324
MSTRG.93368	Nitab4.5_0008115g0010	0.9311
MSTRG.95499	Nitab4.5_0008115g0010	0.9471
MSTRG.98191	Nitab4.5_0008115g0010	0.9164
MSTRG.13339	Nitab4.5_0001317g0130	0.9322
MSTRG.5696	Nitab4.5_0001317g0130	0.9178
MSTRG.126342	Nitab4.5_0001295g0200	0.925
MSTRG.161010	Nitab4.5_0001295g0200	0.9043
MSTRG.180011	Nitab4.5_0001295g0200	0.9222
MSTRG.198335	Nitab4.5_0001295g0200	0.9095
MSTRG.200087	Nitab4.5_0001295g0200	0.9242
MSTRG.91406	Nitab4.5_0001295g0200	0.9131
MSTRG.100116	Nitab4.5_0008170g0020	0.9261
MSTRG.100328	Nitab4.5_0008170g0020	0.9257
MSTRG.100364	Nitab4.5_0008170g0020	0.9352
MSTRG.100638	Nitab4.5_0008170g0020	0.921
MSTRG.101519	Nitab4.5_0008170g0020	0.9147
MSTRG.101540	Nitab4.5_0008170g0020	0.9372
MSTRG.101734	Nitab4.5_0008170g0020	0.933
MSTRG.101742	Nitab4.5_0008170g0020	0.9292
MSTRG.101898	Nitab4.5_0008170g0020	0.9317
MSTRG.102597	Nitab4.5_0008170g0020	0.9341
MSTRG.102598	Nitab4.5_0008170g0020	0.9064
MSTRG.103982	Nitab4.5_0008170g0020	0.923
MSTRG.104264	Nitab4.5_0008170g0020	0.9462
MSTRG.104401	Nitab4.5_0008170g0020	0.9072
MSTRG.104761	Nitab4.5_0008170g0020	0.9004
MSTRG.105225	Nitab4.5_0008170g0020	0.9112
MSTRG.105664	Nitab4.5_0008170g0020	0.9179
MSTRG.106130	Nitab4.5_0008170g0020	0.9277
MSTRG.106777	Nitab4.5_0008170g0020	0.9199
MSTRG.106951	Nitab4.5_0008170g0020	0.9017
MSTRG.106973	Nitab4.5_0008170g0020	0.9348
MSTRG.107136	Nitab4.5_0008170g0020	0.9133
MSTRG.107335	Nitab4.5_0008170g0020	0.9377
MSTRG.108266	Nitab4.5_0008170g0020	0.9366
MSTRG.109674	Nitab4.5_0008170g0020	0.9094
MSTRG.109740	Nitab4.5_0008170g0020	0.9368
MSTRG.109774	Nitab4.5_0008170g0020	0.9308
MSTRG.109875	Nitab4.5_0008170g0020	0.9168
MSTRG.109977	Nitab4.5_0008170g0020	0.913
MSTRG.110445	Nitab4.5_0008170g0020	0.9027
MSTRG.110464	Nitab4.5_0008170g0020	0.9351
MSTRG.110967	Nitab4.5_0008170g0020	0.9347
MSTRG.111154	Nitab4.5_0008170g0020	0.9401
MSTRG.111406	Nitab4.5_0008170g0020	0.9163
MSTRG.11145	Nitab4.5_0008170g0020	0.9208
MSTRG.111779	Nitab4.5_0008170g0020	0.9118
MSTRG.112501	Nitab4.5_0008170g0020	0.906
MSTRG.112798	Nitab4.5_0008170g0020	0.9165
MSTRG.113276	Nitab4.5_0008170g0020	0.9292
MSTRG.113984	Nitab4.5_0008170g0020	0.9115
MSTRG.114869	Nitab4.5_0008170g0020	0.9139
MSTRG.115000	Nitab4.5_0008170g0020	0.9235
MSTRG.115254	Nitab4.5_0008170g0020	0.9345
MSTRG.116100	Nitab4.5_0008170g0020	0.9145
MSTRG.116289	Nitab4.5_0008170g0020	0.9231
MSTRG.116452	Nitab4.5_0008170g0020	0.9345
MSTRG.116572	Nitab4.5_0008170g0020	0.9127
MSTRG.116893	Nitab4.5_0008170g0020	0.9357
MSTRG.116995	Nitab4.5_0008170g0020	0.9219
MSTRG.117542	Nitab4.5_0008170g0020	0.9265
MSTRG.118419	Nitab4.5_0008170g0020	0.918
MSTRG.118478	Nitab4.5_0008170g0020	0.9317
MSTRG.119160	Nitab4.5_0008170g0020	0.9123
MSTRG.119170	Nitab4.5_0008170g0020	0.906
MSTRG.120353	Nitab4.5_0008170g0020	0.9142
MSTRG.120405	Nitab4.5_0008170g0020	0.9258
MSTRG.120650	Nitab4.5_0008170g0020	0.9111
MSTRG.12083	Nitab4.5_0008170g0020	0.9126
MSTRG.12085	Nitab4.5_0008170g0020	0.928
MSTRG.121421	Nitab4.5_0008170g0020	0.9397
MSTRG.122504	Nitab4.5_0008170g0020	0.924
MSTRG.122599	Nitab4.5_0008170g0020	0.9305
MSTRG.123546	Nitab4.5_0008170g0020	0.9383
MSTRG.124234	Nitab4.5_0008170g0020	0.9222
MSTRG.124586	Nitab4.5_0008170g0020	0.9115
MSTRG.125420	Nitab4.5_0008170g0020	0.9334
MSTRG.126723	Nitab4.5_0008170g0020	0.9399
MSTRG.127144	Nitab4.5_0008170g0020	0.9138
MSTRG.127384	Nitab4.5_0008170g0020	0.9045
MSTRG.128325	Nitab4.5_0008170g0020	0.9084
MSTRG.128874	Nitab4.5_0008170g0020	0.9102
MSTRG.129422	Nitab4.5_0008170g0020	0.9118
MSTRG.129554	Nitab4.5_0008170g0020	0.9173
MSTRG.129758	Nitab4.5_0008170g0020	0.9258
MSTRG.130212	Nitab4.5_0008170g0020	0.928
MSTRG.130318	Nitab4.5_0008170g0020	0.9373
MSTRG.130360	Nitab4.5_0008170g0020	0.9029
MSTRG.130764	Nitab4.5_0008170g0020	0.9279
MSTRG.130854	Nitab4.5_0008170g0020	0.9006
MSTRG.131094	Nitab4.5_0008170g0020	0.9278
MSTRG.131175	Nitab4.5_0008170g0020	0.904
MSTRG.131336	Nitab4.5_0008170g0020	0.9146
MSTRG.131790	Nitab4.5_0008170g0020	0.9345
MSTRG.132230	Nitab4.5_0008170g0020	0.9085
MSTRG.132246	Nitab4.5_0008170g0020	0.9295
MSTRG.132259	Nitab4.5_0008170g0020	0.9037
MSTRG.132342	Nitab4.5_0008170g0020	0.9375
MSTRG.132416	Nitab4.5_0008170g0020	0.9017
MSTRG.132804	Nitab4.5_0008170g0020	0.9345
MSTRG.132921	Nitab4.5_0008170g0020	0.9237
MSTRG.132988	Nitab4.5_0008170g0020	0.9207
MSTRG.133774	Nitab4.5_0008170g0020	0.9402
MSTRG.133894	Nitab4.5_0008170g0020	0.9127
MSTRG.134526	Nitab4.5_0008170g0020	0.903
MSTRG.134830	Nitab4.5_0008170g0020	0.9357
MSTRG.135640	Nitab4.5_0008170g0020	0.9201
MSTRG.136253	Nitab4.5_0008170g0020	0.925
MSTRG.136598	Nitab4.5_0008170g0020	0.9222
MSTRG.137055	Nitab4.5_0008170g0020	0.9383
MSTRG.138006	Nitab4.5_0008170g0020	0.91
MSTRG.138740	Nitab4.5_0008170g0020	0.9341
MSTRG.138880	Nitab4.5_0008170g0020	0.9339
MSTRG.139182	Nitab4.5_0008170g0020	0.9297
MSTRG.140436	Nitab4.5_0008170g0020	0.9188
MSTRG.140468	Nitab4.5_0008170g0020	0.9296
MSTRG.140482	Nitab4.5_0008170g0020	0.9355
MSTRG.141101	Nitab4.5_0008170g0020	0.9279
MSTRG.141371	Nitab4.5_0008170g0020	0.9232
MSTRG.141791	Nitab4.5_0008170g0020	0.9107
MSTRG.141940	Nitab4.5_0008170g0020	0.9124
MSTRG.142035	Nitab4.5_0008170g0020	0.9226
MSTRG.142290	Nitab4.5_0008170g0020	0.9236
MSTRG.142516	Nitab4.5_0008170g0020	0.9226
MSTRG.142593	Nitab4.5_0008170g0020	0.9364
MSTRG.142657	Nitab4.5_0008170g0020	0.931
MSTRG.143531	Nitab4.5_0008170g0020	0.9024
MSTRG.144585	Nitab4.5_0008170g0020	0.9023
MSTRG.145088	Nitab4.5_0008170g0020	0.9355
MSTRG.146223	Nitab4.5_0008170g0020	0.9247
MSTRG.146850	Nitab4.5_0008170g0020	0.9282
MSTRG.148180	Nitab4.5_0008170g0020	0.9035
MSTRG.148490	Nitab4.5_0008170g0020	0.9127
MSTRG.149938	Nitab4.5_0008170g0020	0.9258
MSTRG.149953	Nitab4.5_0008170g0020	0.9365
MSTRG.150973	Nitab4.5_0008170g0020	0.9302
MSTRG.151260	Nitab4.5_0008170g0020	0.9366
MSTRG.151309	Nitab4.5_0008170g0020	0.9364
MSTRG.151403	Nitab4.5_0008170g0020	0.9348
MSTRG.152251	Nitab4.5_0008170g0020	0.9373
MSTRG.152420	Nitab4.5_0008170g0020	0.9237
MSTRG.152638	Nitab4.5_0008170g0020	0.9254
MSTRG.152639	Nitab4.5_0008170g0020	0.9362
MSTRG.153246	Nitab4.5_0008170g0020	0.9341
MSTRG.153794	Nitab4.5_0008170g0020	0.9231
MSTRG.154564	Nitab4.5_0008170g0020	0.9354
MSTRG.154800	Nitab4.5_0008170g0020	0.9423
MSTRG.155349	Nitab4.5_0008170g0020	0.9053
MSTRG.155824	Nitab4.5_0008170g0020	0.9292
MSTRG.156986	Nitab4.5_0008170g0020	0.9176
MSTRG.157940	Nitab4.5_0008170g0020	0.9324
MSTRG.158360	Nitab4.5_0008170g0020	0.9311
MSTRG.158504	Nitab4.5_0008170g0020	0.9309
MSTRG.159353	Nitab4.5_0008170g0020	0.9082
MSTRG.160022	Nitab4.5_0008170g0020	0.9154
MSTRG.161128	Nitab4.5_0008170g0020	0.9156
MSTRG.161492	Nitab4.5_0008170g0020	0.9337
MSTRG.161816	Nitab4.5_0008170g0020	0.9248
MSTRG.162109	Nitab4.5_0008170g0020	0.9259
MSTRG.162664	Nitab4.5_0008170g0020	0.93
MSTRG.162707	Nitab4.5_0008170g0020	0.9283
MSTRG.162819	Nitab4.5_0008170g0020	0.9282
MSTRG.163128	Nitab4.5_0008170g0020	0.9175
MSTRG.163591	Nitab4.5_0008170g0020	0.9371
MSTRG.163938	Nitab4.5_0008170g0020	0.9317
MSTRG.164332	Nitab4.5_0008170g0020	0.9304
MSTRG.164567	Nitab4.5_0008170g0020	0.9242
MSTRG.164660	Nitab4.5_0008170g0020	0.9327
MSTRG.164898	Nitab4.5_0008170g0020	0.9015
MSTRG.165045	Nitab4.5_0008170g0020	0.916
MSTRG.165978	Nitab4.5_0008170g0020	0.9205
MSTRG.16601	Nitab4.5_0008170g0020	0.9003
MSTRG.166460	Nitab4.5_0008170g0020	0.9382
MSTRG.166516	Nitab4.5_0008170g0020	0.9303
MSTRG.166745	Nitab4.5_0008170g0020	0.921
MSTRG.166774	Nitab4.5_0008170g0020	0.928
MSTRG.166906	Nitab4.5_0008170g0020	0.9296
MSTRG.167364	Nitab4.5_0008170g0020	0.904
MSTRG.167815	Nitab4.5_0008170g0020	0.9449
MSTRG.168087	Nitab4.5_0008170g0020	0.9276
MSTRG.16816	Nitab4.5_0008170g0020	0.9385
MSTRG.168213	Nitab4.5_0008170g0020	0.912
MSTRG.168364	Nitab4.5_0008170g0020	0.9321
MSTRG.168902	Nitab4.5_0008170g0020	0.908
MSTRG.169264	Nitab4.5_0008170g0020	0.9159
MSTRG.169348	Nitab4.5_0008170g0020	0.9165
MSTRG.171155	Nitab4.5_0008170g0020	0.9304
MSTRG.171303	Nitab4.5_0008170g0020	0.9222
MSTRG.171588	Nitab4.5_0008170g0020	0.9259
MSTRG.171808	Nitab4.5_0008170g0020	0.929
MSTRG.174821	Nitab4.5_0008170g0020	0.9364
MSTRG.175273	Nitab4.5_0008170g0020	0.9072
MSTRG.175436	Nitab4.5_0008170g0020	0.9366
MSTRG.175449	Nitab4.5_0008170g0020	0.9314
MSTRG.177358	Nitab4.5_0008170g0020	0.9307
MSTRG.177774	Nitab4.5_0008170g0020	0.9427
MSTRG.178830	Nitab4.5_0008170g0020	0.9032
MSTRG.179651	Nitab4.5_0008170g0020	0.9122
MSTRG.179801	Nitab4.5_0008170g0020	0.9267
MSTRG.179908	Nitab4.5_0008170g0020	0.91
MSTRG.180011	Nitab4.5_0008170g0020	0.9002
MSTRG.180658	Nitab4.5_0008170g0020	0.9111
MSTRG.182111	Nitab4.5_0008170g0020	0.9381
MSTRG.182303	Nitab4.5_0008170g0020	0.9244
MSTRG.182382	Nitab4.5_0008170g0020	0.906
MSTRG.18248	Nitab4.5_0008170g0020	0.9359
MSTRG.182788	Nitab4.5_0008170g0020	0.9326
MSTRG.183543	Nitab4.5_0008170g0020	0.9106
MSTRG.185888	Nitab4.5_0008170g0020	0.9045
MSTRG.188027	Nitab4.5_0008170g0020	0.9122
MSTRG.189299	Nitab4.5_0008170g0020	0.9167
MSTRG.190032	Nitab4.5_0008170g0020	0.926
MSTRG.190975	Nitab4.5_0008170g0020	0.9101
MSTRG.192215	Nitab4.5_0008170g0020	0.9062
MSTRG.192774	Nitab4.5_0008170g0020	0.9515
MSTRG.19361	Nitab4.5_0008170g0020	0.9063
MSTRG.194269	Nitab4.5_0008170g0020	0.9385
MSTRG.194906	Nitab4.5_0008170g0020	0.9104
MSTRG.195049	Nitab4.5_0008170g0020	0.9284
MSTRG.196486	Nitab4.5_0008170g0020	0.9183
MSTRG.196719	Nitab4.5_0008170g0020	0.934
MSTRG.196732	Nitab4.5_0008170g0020	0.9277
MSTRG.196848	Nitab4.5_0008170g0020	0.9018
MSTRG.196990	Nitab4.5_0008170g0020	0.9101
MSTRG.197776	Nitab4.5_0008170g0020	0.9378
MSTRG.198032	Nitab4.5_0008170g0020	0.9201
MSTRG.198335	Nitab4.5_0008170g0020	0.9113
MSTRG.198818	Nitab4.5_0008170g0020	0.9538
MSTRG.200186	Nitab4.5_0008170g0020	0.9116
MSTRG.20100	Nitab4.5_0008170g0020	0.9294
MSTRG.20296	Nitab4.5_0008170g0020	0.9216
MSTRG.203046	Nitab4.5_0008170g0020	0.9236
MSTRG.203299	Nitab4.5_0008170g0020	0.9123
MSTRG.203804	Nitab4.5_0008170g0020	0.9257
MSTRG.206004	Nitab4.5_0008170g0020	0.9266
MSTRG.207203	Nitab4.5_0008170g0020	0.9092
MSTRG.207379	Nitab4.5_0008170g0020	0.9101
MSTRG.20784	Nitab4.5_0008170g0020	0.9288
MSTRG.209859	Nitab4.5_0008170g0020	0.9176
MSTRG.211933	Nitab4.5_0008170g0020	0.933
MSTRG.212086	Nitab4.5_0008170g0020	0.908
MSTRG.21265	Nitab4.5_0008170g0020	0.9145
MSTRG.214423	Nitab4.5_0008170g0020	0.9156
MSTRG.21592	Nitab4.5_0008170g0020	0.932
MSTRG.219880	Nitab4.5_0008170g0020	0.9273
MSTRG.221494	Nitab4.5_0008170g0020	0.9309
MSTRG.221623	Nitab4.5_0008170g0020	0.9372
MSTRG.223138	Nitab4.5_0008170g0020	0.9285
MSTRG.227434	Nitab4.5_0008170g0020	0.9439
MSTRG.227893	Nitab4.5_0008170g0020	0.929
MSTRG.229063	Nitab4.5_0008170g0020	0.9222
MSTRG.23287	Nitab4.5_0008170g0020	0.9291
MSTRG.23438	Nitab4.5_0008170g0020	0.9275
MSTRG.23496	Nitab4.5_0008170g0020	0.9279
MSTRG.236528	Nitab4.5_0008170g0020	0.9212
MSTRG.237564	Nitab4.5_0008170g0020	0.9336
MSTRG.238018	Nitab4.5_0008170g0020	0.9101
MSTRG.23990	Nitab4.5_0008170g0020	0.9384
MSTRG.240262	Nitab4.5_0008170g0020	0.9434
MSTRG.241019	Nitab4.5_0008170g0020	0.914
MSTRG.244745	Nitab4.5_0008170g0020	0.9324
MSTRG.245724	Nitab4.5_0008170g0020	0.9173
MSTRG.248084	Nitab4.5_0008170g0020	0.9083
MSTRG.249459	Nitab4.5_0008170g0020	0.9074
MSTRG.25118	Nitab4.5_0008170g0020	0.912
MSTRG.25119	Nitab4.5_0008170g0020	0.9016
MSTRG.251535	Nitab4.5_0008170g0020	0.9257
MSTRG.25561	Nitab4.5_0008170g0020	0.9095
MSTRG.255666	Nitab4.5_0008170g0020	0.9091
MSTRG.255916	Nitab4.5_0008170g0020	0.9093
MSTRG.260569	Nitab4.5_0008170g0020	0.9186
MSTRG.262905	Nitab4.5_0008170g0020	0.9001
MSTRG.27316	Nitab4.5_0008170g0020	0.9103
MSTRG.28713	Nitab4.5_0008170g0020	0.9156
MSTRG.29878	Nitab4.5_0008170g0020	0.9075
MSTRG.29918	Nitab4.5_0008170g0020	0.9347
MSTRG.30073	Nitab4.5_0008170g0020	0.9091
MSTRG.31884	Nitab4.5_0008170g0020	0.9163
MSTRG.31941	Nitab4.5_0008170g0020	0.9036
MSTRG.32130	Nitab4.5_0008170g0020	0.918
MSTRG.32902	Nitab4.5_0008170g0020	0.9177
MSTRG.33583	Nitab4.5_0008170g0020	0.9161
MSTRG.34192	Nitab4.5_0008170g0020	0.9049
MSTRG.34519	Nitab4.5_0008170g0020	0.9178
MSTRG.35344	Nitab4.5_0008170g0020	0.9268
MSTRG.37249	Nitab4.5_0008170g0020	0.9276
MSTRG.37843	Nitab4.5_0008170g0020	0.928
MSTRG.37991	Nitab4.5_0008170g0020	0.9357
MSTRG.38005	Nitab4.5_0008170g0020	0.9296
MSTRG.38569	Nitab4.5_0008170g0020	0.9043
MSTRG.38774	Nitab4.5_0008170g0020	0.9261
MSTRG.38814	Nitab4.5_0008170g0020	0.9348
MSTRG.38838	Nitab4.5_0008170g0020	0.9173
MSTRG.38952	Nitab4.5_0008170g0020	0.9366
MSTRG.39722	Nitab4.5_0008170g0020	0.9411
MSTRG.39842	Nitab4.5_0008170g0020	0.9281
MSTRG.40074	Nitab4.5_0008170g0020	0.9406
MSTRG.4039	Nitab4.5_0008170g0020	0.902
MSTRG.40832	Nitab4.5_0008170g0020	0.9079
MSTRG.40981	Nitab4.5_0008170g0020	0.9057
MSTRG.41147	Nitab4.5_0008170g0020	0.9317
MSTRG.41768	Nitab4.5_0008170g0020	0.9374
MSTRG.42715	Nitab4.5_0008170g0020	0.919
MSTRG.43537	Nitab4.5_0008170g0020	0.9318
MSTRG.43658	Nitab4.5_0008170g0020	0.9233
MSTRG.44553	Nitab4.5_0008170g0020	0.9312
MSTRG.44564	Nitab4.5_0008170g0020	0.9447
MSTRG.45144	Nitab4.5_0008170g0020	0.9081
MSTRG.45278	Nitab4.5_0008170g0020	0.928
MSTRG.45328	Nitab4.5_0008170g0020	0.9363
MSTRG.45365	Nitab4.5_0008170g0020	0.9343
MSTRG.45421	Nitab4.5_0008170g0020	0.9267
MSTRG.46052	Nitab4.5_0008170g0020	0.9239
MSTRG.46469	Nitab4.5_0008170g0020	0.9281
MSTRG.46479	Nitab4.5_0008170g0020	0.9117
MSTRG.46482	Nitab4.5_0008170g0020	0.941
MSTRG.47049	Nitab4.5_0008170g0020	0.9356
MSTRG.47267	Nitab4.5_0008170g0020	0.9105
MSTRG.47433	Nitab4.5_0008170g0020	0.9207
MSTRG.47443	Nitab4.5_0008170g0020	0.9349
MSTRG.47532	Nitab4.5_0008170g0020	0.9101
MSTRG.48369	Nitab4.5_0008170g0020	0.905
MSTRG.49265	Nitab4.5_0008170g0020	0.9341
MSTRG.4935	Nitab4.5_0008170g0020	0.9369
MSTRG.49447	Nitab4.5_0008170g0020	0.9382
MSTRG.49871	Nitab4.5_0008170g0020	0.9406
MSTRG.50041	Nitab4.5_0008170g0020	0.9072
MSTRG.50391	Nitab4.5_0008170g0020	0.9242
MSTRG.51537	Nitab4.5_0008170g0020	0.9191
MSTRG.51637	Nitab4.5_0008170g0020	0.9208
MSTRG.51652	Nitab4.5_0008170g0020	0.9074
MSTRG.51670	Nitab4.5_0008170g0020	0.9163
MSTRG.51938	Nitab4.5_0008170g0020	0.9056
MSTRG.52202	Nitab4.5_0008170g0020	0.9383
MSTRG.52730	Nitab4.5_0008170g0020	0.9586
MSTRG.5325	Nitab4.5_0008170g0020	0.9083
MSTRG.53368	Nitab4.5_0008170g0020	0.9297
MSTRG.53438	Nitab4.5_0008170g0020	0.9325
MSTRG.53465	Nitab4.5_0008170g0020	0.9018
MSTRG.53976	Nitab4.5_0008170g0020	0.9125
MSTRG.54194	Nitab4.5_0008170g0020	0.9174
MSTRG.54206	Nitab4.5_0008170g0020	0.9252
MSTRG.54734	Nitab4.5_0008170g0020	0.9295
MSTRG.55061	Nitab4.5_0008170g0020	0.9349
MSTRG.55383	Nitab4.5_0008170g0020	0.9338
MSTRG.55890	Nitab4.5_0008170g0020	0.9069
MSTRG.56567	Nitab4.5_0008170g0020	0.919
MSTRG.57385	Nitab4.5_0008170g0020	0.9217
MSTRG.57910	Nitab4.5_0008170g0020	0.9168
MSTRG.58780	Nitab4.5_0008170g0020	0.9371
MSTRG.58799	Nitab4.5_0008170g0020	0.9334
MSTRG.60237	Nitab4.5_0008170g0020	0.9318
MSTRG.60810	Nitab4.5_0008170g0020	0.9129
MSTRG.61112	Nitab4.5_0008170g0020	0.9278
MSTRG.61205	Nitab4.5_0008170g0020	0.9241
MSTRG.61586	Nitab4.5_0008170g0020	0.9074
MSTRG.621	Nitab4.5_0008170g0020	0.932
MSTRG.627	Nitab4.5_0008170g0020	0.9094
MSTRG.62811	Nitab4.5_0008170g0020	0.915
MSTRG.62874	Nitab4.5_0008170g0020	0.9286
MSTRG.63200	Nitab4.5_0008170g0020	0.9382
MSTRG.64038	Nitab4.5_0008170g0020	0.9268
MSTRG.64195	Nitab4.5_0008170g0020	0.9132
MSTRG.64357	Nitab4.5_0008170g0020	0.9067
MSTRG.64810	Nitab4.5_0008170g0020	0.9241
MSTRG.65356	Nitab4.5_0008170g0020	0.9083
MSTRG.65913	Nitab4.5_0008170g0020	0.9279
MSTRG.67249	Nitab4.5_0008170g0020	0.9057
MSTRG.67552	Nitab4.5_0008170g0020	0.9303
MSTRG.67874	Nitab4.5_0008170g0020	0.9173
MSTRG.68073	Nitab4.5_0008170g0020	0.923
MSTRG.68087	Nitab4.5_0008170g0020	0.9526
MSTRG.68203	Nitab4.5_0008170g0020	0.9065
MSTRG.68830	Nitab4.5_0008170g0020	0.9146
MSTRG.68886	Nitab4.5_0008170g0020	0.9353
MSTRG.69289	Nitab4.5_0008170g0020	0.9382
MSTRG.70024	Nitab4.5_0008170g0020	0.9039
MSTRG.70058	Nitab4.5_0008170g0020	0.9304
MSTRG.70244	Nitab4.5_0008170g0020	0.9373
MSTRG.70270	Nitab4.5_0008170g0020	0.9331
MSTRG.70312	Nitab4.5_0008170g0020	0.9661
MSTRG.70570	Nitab4.5_0008170g0020	0.9199
MSTRG.70852	Nitab4.5_0008170g0020	0.926
MSTRG.70853	Nitab4.5_0008170g0020	0.9362
MSTRG.71299	Nitab4.5_0008170g0020	0.916
MSTRG.71865	Nitab4.5_0008170g0020	0.9183
MSTRG.73973	Nitab4.5_0008170g0020	0.9204
MSTRG.74147	Nitab4.5_0008170g0020	0.9222
MSTRG.7430	Nitab4.5_0008170g0020	0.925
MSTRG.74460	Nitab4.5_0008170g0020	0.914
MSTRG.74840	Nitab4.5_0008170g0020	0.9194
MSTRG.75252	Nitab4.5_0008170g0020	0.9256
MSTRG.76088	Nitab4.5_0008170g0020	0.919
MSTRG.76653	Nitab4.5_0008170g0020	0.9012
MSTRG.76654	Nitab4.5_0008170g0020	0.9191
MSTRG.77081	Nitab4.5_0008170g0020	0.9092
MSTRG.77700	Nitab4.5_0008170g0020	0.9364
MSTRG.78309	Nitab4.5_0008170g0020	0.908
MSTRG.78427	Nitab4.5_0008170g0020	0.9268
MSTRG.78913	Nitab4.5_0008170g0020	0.9134
MSTRG.79253	Nitab4.5_0008170g0020	0.9238
MSTRG.79380	Nitab4.5_0008170g0020	0.9277
MSTRG.79448	Nitab4.5_0008170g0020	0.9281
MSTRG.80013	Nitab4.5_0008170g0020	0.9071
MSTRG.80069	Nitab4.5_0008170g0020	0.9342
MSTRG.80206	Nitab4.5_0008170g0020	0.9251
MSTRG.80351	Nitab4.5_0008170g0020	0.92
MSTRG.80352	Nitab4.5_0008170g0020	0.9207
MSTRG.80885	Nitab4.5_0008170g0020	0.9124
MSTRG.80947	Nitab4.5_0008170g0020	0.9375
MSTRG.81689	Nitab4.5_0008170g0020	0.9249
MSTRG.82060	Nitab4.5_0008170g0020	0.9186
MSTRG.84088	Nitab4.5_0008170g0020	0.9238
MSTRG.84190	Nitab4.5_0008170g0020	0.9308
MSTRG.84329	Nitab4.5_0008170g0020	0.9258
MSTRG.85176	Nitab4.5_0008170g0020	0.9289
MSTRG.86380	Nitab4.5_0008170g0020	0.9293
MSTRG.86408	Nitab4.5_0008170g0020	0.9374
MSTRG.86656	Nitab4.5_0008170g0020	0.9156
MSTRG.87017	Nitab4.5_0008170g0020	0.9273
MSTRG.87249	Nitab4.5_0008170g0020	0.9288
MSTRG.87269	Nitab4.5_0008170g0020	0.9366
MSTRG.88579	Nitab4.5_0008170g0020	0.9143
MSTRG.88738	Nitab4.5_0008170g0020	0.9153
MSTRG.88744	Nitab4.5_0008170g0020	0.92
MSTRG.88918	Nitab4.5_0008170g0020	0.9274
MSTRG.89920	Nitab4.5_0008170g0020	0.9306
MSTRG.91133	Nitab4.5_0008170g0020	0.9385
MSTRG.91406	Nitab4.5_0008170g0020	0.9201
MSTRG.91417	Nitab4.5_0008170g0020	0.9129
MSTRG.91743	Nitab4.5_0008170g0020	0.9031
MSTRG.92102	Nitab4.5_0008170g0020	0.9299
MSTRG.9278	Nitab4.5_0008170g0020	0.9147
MSTRG.9293	Nitab4.5_0008170g0020	0.939
MSTRG.9294	Nitab4.5_0008170g0020	0.9031
MSTRG.93776	Nitab4.5_0008170g0020	0.9189
MSTRG.93812	Nitab4.5_0008170g0020	0.9233
MSTRG.94181	Nitab4.5_0008170g0020	0.9335
MSTRG.94726	Nitab4.5_0008170g0020	0.9226
MSTRG.94954	Nitab4.5_0008170g0020	0.9239
MSTRG.95034	Nitab4.5_0008170g0020	0.9095
MSTRG.95548	Nitab4.5_0008170g0020	0.9322
MSTRG.95691	Nitab4.5_0008170g0020	0.9141
MSTRG.95851	Nitab4.5_0008170g0020	0.9189
MSTRG.95872	Nitab4.5_0008170g0020	0.9194
MSTRG.96452	Nitab4.5_0008170g0020	0.9291
MSTRG.96720	Nitab4.5_0008170g0020	0.9341
MSTRG.97683	Nitab4.5_0008170g0020	0.9465
MSTRG.97938	Nitab4.5_0008170g0020	0.9129
MSTRG.98142	Nitab4.5_0008170g0020	0.93
MSTRG.98144	Nitab4.5_0008170g0020	0.9395
MSTRG.98495	Nitab4.5_0008170g0020	0.9295
MSTRG.99440	Nitab4.5_0008170g0020	0.918
MSTRG.99441	Nitab4.5_0008170g0020	0.9246
MSTRG.99881	Nitab4.5_0008170g0020	0.9288
MSTRG.118893	Nitab4.5_0009260g0040	0.9022
MSTRG.146066	Nitab4.5_0009260g0040	0.9075
MSTRG.153808	Nitab4.5_0009260g0040	0.9052
MSTRG.189242	Nitab4.5_0009260g0040	0.9066
MSTRG.234522	Nitab4.5_0009260g0040	0.9031
MSTRG.256351	Nitab4.5_0009260g0040	0.9087
MSTRG.37848	Nitab4.5_0009260g0040	0.9031
MSTRG.37849	Nitab4.5_0009260g0040	0.9112
MSTRG.37912	Nitab4.5_0009260g0040	0.921
MSTRG.64646	Nitab4.5_0009260g0040	0.9018
MSTRG.69646	Nitab4.5_0009260g0040	0.902
MSTRG.76471	Nitab4.5_0009260g0040	0.908
MSTRG.81405	Nitab4.5_0009260g0040	0.9525
MSTRG.109913	Nitab4.5_0005729g0010	0.9034
MSTRG.113298	Nitab4.5_0005729g0010	0.958
MSTRG.115128	Nitab4.5_0005729g0010	0.9627
MSTRG.126387	Nitab4.5_0005729g0010	0.9627
MSTRG.140775	Nitab4.5_0005729g0010	0.9357
MSTRG.141538	Nitab4.5_0005729g0010	0.9271
MSTRG.141689	Nitab4.5_0005729g0010	0.952
MSTRG.145228	Nitab4.5_0005729g0010	0.9517
MSTRG.163618	Nitab4.5_0005729g0010	0.9396
MSTRG.164685	Nitab4.5_0005729g0010	0.9668
MSTRG.164686	Nitab4.5_0005729g0010	0.9668
MSTRG.175282	Nitab4.5_0005729g0010	0.9388
MSTRG.212745	Nitab4.5_0005729g0010	0.9661
MSTRG.2356	Nitab4.5_0005729g0010	0.917
MSTRG.237712	Nitab4.5_0005729g0010	0.968
MSTRG.237978	Nitab4.5_0005729g0010	0.9544
MSTRG.44682	Nitab4.5_0005729g0010	0.9239
MSTRG.53482	Nitab4.5_0005729g0010	0.9129
MSTRG.53485	Nitab4.5_0005729g0010	0.9642
MSTRG.75086	Nitab4.5_0005729g0010	0.9478
MSTRG.91225	Nitab4.5_0005729g0010	0.9677
MSTRG.119132	Nitab4.5_0006773g0010	0.9516
MSTRG.131522	Nitab4.5_0006773g0010	0.9117
MSTRG.41345	Nitab4.5_0006773g0010	0.9054
MSTRG.60475	Nitab4.5_0003076g0020	0.9199
MSTRG.108653	Nitab4.5_0000090g0010	0.9055
MSTRG.108955	Nitab4.5_0000090g0010	0.9325
MSTRG.117120	Nitab4.5_0000090g0010	0.919
MSTRG.123813	Nitab4.5_0000090g0010	0.9201
MSTRG.125271	Nitab4.5_0000090g0010	0.9089
MSTRG.128046	Nitab4.5_0000090g0010	0.9198
MSTRG.13748	Nitab4.5_0000090g0010	0.9269
MSTRG.14927	Nitab4.5_0000090g0010	0.9397
MSTRG.168019	Nitab4.5_0000090g0010	0.9393
MSTRG.187812	Nitab4.5_0000090g0010	0.9499
MSTRG.195749	Nitab4.5_0000090g0010	0.9069
MSTRG.201012	Nitab4.5_0000090g0010	0.9006
MSTRG.201368	Nitab4.5_0000090g0010	0.9466
MSTRG.24242	Nitab4.5_0000090g0010	0.9405
MSTRG.26581	Nitab4.5_0000090g0010	0.9381
[truncated: 998,000+ more rows]
