# Supplementary material for: Investigating nicotine pathway-related long non-coding RNAs in tobacco
Source: Front Genet. 2023 Jan 19;13:1102183. doi: 10.3389/fgene.2022.1102183 (PMC9892058; doi:10.3389/fgene.2022.1102183)
Supplement: Supplementary file 5 [file Table6.XLSX]

## Sheet: 100kb
Table S6: Information for lncRNAs and their cis targets (<100kb).
lncRNA_gid	lncRNA_position	coding_gene_gid	coding_gene_position	Scaffold_id	Strand	lncRNA_located_up/downstream_of_coding_gene	Distance
MSTRG.29969	805975-809236	Nitab4.5_0000472g0320.1	747005-748834	Nitab4.5_0000472	-	up	57142
MSTRG.29969	805975-809236	Nitab4.5_0000472g0390.1	892697-893033	Nitab4.5_0000472	-	down	83462
MSTRG.83630	43077-44562	Nitab4.5_0002594g0030.1	123856-130066	Nitab4.5_0002594	+	up	79295
MSTRG.83630	43077-44562	Nitab4.5_0002594g0010.1	117653-119303	Nitab4.5_0002594	+	up	73092
MSTRG.5964	131549-134348	Nitab4.5_0000049g0030.1	66845-109917	Nitab4.5_0000049	-	up	21633
MSTRG.5964	131549-134348	Nitab4.5_0000049g0040.1	211399-212541	Nitab4.5_0000049	-	down	77052
MSTRG.5964	131549-134348	Nitab4.5_0000049g0020.1	187178-188320	Nitab4.5_0000049	-	down	52831
MSTRG.6042	2286822-2291078	Nitab4.5_0000049g0230.1	2333993-2350256	Nitab4.5_0000049	-	down	42916
MSTRG.6042	2286822-2291078	Nitab4.5_0000049g0220.1	2246868-2247845	Nitab4.5_0000049	-	up	38978
MSTRG.5968	188333-208045	Nitab4.5_0000049g0030.1	66845-109917	Nitab4.5_0000049	-	up	78417
MSTRG.5968	188333-208045	Nitab4.5_0000049g0040.1	211399-212541	Nitab4.5_0000049	-	down	3355
MSTRG.5968	188333-208045	Nitab4.5_0000049g0050.1	284412-287693	Nitab4.5_0000049	-	down	76368
MSTRG.5968	188333-208045	Nitab4.5_0000049g0020.1	187178-188320	Nitab4.5_0000049	-	up	14
MSTRG.59086	165464-194637	Nitab4.5_0001401g0010.1	68198-69322	Nitab4.5_0001401	+	down	96143
MSTRG.80703	331736-332371	Nitab4.5_0002428g0060.1	319076-320008	Nitab4.5_0002428	+	down	11729
MSTRG.80706	372006-375055	Nitab4.5_0002428g0060.1	319076-320008	Nitab4.5_0002428	+	down	51999
MSTRG.80692	112921-146999	Nitab4.5_0002428g0010.1	45248-54663	Nitab4.5_0002428	+	down	58259
MSTRG.80692	112921-146999	Nitab4.5_0002428g0020.1	64613-66119	Nitab4.5_0002428	+	down	46803
MSTRG.7864	684888-706729	Nitab4.5_0000071g0150.1	773349-790546	Nitab4.5_0000071	+	up	66621
MSTRG.134765	23064-30239	Nitab4.5_0007259g0010.1	99966-105083	Nitab4.5_0007259	-	down	69728
MSTRG.134765	23064-30239	Nitab4.5_0007259g0020.1	83014-86428	Nitab4.5_0007259	-	down	52776
MSTRG.85308	338471-340961	Nitab4.5_0002691g0070.1	311184-311537	Nitab4.5_0002691	+	down	26935
MSTRG.51908	528787-530750	Nitab4.5_0001121g0250.1	599969-605656	Nitab4.5_0001121	-	down	69220
MSTRG.51884	117784-118912	Nitab4.5_0001121g0170.1	215169-215861	Nitab4.5_0001121	-	down	96258
MSTRG.51884	117784-118912	Nitab4.5_0001121g0100.1	91145-91624	Nitab4.5_0001121	-	up	26161
MSTRG.51884	117784-118912	Nitab4.5_0001121g0040.1	54363-62023	Nitab4.5_0001121	-	up	55762
MSTRG.51884	117784-118912	Nitab4.5_0001121g0110.1	179582-184172	Nitab4.5_0001121	-	down	60671
MSTRG.51884	117784-118912	Nitab4.5_0001121g0130.1	190984-198003	Nitab4.5_0001121	-	down	72073
MSTRG.51884	117784-118912	Nitab4.5_0001121g0030.1	51552-52565	Nitab4.5_0001121	-	up	65220
MSTRG.51884	117784-118912	Nitab4.5_0001121g0150.1	216493-221215	Nitab4.5_0001121	-	down	97582
MSTRG.89847	196615-198725	Nitab4.5_0002973g0030.1	278784-296743	Nitab4.5_0002973	-	down	80060
MSTRG.89847	196615-198725	Nitab4.5_0002973g0040.1	269419-275499	Nitab4.5_0002973	-	down	70695
MSTRG.89847	196615-198725	Nitab4.5_0002973g0020.1	32686-96816	Nitab4.5_0002973	-	up	99800
MSTRG.139633	80146-81796	Nitab4.5_0008018g0010.1	46573-48549	Nitab4.5_0008018	+	down	31598
MSTRG.139633	80146-81796	Nitab4.5_0008018g0020.1	104562-105419	Nitab4.5_0008018	+	up	22767
MSTRG.139627	14711-31366	Nitab4.5_0008018g0010.1	46573-48549	Nitab4.5_0008018	+	up	15208
MSTRG.139627	14711-31366	Nitab4.5_0008018g0020.1	104562-105419	Nitab4.5_0008018	+	up	73197
MSTRG.160682	15811-18471	Nitab4.5_0014051g0010.1	11794-14802	Nitab4.5_0014051	-	up	1010
MSTRG.153114	47448-48394	Nitab4.5_0010891g0040.1	2010-3036	Nitab4.5_0010891	-	up	44413
MSTRG.108596	106648-133467	Nitab4.5_0004353g0030.1	154403-156987	Nitab4.5_0004353	+	up	20937
MSTRG.108596	106648-133467	Nitab4.5_0004353g0020.1	89089-91716	Nitab4.5_0004353	+	down	14933
MSTRG.108596	106648-133467	Nitab4.5_0004353g0010.1	15115-19267	Nitab4.5_0004353	+	down	87382
MSTRG.34059	570460-585381	Nitab4.5_0000573g0090.1	558700-569430	Nitab4.5_0000573	+	down	1031
MSTRG.34059	570460-585381	Nitab4.5_0000573g0100.1	551452-552099	Nitab4.5_0000573	+	down	18362
MSTRG.34059	570460-585381	Nitab4.5_0000573g0080.1	541779-548743	Nitab4.5_0000573	+	down	21718
MSTRG.34059	570460-585381	Nitab4.5_0000573g0120.1	598902-625901	Nitab4.5_0000573	+	up	13522
MSTRG.30655	691744-692961	Nitab4.5_0000490g0030.1	715401-722624	Nitab4.5_0000490	+	up	22441
MSTRG.30655	691744-692961	Nitab4.5_0000490g0020.1	606050-607380	Nitab4.5_0000490	+	down	84365
MSTRG.102472	126042-143117	Nitab4.5_0003855g0030.1	100806-101066	Nitab4.5_0003855	-	up	24977
MSTRG.153703	3050-12945	Nitab4.5_0011080g0030.1	37936-47003	Nitab4.5_0011080	-	down	24992
MSTRG.153703	3050-12945	Nitab4.5_0011080g0020.1	57446-58165	Nitab4.5_0011080	-	down	44502
MSTRG.67166	225270-226813	Nitab4.5_0001746g0050.1	286324-292874	Nitab4.5_0001746	+	up	59512
MSTRG.67162	108149-109792	Nitab4.5_0001746g0010.1	66404-75152	Nitab4.5_0001746	+	down	32998
MSTRG.20231	548556-552016	Nitab4.5_0000261g0180.1	594118-600444	Nitab4.5_0000261	-	down	42103
MSTRG.20231	548556-552016	Nitab4.5_0000261g0160.1	489862-493660	Nitab4.5_0000261	-	up	54897
MSTRG.20201	48101-56192	Nitab4.5_0000261g0050.1	74118-93827	Nitab4.5_0000261	-	down	17927
MSTRG.20201	48101-56192	Nitab4.5_0000261g0040.1	151998-156407	Nitab4.5_0000261	-	down	95807
MSTRG.20201	48101-56192	Nitab4.5_0000261g0020.1	41190-43122	Nitab4.5_0000261	-	up	4980
MSTRG.142595	36838-37330	Nitab4.5_0008541g0010.1	61826-65198	Nitab4.5_0008541	+	up	24497
MSTRG.142595	36838-37330	Nitab4.5_0008541g0020.1	14563-17368	Nitab4.5_0008541	+	down	19471
MSTRG.120650	87038-91389	Nitab4.5_0005493g0010.1	5214-6740	Nitab4.5_0005493	+	down	80299
MSTRG.119259	19199-47182	Nitab4.5_0005357g0010.1	13715-18893	Nitab4.5_0005357	+	down	307
MSTRG.55126	348971-350296	Nitab4.5_0001238g0080.1	423252-424225	Nitab4.5_0001238	-	down	72957
MSTRG.55126	348971-350296	Nitab4.5_0001238g0090.1	421421-422174	Nitab4.5_0001238	-	down	71126
MSTRG.55120	169541-194220	Nitab4.5_0001238g0030.1	108490-110300	Nitab4.5_0001238	-	up	59242
MSTRG.50001	124021-207884	Nitab4.5_0001054g0050.1	248928-251578	Nitab4.5_0001054	+	up	41045
MSTRG.50001	124021-207884	Nitab4.5_0001054g0010.1	29023-32353	Nitab4.5_0001054	+	down	91669
MSTRG.50001	124021-207884	Nitab4.5_0001054g0040.1	263358-265432	Nitab4.5_0001054	+	up	55475
MSTRG.69269	187198-232628	Nitab4.5_0001837g0050.1	159457-160349	Nitab4.5_0001837	-	up	26850
MSTRG.76018	69737-79275	Nitab4.5_0002179g0050.1	96596-109148	Nitab4.5_0002179	-	down	17322
MSTRG.76021	114165-151395	Nitab4.5_0002179g0050.1	96596-109148	Nitab4.5_0002179	-	up	5018
MSTRG.76025	198713-210478	Nitab4.5_0002179g0050.1	96596-109148	Nitab4.5_0002179	-	up	89566
MSTRG.129235	592-3003	Nitab4.5_0006504g0010.1	13882-26048	Nitab4.5_0006504	-	down	10880
MSTRG.98588	68553-69348	Nitab4.5_0003567g0060.1	99999-101749	Nitab4.5_0003567	+	up	30652
MSTRG.98588	68553-69348	Nitab4.5_0003567g0020.1	82686-87478	Nitab4.5_0003567	+	up	13339
MSTRG.98588	68553-69348	Nitab4.5_0003567g0010.1	17253-20297	Nitab4.5_0003567	+	down	48257
MSTRG.108472	12054-15181	Nitab4.5_0004343g0030.1	33911-35815	Nitab4.5_0004343	-	down	18731
MSTRG.91406	240552-268281	Nitab4.5_0003076g0060.1	298234-298911	Nitab4.5_0003076	+	up	29954
MSTRG.91398	165949-167037	Nitab4.5_0003076g0020.1	121671-123959	Nitab4.5_0003076	+	down	41991
MSTRG.136479	5359-11736	Nitab4.5_0007514g0080.1	83775-84105	Nitab4.5_0007514	-	down	72040
MSTRG.136479	5359-11736	Nitab4.5_0007514g0070.1	46809-48686	Nitab4.5_0007514	-	down	35074
MSTRG.135727	5221-14993	Nitab4.5_0007401g0050.1	67909-90696	Nitab4.5_0007401	-	down	52917
MSTRG.154955	32947-40039	Nitab4.5_0011464g0020.1	43466-43810	Nitab4.5_0011464	-	down	3428
MSTRG.154955	32947-40039	Nitab4.5_0011464g0010.1	46645-47715	Nitab4.5_0011464	-	down	6607
MSTRG.16081	261672-265349	Nitab4.5_0000189g0070.1	277129-278387	Nitab4.5_0000189	-	down	11781
MSTRG.16142	1357216-1358598	Nitab4.5_0000189g0340.1	1413094-1419388	Nitab4.5_0000189	-	down	54497
MSTRG.16142	1357216-1358598	Nitab4.5_0000189g0330.1	1432593-1439116	Nitab4.5_0000189	-	down	73996
MSTRG.16142	1357216-1358598	Nitab4.5_0000189g0350.1	1334099-1338853	Nitab4.5_0000189	-	up	18364
MSTRG.16143	1372581-1373777	Nitab4.5_0000189g0340.1	1413094-1419388	Nitab4.5_0000189	-	down	39318
MSTRG.16143	1372581-1373777	Nitab4.5_0000189g0330.1	1432593-1439116	Nitab4.5_0000189	-	down	58817
MSTRG.16143	1372581-1373777	Nitab4.5_0000189g0350.1	1334099-1338853	Nitab4.5_0000189	-	up	33729
MSTRG.84356	269478-269835	Nitab4.5_0002636g0050.1	346395-347783	Nitab4.5_0002636	+	up	76561
MSTRG.105769	191789-200538	Nitab4.5_0004119g0020.1	219678-221907	Nitab4.5_0004119	+	up	19141
MSTRG.105771	216067-216442	Nitab4.5_0004119g0020.1	219678-221907	Nitab4.5_0004119	+	up	3237
MSTRG.9182	989906-1023154	Nitab4.5_0000087g0170.1	903348-904114	Nitab4.5_0000087	-	up	85793
MSTRG.9150	152383-154638	Nitab4.5_0000087g0050.1	134778-135761	Nitab4.5_0000087	-	up	16623
MSTRG.9150	152383-154638	Nitab4.5_0000087g0030.1	133956-134774	Nitab4.5_0000087	-	up	17610
MSTRG.9150	152383-154638	Nitab4.5_0000087g0040.1	133304-133873	Nitab4.5_0000087	-	up	18511
MSTRG.141239	22723-25299	Nitab4.5_0008299g0020.1	102643-104304	Nitab4.5_0008299	-	down	77345
MSTRG.141239	22723-25299	Nitab4.5_0008299g0030.1	26124-33464	Nitab4.5_0008299	-	down	826
MSTRG.141239	22723-25299	Nitab4.5_0008299g0040.1	71612-75734	Nitab4.5_0008299	-	down	46314
MSTRG.95936	85972-115545	Nitab4.5_0003375g0020.1	33478-37330	Nitab4.5_0003375	-	up	48643
MSTRG.95936	85972-115545	Nitab4.5_0003375g0010.1	14808-22418	Nitab4.5_0003375	-	up	63555
MSTRG.62570	7241-54150	Nitab4.5_0001544g0020.1	69444-72085	Nitab4.5_0001544	-	down	15295
MSTRG.41909	572871-577796	Nitab4.5_0000791g0060.1	472096-473607	Nitab4.5_0000791	-	up	99265
MSTRG.130927	63675-85433	Nitab4.5_0006725g0020.1	26842-31448	Nitab4.5_0006725	+	down	32228
MSTRG.130927	63675-85433	Nitab4.5_0006725g0010.1	41608-47651	Nitab4.5_0006725	+	down	16025
MSTRG.55516	460453-462214	Nitab4.5_0001254g0040.1	374023-378720	Nitab4.5_0001254	-	up	81734
MSTRG.55506	256805-273840	Nitab4.5_0001254g0030.1	332743-335892	Nitab4.5_0001254	-	down	58904
MSTRG.108891	153009-200259	Nitab4.5_0004378g0020.1	84948-89462	Nitab4.5_0004378	-	up	63548
MSTRG.108891	153009-200259	Nitab4.5_0004378g0060.1	203573-203962	Nitab4.5_0004378	-	down	3315
MSTRG.52435	139452-142923	Nitab4.5_0001140g0140.1	223359-223805	Nitab4.5_0001140	+	up	80437
MSTRG.52435	139452-142923	Nitab4.5_0001140g0070.1	110766-114890	Nitab4.5_0001140	+	down	24563
MSTRG.52435	139452-142923	Nitab4.5_0001140g0050.1	132326-135335	Nitab4.5_0001140	+	down	4118
MSTRG.52435	139452-142923	Nitab4.5_0001140g0060.1	152215-156839	Nitab4.5_0001140	+	up	9293
MSTRG.104526	173459-175241	Nitab4.5_0004021g0030.1	238020-245130	Nitab4.5_0004021	+	up	62780
MSTRG.22090	455585-456452	Nitab4.5_0000300g0140.1	440113-443013	Nitab4.5_0000300	+	down	12573
MSTRG.22090	455585-456452	Nitab4.5_0000300g0110.1	372221-387844	Nitab4.5_0000300	+	down	67742
MSTRG.22090	455585-456452	Nitab4.5_0000300g0160.1	510440-511538	Nitab4.5_0000300	+	up	53989
MSTRG.22120	850087-851843	Nitab4.5_0000300g0240.1	797415-797933	Nitab4.5_0000300	+	down	52155
MSTRG.22092	464249-467160	Nitab4.5_0000300g0140.1	440113-443013	Nitab4.5_0000300	+	down	21237
MSTRG.22092	464249-467160	Nitab4.5_0000300g0110.1	372221-387844	Nitab4.5_0000300	+	down	76406
MSTRG.22092	464249-467160	Nitab4.5_0000300g0160.1	510440-511538	Nitab4.5_0000300	+	up	43281
MSTRG.91022	67922-70515	Nitab4.5_0003053g0010.1	27408-32184	Nitab4.5_0003053	-	up	35739
MSTRG.91028	148878-150244	Nitab4.5_0003053g0050.1	195318-199249	Nitab4.5_0003053	-	down	45075
MSTRG.91028	148878-150244	Nitab4.5_0003053g0030.1	180715-181853	Nitab4.5_0003053	-	down	30472
MSTRG.91028	148878-150244	Nitab4.5_0003053g0040.1	201437-213366	Nitab4.5_0003053	-	down	51194
MSTRG.91026	134257-139897	Nitab4.5_0003053g0050.1	195318-199249	Nitab4.5_0003053	-	down	55422
MSTRG.91026	134257-139897	Nitab4.5_0003053g0030.1	180715-181853	Nitab4.5_0003053	-	down	40819
MSTRG.91026	134257-139897	Nitab4.5_0003053g0040.1	201437-213366	Nitab4.5_0003053	-	down	61541
MSTRG.91020	23479-25541	Nitab4.5_0003053g0010.1	27408-32184	Nitab4.5_0003053	-	down	1868
MSTRG.130633	96763-100557	Nitab4.5_0006686g0010.1	119932-126949	Nitab4.5_0006686	+	up	19376
MSTRG.99415	159837-160563	Nitab4.5_0003629g0050.1	125978-131127	Nitab4.5_0003629	-	up	28711
MSTRG.88744	132277-133656	Nitab4.5_0002901g0020.1	172904-173788	Nitab4.5_0002901	-	down	39249
MSTRG.53150	506214-506892	Nitab4.5_0001165g0150.1	605820-616488	Nitab4.5_0001165	+	up	98929
MSTRG.53150	506214-506892	Nitab4.5_0001165g0140.1	559098-560853	Nitab4.5_0001165	+	up	52207
MSTRG.64669	136719-142279	Nitab4.5_0001636g0020.1	41376-43727	Nitab4.5_0001636	-	up	92993
MSTRG.64673	200288-228644	Nitab4.5_0001636g0070.1	328619-330025	Nitab4.5_0001636	-	down	99976
MSTRG.64673	200288-228644	Nitab4.5_0001636g0080.1	323039-324229	Nitab4.5_0001636	-	down	94396
MSTRG.122835	79276-86150	Nitab4.5_0005728g0080.1	142933-143318	Nitab4.5_0005728	+	up	56784
MSTRG.122835	79276-86150	Nitab4.5_0005728g0020.1	151154-152355	Nitab4.5_0005728	+	up	65005
MSTRG.122835	79276-86150	Nitab4.5_0005728g0070.1	97926-98521	Nitab4.5_0005728	+	up	11777
MSTRG.122835	79276-86150	Nitab4.5_0005728g0010.1	100462-101412	Nitab4.5_0005728	+	up	14313
MSTRG.122835	79276-86150	Nitab4.5_0005728g0040.1	165659-166614	Nitab4.5_0005728	+	up	79510
MSTRG.122835	79276-86150	Nitab4.5_0005728g0030.1	97526-97915	Nitab4.5_0005728	+	up	11377
MSTRG.111601	140313-145182	Nitab4.5_0004611g0040.1	199350-199583	Nitab4.5_0004611	+	up	54169
MSTRG.55972	209816-228786	Nitab4.5_0001276g0050.1	274823-280104	Nitab4.5_0001276	+	up	46038
MSTRG.55968	181320-190565	Nitab4.5_0001276g0050.1	274823-280104	Nitab4.5_0001276	+	up	84259
MSTRG.116339	171226-185855	Nitab4.5_0005060g0010.1	84489-85987	Nitab4.5_0005060	-	up	85240
MSTRG.18400	495616-508547	Nitab4.5_0000228g0100.1	469342-470290	Nitab4.5_0000228	-	up	25327
MSTRG.57698	234218-247367	Nitab4.5_0001345g0040.1	196982-198286	Nitab4.5_0001345	-	up	35933
MSTRG.15665	756938-759254	Nitab4.5_0000181g0150.1	836629-837841	Nitab4.5_0000181	+	up	77376
MSTRG.15665	756938-759254	Nitab4.5_0000181g0130.1	842210-858847	Nitab4.5_0000181	+	up	82957
MSTRG.45215	4337-12876	Nitab4.5_0000892g0020.1	16910-24255	Nitab4.5_0000892	-	down	4035
MSTRG.104611	182314-184167	Nitab4.5_0004028g0070.1	94391-102120	Nitab4.5_0004028	+	down	80195
MSTRG.104611	182314-184167	Nitab4.5_0004028g0060.1	227463-239543	Nitab4.5_0004028	+	up	43297
MSTRG.104611	182314-184167	Nitab4.5_0004028g0050.1	207911-225336	Nitab4.5_0004028	+	up	23745
MSTRG.104611	182314-184167	Nitab4.5_0004028g0040.1	252898-257697	Nitab4.5_0004028	+	up	68732
MSTRG.104611	182314-184167	Nitab4.5_0004028g0030.1	128719-133249	Nitab4.5_0004028	+	down	49066
MSTRG.132221	69911-81602	Nitab4.5_0006900g0010.1	45241-49282	Nitab4.5_0006900	-	up	20630
MSTRG.132221	69911-81602	Nitab4.5_0006900g0030.1	124463-125691	Nitab4.5_0006900	-	down	42862
MSTRG.132221	69911-81602	Nitab4.5_0006900g0020.1	103959-124442	Nitab4.5_0006900	-	down	22358
MSTRG.57180	240649-241992	Nitab4.5_0001323g0140.1	273251-310303	Nitab4.5_0001323	+	up	31260
MSTRG.57180	240649-241992	Nitab4.5_0001323g0110.1	261184-261637	Nitab4.5_0001323	+	up	19193
MSTRG.57180	240649-241992	Nitab4.5_0001323g0060.1	178220-183368	Nitab4.5_0001323	+	down	57282
MSTRG.57180	240649-241992	Nitab4.5_0001323g0070.1	147277-152895	Nitab4.5_0001323	+	down	87755
MSTRG.57180	240649-241992	Nitab4.5_0001323g0080.1	163483-163914	Nitab4.5_0001323	+	down	76736
MSTRG.99394	283965-289417	Nitab4.5_0003627g0070.1	257923-261819	Nitab4.5_0003627	-	up	22147
MSTRG.62945	485707-488601	Nitab4.5_0001560g0050.1	416391-419510	Nitab4.5_0001560	-	up	66198
MSTRG.150957	3702-26019	Nitab4.5_0010325g0010.1	26807-29919	Nitab4.5_0010325	-	down	789
MSTRG.62747	140658-184982	Nitab4.5_0001552g0060.1	218308-218679	Nitab4.5_0001552	+	up	33327
MSTRG.57269	220544-226871	Nitab4.5_0001327g0040.1	188758-190290	Nitab4.5_0001327	-	up	30255
MSTRG.57269	220544-226871	Nitab4.5_0001327g0070.1	324069-327127	Nitab4.5_0001327	-	down	97199
MSTRG.57269	220544-226871	Nitab4.5_0001327g0030.1	232380-234012	Nitab4.5_0001327	-	down	5510
MSTRG.58453	290109-312772	Nitab4.5_0001375g0110.1	274198-274477	Nitab4.5_0001375	-	up	15633
MSTRG.58453	290109-312772	Nitab4.5_0001375g0090.1	265246-271186	Nitab4.5_0001375	-	up	18924
MSTRG.58453	290109-312772	Nitab4.5_0001375g0100.1	274483-281565	Nitab4.5_0001375	-	up	8545
MSTRG.58453	290109-312772	Nitab4.5_0001375g0130.1	321605-323378	Nitab4.5_0001375	-	down	8834
MSTRG.79948	3346-10450	Nitab4.5_0002383g0070.1	97774-103145	Nitab4.5_0002383	+	up	87325
MSTRG.79948	3346-10450	Nitab4.5_0002383g0020.1	69326-77728	Nitab4.5_0002383	+	up	58877
MSTRG.79948	3346-10450	Nitab4.5_0002383g0010.1	17571-19032	Nitab4.5_0002383	+	up	7122
MSTRG.79948	3346-10450	Nitab4.5_0002383g0050.1	91230-93503	Nitab4.5_0002383	+	up	80781
MSTRG.79962	203402-206529	Nitab4.5_0002383g0110.1	181944-191832	Nitab4.5_0002383	+	down	11571
MSTRG.79962	203402-206529	Nitab4.5_0002383g0060.1	134119-139735	Nitab4.5_0002383	+	down	63668
MSTRG.79962	203402-206529	Nitab4.5_0002383g0120.1	193374-197626	Nitab4.5_0002383	+	down	5777
MSTRG.79962	203402-206529	Nitab4.5_0002383g0040.1	110729-110968	Nitab4.5_0002383	+	down	92435
MSTRG.79962	203402-206529	Nitab4.5_0002383g0100.1	198900-201311	Nitab4.5_0002383	+	down	2092
MSTRG.75252	366638-369582	Nitab4.5_0002141g0030.1	404536-408113	Nitab4.5_0002141	+	up	34955
MSTRG.75252	366638-369582	Nitab4.5_0002141g0020.1	325142-330818	Nitab4.5_0002141	+	down	35821
MSTRG.30657	706319-707810	Nitab4.5_0000490g0040.1	760402-765100	Nitab4.5_0000490	-	down	52593
MSTRG.34157	719454-720817	Nitab4.5_0000575g0240.1	796659-798741	Nitab4.5_0000575	+	up	75843
MSTRG.34157	719454-720817	Nitab4.5_0000575g0230.1	815959-817110	Nitab4.5_0000575	+	up	95143
MSTRG.34157	719454-720817	Nitab4.5_0000575g0200.1	672176-677416	Nitab4.5_0000575	+	down	42039
MSTRG.34157	719454-720817	Nitab4.5_0000575g0190.1	624301-627490	Nitab4.5_0000575	+	down	91965
MSTRG.34129	51539-52266	Nitab4.5_0000575g0010.1	6193-15930	Nitab4.5_0000575	+	down	35610
MSTRG.34129	51539-52266	Nitab4.5_0000575g0030.1	28055-29393	Nitab4.5_0000575	+	down	22147
MSTRG.34129	51539-52266	Nitab4.5_0000575g0040.1	99215-106878	Nitab4.5_0000575	+	up	46950
MSTRG.117899	156130-164565	Nitab4.5_0005212g0010.1	55410-63770	Nitab4.5_0005212	+	down	92361
MSTRG.117899	156130-164565	Nitab4.5_0005212g0050.1	87557-95376	Nitab4.5_0005212	+	down	60755
MSTRG.65009	110182-111804	Nitab4.5_0001650g0030.1	122305-122817	Nitab4.5_0001650	+	up	10502
MSTRG.47552	257866-267465	Nitab4.5_0000969g0010.1	274103-277970	Nitab4.5_0000969	+	up	6639
MSTRG.47555	315838-317533	Nitab4.5_0000969g0010.1	274103-277970	Nitab4.5_0000969	+	down	37869
MSTRG.47549	200259-202333	Nitab4.5_0000969g0010.1	274103-277970	Nitab4.5_0000969	+	up	71771
MSTRG.92120	151733-175558	Nitab4.5_0003122g0060.1	206380-216502	Nitab4.5_0003122	+	up	30823
MSTRG.92120	151733-175558	Nitab4.5_0003122g0050.1	235023-238188	Nitab4.5_0003122	+	up	59466
MSTRG.92128	291026-296335	Nitab4.5_0003122g0060.1	206380-216502	Nitab4.5_0003122	+	down	74525
MSTRG.92128	291026-296335	Nitab4.5_0003122g0050.1	235023-238188	Nitab4.5_0003122	+	down	52839
MSTRG.61375	411587-456350	Nitab4.5_0001491g0090.1	509310-514976	Nitab4.5_0001491	-	down	52961
MSTRG.61375	411587-456350	Nitab4.5_0001491g0050.1	379896-380612	Nitab4.5_0001491	-	up	30976
MSTRG.61375	411587-456350	Nitab4.5_0001491g0080.1	405628-409253	Nitab4.5_0001491	-	up	2335
MSTRG.61375	411587-456350	Nitab4.5_0001491g0060.1	380678-381064	Nitab4.5_0001491	-	up	30524
MSTRG.6185	1183440-1184397	Nitab4.5_0000051g0170.1	1139255-1139542	Nitab4.5_0000051	-	up	43899
MSTRG.6185	1183440-1184397	Nitab4.5_0000051g0160.1	1118036-1126661	Nitab4.5_0000051	-	up	56780
MSTRG.6185	1183440-1184397	Nitab4.5_0000051g0210.1	1275877-1278755	Nitab4.5_0000051	-	down	91481
MSTRG.6224	2243744-2246311	Nitab4.5_0000051g0380.1	2212898-2213365	Nitab4.5_0000051	-	up	30380
MSTRG.135771	59162-87085	Nitab4.5_0007408g0020.1	91565-96028	Nitab4.5_0007408	-	down	4481
MSTRG.65777	208590-210827	Nitab4.5_0001684g0020.1	264835-270970	Nitab4.5_0001684	-	down	54009
MSTRG.66963	429497-439646	Nitab4.5_0001736g0040.1	443052-445023	Nitab4.5_0001736	+	up	3407
MSTRG.66965	473991-484525	Nitab4.5_0001736g0040.1	443052-445023	Nitab4.5_0001736	+	down	28969
MSTRG.11377	1659910-1733225	Nitab4.5_0000116g0480.1	1755747-1756085	Nitab4.5_0000116	+	up	22523
MSTRG.11377	1659910-1733225	Nitab4.5_0000116g0460.1	1625331-1625825	Nitab4.5_0000116	+	down	34086
MSTRG.11377	1659910-1733225	Nitab4.5_0000116g0470.1	1621138-1623525	Nitab4.5_0000116	+	down	36386
MSTRG.94749	10204-16663	Nitab4.5_0003305g0030.1	101751-103608	Nitab4.5_0003305	+	up	85089
MSTRG.94749	10204-16663	Nitab4.5_0003305g0010.1	36155-39119	Nitab4.5_0003305	+	up	19493
MSTRG.93011	112367-119205	Nitab4.5_0003181g0010.1	99998-111222	Nitab4.5_0003181	+	down	1146
MSTRG.93017	311731-314127	Nitab4.5_0003181g0030.1	255641-256178	Nitab4.5_0003181	+	down	55554
MSTRG.93017	311731-314127	Nitab4.5_0003181g0020.1	269205-272831	Nitab4.5_0003181	+	down	38901
MSTRG.31865	402726-418894	Nitab4.5_0000518g0050.1	323185-323737	Nitab4.5_0000518	+	down	78990
MSTRG.31865	402726-418894	Nitab4.5_0000518g0030.1	338504-343315	Nitab4.5_0000518	+	down	59412
MSTRG.56966	277140-283074	Nitab4.5_0001314g0020.1	222365-222805	Nitab4.5_0001314	-	up	54336
MSTRG.56966	277140-283074	Nitab4.5_0001314g0030.1	216662-220010	Nitab4.5_0001314	-	up	57131
MSTRG.56973	431265-432882	Nitab4.5_0001314g0060.1	448609-450211	Nitab4.5_0001314	-	down	15728
MSTRG.56959	136918-154612	Nitab4.5_0001314g0020.1	222365-222805	Nitab4.5_0001314	-	down	67754
MSTRG.56959	136918-154612	Nitab4.5_0001314g0030.1	216662-220010	Nitab4.5_0001314	-	down	62051
MSTRG.56956	91392-92709	Nitab4.5_0001314g0010.1	33444-34088	Nitab4.5_0001314	-	up	57305
MSTRG.56953	60669-81254	Nitab4.5_0001314g0010.1	33444-34088	Nitab4.5_0001314	-	up	26582
MSTRG.20520	561252-566955	Nitab4.5_0000267g0050.1	490979-504243	Nitab4.5_0000267	-	up	57010
MSTRG.20520	561252-566955	Nitab4.5_0000267g0040.1	507856-509709	Nitab4.5_0000267	-	up	51544
MSTRG.20540	1100766-1102496	Nitab4.5_0000267g0100.1	1022777-1034054	Nitab4.5_0000267	-	up	66713
MSTRG.141476	8635-11741	Nitab4.5_0008339g0030.1	23592-25995	Nitab4.5_0008339	-	down	11852
MSTRG.141476	8635-11741	Nitab4.5_0008339g0040.1	4281-6236	Nitab4.5_0008339	-	up	2400
MSTRG.88823	290786-292329	Nitab4.5_0002906g0140.1	263944-267122	Nitab4.5_0002906	-	up	23665
MSTRG.88823	290786-292329	Nitab4.5_0002906g0130.1	315526-333703	Nitab4.5_0002906	-	down	23198
MSTRG.88823	290786-292329	Nitab4.5_0002906g0120.1	194925-197920	Nitab4.5_0002906	-	up	92867
MSTRG.88823	290786-292329	Nitab4.5_0002906g0160.1	333731-334058	Nitab4.5_0002906	-	down	41403
MSTRG.88823	290786-292329	Nitab4.5_0002906g0150.1	259727-262497	Nitab4.5_0002906	-	up	28290
MSTRG.104434	114483-153501	Nitab4.5_0004013g0030.1	57203-62926	Nitab4.5_0004013	+	down	51558
MSTRG.104434	114483-153501	Nitab4.5_0004013g0050.1	153927-157433	Nitab4.5_0004013	+	up	427
MSTRG.104434	114483-153501	Nitab4.5_0004013g0010.1	77894-78472	Nitab4.5_0004013	+	down	36012
MSTRG.104434	114483-153501	Nitab4.5_0004013g0020.1	66636-69341	Nitab4.5_0004013	+	down	45143
MSTRG.104434	114483-153501	Nitab4.5_0004013g0040.1	191866-192432	Nitab4.5_0004013	+	up	38366
MSTRG.104426	3759-15841	Nitab4.5_0004013g0030.1	57203-62926	Nitab4.5_0004013	+	up	41363
MSTRG.104426	3759-15841	Nitab4.5_0004013g0010.1	77894-78472	Nitab4.5_0004013	+	up	62054
MSTRG.104426	3759-15841	Nitab4.5_0004013g0020.1	66636-69341	Nitab4.5_0004013	+	up	50796
MSTRG.108480	103645-107330	Nitab4.5_0004343g0010.1	28406-29860	Nitab4.5_0004343	+	down	73786
MSTRG.108480	103645-107330	Nitab4.5_0004343g0020.1	29865-30272	Nitab4.5_0004343	+	down	73374
MSTRG.108480	103645-107330	Nitab4.5_0004343g0040.1	192986-193519	Nitab4.5_0004343	+	up	85657
MSTRG.108480	103645-107330	Nitab4.5_0004343g0050.1	190613-190933	Nitab4.5_0004343	+	up	83284
MSTRG.33789	498550-510969	Nitab4.5_0000567g0040.1	608429-610534	Nitab4.5_0000567	-	down	97461
MSTRG.133953	120732-135031	Nitab4.5_0007145g0010.1	12286-68105	Nitab4.5_0007145	+	down	52628
MSTRG.112552	103995-105674	Nitab4.5_0004697g0070.1	203690-205899	Nitab4.5_0004697	+	up	98017
MSTRG.109783	174003-175006	Nitab4.5_0004458g0010.1	157774-165626	Nitab4.5_0004458	+	down	8378
MSTRG.153865	52740-56959	Nitab4.5_0011123g0020.1	16638-19281	Nitab4.5_0011123	-	up	33460
MSTRG.76053	39524-40904	Nitab4.5_0002181g0010.1	46464-50825	Nitab4.5_0002181	+	up	5561
MSTRG.81218	280971-281510	Nitab4.5_0002458g0100.1	357354-361225	Nitab4.5_0002458	+	up	75845
MSTRG.81218	280971-281510	Nitab4.5_0002458g0090.1	288394-289686	Nitab4.5_0002458	+	up	6885
MSTRG.96632	303568-304889	Nitab4.5_0003423g0090.1	218019-229625	Nitab4.5_0003423	-	up	73944
MSTRG.96630	249288-262539	Nitab4.5_0003423g0050.1	173485-175568	Nitab4.5_0003423	-	up	73721
MSTRG.96630	249288-262539	Nitab4.5_0003423g0090.1	218019-229625	Nitab4.5_0003423	-	up	19664
MSTRG.96630	249288-262539	Nitab4.5_0003423g0070.1	180098-185507	Nitab4.5_0003423	-	up	63782
MSTRG.121859	147364-149220	Nitab4.5_0005621g0080.1	111036-114414	Nitab4.5_0005621	+	down	32951
MSTRG.121859	147364-149220	Nitab4.5_0005621g0110.1	107500-109413	Nitab4.5_0005621	+	down	37952
MSTRG.121859	147364-149220	Nitab4.5_0005621g0220.1	59148-64661	Nitab4.5_0005621	+	down	82704
MSTRG.121859	147364-149220	Nitab4.5_0005621g0100.1	159038-159394	Nitab4.5_0005621	+	up	9819
MSTRG.121859	147364-149220	Nitab4.5_0005621g0050.1	159537-160394	Nitab4.5_0005621	+	up	10318
MSTRG.121859	147364-149220	Nitab4.5_0005621g0060.1	141063-141622	Nitab4.5_0005621	+	down	5743
MSTRG.121859	147364-149220	Nitab4.5_0005621g0090.1	158636-159013	Nitab4.5_0005621	+	up	9417
MSTRG.121859	147364-149220	Nitab4.5_0005621g0030.1	161557-165005	Nitab4.5_0005621	+	up	12338
MSTRG.121859	147364-149220	Nitab4.5_0005621g0020.1	180971-184209	Nitab4.5_0005621	+	up	31752
MSTRG.121859	147364-149220	Nitab4.5_0005621g0010.1	166808-169382	Nitab4.5_0005621	+	up	17589
MSTRG.121859	147364-149220	Nitab4.5_0005621g0210.1	106735-107491	Nitab4.5_0005621	+	down	39874
MSTRG.121859	147364-149220	Nitab4.5_0005621g0040.1	48894-49277	Nitab4.5_0005621	+	down	98088
MSTRG.120962	77930-79410	Nitab4.5_0005525g0030.1	5818-10601	Nitab4.5_0005525	+	down	67330
MSTRG.120962	77930-79410	Nitab4.5_0005525g0100.1	37770-39632	Nitab4.5_0005525	+	down	38299
MSTRG.120962	77930-79410	Nitab4.5_0005525g0020.1	151707-158584	Nitab4.5_0005525	+	up	72298
MSTRG.120962	77930-79410	Nitab4.5_0005525g0050.1	49243-52215	Nitab4.5_0005525	+	down	25716
MSTRG.120962	77930-79410	Nitab4.5_0005525g0010.1	120578-132787	Nitab4.5_0005525	+	up	41169
MSTRG.120962	77930-79410	Nitab4.5_0005525g0060.1	172609-177694	Nitab4.5_0005525	+	up	93200
MSTRG.120962	77930-79410	Nitab4.5_0005525g0040.1	143146-147803	Nitab4.5_0005525	+	up	63737
MSTRG.108965	192960-194454	Nitab4.5_0004386g0010.1	229447-235223	Nitab4.5_0004386	+	up	34994
MSTRG.127264	48968-49979	Nitab4.5_0006248g0040.1	143808-147845	Nitab4.5_0006248	-	down	93830
MSTRG.127264	48968-49979	Nitab4.5_0006248g0070.1	50813-69263	Nitab4.5_0006248	-	down	835
MSTRG.127264	48968-49979	Nitab4.5_0006248g0050.1	149286-157364	Nitab4.5_0006248	-	down	99308
MSTRG.104268	166419-167854	Nitab4.5_0004000g0070.1	241439-242940	Nitab4.5_0004000	-	down	73586
MSTRG.104282	254481-261626	Nitab4.5_0004000g0070.1	241439-242940	Nitab4.5_0004000	-	up	11542
MSTRG.85211	235628-248424	Nitab4.5_0002685g0020.1	204147-208095	Nitab4.5_0002685	+	down	27534
MSTRG.85211	235628-248424	Nitab4.5_0002685g0030.1	302593-331867	Nitab4.5_0002685	+	up	54170
MSTRG.87893	154589-167382	Nitab4.5_0002841g0020.1	141695-145380	Nitab4.5_0002841	-	up	9210
MSTRG.87893	154589-167382	Nitab4.5_0002841g0030.1	141367-141685	Nitab4.5_0002841	-	up	12905
MSTRG.87897	293379-295222	Nitab4.5_0002841g0040.1	350948-352870	Nitab4.5_0002841	-	down	55727
MSTRG.87890	114832-150071	Nitab4.5_0002841g0010.1	15181-22047	Nitab4.5_0002841	-	up	92786
MSTRG.87888	107692-108435	Nitab4.5_0002841g0010.1	15181-22047	Nitab4.5_0002841	-	up	85646
MSTRG.87888	107692-108435	Nitab4.5_0002841g0020.1	141695-145380	Nitab4.5_0002841	-	down	33261
MSTRG.87888	107692-108435	Nitab4.5_0002841g0030.1	141367-141685	Nitab4.5_0002841	-	down	32933
MSTRG.108138	126122-147449	Nitab4.5_0004316g0010.1	155264-173258	Nitab4.5_0004316	+	up	7816
MSTRG.108140	193248-247327	Nitab4.5_0004316g0010.1	155264-173258	Nitab4.5_0004316	+	down	19991
MSTRG.103040	226772-227904	Nitab4.5_0003898g0060.1	260384-260900	Nitab4.5_0003898	-	down	32481
MSTRG.103040	226772-227904	Nitab4.5_0003898g0050.1	261030-264149	Nitab4.5_0003898	-	down	33127
MSTRG.94814	115481-146539	Nitab4.5_0003308g0040.1	57548-59371	Nitab4.5_0003308	+	down	56111
MSTRG.94814	115481-146539	Nitab4.5_0003308g0060.1	240145-242799	Nitab4.5_0003308	+	up	93607
MSTRG.94814	115481-146539	Nitab4.5_0003308g0090.1	223815-236777	Nitab4.5_0003308	+	up	77277
MSTRG.94814	115481-146539	Nitab4.5_0003308g0050.1	181876-182436	Nitab4.5_0003308	+	up	35338
MSTRG.94814	115481-146539	Nitab4.5_0003308g0010.1	59456-60011	Nitab4.5_0003308	+	down	55471
MSTRG.91106	236756-239711	Nitab4.5_0003058g0050.1	261477-263389	Nitab4.5_0003058	-	down	21767
MSTRG.91106	236756-239711	Nitab4.5_0003058g0090.1	228563-229033	Nitab4.5_0003058	-	up	7724
MSTRG.91106	236756-239711	Nitab4.5_0003058g0060.1	326874-329190	Nitab4.5_0003058	-	down	87164
MSTRG.91106	236756-239711	Nitab4.5_0003058g0070.1	229826-230296	Nitab4.5_0003058	-	up	6461
MSTRG.91106	236756-239711	Nitab4.5_0003058g0080.1	231100-231570	Nitab4.5_0003058	-	up	5187
MSTRG.103670	6348-10801	Nitab4.5_0003950g0030.1	59895-63473	Nitab4.5_0003950	-	down	49095
MSTRG.90214	225679-238901	Nitab4.5_0002998g0010.1	122328-127439	Nitab4.5_0002998	+	down	98241
MSTRG.90214	225679-238901	Nitab4.5_0002998g0060.1	288066-291001	Nitab4.5_0002998	+	up	49166
MSTRG.90214	225679-238901	Nitab4.5_0002998g0040.1	211895-217719	Nitab4.5_0002998	+	down	7961
MSTRG.90214	225679-238901	Nitab4.5_0002998g0050.1	247954-248907	Nitab4.5_0002998	+	up	9054
MSTRG.36722	746760-750276	Nitab4.5_0000642g0310.1	723483-726218	Nitab4.5_0000642	-	up	20543
MSTRG.36722	746760-750276	Nitab4.5_0000642g0280.1	655689-657035	Nitab4.5_0000642	-	up	89726
MSTRG.36722	746760-750276	Nitab4.5_0000642g0320.1	726244-726589	Nitab4.5_0000642	-	up	20172
MSTRG.36722	746760-750276	Nitab4.5_0000642g0260.1	648697-651030	Nitab4.5_0000642	-	up	95731
MSTRG.36722	746760-750276	Nitab4.5_0000642g0270.1	666067-666672	Nitab4.5_0000642	-	up	80089
MSTRG.44777	557399-559769	Nitab4.5_0000877g0070.1	614749-622397	Nitab4.5_0000877	-	down	54981
MSTRG.44777	557399-559769	Nitab4.5_0000877g0060.1	623429-628260	Nitab4.5_0000877	-	down	63661
MSTRG.148855	5013-13228	Nitab4.5_0009827g0010.1	54107-54997	Nitab4.5_0009827	+	up	40880
MSTRG.143647	2186-21149	Nitab4.5_0008746g0030.1	78801-86987	Nitab4.5_0008746	-	down	57653
MSTRG.143647	2186-21149	Nitab4.5_0008746g0020.1	28707-40685	Nitab4.5_0008746	-	down	7559
MSTRG.143647	2186-21149	Nitab4.5_0008746g0040.1	71491-75622	Nitab4.5_0008746	-	down	50343
MSTRG.97287	299632-300936	Nitab4.5_0003470g0100.1	263010-271026	Nitab4.5_0003470	+	down	28607
MSTRG.97287	299632-300936	Nitab4.5_0003470g0110.1	229156-233531	Nitab4.5_0003470	+	down	66102
MSTRG.52745	505117-506862	Nitab4.5_0001151g0140.1	427098-428075	Nitab4.5_0001151	+	down	77043
MSTRG.146892	48208-54409	Nitab4.5_0009415g0010.1	2569-9611	Nitab4.5_0009415	-	up	38598
MSTRG.146892	48208-54409	Nitab4.5_0009415g0020.1	9618-11006	Nitab4.5_0009415	-	up	37203
MSTRG.131430	106428-114200	Nitab4.5_0006791g0010.1	139645-142848	Nitab4.5_0006791	+	up	25446
MSTRG.131428	78903-89486	Nitab4.5_0006791g0010.1	139645-142848	Nitab4.5_0006791	+	up	50160
MSTRG.131433	120759-122941	Nitab4.5_0006791g0010.1	139645-142848	Nitab4.5_0006791	+	up	16705
MSTRG.85748	160703-170684	Nitab4.5_0002718g0080.1	250520-257051	Nitab4.5_0002718	+	up	79837
MSTRG.85748	160703-170684	Nitab4.5_0002718g0100.1	220308-221168	Nitab4.5_0002718	+	up	49625
MSTRG.85748	160703-170684	Nitab4.5_0002718g0090.1	266122-299358	Nitab4.5_0002718	+	up	95439
MSTRG.135889	81126-81553	Nitab4.5_0007425g0020.1	104814-105367	Nitab4.5_0007425	+	up	23262
MSTRG.135889	81126-81553	Nitab4.5_0007425g0050.1	104398-104686	Nitab4.5_0007425	+	up	22846
MSTRG.135889	81126-81553	Nitab4.5_0007425g0010.1	17651-26436	Nitab4.5_0007425	+	down	54691
MSTRG.71438	170034-181449	Nitab4.5_0001945g0040.1	197293-198271	Nitab4.5_0001945	-	down	15845
MSTRG.26185	362714-367230	Nitab4.5_0000387g0010.1	260473-268035	Nitab4.5_0000387	+	down	94680
MSTRG.26185	362714-367230	Nitab4.5_0000387g0060.1	359964-362157	Nitab4.5_0000387	+	down	558
MSTRG.26186	394776-396071	Nitab4.5_0000387g0060.1	359964-362157	Nitab4.5_0000387	+	down	32620
MSTRG.20473	640982-649504	Nitab4.5_0000266g0080.1	580444-580814	Nitab4.5_0000266	-	up	60169
MSTRG.20473	640982-649504	Nitab4.5_0000266g0090.1	579554-580421	Nitab4.5_0000266	-	up	60562
MSTRG.53073	41379-52676	Nitab4.5_0001163g0040.1	146861-147165	Nitab4.5_0001163	-	down	94186
MSTRG.133774	105030-109255	Nitab4.5_0007115g0020.1	109424-113338	Nitab4.5_0007115	-	down	170
MSTRG.116217	126254-134092	Nitab4.5_0005048g0020.1	37913-38632	Nitab4.5_0005048	+	down	87623
MSTRG.116217	126254-134092	Nitab4.5_0005048g0070.1	146632-194406	Nitab4.5_0005048	+	up	12541
MSTRG.116217	126254-134092	Nitab4.5_0005048g0060.1	83728-91366	Nitab4.5_0005048	+	down	34889
MSTRG.116217	126254-134092	Nitab4.5_0005048g0050.1	108515-113574	Nitab4.5_0005048	+	down	12681
MSTRG.75227	148680-169209	Nitab4.5_0002140g0030.1	200103-222847	Nitab4.5_0002140	+	up	30895
MSTRG.75229	177205-189689	Nitab4.5_0002140g0030.1	200103-222847	Nitab4.5_0002140	+	up	10415
MSTRG.75233	247952-252766	Nitab4.5_0002140g0030.1	200103-222847	Nitab4.5_0002140	+	down	25106
MSTRG.81651	137375-141098	Nitab4.5_0002481g0010.1	73197-74608	Nitab4.5_0002481	-	up	62768
MSTRG.81651	137375-141098	Nitab4.5_0002481g0070.1	203950-211330	Nitab4.5_0002481	-	down	62853
MSTRG.81651	137375-141098	Nitab4.5_0002481g0050.1	112528-113407	Nitab4.5_0002481	-	up	23969
MSTRG.81648	49036-66685	Nitab4.5_0002481g0030.1	27309-28869	Nitab4.5_0002481	-	up	20168
MSTRG.81648	49036-66685	Nitab4.5_0002481g0010.1	73197-74608	Nitab4.5_0002481	-	down	6513
MSTRG.81648	49036-66685	Nitab4.5_0002481g0040.1	12039-15921	Nitab4.5_0002481	-	up	33116
MSTRG.81648	49036-66685	Nitab4.5_0002481g0020.1	33737-33943	Nitab4.5_0002481	-	up	15094
MSTRG.81648	49036-66685	Nitab4.5_0002481g0050.1	112528-113407	Nitab4.5_0002481	-	down	45844
MSTRG.47609	627277-638481	Nitab4.5_0000970g0140.1	581204-585028	Nitab4.5_0000970	+	down	42250
MSTRG.47609	627277-638481	Nitab4.5_0000970g0130.1	675620-677813	Nitab4.5_0000970	+	up	37140
MSTRG.46582	115102-124560	Nitab4.5_0000936g0010.1	79579-87928	Nitab4.5_0000936	-	up	27175
MSTRG.46582	115102-124560	Nitab4.5_0000936g0020.1	34585-35512	Nitab4.5_0000936	-	up	79591
MSTRG.46582	115102-124560	Nitab4.5_0000936g0030.1	63242-64303	Nitab4.5_0000936	-	up	50800
MSTRG.46582	115102-124560	Nitab4.5_0000936g0040.1	35519-36012	Nitab4.5_0000936	-	up	79091
MSTRG.80387	131246-132958	Nitab4.5_0002408g0050.1	217100-217616	Nitab4.5_0002408	-	down	84143
MSTRG.80387	131246-132958	Nitab4.5_0002408g0060.1	217670-220952	Nitab4.5_0002408	-	down	84713
MSTRG.80387	131246-132958	Nitab4.5_0002408g0020.1	59886-62314	Nitab4.5_0002408	-	up	68933
MSTRG.12893	1446179-1451421	Nitab4.5_0000139g0190.1	1440150-1440371	Nitab4.5_0000139	-	up	5809
MSTRG.12893	1446179-1451421	Nitab4.5_0000139g0180.1	1419652-1423302	Nitab4.5_0000139	-	up	22878
MSTRG.12877	1055591-1085989	Nitab4.5_0000139g0150.1	1141733-1145540	Nitab4.5_0000139	-	down	55745
MSTRG.12877	1055591-1085989	Nitab4.5_0000139g0140.1	1121024-1128631	Nitab4.5_0000139	-	down	35036
MSTRG.73190	61604-120069	Nitab4.5_0002033g0020.1	132333-135889	Nitab4.5_0002033	+	up	12265
MSTRG.73190	61604-120069	Nitab4.5_0002033g0010.1	142822-152671	Nitab4.5_0002033	+	up	22754
MSTRG.73190	61604-120069	Nitab4.5_0002033g0040.1	153642-155954	Nitab4.5_0002033	+	up	33574
MSTRG.73190	61604-120069	Nitab4.5_0002033g0030.1	171549-176740	Nitab4.5_0002033	+	up	51481
MSTRG.5768	434046-436601	Nitab4.5_0000047g0050.1	396954-397664	Nitab4.5_0000047	+	down	36383
MSTRG.5768	434046-436601	Nitab4.5_0000047g0030.1	359050-362500	Nitab4.5_0000047	+	down	71547
MSTRG.5785	739942-746407	Nitab4.5_0000047g0070.1	678591-679308	Nitab4.5_0000047	+	down	60635
MSTRG.99480	160030-179649	Nitab4.5_0003635g0030.1	254110-259085	Nitab4.5_0003635	-	down	74462
MSTRG.91687	137598-139565	Nitab4.5_0003093g0020.1	148205-149521	Nitab4.5_0003093	-	down	8641
MSTRG.137170	51960-95145	Nitab4.5_0007625g0030.1	30743-30956	Nitab4.5_0007625	+	down	21005
MSTRG.137170	51960-95145	Nitab4.5_0007625g0020.1	25578-25898	Nitab4.5_0007625	+	down	26063
MSTRG.137170	51960-95145	Nitab4.5_0007625g0010.1	24846-25548	Nitab4.5_0007625	+	down	26413
MSTRG.52057	266863-267785	Nitab4.5_0001126g0010.1	267973-270813	Nitab4.5_0001126	-	down	189
MSTRG.52057	266863-267785	Nitab4.5_0001126g0020.1	275876-276549	Nitab4.5_0001126	-	down	8092
MSTRG.52054	170731-172167	Nitab4.5_0001126g0010.1	267973-270813	Nitab4.5_0001126	-	down	95807
MSTRG.52060	297810-355294	Nitab4.5_0001126g0010.1	267973-270813	Nitab4.5_0001126	-	up	26998
MSTRG.52060	297810-355294	Nitab4.5_0001126g0020.1	275876-276549	Nitab4.5_0001126	-	up	21262
MSTRG.120687	145713-159386	Nitab4.5_0005497g0020.1	44661-49383	Nitab4.5_0005497	-	up	96331
MSTRG.120686	121105-146216	Nitab4.5_0005497g0020.1	44661-49383	Nitab4.5_0005497	-	up	71723
MSTRG.120686	121105-146216	Nitab4.5_0005497g0030.1	25729-29218	Nitab4.5_0005497	-	up	91888
MSTRG.108808	175144-182517	Nitab4.5_0004372g0080.1	142781-143503	Nitab4.5_0004372	+	down	31642
MSTRG.108808	175144-182517	Nitab4.5_0004372g0020.1	102386-106398	Nitab4.5_0004372	+	down	68747
MSTRG.57036	278930-279699	Nitab4.5_0001317g0090.1	371442-384920	Nitab4.5_0001317	+	up	91744
MSTRG.57036	278930-279699	Nitab4.5_0001317g0050.1	210171-213234	Nitab4.5_0001317	+	down	65697
MSTRG.57036	278930-279699	Nitab4.5_0001317g0060.1	213993-218998	Nitab4.5_0001317	+	down	59933
MSTRG.57036	278930-279699	Nitab4.5_0001317g0080.1	288941-295146	Nitab4.5_0001317	+	up	9243
MSTRG.57036	278930-279699	Nitab4.5_0001317g0100.1	315125-321443	Nitab4.5_0001317	+	up	35427
MSTRG.57036	278930-279699	Nitab4.5_0001317g0040.1	194602-197170	Nitab4.5_0001317	+	down	81761
MSTRG.20888	618382-621644	Nitab4.5_0000275g0050.1	535409-540440	Nitab4.5_0000275	+	down	77943
MSTRG.15795	116248-180094	Nitab4.5_0000184g0020.1	195418-202563	Nitab4.5_0000184	+	up	15325
MSTRG.15795	116248-180094	Nitab4.5_0000184g0040.1	249190-281680	Nitab4.5_0000184	+	up	69097
MSTRG.15795	116248-180094	Nitab4.5_0000184g0010.1	183066-183287	Nitab4.5_0000184	+	up	2973
MSTRG.15819	698452-699930	Nitab4.5_0000184g0140.1	790823-793912	Nitab4.5_0000184	+	up	90894
MSTRG.15819	698452-699930	Nitab4.5_0000184g0100.1	612518-613129	Nitab4.5_0000184	+	down	85324
MSTRG.15819	698452-699930	Nitab4.5_0000184g0120.1	737033-778183	Nitab4.5_0000184	+	up	37104
MSTRG.15807	443506-444890	Nitab4.5_0000184g0080.1	448583-452851	Nitab4.5_0000184	+	up	3694
MSTRG.15807	443506-444890	Nitab4.5_0000184g0060.1	339423-344828	Nitab4.5_0000184	+	down	98679
MSTRG.15807	443506-444890	Nitab4.5_0000184g0090.1	521426-525067	Nitab4.5_0000184	+	up	76537
MSTRG.130858	68045-80098	Nitab4.5_0006718g0020.1	123969-125164	Nitab4.5_0006718	+	up	43872
MSTRG.130858	68045-80098	Nitab4.5_0006718g0010.1	121284-122386	Nitab4.5_0006718	+	up	41187
MSTRG.104500	4426-10593	Nitab4.5_0004019g0010.1	86769-87965	Nitab4.5_0004019	+	up	76177
MSTRG.90414	249756-317389	Nitab4.5_0003013g0020.1	148570-153017	Nitab4.5_0003013	+	down	96740
MSTRG.137725	111900-113282	Nitab4.5_0007714g0010.1	63153-64373	Nitab4.5_0007714	-	up	47528
MSTRG.113476	99398-105998	Nitab4.5_0004781g0090.1	110841-116666	Nitab4.5_0004781	-	down	4844
MSTRG.113476	99398-105998	Nitab4.5_0004781g0010.1	56222-60666	Nitab4.5_0004781	-	up	38733
MSTRG.113476	99398-105998	Nitab4.5_0004781g0020.1	13463-18787	Nitab4.5_0004781	-	up	80612
MSTRG.113476	99398-105998	Nitab4.5_0004781g0070.1	162263-163261	Nitab4.5_0004781	-	down	56266
MSTRG.113476	99398-105998	Nitab4.5_0004781g0080.1	194405-196206	Nitab4.5_0004781	-	down	88408
MSTRG.83985	265057-267935	Nitab4.5_0002613g0090.1	344607-345001	Nitab4.5_0002613	+	up	76673
MSTRG.83985	265057-267935	Nitab4.5_0002613g0060.1	345025-345666	Nitab4.5_0002613	+	up	77091
MSTRG.83984	263461-264972	Nitab4.5_0002613g0090.1	344607-345001	Nitab4.5_0002613	+	up	79636
MSTRG.83984	263461-264972	Nitab4.5_0002613g0060.1	345025-345666	Nitab4.5_0002613	+	up	80054
MSTRG.95572	170317-204662	Nitab4.5_0003351g0100.1	218749-223271	Nitab4.5_0003351	+	up	14088
MSTRG.95572	170317-204662	Nitab4.5_0003351g0090.1	215466-217783	Nitab4.5_0003351	+	up	10805
MSTRG.95572	170317-204662	Nitab4.5_0003351g0080.1	288408-293415	Nitab4.5_0003351	+	up	83747
MSTRG.95572	170317-204662	Nitab4.5_0003351g0040.1	160947-167671	Nitab4.5_0003351	+	down	2647
MSTRG.154757	49827-51053	Nitab4.5_0011403g0020.1	19906-29626	Nitab4.5_0011403	+	down	20202
MSTRG.154757	49827-51053	Nitab4.5_0011403g0010.1	36631-42378	Nitab4.5_0011403	+	down	7450
MSTRG.59168	194371-195576	Nitab4.5_0001404g0030.1	134012-138722	Nitab4.5_0001404	+	down	55650
MSTRG.59168	194371-195576	Nitab4.5_0001404g0070.1	270551-272397	Nitab4.5_0001404	+	up	74976
MSTRG.44401	270638-304000	Nitab4.5_0000865g0010.1	349260-349658	Nitab4.5_0000865	-	down	45261
MSTRG.44401	270638-304000	Nitab4.5_0000865g0020.1	350531-350838	Nitab4.5_0000865	-	down	46532
MSTRG.74510	317574-336474	Nitab4.5_0002102g0070.1	410595-413441	Nitab4.5_0002102	-	down	74122
MSTRG.74510	317574-336474	Nitab4.5_0002102g0050.1	226284-227252	Nitab4.5_0002102	-	up	90323
MSTRG.74510	317574-336474	Nitab4.5_0002102g0080.1	397963-409870	Nitab4.5_0002102	-	down	61490
MSTRG.115797	28383-30117	Nitab4.5_0005006g0020.1	48833-50124	Nitab4.5_0005006	+	up	18717
MSTRG.115797	28383-30117	Nitab4.5_0005006g0010.1	80305-80613	Nitab4.5_0005006	+	up	50189
MSTRG.136538	11051-14018	Nitab4.5_0007524g0010.1	100692-104533	Nitab4.5_0007524	+	up	86675
MSTRG.136539	37504-85431	Nitab4.5_0007524g0010.1	100692-104533	Nitab4.5_0007524	+	up	15262
MSTRG.89323	120018-155892	Nitab4.5_0002940g0020.1	109415-110754	Nitab4.5_0002940	-	up	9265
MSTRG.89323	120018-155892	Nitab4.5_0002940g0030.1	88184-90351	Nitab4.5_0002940	-	up	29668
MSTRG.89323	120018-155892	Nitab4.5_0002940g0010.1	21019-23179	Nitab4.5_0002940	-	up	96840
MSTRG.135517	12725-13957	Nitab4.5_0007374g0020.1	51664-57718	Nitab4.5_0007374	-	down	37708
MSTRG.135517	12725-13957	Nitab4.5_0007374g0030.1	48183-50197	Nitab4.5_0007374	-	down	34227
MSTRG.17411	149059-151780	Nitab4.5_0000210g0070.1	127499-129151	Nitab4.5_0000210	+	down	19909
MSTRG.17411	149059-151780	Nitab4.5_0000210g0060.1	215015-217229	Nitab4.5_0000210	+	up	63236
MSTRG.17411	149059-151780	Nitab4.5_0000210g0050.1	164442-165020	Nitab4.5_0000210	+	up	12663
MSTRG.17434	978366-979907	Nitab4.5_0000210g0140.1	905751-916009	Nitab4.5_0000210	+	down	62358
MSTRG.17434	978366-979907	Nitab4.5_0000210g0120.1	944974-948393	Nitab4.5_0000210	+	down	29974
MSTRG.17434	978366-979907	Nitab4.5_0000210g0160.1	1051973-1054216	Nitab4.5_0000210	+	up	72067
MSTRG.17434	978366-979907	Nitab4.5_0000210g0130.1	930729-932638	Nitab4.5_0000210	+	down	45729
MSTRG.41878	694189-698169	Nitab4.5_0000790g0140.1	663269-667456	Nitab4.5_0000790	-	up	26734
MSTRG.41865	272412-343231	Nitab4.5_0000790g0080.1	223352-227621	Nitab4.5_0000790	-	up	44792
MSTRG.41865	272412-343231	Nitab4.5_0000790g0090.1	244472-266847	Nitab4.5_0000790	-	up	5566
MSTRG.96356	300563-302773	Nitab4.5_0003403g0030.1	298213-300288	Nitab4.5_0003403	-	up	276
MSTRG.96356	300563-302773	Nitab4.5_0003403g0040.1	202731-206849	Nitab4.5_0003403	-	up	93715
MSTRG.17172	1359593-1384398	Nitab4.5_0000205g0200.1	1327170-1328002	Nitab4.5_0000205	-	up	31592
MSTRG.17165	1311779-1313088	Nitab4.5_0000205g0200.1	1327170-1328002	Nitab4.5_0000205	-	down	14083
MSTRG.17111	23499-30124	Nitab4.5_0000205g0020.1	2687-6915	Nitab4.5_0000205	-	up	16585
MSTRG.112037	23779-31549	Nitab4.5_0004653g0030.1	117244-118355	Nitab4.5_0004653	-	down	85696
MSTRG.112037	23779-31549	Nitab4.5_0004653g0020.1	19538-22558	Nitab4.5_0004653	-	up	1222
MSTRG.112037	23779-31549	Nitab4.5_0004653g0040.1	87265-93443	Nitab4.5_0004653	-	down	55717
MSTRG.82531	268673-270920	Nitab4.5_0002534g0080.1	188352-190201	Nitab4.5_0002534	-	up	78473
MSTRG.82531	268673-270920	Nitab4.5_0002534g0030.1	183714-184364	Nitab4.5_0002534	-	up	84310
MSTRG.82531	268673-270920	Nitab4.5_0002534g0090.1	222139-223427	Nitab4.5_0002534	-	up	45247
MSTRG.82532	276806-278993	Nitab4.5_0002534g0080.1	188352-190201	Nitab4.5_0002534	-	up	86606
MSTRG.82532	276806-278993	Nitab4.5_0002534g0030.1	183714-184364	Nitab4.5_0002534	-	up	92443
MSTRG.82532	276806-278993	Nitab4.5_0002534g0090.1	222139-223427	Nitab4.5_0002534	-	up	53380
MSTRG.100241	147624-161161	Nitab4.5_0003691g0030.1	103908-111855	Nitab4.5_0003691	+	down	35770
MSTRG.100241	147624-161161	Nitab4.5_0003691g0040.1	225156-230256	Nitab4.5_0003691	+	up	63996
MSTRG.100241	147624-161161	Nitab4.5_0003691g0060.1	182687-203148	Nitab4.5_0003691	+	up	21527
MSTRG.100241	147624-161161	Nitab4.5_0003691g0050.1	141841-144902	Nitab4.5_0003691	+	down	2723
MSTRG.131877	124194-130585	Nitab4.5_0006853g0020.1	101623-107966	Nitab4.5_0006853	-	up	16229
MSTRG.84685	262900-266075	Nitab4.5_0002654g0180.1	317338-317958	Nitab4.5_0002654	+	up	51264
MSTRG.84685	262900-266075	Nitab4.5_0002654g0100.1	342633-343836	Nitab4.5_0002654	+	up	76559
MSTRG.84685	262900-266075	Nitab4.5_0002654g0110.1	330408-330686	Nitab4.5_0002654	+	up	64334
MSTRG.84685	262900-266075	Nitab4.5_0002654g0090.1	281775-292860	Nitab4.5_0002654	+	up	15701
MSTRG.84685	262900-266075	Nitab4.5_0002654g0130.1	245050-247259	Nitab4.5_0002654	+	down	15642
MSTRG.84685	262900-266075	Nitab4.5_0002654g0050.1	203993-206053	Nitab4.5_0002654	+	down	56848
MSTRG.84685	262900-266075	Nitab4.5_0002654g0070.1	315020-317335	Nitab4.5_0002654	+	up	48946
MSTRG.84685	262900-266075	Nitab4.5_0002654g0120.1	214742-222520	Nitab4.5_0002654	+	down	40381
MSTRG.84685	262900-266075	Nitab4.5_0002654g0060.1	242873-244995	Nitab4.5_0002654	+	down	17906
MSTRG.84685	262900-266075	Nitab4.5_0002654g0080.1	300765-305768	Nitab4.5_0002654	+	up	34691
MSTRG.51599	104344-105036	Nitab4.5_0001110g0020.1	15471-19137	Nitab4.5_0001110	+	down	85208
MSTRG.51599	104344-105036	Nitab4.5_0001110g0090.1	204675-208781	Nitab4.5_0001110	+	up	99640
MSTRG.51599	104344-105036	Nitab4.5_0001110g0040.1	115528-122553	Nitab4.5_0001110	+	up	10493
MSTRG.51599	104344-105036	Nitab4.5_0001110g0010.1	57728-58069	Nitab4.5_0001110	+	down	46276
MSTRG.51599	104344-105036	Nitab4.5_0001110g0030.1	151630-152022	Nitab4.5_0001110	+	up	46595
MSTRG.127052	43520-45701	Nitab4.5_0006224g0030.1	118142-120479	Nitab4.5_0006224	+	up	72442
MSTRG.127052	43520-45701	Nitab4.5_0006224g0010.1	101231-103645	Nitab4.5_0006224	+	up	55531
MSTRG.127052	43520-45701	Nitab4.5_0006224g0060.1	132105-132713	Nitab4.5_0006224	+	up	86405
MSTRG.127052	43520-45701	Nitab4.5_0006224g0020.1	37417-40576	Nitab4.5_0006224	+	down	2945
MSTRG.122504	186230-187094	Nitab4.5_0005690g0040.1	64779-115446	Nitab4.5_0005690	-	up	70785
MSTRG.141743	33013-46239	Nitab4.5_0008388g0030.1	100700-101527	Nitab4.5_0008388	+	up	54462
MSTRG.141743	33013-46239	Nitab4.5_0008388g0010.1	28475-28771	Nitab4.5_0008388	+	down	4243
MSTRG.130349	19036-22008	Nitab4.5_0006652g0010.1	44666-48072	Nitab4.5_0006652	+	up	22659
MSTRG.22315	894004-901678	Nitab4.5_0000304g0150.1	941602-952192	Nitab4.5_0000304	+	up	39925
MSTRG.22292	171605-177325	Nitab4.5_0000304g0060.1	225750-230610	Nitab4.5_0000304	+	up	48426
MSTRG.22292	171605-177325	Nitab4.5_0000304g0030.1	130441-135169	Nitab4.5_0000304	+	down	36437
MSTRG.54095	585926-593076	Nitab4.5_0001200g0170.1	533644-539199	Nitab4.5_0001200	+	down	46728
MSTRG.54095	585926-593076	Nitab4.5_0001200g0180.1	594772-597396	Nitab4.5_0001200	+	up	1697
MSTRG.152	4917855-4920483	Nitab4.5_0000001g0410.1	5018113-5049559	Nitab4.5_0000001	-	down	97631
MSTRG.160	5104345-5107857	Nitab4.5_0000001g0420.1	5179564-5201256	Nitab4.5_0000001	-	down	71708
MSTRG.160	5104345-5107857	Nitab4.5_0000001g0410.1	5018113-5049559	Nitab4.5_0000001	-	up	54787
MSTRG.80	2618832-2622664	Nitab4.5_0000001g0270.1	2546162-2548752	Nitab4.5_0000001	-	up	70081
MSTRG.32	1042737-1046563	Nitab4.5_0000001g0080.1	1005279-1009443	Nitab4.5_0000001	-	up	33295
MSTRG.32	1042737-1046563	Nitab4.5_0000001g0100.1	1126923-1129924	Nitab4.5_0000001	-	down	80361
MSTRG.32	1042737-1046563	Nitab4.5_0000001g0090.1	1013198-1019904	Nitab4.5_0000001	-	up	22834
MSTRG.114	3960632-4046744	Nitab4.5_0000001g0340.1	3923586-3928980	Nitab4.5_0000001	-	up	31653
MSTRG.153	4920566-4923006	Nitab4.5_0000001g0410.1	5018113-5049559	Nitab4.5_0000001	-	down	95108
MSTRG.67	2217045-2218296	Nitab4.5_0000001g0180.1	2182110-2186859	Nitab4.5_0000001	-	up	30187
MSTRG.67	2217045-2218296	Nitab4.5_0000001g0160.1	2170348-2175649	Nitab4.5_0000001	-	up	41397
MSTRG.67	2217045-2218296	Nitab4.5_0000001g0200.1	2281727-2282249	Nitab4.5_0000001	-	down	63432
MSTRG.67	2217045-2218296	Nitab4.5_0000001g0170.1	2204683-2215457	Nitab4.5_0000001	-	up	1589
MSTRG.67	2217045-2218296	Nitab4.5_0000001g0190.1	2181423-2182076	Nitab4.5_0000001	-	up	34970
MSTRG.72	2257942-2260967	Nitab4.5_0000001g0210.1	2353157-2354419	Nitab4.5_0000001	-	down	92191
MSTRG.72	2257942-2260967	Nitab4.5_0000001g0260.1	2355274-2355596	Nitab4.5_0000001	-	down	94308
MSTRG.72	2257942-2260967	Nitab4.5_0000001g0180.1	2182110-2186859	Nitab4.5_0000001	-	up	71084
MSTRG.72	2257942-2260967	Nitab4.5_0000001g0240.1	2354510-2355267	Nitab4.5_0000001	-	down	93544
MSTRG.72	2257942-2260967	Nitab4.5_0000001g0160.1	2170348-2175649	Nitab4.5_0000001	-	up	82294
MSTRG.72	2257942-2260967	Nitab4.5_0000001g0200.1	2281727-2282249	Nitab4.5_0000001	-	down	20761
MSTRG.72	2257942-2260967	Nitab4.5_0000001g0170.1	2204683-2215457	Nitab4.5_0000001	-	up	42486
MSTRG.72	2257942-2260967	Nitab4.5_0000001g0190.1	2181423-2182076	Nitab4.5_0000001	-	up	75867
MSTRG.136988	61470-71720	Nitab4.5_0007595g0040.1	25072-26175	Nitab4.5_0007595	-	up	35296
MSTRG.136988	61470-71720	Nitab4.5_0007595g0020.1	35189-37890	Nitab4.5_0007595	-	up	23581
MSTRG.136988	61470-71720	Nitab4.5_0007595g0030.1	23945-24617	Nitab4.5_0007595	-	up	36854
MSTRG.91270	190615-192274	Nitab4.5_0003070g0050.1	136499-137738	Nitab4.5_0003070	+	down	52878
MSTRG.91270	190615-192274	Nitab4.5_0003070g0020.1	131403-133217	Nitab4.5_0003070	+	down	57399
MSTRG.91270	190615-192274	Nitab4.5_0003070g0030.1	119284-124663	Nitab4.5_0003070	+	down	65953
MSTRG.62473	284067-324862	Nitab4.5_0001539g0030.1	331600-334570	Nitab4.5_0001539	-	down	6739
MSTRG.9614	1506363-1517247	Nitab4.5_0000093g0140.1	1557974-1558489	Nitab4.5_0000093	+	up	40728
MSTRG.9614	1506363-1517247	Nitab4.5_0000093g0150.1	1556997-1557737	Nitab4.5_0000093	+	up	39751
MSTRG.9628	1753624-1833932	Nitab4.5_0000093g0220.1	1894476-1895636	Nitab4.5_0000093	+	up	60545
MSTRG.110512	124095-124769	Nitab4.5_0004515g0030.1	212653-228782	Nitab4.5_0004515	+	up	87885
MSTRG.110512	124095-124769	Nitab4.5_0004515g0010.1	23875-26804	Nitab4.5_0004515	+	down	97292
MSTRG.110512	124095-124769	Nitab4.5_0004515g0050.1	100731-101237	Nitab4.5_0004515	+	down	22859
MSTRG.110512	124095-124769	Nitab4.5_0004515g0060.1	200127-204100	Nitab4.5_0004515	+	up	75359
MSTRG.6832	511466-512345	Nitab4.5_0000059g0070.1	538260-540741	Nitab4.5_0000059	+	up	25916
MSTRG.6832	511466-512345	Nitab4.5_0000059g0060.1	450217-450857	Nitab4.5_0000059	+	down	60610
MSTRG.6840	707049-708722	Nitab4.5_0000059g0160.1	749539-750555	Nitab4.5_0000059	+	up	40818
MSTRG.6840	707049-708722	Nitab4.5_0000059g0120.1	660089-660446	Nitab4.5_0000059	+	down	46604
MSTRG.6840	707049-708722	Nitab4.5_0000059g0110.1	635890-644142	Nitab4.5_0000059	+	down	62908
MSTRG.6839	683022-691285	Nitab4.5_0000059g0160.1	749539-750555	Nitab4.5_0000059	+	up	58255
MSTRG.6839	683022-691285	Nitab4.5_0000059g0120.1	660089-660446	Nitab4.5_0000059	+	down	22577
MSTRG.6839	683022-691285	Nitab4.5_0000059g0110.1	635890-644142	Nitab4.5_0000059	+	down	38881
MSTRG.149126	16684-21815	Nitab4.5_0009887g0010.1	26729-47256	Nitab4.5_0009887	+	up	4915
MSTRG.124091	10184-18600	Nitab4.5_0005872g0010.1	56019-69986	Nitab4.5_0005872	+	up	37420
MSTRG.124095	80209-81884	Nitab4.5_0005872g0010.1	56019-69986	Nitab4.5_0005872	+	down	10224
MSTRG.3697	1772818-1774270	Nitab4.5_0000027g0360.1	1835687-1840958	Nitab4.5_0000027	+	up	61418
MSTRG.3697	1772818-1774270	Nitab4.5_0000027g0340.1	1728343-1728919	Nitab4.5_0000027	+	down	43900
MSTRG.3697	1772818-1774270	Nitab4.5_0000027g0310.1	1728957-1735493	Nitab4.5_0000027	+	down	37326
MSTRG.3697	1772818-1774270	Nitab4.5_0000027g0300.1	1737886-1740489	Nitab4.5_0000027	+	down	32330
MSTRG.3697	1772818-1774270	Nitab4.5_0000027g0350.1	1811015-1824394	Nitab4.5_0000027	+	up	36746
MSTRG.3655	659246-665478	Nitab4.5_0000027g0120.1	655663-658498	Nitab4.5_0000027	+	down	749
MSTRG.3655	659246-665478	Nitab4.5_0000027g0110.1	549215-561801	Nitab4.5_0000027	+	down	97446
MSTRG.3714	2105081-2107434	Nitab4.5_0000027g0410.1	2042272-2061305	Nitab4.5_0000027	+	down	43777
MSTRG.3714	2105081-2107434	Nitab4.5_0000027g0420.1	2124797-2126813	Nitab4.5_0000027	+	up	17364
MSTRG.3714	2105081-2107434	Nitab4.5_0000027g0400.1	2061451-2065792	Nitab4.5_0000027	+	down	39290
MSTRG.71128	308091-314929	Nitab4.5_0001928g0080.1	384289-384498	Nitab4.5_0001928	-	down	69361
MSTRG.121749	12560-15235	Nitab4.5_0005611g0010.1	20738-22483	Nitab4.5_0005611	+	up	5504
MSTRG.141404	12977-14570	Nitab4.5_0008329g0070.1	34834-36030	Nitab4.5_0008329	-	down	20265
MSTRG.141404	12977-14570	Nitab4.5_0008329g0060.1	97965-107187	Nitab4.5_0008329	-	down	83396
MSTRG.141404	12977-14570	Nitab4.5_0008329g0040.1	61933-62280	Nitab4.5_0008329	-	down	47364
MSTRG.141404	12977-14570	Nitab4.5_0008329g0050.1	21906-22681	Nitab4.5_0008329	-	down	7337
MSTRG.23743	82651-83540	Nitab4.5_0000334g0040.1	182306-183071	Nitab4.5_0000334	+	up	98767
MSTRG.23743	82651-83540	Nitab4.5_0000334g0030.1	183094-183782	Nitab4.5_0000334	+	up	99555
MSTRG.23743	82651-83540	Nitab4.5_0000334g0020.1	178477-180538	Nitab4.5_0000334	+	up	94938
MSTRG.23743	82651-83540	Nitab4.5_0000334g0010.1	180581-181275	Nitab4.5_0000334	+	up	97042
MSTRG.23774	522028-522675	Nitab4.5_0000334g0070.1	468635-487717	Nitab4.5_0000334	+	down	34312
MSTRG.23774	522028-522675	Nitab4.5_0000334g0130.1	501604-502287	Nitab4.5_0000334	+	down	19742
MSTRG.23774	522028-522675	Nitab4.5_0000334g0120.1	502432-507312	Nitab4.5_0000334	+	down	14717
MSTRG.23774	522028-522675	Nitab4.5_0000334g0110.1	500149-501549	Nitab4.5_0000334	+	down	20480
MSTRG.23759	398091-400613	Nitab4.5_0000334g0070.1	468635-487717	Nitab4.5_0000334	+	up	68023
MSTRG.23759	398091-400613	Nitab4.5_0000334g0110.1	500149-501549	Nitab4.5_0000334	+	up	99537
MSTRG.50687	182865-184583	Nitab4.5_0001078g0060.1	181075-182007	Nitab4.5_0001078	+	down	859
MSTRG.50687	182865-184583	Nitab4.5_0001078g0070.1	136456-154605	Nitab4.5_0001078	+	down	28261
MSTRG.50687	182865-184583	Nitab4.5_0001078g0050.1	163438-165132	Nitab4.5_0001078	+	down	17734
MSTRG.56400	429765-437099	Nitab4.5_0001292g0070.1	453979-455007	Nitab4.5_0001292	-	down	16881
MSTRG.56400	429765-437099	Nitab4.5_0001292g0080.1	453202-453951	Nitab4.5_0001292	-	down	16104
MSTRG.41735	130115-136466	Nitab4.5_0000786g0020.1	53805-72001	Nitab4.5_0000786	-	up	58115
MSTRG.41735	130115-136466	Nitab4.5_0000786g0010.1	29742-30140	Nitab4.5_0000786	-	up	99976
MSTRG.41737	136064-137971	Nitab4.5_0000786g0020.1	53805-72001	Nitab4.5_0000786	-	up	64064
MSTRG.41740	188891-196864	Nitab4.5_0000786g0120.1	291524-298062	Nitab4.5_0000786	-	down	94661
MSTRG.41740	188891-196864	Nitab4.5_0000786g0070.1	281954-283513	Nitab4.5_0000786	-	down	85091
MSTRG.100491	121827-134570	Nitab4.5_0003710g0030.1	194859-195642	Nitab4.5_0003710	+	up	60290
MSTRG.49447	147134-154863	Nitab4.5_0001035g0030.1	250433-277072	Nitab4.5_0001035	+	up	95571
MSTRG.37786	384771-385267	Nitab4.5_0000672g0050.1	328529-342327	Nitab4.5_0000672	-	up	42445
MSTRG.37786	384771-385267	Nitab4.5_0000672g0070.1	290593-291875	Nitab4.5_0000672	-	up	92897
MSTRG.37786	384771-385267	Nitab4.5_0000672g0040.1	377541-379709	Nitab4.5_0000672	-	up	5063
MSTRG.37795	570332-571896	Nitab4.5_0000672g0130.1	500632-507116	Nitab4.5_0000672	-	up	63217
MSTRG.115824	115185-127058	Nitab4.5_0005008g0010.1	57955-60643	Nitab4.5_0005008	+	down	54543
MSTRG.76585	94485-102041	Nitab4.5_0002209g0100.1	132156-135253	Nitab4.5_0002209	+	up	30116
MSTRG.76585	94485-102041	Nitab4.5_0002209g0080.1	142780-145871	Nitab4.5_0002209	+	up	40740
MSTRG.76585	94485-102041	Nitab4.5_0002209g0040.1	78603-84079	Nitab4.5_0002209	+	down	10407
MSTRG.76585	94485-102041	Nitab4.5_0002209g0030.1	34510-41316	Nitab4.5_0002209	+	down	53170
MSTRG.76585	94485-102041	Nitab4.5_0002209g0090.1	159488-161099	Nitab4.5_0002209	+	up	57448
MSTRG.76585	94485-102041	Nitab4.5_0002209g0020.1	57641-65220	Nitab4.5_0002209	+	down	29266
MSTRG.76585	94485-102041	Nitab4.5_0002209g0010.1	45320-47449	Nitab4.5_0002209	+	down	47037
MSTRG.6479	1868748-1870731	Nitab4.5_0000054g0170.1	1775138-1784363	Nitab4.5_0000054	+	down	84386
MSTRG.6479	1868748-1870731	Nitab4.5_0000054g0150.1	1784633-1785338	Nitab4.5_0000054	+	down	83411
MSTRG.6479	1868748-1870731	Nitab4.5_0000054g0180.1	1784412-1784627	Nitab4.5_0000054	+	down	84122
MSTRG.109442	5310-14802	Nitab4.5_0004429g0020.1	17543-49111	Nitab4.5_0004429	+	up	2742
MSTRG.45740	238917-257086	Nitab4.5_0000908g0060.1	323915-326342	Nitab4.5_0000908	-	down	66830
MSTRG.45727	9746-13815	Nitab4.5_0000908g0010.1	39298-40624	Nitab4.5_0000908	-	down	25484
MSTRG.55121	191900-195019	Nitab4.5_0001238g0020.1	133146-134432	Nitab4.5_0001238	+	down	57469
MSTRG.55121	191900-195019	Nitab4.5_0001238g0040.1	107135-107672	Nitab4.5_0001238	+	down	84229
MSTRG.55121	191900-195019	Nitab4.5_0001238g0010.1	99308-101630	Nitab4.5_0001238	+	down	90271
MSTRG.141849	88167-90718	Nitab4.5_0008407g0010.1	66196-69325	Nitab4.5_0008407	-	up	18843
MSTRG.159519	254-1083	Nitab4.5_0013317g0010.1	4994-8577	Nitab4.5_0013317	-	down	3912
MSTRG.159519	254-1083	Nitab4.5_0013317g0020.1	28743-29055	Nitab4.5_0013317	-	down	27661
MSTRG.32002	587903-650477	Nitab4.5_0000521g0080.1	583078-583447	Nitab4.5_0000521	+	down	4457
MSTRG.32002	587903-650477	Nitab4.5_0000521g0090.1	677533-681975	Nitab4.5_0000521	+	up	27057
MSTRG.32002	587903-650477	Nitab4.5_0000521g0060.1	531496-531711	Nitab4.5_0000521	+	down	56193
MSTRG.79277	190120-211423	Nitab4.5_0002347g0070.1	118487-125478	Nitab4.5_0002347	+	down	64643
MSTRG.79277	190120-211423	Nitab4.5_0002347g0100.1	258832-260982	Nitab4.5_0002347	+	up	47410
MSTRG.79277	190120-211423	Nitab4.5_0002347g0170.1	303903-304816	Nitab4.5_0002347	+	up	92481
MSTRG.79277	190120-211423	Nitab4.5_0002347g0180.1	291139-293298	Nitab4.5_0002347	+	up	79717
MSTRG.110659	191326-193245	Nitab4.5_0004528g0030.1	131242-134921	Nitab4.5_0004528	+	down	56406
MSTRG.110659	191326-193245	Nitab4.5_0004528g0020.1	154351-159054	Nitab4.5_0004528	+	down	32273
MSTRG.71408	27162-30093	Nitab4.5_0001944g0030.1	129910-132693	Nitab4.5_0001944	-	down	99818
MSTRG.71408	27162-30093	Nitab4.5_0001944g0010.1	67843-68131	Nitab4.5_0001944	-	down	37751
MSTRG.114265	298-1774	Nitab4.5_0004856g0050.1	89217-101939	Nitab4.5_0004856	+	up	87444
MSTRG.114265	298-1774	Nitab4.5_0004856g0010.1	41561-53353	Nitab4.5_0004856	+	up	39788
MSTRG.87838	120888-197845	Nitab4.5_0002838g0050.1	75112-79610	Nitab4.5_0002838	-	up	41279
MSTRG.87838	120888-197845	Nitab4.5_0002838g0160.1	247570-249527	Nitab4.5_0002838	-	down	49726
MSTRG.87838	120888-197845	Nitab4.5_0002838g0180.1	239650-240243	Nitab4.5_0002838	-	down	41806
MSTRG.87838	120888-197845	Nitab4.5_0002838g0040.1	35291-38249	Nitab4.5_0002838	-	up	82640
MSTRG.87838	120888-197845	Nitab4.5_0002838g0140.1	222962-238239	Nitab4.5_0002838	-	down	25118
MSTRG.87838	120888-197845	Nitab4.5_0002838g0030.1	40064-43429	Nitab4.5_0002838	-	up	77460
MSTRG.87838	120888-197845	Nitab4.5_0002838g0130.1	212225-219748	Nitab4.5_0002838	-	down	14381
MSTRG.28396	480793-501375	Nitab4.5_0000437g0070.1	546225-555625	Nitab4.5_0000437	+	up	44851
MSTRG.25714	82515-85682	Nitab4.5_0000376g0010.1	22613-27121	Nitab4.5_0000376	+	down	55395
MSTRG.25714	82515-85682	Nitab4.5_0000376g0040.1	153901-157988	Nitab4.5_0000376	+	up	68220
MSTRG.25743	567755-568590	Nitab4.5_0000376g0130.1	466703-473850	Nitab4.5_0000376	+	down	93906
MSTRG.25743	567755-568590	Nitab4.5_0000376g0180.1	572275-573373	Nitab4.5_0000376	+	up	3686
MSTRG.25743	567755-568590	Nitab4.5_0000376g0170.1	573378-581283	Nitab4.5_0000376	+	up	4789
MSTRG.25743	567755-568590	Nitab4.5_0000376g0110.1	478515-479615	Nitab4.5_0000376	+	down	88141
MSTRG.66369	18880-20447	Nitab4.5_0001710g0010.1	1637-5023	Nitab4.5_0001710	-	up	13858
MSTRG.152396	5414-9222	Nitab4.5_0010696g0010.1	37422-40127	Nitab4.5_0010696	+	up	28201
MSTRG.133571	57831-58937	Nitab4.5_0007091g0010.1	47624-49402	Nitab4.5_0007091	-	up	8430
MSTRG.106842	80968-84779	Nitab4.5_0004207g0020.1	5451-8884	Nitab4.5_0004207	+	down	72085
MSTRG.112145	186169-222663	Nitab4.5_0004663g0010.1	105430-107636	Nitab4.5_0004663	+	down	78534
MSTRG.91600	266293-272207	Nitab4.5_0003087g0040.1	313722-314816	Nitab4.5_0003087	+	up	41516
MSTRG.91600	266293-272207	Nitab4.5_0003087g0020.1	298497-299658	Nitab4.5_0003087	+	up	26291
MSTRG.91600	266293-272207	Nitab4.5_0003087g0010.1	302126-313634	Nitab4.5_0003087	+	up	29920
MSTRG.146849	50715-79423	Nitab4.5_0009405g0020.1	13308-40237	Nitab4.5_0009405	+	down	10479
MSTRG.146849	50715-79423	Nitab4.5_0009405g0010.1	2111-7235	Nitab4.5_0009405	+	down	43481
MSTRG.28713	749683-751210	Nitab4.5_0000444g0310.1	808246-815107	Nitab4.5_0000444	+	up	57037
MSTRG.28713	749683-751210	Nitab4.5_0000444g0270.1	661441-662661	Nitab4.5_0000444	+	down	87023
MSTRG.96973	145160-157137	Nitab4.5_0003449g0060.1	133976-138222	Nitab4.5_0003449	-	up	6939
MSTRG.96973	145160-157137	Nitab4.5_0003449g0090.1	237786-238199	Nitab4.5_0003449	-	down	80650
MSTRG.137229	97573-99197	Nitab4.5_0007635g0010.1	15376-16779	Nitab4.5_0007635	+	down	80795
MSTRG.116593	171987-172998	Nitab4.5_0005087g0010.1	161256-164370	Nitab4.5_0005087	+	down	7618
MSTRG.116593	171987-172998	Nitab4.5_0005087g0020.1	100025-102517	Nitab4.5_0005087	+	down	69471
MSTRG.16836	955956-963943	Nitab4.5_0000200g0180.1	867380-868342	Nitab4.5_0000200	+	down	87615
MSTRG.16806	165507-182203	Nitab4.5_0000200g0040.1	263460-264098	Nitab4.5_0000200	+	up	81258
MSTRG.16806	165507-182203	Nitab4.5_0000200g0050.1	192925-198255	Nitab4.5_0000200	+	up	10723
MSTRG.16816	275326-278319	Nitab4.5_0000200g0040.1	263460-264098	Nitab4.5_0000200	+	down	11229
MSTRG.16816	275326-278319	Nitab4.5_0000200g0050.1	192925-198255	Nitab4.5_0000200	+	down	77072
MSTRG.105590	164391-165380	Nitab4.5_0004105g0100.1	243598-244354	Nitab4.5_0004105	-	down	78219
MSTRG.105590	164391-165380	Nitab4.5_0004105g0090.1	140020-143375	Nitab4.5_0004105	-	up	21017
MSTRG.75236	300258-385265	Nitab4.5_0002140g0060.1	424912-425494	Nitab4.5_0002140	-	down	39648
MSTRG.75223	8155-42858	Nitab4.5_0002140g0010.1	81517-81933	Nitab4.5_0002140	-	down	38660
MSTRG.75223	8155-42858	Nitab4.5_0002140g0020.1	95997-96362	Nitab4.5_0002140	-	down	53140
MSTRG.101754	148575-203958	Nitab4.5_0003803g0050.1	131168-138834	Nitab4.5_0003803	-	up	9742
MSTRG.101754	148575-203958	Nitab4.5_0003803g0030.1	63412-68059	Nitab4.5_0003803	-	up	80517
MSTRG.55931	153-2529	Nitab4.5_0001274g0040.1	73822-76079	Nitab4.5_0001274	-	down	71294
MSTRG.121008	155629-193003	Nitab4.5_0005528g0110.1	128165-131531	Nitab4.5_0005528	-	up	24099
MSTRG.121008	155629-193003	Nitab4.5_0005528g0060.1	111019-127318	Nitab4.5_0005528	-	up	28312
MSTRG.121008	155629-193003	Nitab4.5_0005528g0070.1	85713-90140	Nitab4.5_0005528	-	up	65490
MSTRG.93068	144450-150593	Nitab4.5_0003185g0070.1	235328-236075	Nitab4.5_0003185	+	up	84736
MSTRG.93064	67896-68822	Nitab4.5_0003185g0010.1	31014-33576	Nitab4.5_0003185	+	down	34321
MSTRG.31590	771253-773710	Nitab4.5_0000512g0190.1	690299-693142	Nitab4.5_0000512	+	down	78112
MSTRG.31590	771253-773710	Nitab4.5_0000512g0170.1	675753-679348	Nitab4.5_0000512	+	down	91906
MSTRG.31574	560253-561648	Nitab4.5_0000512g0160.1	605126-609422	Nitab4.5_0000512	+	up	43479
MSTRG.31553	134056-225765	Nitab4.5_0000512g0060.1	258332-259188	Nitab4.5_0000512	+	up	32568
MSTRG.45808	683311-686499	Nitab4.5_0000910g0030.1	627265-629404	Nitab4.5_0000910	-	up	53908
MSTRG.45808	683311-686499	Nitab4.5_0000910g0040.1	614394-615513	Nitab4.5_0000910	-	up	67799
MSTRG.72148	370378-373697	Nitab4.5_0001978g0070.1	424656-440475	Nitab4.5_0001978	-	down	50960
MSTRG.72136	122598-129893	Nitab4.5_0001978g0050.1	196721-199576	Nitab4.5_0001978	-	down	66829
MSTRG.72136	122598-129893	Nitab4.5_0001978g0010.1	63748-72858	Nitab4.5_0001978	-	up	49741
MSTRG.133553	92419-93445	Nitab4.5_0007088g0040.1	21001-22479	Nitab4.5_0007088	+	down	69941
MSTRG.133553	92419-93445	Nitab4.5_0007088g0010.1	25120-25485	Nitab4.5_0007088	+	down	66935
MSTRG.133553	92419-93445	Nitab4.5_0007088g0020.1	66823-67128	Nitab4.5_0007088	+	down	25292
MSTRG.133553	92419-93445	Nitab4.5_0007088g0030.1	11108-19867	Nitab4.5_0007088	+	down	72553
MSTRG.70558	56691-57112	Nitab4.5_0001902g0030.1	107369-110067	Nitab4.5_0001902	-	down	50258
MSTRG.70558	56691-57112	Nitab4.5_0001902g0040.1	151163-152371	Nitab4.5_0001902	-	down	94052
MSTRG.70558	56691-57112	Nitab4.5_0001902g0020.1	40352-40705	Nitab4.5_0001902	-	up	15987
MSTRG.12885	1270984-1271872	Nitab4.5_0000139g0160.1	1214376-1216059	Nitab4.5_0000139	+	down	54926
MSTRG.143623	6915-8065	Nitab4.5_0008739g0010.1	13443-17624	Nitab4.5_0008739	-	down	5379
MSTRG.21042	209307-234077	Nitab4.5_0000278g0050.1	139145-141871	Nitab4.5_0000278	-	up	67437
MSTRG.21042	209307-234077	Nitab4.5_0000278g0070.1	257906-262763	Nitab4.5_0000278	-	down	23830
MSTRG.21042	209307-234077	Nitab4.5_0000278g0080.1	237749-241415	Nitab4.5_0000278	-	down	3673
MSTRG.21042	209307-234077	Nitab4.5_0000278g0040.1	116679-117155	Nitab4.5_0000278	-	up	92153
MSTRG.105476	9035-10251	Nitab4.5_0004096g0020.1	29040-35506	Nitab4.5_0004096	+	up	18790
MSTRG.105476	9035-10251	Nitab4.5_0004096g0010.1	79353-80313	Nitab4.5_0004096	+	up	69103
MSTRG.144557	17538-25654	Nitab4.5_0008926g0010.1	63418-67065	Nitab4.5_0008926	+	up	37765
MSTRG.144557	17538-25654	Nitab4.5_0008926g0020.1	88448-92091	Nitab4.5_0008926	+	up	62795
MSTRG.18062	809844-815117	Nitab4.5_0000222g0250.1	801506-801934	Nitab4.5_0000222	-	up	7911
MSTRG.18062	809844-815117	Nitab4.5_0000222g0260.1	858279-860976	Nitab4.5_0000222	-	down	43163
MSTRG.18081	1235716-1237796	Nitab4.5_0000222g0400.1	1273005-1274528	Nitab4.5_0000222	-	down	35210
MSTRG.18081	1235716-1237796	Nitab4.5_0000222g0390.1	1264051-1267492	Nitab4.5_0000222	-	down	26256
MSTRG.18081	1235716-1237796	Nitab4.5_0000222g0330.1	1154297-1157272	Nitab4.5_0000222	-	up	78445
MSTRG.18081	1235716-1237796	Nitab4.5_0000222g0410.1	1261501-1262956	Nitab4.5_0000222	-	down	23706
MSTRG.8725	190115-196024	Nitab4.5_0000082g0120.1	218222-218702	Nitab4.5_0000082	+	up	22199
MSTRG.8740	470148-472695	Nitab4.5_0000082g0200.1	547113-547917	Nitab4.5_0000082	+	up	74419
MSTRG.8740	470148-472695	Nitab4.5_0000082g0190.1	512801-529231	Nitab4.5_0000082	+	up	40107
MSTRG.8740	470148-472695	Nitab4.5_0000082g0170.1	534575-536002	Nitab4.5_0000082	+	up	61881
MSTRG.8766	908865-915028	Nitab4.5_0000082g0260.1	850241-854503	Nitab4.5_0000082	+	down	54363
MSTRG.8766	908865-915028	Nitab4.5_0000082g0280.1	981481-987038	Nitab4.5_0000082	+	up	66454
MSTRG.85255	287208-320356	Nitab4.5_0002688g0030.1	227998-228307	Nitab4.5_0002688	-	up	58902
MSTRG.85255	287208-320356	Nitab4.5_0002688g0020.1	241206-242246	Nitab4.5_0002688	-	up	44963
MSTRG.85255	287208-320356	Nitab4.5_0002688g0040.1	258341-265380	Nitab4.5_0002688	-	up	21829
MSTRG.85255	287208-320356	Nitab4.5_0002688g0050.1	265431-267309	Nitab4.5_0002688	-	up	19900
MSTRG.69874	417406-420550	Nitab4.5_0001868g0040.1	361374-362207	Nitab4.5_0001868	-	up	55200
MSTRG.69874	417406-420550	Nitab4.5_0001868g0060.1	340169-340712	Nitab4.5_0001868	-	up	76695
MSTRG.69874	417406-420550	Nitab4.5_0001868g0070.1	368568-368938	Nitab4.5_0001868	-	up	48469
MSTRG.98067	211682-213662	Nitab4.5_0003528g0010.1	293582-297884	Nitab4.5_0003528	-	down	79921
MSTRG.77173	244855-246231	Nitab4.5_0002239g0020.1	154344-157421	Nitab4.5_0002239	+	down	87435
MSTRG.72394	352788-393016	Nitab4.5_0001990g0050.1	273232-279759	Nitab4.5_0001990	+	down	73030
MSTRG.72393	344844-346463	Nitab4.5_0001990g0050.1	273232-279759	Nitab4.5_0001990	+	down	65086
MSTRG.99655	14196-169418	Nitab4.5_0003649g0020.1	173025-174399	Nitab4.5_0003649	+	up	3608
MSTRG.99660	148703-159819	Nitab4.5_0003649g0020.1	173025-174399	Nitab4.5_0003649	+	up	13207
MSTRG.76340	408273-420257	Nitab4.5_0002197g0030.1	392066-397830	Nitab4.5_0002197	+	down	10444
MSTRG.50023	99204-100846	Nitab4.5_0001055g0010.1	66377-70849	Nitab4.5_0001055	+	down	28356
MSTRG.50041	601373-603134	Nitab4.5_0001055g0030.1	614329-632868	Nitab4.5_0001055	+	up	11196
MSTRG.84653	262244-267981	Nitab4.5_0002652g0030.1	360674-369842	Nitab4.5_0002652	+	up	92694
MSTRG.84639	38288-58441	Nitab4.5_0002652g0010.1	14250-16570	Nitab4.5_0002652	+	down	21719
MSTRG.151796	33794-35728	Nitab4.5_0010536g0010.1	59715-61532	Nitab4.5_0010536	+	up	23988
MSTRG.133491	37605-44186	Nitab4.5_0007077g0010.1	122968-124691	Nitab4.5_0007077	-	down	78783
MSTRG.112913	133784-134452	Nitab4.5_0004729g0020.1	30544-35551	Nitab4.5_0004729	-	up	98234
MSTRG.130318	92398-100554	Nitab4.5_0006648g0040.1	126805-127410	Nitab4.5_0006648	-	down	26252
MSTRG.130318	92398-100554	Nitab4.5_0006648g0050.1	129372-130069	Nitab4.5_0006648	-	down	28819
MSTRG.64946	173035-178487	Nitab4.5_0001647g0050.1	163070-163406	Nitab4.5_0001647	-	up	9630
MSTRG.62384	280880-285133	Nitab4.5_0001535g0050.1	234992-247580	Nitab4.5_0001535	-	up	33301
MSTRG.62384	280880-285133	Nitab4.5_0001535g0040.1	218700-220698	Nitab4.5_0001535	-	up	60183
MSTRG.98361	197811-208152	Nitab4.5_0003551g0050.1	246681-259856	Nitab4.5_0003551	+	up	38530
MSTRG.98361	197811-208152	Nitab4.5_0003551g0040.1	264289-272649	Nitab4.5_0003551	+	up	56138
MSTRG.98361	197811-208152	Nitab4.5_0003551g0060.1	210469-216439	Nitab4.5_0003551	+	up	2318
MSTRG.98361	197811-208152	Nitab4.5_0003551g0070.1	216634-218276	Nitab4.5_0003551	+	up	8483
MSTRG.120540	111541-112374	Nitab4.5_0005483g0050.1	110659-111204	Nitab4.5_0005483	-	up	338
MSTRG.120540	111541-112374	Nitab4.5_0005483g0060.1	122736-126651	Nitab4.5_0005483	-	down	10363
MSTRG.120540	111541-112374	Nitab4.5_0005483g0040.1	162703-170460	Nitab4.5_0005483	-	down	50330
MSTRG.120540	111541-112374	Nitab4.5_0005483g0030.1	144869-146128	Nitab4.5_0005483	-	down	32496
MSTRG.17034	922564-928651	Nitab4.5_0000203g0140.1	830473-833696	Nitab4.5_0000203	-	up	88869
MSTRG.17034	922564-928651	Nitab4.5_0000203g0170.1	882826-883346	Nitab4.5_0000203	-	up	39219
MSTRG.17034	922564-928651	Nitab4.5_0000203g0130.1	821544-829686	Nitab4.5_0000203	-	up	92879
MSTRG.17034	922564-928651	Nitab4.5_0000203g0150.1	846316-852051	Nitab4.5_0000203	-	up	70514
MSTRG.17034	922564-928651	Nitab4.5_0000203g0160.1	883362-885030	Nitab4.5_0000203	-	up	37535
MSTRG.17034	922564-928651	Nitab4.5_0000203g0210.1	929474-930225	Nitab4.5_0000203	-	down	824
MSTRG.17037	959353-1023604	Nitab4.5_0000203g0170.1	882826-883346	Nitab4.5_0000203	-	up	76008
MSTRG.17037	959353-1023604	Nitab4.5_0000203g0160.1	883362-885030	Nitab4.5_0000203	-	up	74324
MSTRG.17037	959353-1023604	Nitab4.5_0000203g0210.1	929474-930225	Nitab4.5_0000203	-	up	29129
MSTRG.29016	507986-517501	Nitab4.5_0000451g0100.1	589259-590566	Nitab4.5_0000451	-	down	71759
MSTRG.29016	507986-517501	Nitab4.5_0000451g0070.1	421808-422960	Nitab4.5_0000451	-	up	85027
MSTRG.29012	393948-394832	Nitab4.5_0000451g0070.1	421808-422960	Nitab4.5_0000451	-	down	26977
MSTRG.143812	67094-69458	Nitab4.5_0008776g0010.1	32665-35663	Nitab4.5_0008776	+	down	31432
MSTRG.143812	67094-69458	Nitab4.5_0008776g0020.1	15920-19136	Nitab4.5_0008776	+	down	47959
MSTRG.143812	67094-69458	Nitab4.5_0008776g0030.1	57753-63743	Nitab4.5_0008776	+	down	3352
MSTRG.106111	22533-24822	Nitab4.5_0004148g0010.1	53419-56315	Nitab4.5_0004148	+	up	28598
MSTRG.106118	114293-128697	Nitab4.5_0004148g0010.1	53419-56315	Nitab4.5_0004148	+	down	57979
MSTRG.126122	137364-139845	Nitab4.5_0006113g0020.1	53320-57241	Nitab4.5_0006113	-	up	80124
MSTRG.141274	33309-34619	Nitab4.5_0008304g0010.1	83428-84516	Nitab4.5_0008304	+	up	48810
MSTRG.72828	94728-97261	Nitab4.5_0002015g0030.1	69510-70042	Nitab4.5_0002015	-	up	24687
MSTRG.8922	687375-689527	Nitab4.5_0000084g0210.1	624378-628638	Nitab4.5_0000084	-	up	58738
MSTRG.8922	687375-689527	Nitab4.5_0000084g0180.1	582681-588762	Nitab4.5_0000084	-	up	98614
MSTRG.8922	687375-689527	Nitab4.5_0000084g0220.1	694738-697925	Nitab4.5_0000084	-	down	5212
MSTRG.8909	456855-472814	Nitab4.5_0000084g0190.1	486831-488263	Nitab4.5_0000084	-	down	14018
MSTRG.8909	456855-472814	Nitab4.5_0000084g0200.1	501336-502812	Nitab4.5_0000084	-	down	28523
MSTRG.8915	533199-533985	Nitab4.5_0000084g0210.1	624378-628638	Nitab4.5_0000084	-	down	90394
MSTRG.8915	533199-533985	Nitab4.5_0000084g0180.1	582681-588762	Nitab4.5_0000084	-	down	48697
MSTRG.8915	533199-533985	Nitab4.5_0000084g0190.1	486831-488263	Nitab4.5_0000084	-	up	44937
MSTRG.8915	533199-533985	Nitab4.5_0000084g0200.1	501336-502812	Nitab4.5_0000084	-	up	30388
MSTRG.94592	45487-48626	Nitab4.5_0003294g0010.1	132545-145125	Nitab4.5_0003294	+	up	83920
MSTRG.53153	570909-585139	Nitab4.5_0001165g0160.1	533838-544615	Nitab4.5_0001165	-	up	26295
MSTRG.53153	570909-585139	Nitab4.5_0001165g0180.1	526574-528421	Nitab4.5_0001165	-	up	42489
MSTRG.53153	570909-585139	Nitab4.5_0001165g0130.1	477149-480040	Nitab4.5_0001165	-	up	90870
MSTRG.53153	570909-585139	Nitab4.5_0001165g0170.1	507632-526550	Nitab4.5_0001165	-	up	44360
MSTRG.53148	323941-345938	Nitab4.5_0001165g0100.1	243387-243603	Nitab4.5_0001165	-	up	80339
MSTRG.53148	323941-345938	Nitab4.5_0001165g0120.1	309319-310427	Nitab4.5_0001165	-	up	13515
MSTRG.53149	505633-507023	Nitab4.5_0001165g0160.1	533838-544615	Nitab4.5_0001165	-	down	26816
MSTRG.53149	505633-507023	Nitab4.5_0001165g0180.1	526574-528421	Nitab4.5_0001165	-	down	19552
MSTRG.53149	505633-507023	Nitab4.5_0001165g0130.1	477149-480040	Nitab4.5_0001165	-	up	25594
MSTRG.53149	505633-507023	Nitab4.5_0001165g0170.1	507632-526550	Nitab4.5_0001165	-	down	610
MSTRG.9777	1873083-1877768	Nitab4.5_0000095g0200.1	1830150-1834074	Nitab4.5_0000095	+	down	39010
MSTRG.9744	971738-973547	Nitab4.5_0000095g0140.1	999453-1002533	Nitab4.5_0000095	+	up	25907
MSTRG.100419	183297-186487	Nitab4.5_0003703g0070.1	207044-211821	Nitab4.5_0003703	-	down	20558
MSTRG.100419	183297-186487	Nitab4.5_0003703g0080.1	265860-273736	Nitab4.5_0003703	-	down	79374
MSTRG.122732	36719-45156	Nitab4.5_0005718g0010.1	139935-140246	Nitab4.5_0005718	+	up	94780
MSTRG.122732	36719-45156	Nitab4.5_0005718g0020.1	65009-71595	Nitab4.5_0005718	+	up	19854
MSTRG.122732	36719-45156	Nitab4.5_0005718g0030.1	80441-81183	Nitab4.5_0005718	+	up	35286
MSTRG.68170	42504-42985	Nitab4.5_0001789g0020.1	117814-119893	Nitab4.5_0001789	+	up	74830
MSTRG.68170	42504-42985	Nitab4.5_0001789g0030.1	139633-141254	Nitab4.5_0001789	+	up	96649
MSTRG.68170	42504-42985	Nitab4.5_0001789g0040.1	89212-102365	Nitab4.5_0001789	+	up	46228
MSTRG.35159	770640-806627	Nitab4.5_0000601g0140.1	868751-870202	Nitab4.5_0000601	+	up	62125
MSTRG.35159	770640-806627	Nitab4.5_0000601g0150.1	865148-868636	Nitab4.5_0000601	+	up	58522
MSTRG.35150	428021-433921	Nitab4.5_0000601g0110.1	349558-353916	Nitab4.5_0000601	+	down	74106
MSTRG.35150	428021-433921	Nitab4.5_0000601g0120.1	471056-472132	Nitab4.5_0000601	+	up	37136
MSTRG.35146	313286-338358	Nitab4.5_0000601g0110.1	349558-353916	Nitab4.5_0000601	+	up	11201
MSTRG.35146	313286-338358	Nitab4.5_0000601g0070.1	254993-255340	Nitab4.5_0000601	+	down	57947
MSTRG.35144	257909-261118	Nitab4.5_0000601g0110.1	349558-353916	Nitab4.5_0000601	+	up	88441
MSTRG.35144	257909-261118	Nitab4.5_0000601g0070.1	254993-255340	Nitab4.5_0000601	+	down	2570
MSTRG.144079	8498-9784	Nitab4.5_0008830g0010.1	87801-88178	Nitab4.5_0008830	-	down	78018
MSTRG.144081	59371-67138	Nitab4.5_0008830g0010.1	87801-88178	Nitab4.5_0008830	-	down	20664
MSTRG.55633	182724-186047	Nitab4.5_0001260g0010.1	72461-83185	Nitab4.5_0001260	-	up	99540
MSTRG.105360	8218-10261	Nitab4.5_0004088g0020.1	1288-6019	Nitab4.5_0004088	+	down	2200
MSTRG.105360	8218-10261	Nitab4.5_0004088g0030.1	76596-81108	Nitab4.5_0004088	+	up	66336
MSTRG.105360	8218-10261	Nitab4.5_0004088g0040.1	37336-37635	Nitab4.5_0004088	+	up	27076
MSTRG.105360	8218-10261	Nitab4.5_0004088g0010.1	83798-86126	Nitab4.5_0004088	+	up	73538
MSTRG.85729	201343-201767	Nitab4.5_0002717g0030.1	128043-129847	Nitab4.5_0002717	+	down	71497
MSTRG.85729	201343-201767	Nitab4.5_0002717g0080.1	262195-264610	Nitab4.5_0002717	+	up	60429
MSTRG.85730	204156-208680	Nitab4.5_0002717g0030.1	128043-129847	Nitab4.5_0002717	+	down	74310
MSTRG.85730	204156-208680	Nitab4.5_0002717g0080.1	262195-264610	Nitab4.5_0002717	+	up	53516
MSTRG.60320	99098-140690	Nitab4.5_0001451g0010.1	19710-21395	Nitab4.5_0001451	+	down	77704
MSTRG.144665	31333-85811	Nitab4.5_0008947g0010.1	19608-21213	Nitab4.5_0008947	-	up	10121
MSTRG.142752	49195-50363	Nitab4.5_0008568g0030.1	22809-24572	Nitab4.5_0008568	+	down	24624
MSTRG.142752	49195-50363	Nitab4.5_0008568g0020.1	59746-61441	Nitab4.5_0008568	+	up	9384
MSTRG.142752	49195-50363	Nitab4.5_0008568g0010.1	54760-56910	Nitab4.5_0008568	+	up	4398
MSTRG.142752	49195-50363	Nitab4.5_0008568g0050.1	6266-8895	Nitab4.5_0008568	+	down	40301
MSTRG.142752	49195-50363	Nitab4.5_0008568g0060.1	16391-17856	Nitab4.5_0008568	+	down	31340
MSTRG.129257	145201-156545	Nitab4.5_0006506g0010.1	89728-129902	Nitab4.5_0006506	+	down	15300
MSTRG.66256	257305-258718	Nitab4.5_0001705g0030.1	165103-190984	Nitab4.5_0001705	-	up	66322
MSTRG.66258	264727-266141	Nitab4.5_0001705g0030.1	165103-190984	Nitab4.5_0001705	-	up	73744
MSTRG.119420	99732-100687	Nitab4.5_0005373g0020.1	57942-62724	Nitab4.5_0005373	+	down	37009
MSTRG.119420	99732-100687	Nitab4.5_0005373g0010.1	178914-179246	Nitab4.5_0005373	+	up	78228
MSTRG.144202	96573-98195	Nitab4.5_0008855g0020.1	15275-19179	Nitab4.5_0008855	+	down	77395
MSTRG.144202	96573-98195	Nitab4.5_0008855g0010.1	20859-25901	Nitab4.5_0008855	+	down	70673
MSTRG.92148	257631-282316	Nitab4.5_0003124g0010.1	294837-295838	Nitab4.5_0003124	-	down	12522
MSTRG.132039	41605-86606	Nitab4.5_0006878g0010.1	98369-100549	Nitab4.5_0006878	+	up	11764
MSTRG.57335	324394-325212	Nitab4.5_0001329g0100.1	246206-252651	Nitab4.5_0001329	+	down	71744
MSTRG.57335	324394-325212	Nitab4.5_0001329g0090.1	242346-245459	Nitab4.5_0001329	+	down	78936
MSTRG.57335	324394-325212	Nitab4.5_0001329g0080.1	229094-230401	Nitab4.5_0001329	+	down	93994
MSTRG.57314	74497-80041	Nitab4.5_0001329g0050.1	176013-180098	Nitab4.5_0001329	+	up	95973
MSTRG.57314	74497-80041	Nitab4.5_0001329g0010.1	53444-54739	Nitab4.5_0001329	+	down	19759
MSTRG.57314	74497-80041	Nitab4.5_0001329g0020.1	1497-9382	Nitab4.5_0001329	+	down	65116
MSTRG.14763	1017777-1048291	Nitab4.5_0000169g0100.1	943609-945126	Nitab4.5_0000169	-	up	72652
MSTRG.14763	1017777-1048291	Nitab4.5_0000169g0110.1	1067607-1075880	Nitab4.5_0000169	-	down	19317
MSTRG.121548	136851-153318	Nitab4.5_0005588g0020.1	180395-184263	Nitab4.5_0005588	+	up	27078
MSTRG.121548	136851-153318	Nitab4.5_0005588g0010.1	122465-126295	Nitab4.5_0005588	+	down	10557
MSTRG.149074	1349-1748	Nitab4.5_0009875g0010.1	50400-51089	Nitab4.5_0009875	+	up	48653
MSTRG.47986	267620-272439	Nitab4.5_0000983g0020.1	320454-322454	Nitab4.5_0000983	-	down	48016
MSTRG.47994	475572-477585	Nitab4.5_0000983g0040.1	487991-489193	Nitab4.5_0000983	-	down	10407
MSTRG.47994	475572-477585	Nitab4.5_0000983g0050.1	485399-485801	Nitab4.5_0000983	-	down	7815
MSTRG.47994	475572-477585	Nitab4.5_0000983g0030.1	485823-487980	Nitab4.5_0000983	-	down	8239
MSTRG.51294	395906-401282	Nitab4.5_0001099g0050.1	479344-484218	Nitab4.5_0001099	+	up	78063
MSTRG.51294	395906-401282	Nitab4.5_0001099g0060.1	492230-492763	Nitab4.5_0001099	+	up	90949
MSTRG.141999	37005-43153	Nitab4.5_0008435g0040.1	21726-23529	Nitab4.5_0008435	-	up	13477
MSTRG.141999	37005-43153	Nitab4.5_0008435g0030.1	3125-20685	Nitab4.5_0008435	-	up	16321
MSTRG.141999	37005-43153	Nitab4.5_0008435g0020.1	29553-31157	Nitab4.5_0008435	-	up	5849
MSTRG.108930	89750-91396	Nitab4.5_0004383g0010.1	34336-37191	Nitab4.5_0004383	+	down	52560
MSTRG.37195	287795-298369	Nitab4.5_0000654g0060.1	231092-233764	Nitab4.5_0000654	-	up	54032
MSTRG.37195	287795-298369	Nitab4.5_0000654g0070.1	208492-209798	Nitab4.5_0000654	-	up	77998
MSTRG.43024	375263-387374	Nitab4.5_0000826g0130.1	444208-445971	Nitab4.5_0000826	+	up	56835
MSTRG.43024	375263-387374	Nitab4.5_0000826g0100.1	311809-313727	Nitab4.5_0000826	+	down	61537
MSTRG.43024	375263-387374	Nitab4.5_0000826g0140.1	478087-484846	Nitab4.5_0000826	+	up	90714
MSTRG.43024	375263-387374	Nitab4.5_0000826g0090.1	288460-291107	Nitab4.5_0000826	+	down	84157
MSTRG.112997	68452-70220	Nitab4.5_0004737g0010.1	7260-16194	Nitab4.5_0004737	+	down	52259
MSTRG.112997	68452-70220	Nitab4.5_0004737g0070.1	157222-161052	Nitab4.5_0004737	+	up	87003
MSTRG.60723	87042-89003	Nitab4.5_0001466g0030.1	29392-34573	Nitab4.5_0001466	-	up	52470
MSTRG.106231	48028-83898	Nitab4.5_0004158g0020.1	20350-35422	Nitab4.5_0004158	-	up	12607
MSTRG.106231	48028-83898	Nitab4.5_0004158g0050.1	129024-139873	Nitab4.5_0004158	-	down	45127
MSTRG.106231	48028-83898	Nitab4.5_0004158g0030.1	9544-9749	Nitab4.5_0004158	-	up	38280
MSTRG.106231	48028-83898	Nitab4.5_0004158g0040.1	108865-111414	Nitab4.5_0004158	-	down	24968
MSTRG.106231	48028-83898	Nitab4.5_0004158g0060.1	139919-145978	Nitab4.5_0004158	-	down	56022
MSTRG.106231	48028-83898	Nitab4.5_0004158g0010.1	9750-20331	Nitab4.5_0004158	-	up	27698
MSTRG.22367	1073687-1086489	Nitab4.5_0000305g0280.1	986447-989526	Nitab4.5_0000305	+	down	84162
MSTRG.22367	1073687-1086489	Nitab4.5_0000305g0360.1	1096529-1097368	Nitab4.5_0000305	+	up	10041
MSTRG.22367	1073687-1086489	Nitab4.5_0000305g0350.1	1088574-1091230	Nitab4.5_0000305	+	up	2086
MSTRG.160167	12443-13430	Nitab4.5_0013703g0030.1	5586-8718	Nitab4.5_0013703	-	up	3726
MSTRG.132407	100604-101139	Nitab4.5_0006929g0020.1	113786-123590	Nitab4.5_0006929	-	down	12648
MSTRG.94566	112025-114415	Nitab4.5_0003292g0020.1	59405-65298	Nitab4.5_0003292	+	down	46728
MSTRG.94566	112025-114415	Nitab4.5_0003292g0010.1	67711-68091	Nitab4.5_0003292	+	down	43935
MSTRG.12626	877132-882608	Nitab4.5_0000135g0050.1	773903-778858	Nitab4.5_0000135	+	down	98275
MSTRG.12626	877132-882608	Nitab4.5_0000135g0060.1	873455-875325	Nitab4.5_0000135	+	down	1808
MSTRG.150673	5575-11044	Nitab4.5_0010256g0030.1	41766-46066	Nitab4.5_0010256	-	down	30723
MSTRG.150673	5575-11044	Nitab4.5_0010256g0020.1	68095-71038	Nitab4.5_0010256	-	down	57052
MSTRG.25528	483-4574	Nitab4.5_0000372g0030.1	48108-49905	Nitab4.5_0000372	-	down	43535
MSTRG.132630	141462-142156	Nitab4.5_0006962g0010.1	87725-88470	Nitab4.5_0006962	-	up	52993
MSTRG.132627	102142-103723	Nitab4.5_0006962g0010.1	87725-88470	Nitab4.5_0006962	-	up	13673
MSTRG.35972	865497-867724	Nitab4.5_0000622g0230.1	805895-810329	Nitab4.5_0000622	-	up	55169
MSTRG.35972	865497-867724	Nitab4.5_0000622g0260.1	788284-790739	Nitab4.5_0000622	-	up	74759
MSTRG.33755	321071-326742	Nitab4.5_0000566g0110.1	425057-427294	Nitab4.5_0000566	-	down	98316
MSTRG.33755	321071-326742	Nitab4.5_0000566g0030.1	277018-278099	Nitab4.5_0000566	-	up	42973
MSTRG.33755	321071-326742	Nitab4.5_0000566g0070.1	345107-350009	Nitab4.5_0000566	-	down	18366
MSTRG.33755	321071-326742	Nitab4.5_0000566g0120.1	390331-392281	Nitab4.5_0000566	-	down	63590
MSTRG.33755	321071-326742	Nitab4.5_0000566g0040.1	274388-275636	Nitab4.5_0000566	-	up	45436
MSTRG.127719	22999-61952	Nitab4.5_0006304g0030.1	135047-140709	Nitab4.5_0006304	-	down	73096
MSTRG.127719	22999-61952	Nitab4.5_0006304g0020.1	130540-133181	Nitab4.5_0006304	-	down	68589
MSTRG.153891	18470-27567	Nitab4.5_0011130g0010.1	429-14270	Nitab4.5_0011130	+	down	4201
MSTRG.103035	147266-148364	Nitab4.5_0003898g0020.1	74626-85376	Nitab4.5_0003898	+	down	61891
MSTRG.43402	411294-412774	Nitab4.5_0000836g0090.1	392022-392744	Nitab4.5_0000836	+	down	18551
MSTRG.43402	411294-412774	Nitab4.5_0000836g0080.1	440252-443256	Nitab4.5_0000836	+	up	27479
MSTRG.43402	411294-412774	Nitab4.5_0000836g0100.1	391141-391940	Nitab4.5_0000836	+	down	19355
MSTRG.43402	411294-412774	Nitab4.5_0000836g0070.1	366394-366791	Nitab4.5_0000836	+	down	44504
MSTRG.43377	3277-27783	Nitab4.5_0000836g0010.1	84673-87900	Nitab4.5_0000836	+	up	56891
MSTRG.43377	3277-27783	Nitab4.5_0000836g0040.1	96889-97152	Nitab4.5_0000836	+	up	69107
MSTRG.140737	26491-40077	Nitab4.5_0008207g0030.1	74720-76317	Nitab4.5_0008207	-	down	34644
MSTRG.140737	26491-40077	Nitab4.5_0008207g0060.1	81608-82342	Nitab4.5_0008207	-	down	41532
MSTRG.140737	26491-40077	Nitab4.5_0008207g0040.1	78182-80858	Nitab4.5_0008207	-	down	38106
MSTRG.37649	659440-665531	Nitab4.5_0000668g0180.1	727222-734728	Nitab4.5_0000668	-	down	61692
MSTRG.37649	659440-665531	Nitab4.5_0000668g0140.1	601569-606361	Nitab4.5_0000668	-	up	53080
MSTRG.37649	659440-665531	Nitab4.5_0000668g0170.1	759726-764043	Nitab4.5_0000668	-	down	94196
MSTRG.37638	464867-475113	Nitab4.5_0000668g0130.1	524458-526209	Nitab4.5_0000668	-	down	49346
MSTRG.37638	464867-475113	Nitab4.5_0000668g0110.1	423817-430923	Nitab4.5_0000668	-	up	33945
MSTRG.86896	32173-57040	Nitab4.5_0002783g0010.1	121605-125556	Nitab4.5_0002783	+	up	64566
MSTRG.86896	32173-57040	Nitab4.5_0002783g0020.1	141513-146703	Nitab4.5_0002783	+	up	84474
MSTRG.86896	32173-57040	Nitab4.5_0002783g0050.1	153991-161687	Nitab4.5_0002783	+	up	96952
MSTRG.131094	53624-62334	Nitab4.5_0006749g0010.1	29968-33459	Nitab4.5_0006749	+	down	20166
MSTRG.105421	146049-146549	Nitab4.5_0004092g0040.1	155373-159487	Nitab4.5_0004092	+	up	8825
MSTRG.105421	146049-146549	Nitab4.5_0004092g0030.1	161992-167384	Nitab4.5_0004092	+	up	15444
MSTRG.105421	146049-146549	Nitab4.5_0004092g0020.1	83928-89596	Nitab4.5_0004092	+	down	56454
MSTRG.41136	120443-122700	Nitab4.5_0000769g0040.1	157738-160027	Nitab4.5_0000769	-	down	35039
MSTRG.41136	120443-122700	Nitab4.5_0000769g0010.1	78860-83172	Nitab4.5_0000769	-	up	37272
MSTRG.41136	120443-122700	Nitab4.5_0000769g0030.1	109046-117644	Nitab4.5_0000769	-	up	2800
MSTRG.41136	120443-122700	Nitab4.5_0000769g0050.1	183004-183552	Nitab4.5_0000769	-	down	60305
MSTRG.41136	120443-122700	Nitab4.5_0000769g0060.1	154950-157727	Nitab4.5_0000769	-	down	32251
MSTRG.91765	184901-185990	Nitab4.5_0003098g0040.1	154148-156574	Nitab4.5_0003098	+	down	28328
MSTRG.91765	184901-185990	Nitab4.5_0003098g0030.1	60196-104279	Nitab4.5_0003098	+	down	80623
MSTRG.91766	195412-196656	Nitab4.5_0003098g0040.1	154148-156574	Nitab4.5_0003098	+	down	38839
MSTRG.91766	195412-196656	Nitab4.5_0003098g0030.1	60196-104279	Nitab4.5_0003098	+	down	91134
MSTRG.66317	107858-124980	Nitab4.5_0001708g0040.1	91021-94932	Nitab4.5_0001708	+	down	12927
MSTRG.66317	107858-124980	Nitab4.5_0001708g0030.1	165003-166901	Nitab4.5_0001708	+	up	40024
MSTRG.66317	107858-124980	Nitab4.5_0001708g0020.1	137795-138328	Nitab4.5_0001708	+	up	12816
MSTRG.66313	48515-88502	Nitab4.5_0001708g0040.1	91021-94932	Nitab4.5_0001708	+	up	2520
MSTRG.66313	48515-88502	Nitab4.5_0001708g0030.1	165003-166901	Nitab4.5_0001708	+	up	76502
MSTRG.66313	48515-88502	Nitab4.5_0001708g0020.1	137795-138328	Nitab4.5_0001708	+	up	49294
MSTRG.111870	86880-99254	Nitab4.5_0004638g0040.1	129790-136855	Nitab4.5_0004638	-	down	30537
MSTRG.123275	91657-93449	Nitab4.5_0005777g0060.1	48890-62850	Nitab4.5_0005777	-	up	28808
MSTRG.123275	91657-93449	Nitab4.5_0005777g0080.1	133596-150905	Nitab4.5_0005777	-	down	40148
MSTRG.123275	91657-93449	Nitab4.5_0005777g0070.1	175998-177047	Nitab4.5_0005777	-	down	82550
MSTRG.24244	413107-424371	Nitab4.5_0000344g0080.1	321909-324998	Nitab4.5_0000344	+	down	88110
MSTRG.24244	413107-424371	Nitab4.5_0000344g0100.1	333755-334200	Nitab4.5_0000344	+	down	78908
MSTRG.24244	413107-424371	Nitab4.5_0000344g0090.1	336895-337362	Nitab4.5_0000344	+	down	75746
MSTRG.113497	83072-89683	Nitab4.5_0004784g0030.1	118200-120031	Nitab4.5_0004784	+	up	28518
MSTRG.113497	83072-89683	Nitab4.5_0004784g0020.1	185394-189927	Nitab4.5_0004784	+	up	95712
MSTRG.118857	113268-113839	Nitab4.5_0005312g0020.1	41439-47557	Nitab4.5_0005312	-	up	65712
MSTRG.2190	2917539-2984970	Nitab4.5_0000014g0450.1	2892795-2895419	Nitab4.5_0000014	-	up	22121
MSTRG.2151	1981466-1986446	Nitab4.5_0000014g0270.1	1987659-1999653	Nitab4.5_0000014	-	down	1214
MSTRG.2110	1015449-1022266	Nitab4.5_0000014g0100.1	1047359-1049068	Nitab4.5_0000014	-	down	25094
MSTRG.34080	44464-45622	Nitab4.5_0000574g0020.1	23275-27137	Nitab4.5_0000574	-	up	17328
MSTRG.34080	44464-45622	Nitab4.5_0000574g0030.1	46861-49122	Nitab4.5_0000574	-	down	1240
MSTRG.34080	44464-45622	Nitab4.5_0000574g0050.1	103688-127778	Nitab4.5_0000574	-	down	58067
MSTRG.34106	455196-463869	Nitab4.5_0000574g0100.1	369857-373906	Nitab4.5_0000574	-	up	81291
MSTRG.34088	193688-197234	Nitab4.5_0000574g0060.1	146200-148319	Nitab4.5_0000574	-	up	45370
MSTRG.34088	193688-197234	Nitab4.5_0000574g0050.1	103688-127778	Nitab4.5_0000574	-	up	65911
MSTRG.91001	241820-244454	Nitab4.5_0003051g0040.1	266563-273177	Nitab4.5_0003051	+	up	22110
MSTRG.75750	18713-22632	Nitab4.5_0002165g0030.1	56850-59380	Nitab4.5_0002165	-	down	34219
MSTRG.75750	18713-22632	Nitab4.5_0002165g0050.1	95815-103876	Nitab4.5_0002165	-	down	73184
MSTRG.75750	18713-22632	Nitab4.5_0002165g0040.1	86917-94397	Nitab4.5_0002165	-	down	64286
MSTRG.75750	18713-22632	Nitab4.5_0002165g0020.1	62062-63350	Nitab4.5_0002165	-	down	39431
MSTRG.92763	152074-171113	Nitab4.5_0003164g0020.1	188254-220169	Nitab4.5_0003164	-	down	17142
MSTRG.126988	42485-60160	Nitab4.5_0006216g0010.1	17013-17855	Nitab4.5_0006216	-	up	24631
MSTRG.50552	517702-541181	Nitab4.5_0001073g0110.1	556114-581598	Nitab4.5_0001073	+	up	14934
MSTRG.50552	517702-541181	Nitab4.5_0001073g0060.1	487912-488970	Nitab4.5_0001073	+	down	28733
MSTRG.104711	129447-143346	Nitab4.5_0004037g0060.1	106530-120752	Nitab4.5_0004037	-	up	8696
MSTRG.104711	129447-143346	Nitab4.5_0004037g0050.1	64170-71239	Nitab4.5_0004037	-	up	58209
MSTRG.134966	108290-111863	Nitab4.5_0007288g0010.1	99938-100579	Nitab4.5_0007288	+	down	7712
MSTRG.134968	116457-132818	Nitab4.5_0007288g0010.1	99938-100579	Nitab4.5_0007288	+	down	15879
MSTRG.9917	1233216-1277955	Nitab4.5_0000097g0120.1	1220641-1226464	Nitab4.5_0000097	+	down	6753
MSTRG.9917	1233216-1277955	Nitab4.5_0000097g0160.1	1364102-1364524	Nitab4.5_0000097	+	up	86148
MSTRG.9912	983518-984480	Nitab4.5_0000097g0090.1	974362-978944	Nitab4.5_0000097	+	down	4575
MSTRG.9908	883547-898934	Nitab4.5_0000097g0060.1	812060-816707	Nitab4.5_0000097	+	down	66841
MSTRG.9908	883547-898934	Nitab4.5_0000097g0090.1	974362-978944	Nitab4.5_0000097	+	up	75429
MSTRG.9908	883547-898934	Nitab4.5_0000097g0070.1	784039-784791	Nitab4.5_0000097	+	down	98757
MSTRG.9921	1392900-1395070	Nitab4.5_0000097g0160.1	1364102-1364524	Nitab4.5_0000097	+	down	28377
MSTRG.14299	234615-238697	Nitab4.5_0000161g0070.1	314754-315020	Nitab4.5_0000161	+	up	76058
MSTRG.14299	234615-238697	Nitab4.5_0000161g0050.1	277005-300201	Nitab4.5_0000161	+	up	38309
MSTRG.14299	234615-238697	Nitab4.5_0000161g0060.1	312719-314725	Nitab4.5_0000161	+	up	74023
MSTRG.14299	234615-238697	Nitab4.5_0000161g0040.1	171629-172709	Nitab4.5_0000161	+	down	61907
MSTRG.14292	21625-23333	Nitab4.5_0000161g0020.1	7100-10091	Nitab4.5_0000161	+	down	11535
MSTRG.14292	21625-23333	Nitab4.5_0000161g0030.1	70616-72651	Nitab4.5_0000161	+	up	47284
MSTRG.135135	116413-118366	Nitab4.5_0007312g0030.1	55352-58466	Nitab4.5_0007312	-	up	57948
MSTRG.109759	163409-180694	Nitab4.5_0004456g0060.1	154003-156767	Nitab4.5_0004456	-	up	6643
MSTRG.109761	230665-232668	Nitab4.5_0004456g0060.1	154003-156767	Nitab4.5_0004456	-	up	73899
MSTRG.91729	262946-293361	Nitab4.5_0003095g0030.1	242125-242889	Nitab4.5_0003095	-	up	20058
MSTRG.91729	262946-293361	Nitab4.5_0003095g0020.1	189315-190084	Nitab4.5_0003095	-	up	72863
MSTRG.31695	205038-206068	Nitab4.5_0000515g0030.1	282054-283525	Nitab4.5_0000515	+	up	75987
MSTRG.31695	205038-206068	Nitab4.5_0000515g0050.1	300884-305635	Nitab4.5_0000515	+	up	94817
MSTRG.62249	496942-506439	Nitab4.5_0001528g0030.1	429144-478230	Nitab4.5_0001528	-	up	18713
MSTRG.17637	938214-944284	Nitab4.5_0000214g0150.1	909784-918187	Nitab4.5_0000214	-	up	20028
MSTRG.17637	938214-944284	Nitab4.5_0000214g0160.1	908969-909334	Nitab4.5_0000214	-	up	28881
MSTRG.17637	938214-944284	Nitab4.5_0000214g0140.1	864663-871670	Nitab4.5_0000214	-	up	66545
MSTRG.37122	488644-490256	Nitab4.5_0000652g0100.1	457216-458839	Nitab4.5_0000652	-	up	29806
MSTRG.37122	488644-490256	Nitab4.5_0000652g0110.1	483068-485062	Nitab4.5_0000652	-	up	3583
MSTRG.37122	488644-490256	Nitab4.5_0000652g0130.1	533507-534106	Nitab4.5_0000652	-	down	43252
MSTRG.56535	262409-323939	Nitab4.5_0001297g0050.1	337439-340552	Nitab4.5_0001297	+	up	13501
MSTRG.56535	262409-323939	Nitab4.5_0001297g0040.1	253026-258274	Nitab4.5_0001297	+	down	4136
MSTRG.45346	574510-574969	Nitab4.5_0000895g0240.1	648424-656888	Nitab4.5_0000895	-	down	73456
MSTRG.45346	574510-574969	Nitab4.5_0000895g0210.1	590352-593654	Nitab4.5_0000895	-	down	15384
MSTRG.45346	574510-574969	Nitab4.5_0000895g0170.1	477694-487415	Nitab4.5_0000895	-	up	87096
MSTRG.45346	574510-574969	Nitab4.5_0000895g0220.1	633442-636750	Nitab4.5_0000895	-	down	58474
MSTRG.45346	574510-574969	Nitab4.5_0000895g0230.1	616549-619600	Nitab4.5_0000895	-	down	41581
MSTRG.45322	161284-162964	Nitab4.5_0000895g0050.1	118682-127449	Nitab4.5_0000895	-	up	33836
MSTRG.45336	348947-356325	Nitab4.5_0000895g0140.1	436630-439233	Nitab4.5_0000895	-	down	80306
MSTRG.45336	348947-356325	Nitab4.5_0000895g0130.1	428524-430038	Nitab4.5_0000895	-	down	72200
MSTRG.45336	348947-356325	Nitab4.5_0000895g0100.1	441352-446372	Nitab4.5_0000895	-	down	85028
MSTRG.45336	348947-356325	Nitab4.5_0000895g0110.1	448297-452845	Nitab4.5_0000895	-	down	91973
MSTRG.45336	348947-356325	Nitab4.5_0000895g0080.1	313421-313891	Nitab4.5_0000895	-	up	35057
MSTRG.45336	348947-356325	Nitab4.5_0000895g0070.1	343769-345164	Nitab4.5_0000895	-	up	3784
MSTRG.45336	348947-356325	Nitab4.5_0000895g0060.1	312317-313321	Nitab4.5_0000895	-	up	35627
MSTRG.95617	82616-89857	Nitab4.5_0003354g0010.1	168641-174217	Nitab4.5_0003354	+	up	78785
MSTRG.37297	60720-61742	Nitab4.5_0000658g0030.1	37598-38162	Nitab4.5_0000658	+	down	22559
MSTRG.37297	60720-61742	Nitab4.5_0000658g0040.1	49389-49759	Nitab4.5_0000658	+	down	10962
MSTRG.151991	24932-25814	Nitab4.5_0010583g0020.1	625-2023	Nitab4.5_0010583	-	up	22910
MSTRG.151991	24932-25814	Nitab4.5_0010583g0030.1	5526-8796	Nitab4.5_0010583	-	up	16137
MSTRG.123001	114284-116111	Nitab4.5_0005745g0050.1	53550-53817	Nitab4.5_0005745	-	up	60468
MSTRG.124569	171993-172790	Nitab4.5_0005927g0010.1	144465-145238	Nitab4.5_0005927	+	down	26756
MSTRG.124564	92301-98369	Nitab4.5_0005927g0010.1	144465-145238	Nitab4.5_0005927	+	up	46097
MSTRG.95210	252457-254728	Nitab4.5_0003330g0080.1	214131-214514	Nitab4.5_0003330	+	down	37944
MSTRG.95210	252457-254728	Nitab4.5_0003330g0070.1	214636-215625	Nitab4.5_0003330	+	down	36833
MSTRG.95210	252457-254728	Nitab4.5_0003330g0050.1	162521-171908	Nitab4.5_0003330	+	down	80550
MSTRG.95198	59141-60031	Nitab4.5_0003330g0010.1	33547-38688	Nitab4.5_0003330	+	down	20454
MSTRG.53522	413458-442822	Nitab4.5_0001179g0100.1	472618-476657	Nitab4.5_0001179	-	down	29797
MSTRG.53522	413458-442822	Nitab4.5_0001179g0120.1	458523-459764	Nitab4.5_0001179	-	down	15702
MSTRG.53522	413458-442822	Nitab4.5_0001179g0110.1	461135-467110	Nitab4.5_0001179	-	down	18314
MSTRG.138738	62634-65019	Nitab4.5_0007869g0040.1	110447-114171	Nitab4.5_0007869	-	down	45429
MSTRG.59914	77552-79125	Nitab4.5_0001435g0020.1	148651-148971	Nitab4.5_0001435	+	up	69527
MSTRG.59915	99536-101214	Nitab4.5_0001435g0020.1	148651-148971	Nitab4.5_0001435	+	up	47438
MSTRG.153697	17235-22230	Nitab4.5_0011078g0030.1	11862-12581	Nitab4.5_0011078	-	up	4655
MSTRG.153697	17235-22230	Nitab4.5_0011078g0020.1	1545-2150	Nitab4.5_0011078	-	up	15086
MSTRG.153699	33532-34341	Nitab4.5_0011078g0030.1	11862-12581	Nitab4.5_0011078	-	up	20952
MSTRG.153699	33532-34341	Nitab4.5_0011078g0020.1	1545-2150	Nitab4.5_0011078	-	up	31383
MSTRG.100418	113447-229904	Nitab4.5_0003703g0010.1	23753-26652	Nitab4.5_0003703	+	down	86796
MSTRG.100418	113447-229904	Nitab4.5_0003703g0020.1	63598-65462	Nitab4.5_0003703	+	down	47986
MSTRG.100418	113447-229904	Nitab4.5_0003703g0050.1	257531-260743	Nitab4.5_0003703	+	up	27628
MSTRG.100418	113447-229904	Nitab4.5_0003703g0060.1	249022-253835	Nitab4.5_0003703	+	up	19119
MSTRG.100418	113447-229904	Nitab4.5_0003703g0040.1	50708-51398	Nitab4.5_0003703	+	down	62050
MSTRG.150530	52195-56622	Nitab4.5_0010217g0010.1	6245-8515	Nitab4.5_0010217	-	up	43681
MSTRG.21326	882514-890587	Nitab4.5_0000283g0400.1	820647-824704	Nitab4.5_0000283	+	down	57811
MSTRG.21326	882514-890587	Nitab4.5_0000283g0420.1	953871-956539	Nitab4.5_0000283	+	up	63285
MSTRG.21326	882514-890587	Nitab4.5_0000283g0430.1	904111-909253	Nitab4.5_0000283	+	up	13525
MSTRG.21326	882514-890587	Nitab4.5_0000283g0410.1	900390-902541	Nitab4.5_0000283	+	up	9804
MSTRG.70048	289940-301949	Nitab4.5_0001876g0060.1	312848-315164	Nitab4.5_0001876	+	up	10900
MSTRG.70048	289940-301949	Nitab4.5_0001876g0050.1	242510-245134	Nitab4.5_0001876	+	down	44807
MSTRG.126611	98196-114718	Nitab4.5_0006169g0010.1	10008-11456	Nitab4.5_0006169	+	down	86741
MSTRG.119471	72395-89889	Nitab4.5_0005378g0010.1	174639-176803	Nitab4.5_0005378	-	down	84751
MSTRG.127206	57803-116491	Nitab4.5_0006242g0020.1	127401-127892	Nitab4.5_0006242	+	up	10911
MSTRG.127206	57803-116491	Nitab4.5_0006242g0010.1	153244-156265	Nitab4.5_0006242	+	up	36754
MSTRG.4908	688671-700636	Nitab4.5_0000039g0040.1	739380-740725	Nitab4.5_0000039	+	up	38745
MSTRG.4936	1457192-1476918	Nitab4.5_0000039g0110.1	1557055-1559250	Nitab4.5_0000039	+	up	80138
MSTRG.4936	1457192-1476918	Nitab4.5_0000039g0120.1	1556338-1556800	Nitab4.5_0000039	+	up	79421
MSTRG.4910	710942-723369	Nitab4.5_0000039g0040.1	739380-740725	Nitab4.5_0000039	+	up	16012
MSTRG.148588	68973-70391	Nitab4.5_0009773g0010.1	8767-18116	Nitab4.5_0009773	+	down	50858
MSTRG.96094	141983-145570	Nitab4.5_0003384g0050.1	219918-220148	Nitab4.5_0003384	+	up	74349
MSTRG.96094	141983-145570	Nitab4.5_0003384g0020.1	36744-45895	Nitab4.5_0003384	+	down	96089
MSTRG.96094	141983-145570	Nitab4.5_0003384g0030.1	117752-119731	Nitab4.5_0003384	+	down	22253
MSTRG.96094	141983-145570	Nitab4.5_0003384g0040.1	196391-196633	Nitab4.5_0003384	+	up	50822
MSTRG.81898	105600-111315	Nitab4.5_0002496g0090.1	206385-208394	Nitab4.5_0002496	-	down	95071
MSTRG.81898	105600-111315	Nitab4.5_0002496g0040.1	142533-167065	Nitab4.5_0002496	-	down	31219
MSTRG.81898	105600-111315	Nitab4.5_0002496g0050.1	126744-129876	Nitab4.5_0002496	-	down	15430
MSTRG.81898	105600-111315	Nitab4.5_0002496g0020.1	36409-37280	Nitab4.5_0002496	-	up	68321
MSTRG.81898	105600-111315	Nitab4.5_0002496g0010.1	34523-36217	Nitab4.5_0002496	-	up	69384
MSTRG.71151	112533-115493	Nitab4.5_0001930g0040.1	203441-203755	Nitab4.5_0001930	-	down	87949
MSTRG.125271	50730-89665	Nitab4.5_0006009g0010.1	28816-34177	Nitab4.5_0006009	+	down	16554
MSTRG.125271	50730-89665	Nitab4.5_0006009g0020.1	8508-13993	Nitab4.5_0006009	+	down	36738
MSTRG.142461	66175-66534	Nitab4.5_0008520g0010.1	19353-22073	Nitab4.5_0008520	+	down	44103
MSTRG.142461	66175-66534	Nitab4.5_0008520g0020.1	8155-13451	Nitab4.5_0008520	+	down	52725
MSTRG.90537	71635-76340	Nitab4.5_0003021g0040.1	124483-128215	Nitab4.5_0003021	-	down	48144
MSTRG.90537	71635-76340	Nitab4.5_0003021g0060.1	117735-118587	Nitab4.5_0003021	-	down	41396
MSTRG.90537	71635-76340	Nitab4.5_0003021g0050.1	92994-98655	Nitab4.5_0003021	-	down	16655
MSTRG.90537	71635-76340	Nitab4.5_0003021g0020.1	68052-69533	Nitab4.5_0003021	-	up	2103
MSTRG.90534	50809-52550	Nitab4.5_0003021g0030.1	71907-74241	Nitab4.5_0003021	-	down	19358
MSTRG.90534	50809-52550	Nitab4.5_0003021g0040.1	124483-128215	Nitab4.5_0003021	-	down	71934
MSTRG.90534	50809-52550	Nitab4.5_0003021g0060.1	117735-118587	Nitab4.5_0003021	-	down	65186
MSTRG.90534	50809-52550	Nitab4.5_0003021g0050.1	92994-98655	Nitab4.5_0003021	-	down	40445
MSTRG.90534	50809-52550	Nitab4.5_0003021g0020.1	68052-69533	Nitab4.5_0003021	-	down	15503
MSTRG.90367	182513-183895	Nitab4.5_0003010g0030.1	204267-208295	Nitab4.5_0003010	+	up	20373
MSTRG.144072	44785-48728	Nitab4.5_0008827g0030.1	67317-68735	Nitab4.5_0008827	-	down	18590
MSTRG.146038	40384-41388	Nitab4.5_0009225g0010.1	72317-82689	Nitab4.5_0009225	-	down	30930
MSTRG.146038	40384-41388	Nitab4.5_0009225g0020.1	41463-52231	Nitab4.5_0009225	-	down	76
MSTRG.55315	87237-94071	Nitab4.5_0001246g0010.1	160352-161337	Nitab4.5_0001246	+	up	66282
MSTRG.55347	547645-553996	Nitab4.5_0001246g0030.1	477389-478567	Nitab4.5_0001246	+	down	69079
MSTRG.55347	547645-553996	Nitab4.5_0001246g0060.1	445583-447659	Nitab4.5_0001246	+	down	99987
MSTRG.81779	263608-338798	Nitab4.5_0002489g0050.1	216582-220815	Nitab4.5_0002489	-	up	42794
MSTRG.93172	184323-200104	Nitab4.5_0003193g0020.1	272103-276919	Nitab4.5_0003193	+	up	72000
MSTRG.93172	184323-200104	Nitab4.5_0003193g0010.1	283535-283930	Nitab4.5_0003193	+	up	83432
MSTRG.52828	498513-509038	Nitab4.5_0001153g0160.1	415767-416436	Nitab4.5_0001153	-	up	82078
MSTRG.92599	94167-208030	Nitab4.5_0003155g0020.1	277472-286601	Nitab4.5_0003155	+	up	69443
MSTRG.78467	282654-317341	Nitab4.5_0002307g0070.1	371597-391345	Nitab4.5_0002307	+	up	54257
MSTRG.78467	282654-317341	Nitab4.5_0002307g0050.1	202452-202820	Nitab4.5_0002307	+	down	79835
MSTRG.78467	282654-317341	Nitab4.5_0002307g0060.1	392821-398061	Nitab4.5_0002307	+	up	75481
MSTRG.118244	69298-84062	Nitab4.5_0005247g0010.1	28782-40450	Nitab4.5_0005247	-	up	28849
MSTRG.150563	52585-54236	Nitab4.5_0010224g0020.1	22203-26268	Nitab4.5_0010224	-	up	26318
MSTRG.126233	60798-63979	Nitab4.5_0006125g0040.1	52933-53574	Nitab4.5_0006125	-	up	7225
MSTRG.126233	60798-63979	Nitab4.5_0006125g0050.1	80195-80567	Nitab4.5_0006125	-	down	16217
MSTRG.126233	60798-63979	Nitab4.5_0006125g0030.1	112815-113273	Nitab4.5_0006125	-	down	48837
MSTRG.144823	33904-52023	Nitab4.5_0008972g0010.1	56774-57169	Nitab4.5_0008972	+	up	4752
MSTRG.89578	51323-67703	Nitab4.5_0002956g0010.1	151726-203433	Nitab4.5_0002956	+	up	84024
MSTRG.96536	226643-233224	Nitab4.5_0003417g0030.1	284669-294146	Nitab4.5_0003417	+	up	51446
MSTRG.96535	211545-212915	Nitab4.5_0003417g0030.1	284669-294146	Nitab4.5_0003417	+	up	71755
MSTRG.63840	447563-448363	Nitab4.5_0001598g0060.1	432831-438739	Nitab4.5_0001598	-	up	8825
MSTRG.117988	41851-64457	Nitab4.5_0005222g0040.1	97408-115431	Nitab4.5_0005222	+	up	32952
MSTRG.117988	41851-64457	Nitab4.5_0005222g0010.1	13268-18184	Nitab4.5_0005222	+	down	23668
MSTRG.106333	52725-55569	Nitab4.5_0004165g0030.1	62118-68206	Nitab4.5_0004165	+	up	6550
MSTRG.106333	52725-55569	Nitab4.5_0004165g0020.1	18593-23645	Nitab4.5_0004165	+	down	29081
MSTRG.106333	52725-55569	Nitab4.5_0004165g0010.1	42049-48849	Nitab4.5_0004165	+	down	3877
MSTRG.29883	146309-148445	Nitab4.5_0000471g0010.1	48358-48666	Nitab4.5_0000471	+	down	97644
MSTRG.148979	67735-69851	Nitab4.5_0009853g0030.1	58649-63925	Nitab4.5_0009853	-	up	3811
MSTRG.113551	65687-66519	Nitab4.5_0004790g0020.1	24759-26768	Nitab4.5_0004790	-	up	38920
MSTRG.113551	65687-66519	Nitab4.5_0004790g0010.1	174-721	Nitab4.5_0004790	-	up	64967
MSTRG.113551	65687-66519	Nitab4.5_0004790g0040.1	143366-144631	Nitab4.5_0004790	-	down	76848
MSTRG.106934	88047-88785	Nitab4.5_0004216g0060.1	152257-154191	Nitab4.5_0004216	-	down	63473
MSTRG.87135	227617-229123	Nitab4.5_0002796g0030.1	272972-273337	Nitab4.5_0002796	+	up	43850
MSTRG.73165	387764-410441	Nitab4.5_0002031g0140.1	350741-352022	Nitab4.5_0002031	-	up	35743
MSTRG.73165	387764-410441	Nitab4.5_0002031g0130.1	308199-310199	Nitab4.5_0002031	-	up	77566
MSTRG.66276	271219-278125	Nitab4.5_0001706g0040.1	240318-248755	Nitab4.5_0001706	-	up	22465
MSTRG.66271	226395-238620	Nitab4.5_0001706g0040.1	240318-248755	Nitab4.5_0001706	-	down	1699
MSTRG.122684	107391-108697	Nitab4.5_0005713g0040.1	83008-83321	Nitab4.5_0005713	-	up	24071
MSTRG.122684	107391-108697	Nitab4.5_0005713g0010.1	127660-129015	Nitab4.5_0005713	-	down	18964
MSTRG.122684	107391-108697	Nitab4.5_0005713g0030.1	46020-67247	Nitab4.5_0005713	-	up	40145
MSTRG.122684	107391-108697	Nitab4.5_0005713g0020.1	131525-132008	Nitab4.5_0005713	-	down	22829
MSTRG.96233	69211-164137	Nitab4.5_0003394g0030.1	61244-66971	Nitab4.5_0003394	-	up	2241
MSTRG.96233	69211-164137	Nitab4.5_0003394g0050.1	52614-53316	Nitab4.5_0003394	-	up	15896
MSTRG.96233	69211-164137	Nitab4.5_0003394g0070.1	185903-187756	Nitab4.5_0003394	-	down	21767
MSTRG.112222	215535-219637	Nitab4.5_0004670g0050.1	189361-189650	Nitab4.5_0004670	+	down	25886
MSTRG.112222	215535-219637	Nitab4.5_0004670g0040.1	172541-186894	Nitab4.5_0004670	+	down	28642
MSTRG.61896	350241-352180	Nitab4.5_0001513g0040.1	405178-409860	Nitab4.5_0001513	-	down	52999
MSTRG.61893	125754-211254	Nitab4.5_0001513g0010.1	21617-27365	Nitab4.5_0001513	-	up	98390
MSTRG.61893	125754-211254	Nitab4.5_0001513g0020.1	105699-110935	Nitab4.5_0001513	-	up	14820
MSTRG.38386	733333-734160	Nitab4.5_0000688g0300.1	787835-788182	Nitab4.5_0000688	+	up	53676
MSTRG.38386	733333-734160	Nitab4.5_0000688g0290.1	756474-759171	Nitab4.5_0000688	+	up	22315
MSTRG.38386	733333-734160	Nitab4.5_0000688g0310.1	788458-790011	Nitab4.5_0000688	+	up	54299
MSTRG.38387	747902-750571	Nitab4.5_0000688g0300.1	787835-788182	Nitab4.5_0000688	+	up	37265
MSTRG.38387	747902-750571	Nitab4.5_0000688g0290.1	756474-759171	Nitab4.5_0000688	+	up	5904
MSTRG.38387	747902-750571	Nitab4.5_0000688g0310.1	788458-790011	Nitab4.5_0000688	+	up	37888
MSTRG.38371	452754-455325	Nitab4.5_0000688g0100.1	382488-383973	Nitab4.5_0000688	+	down	68782
MSTRG.38371	452754-455325	Nitab4.5_0000688g0170.1	491322-496384	Nitab4.5_0000688	+	up	35998
MSTRG.18358	932334-934116	Nitab4.5_0000227g0260.1	980447-983919	Nitab4.5_0000227	+	up	46332
MSTRG.18358	932334-934116	Nitab4.5_0000227g0240.1	839741-843109	Nitab4.5_0000227	+	down	89226
MSTRG.18358	932334-934116	Nitab4.5_0000227g0180.1	856213-862361	Nitab4.5_0000227	+	down	69974
MSTRG.18358	932334-934116	Nitab4.5_0000227g0270.1	946856-947392	Nitab4.5_0000227	+	up	12741
MSTRG.18358	932334-934116	Nitab4.5_0000227g0250.1	843131-844118	Nitab4.5_0000227	+	down	88217
MSTRG.12407	1547656-1560372	Nitab4.5_0000131g0410.1	1503643-1504869	Nitab4.5_0000131	-	up	42788
MSTRG.12407	1547656-1560372	Nitab4.5_0000131g0420.1	1654758-1661298	Nitab4.5_0000131	-	down	94387
MSTRG.12407	1547656-1560372	Nitab4.5_0000131g0440.1	1479237-1488007	Nitab4.5_0000131	-	up	59650
MSTRG.12407	1547656-1560372	Nitab4.5_0000131g0430.1	1522508-1536869	Nitab4.5_0000131	-	up	10788
MSTRG.12407	1547656-1560372	Nitab4.5_0000131g0450.1	1630753-1647099	Nitab4.5_0000131	-	down	70382
MSTRG.12362	446276-449679	Nitab4.5_0000131g0090.1	337974-356144	Nitab4.5_0000131	-	up	90133
MSTRG.12362	446276-449679	Nitab4.5_0000131g0100.1	361903-394132	Nitab4.5_0000131	-	up	52145
MSTRG.12362	446276-449679	Nitab4.5_0000131g0140.1	547022-551230	Nitab4.5_0000131	-	down	97344
MSTRG.12362	446276-449679	Nitab4.5_0000131g0160.1	538682-546076	Nitab4.5_0000131	-	down	89004
MSTRG.12390	1039655-1040847	Nitab4.5_0000131g0260.1	1023363-1023824	Nitab4.5_0000131	-	up	15832
MSTRG.12390	1039655-1040847	Nitab4.5_0000131g0270.1	1034332-1037893	Nitab4.5_0000131	-	up	1763
MSTRG.12390	1039655-1040847	Nitab4.5_0000131g0290.1	1042102-1051698	Nitab4.5_0000131	-	down	1256
MSTRG.12390	1039655-1040847	Nitab4.5_0000131g0280.1	1007494-1018029	Nitab4.5_0000131	-	up	21627
MSTRG.12390	1039655-1040847	Nitab4.5_0000131g0230.1	962281-974123	Nitab4.5_0000131	-	up	65533
MSTRG.87509	110912-146159	Nitab4.5_0002820g0050.1	234697-236700	Nitab4.5_0002820	+	up	88539
MSTRG.87509	110912-146159	Nitab4.5_0002820g0040.1	191872-193676	Nitab4.5_0002820	+	up	45714
MSTRG.87509	110912-146159	Nitab4.5_0002820g0030.1	214573-215076	Nitab4.5_0002820	+	up	68415
MSTRG.87520	237417-237996	Nitab4.5_0002820g0080.1	306167-308431	Nitab4.5_0002820	+	up	68172
MSTRG.87520	237417-237996	Nitab4.5_0002820g0050.1	234697-236700	Nitab4.5_0002820	+	down	718
MSTRG.87520	237417-237996	Nitab4.5_0002820g0070.1	303134-303905	Nitab4.5_0002820	+	up	65139
MSTRG.87520	237417-237996	Nitab4.5_0002820g0040.1	191872-193676	Nitab4.5_0002820	+	down	43742
MSTRG.87520	237417-237996	Nitab4.5_0002820g0030.1	214573-215076	Nitab4.5_0002820	+	down	22342
MSTRG.87520	237417-237996	Nitab4.5_0002820g0060.1	298062-300718	Nitab4.5_0002820	+	up	60067
MSTRG.51790	476358-512822	Nitab4.5_0001117g0100.1	545684-546083	Nitab4.5_0001117	+	up	32863
MSTRG.51790	476358-512822	Nitab4.5_0001117g0070.1	375969-378853	Nitab4.5_0001117	+	down	97506
MSTRG.139438	6678-21119	Nitab4.5_0007990g0020.1	89647-93135	Nitab4.5_0007990	+	up	68529
MSTRG.139438	6678-21119	Nitab4.5_0007990g0010.1	5275-6621	Nitab4.5_0007990	+	down	58
MSTRG.139438	6678-21119	Nitab4.5_0007990g0100.1	36258-36718	Nitab4.5_0007990	+	up	15140
MSTRG.139438	6678-21119	Nitab4.5_0007990g0030.1	38546-41602	Nitab4.5_0007990	+	up	17428
MSTRG.139438	6678-21119	Nitab4.5_0007990g0050.1	29303-36125	Nitab4.5_0007990	+	up	8185
MSTRG.20561	847647-887798	Nitab4.5_0000268g0110.1	806585-811855	Nitab4.5_0000268	-	up	35793
MSTRG.135821	32278-47828	Nitab4.5_0007415g0040.1	105311-110449	Nitab4.5_0007415	-	down	57484
MSTRG.40972	134350-143219	Nitab4.5_0000764g0040.1	227600-234682	Nitab4.5_0000764	-	down	84382
MSTRG.40995	552833-554116	Nitab4.5_0000764g0060.1	566623-575032	Nitab4.5_0000764	-	down	12508
MSTRG.100672	2434-5311	Nitab4.5_0003725g0040.1	55600-61570	Nitab4.5_0003725	-	down	50290
MSTRG.100672	2434-5311	Nitab4.5_0003725g0030.1	37544-38261	Nitab4.5_0003725	-	down	32234
MSTRG.135865	77003-85270	Nitab4.5_0007421g0010.1	87663-89742	Nitab4.5_0007421	+	up	2394
MSTRG.135865	77003-85270	Nitab4.5_0007421g0020.1	909-6161	Nitab4.5_0007421	+	down	70843
MSTRG.85176	367331-368238	Nitab4.5_0002683g0080.1	359627-362693	Nitab4.5_0002683	-	up	4639
MSTRG.137538	97076-100366	Nitab4.5_0007682g0020.1	46521-47000	Nitab4.5_0007682	-	up	50077
MSTRG.129181	8225-9736	Nitab4.5_0006499g0030.1	108570-155747	Nitab4.5_0006499	-	down	98835
MSTRG.92458	153193-157781	Nitab4.5_0003144g0010.1	61629-65647	Nitab4.5_0003144	-	up	87547
MSTRG.109346	17269-61904	Nitab4.5_0004421g0010.1	120112-137508	Nitab4.5_0004421	-	down	58209
MSTRG.52118	95800-97619	Nitab4.5_0001128g0070.1	148370-151147	Nitab4.5_0001128	-	down	50752
MSTRG.52118	95800-97619	Nitab4.5_0001128g0060.1	100875-101537	Nitab4.5_0001128	-	down	3257
MSTRG.52118	95800-97619	Nitab4.5_0001128g0040.1	61024-62040	Nitab4.5_0001128	-	up	33761
MSTRG.52118	95800-97619	Nitab4.5_0001128g0050.1	13362-17487	Nitab4.5_0001128	-	up	78314
MSTRG.52118	95800-97619	Nitab4.5_0001128g0030.1	45214-46142	Nitab4.5_0001128	-	up	49659
MSTRG.52115	50867-52827	Nitab4.5_0001128g0070.1	148370-151147	Nitab4.5_0001128	-	down	95544
MSTRG.52115	50867-52827	Nitab4.5_0001128g0060.1	100875-101537	Nitab4.5_0001128	-	down	48049
MSTRG.52115	50867-52827	Nitab4.5_0001128g0040.1	61024-62040	Nitab4.5_0001128	-	down	8198
MSTRG.52115	50867-52827	Nitab4.5_0001128g0050.1	13362-17487	Nitab4.5_0001128	-	up	33381
MSTRG.52115	50867-52827	Nitab4.5_0001128g0030.1	45214-46142	Nitab4.5_0001128	-	up	4726
MSTRG.61855	411183-420284	Nitab4.5_0001511g0050.1	474819-475133	Nitab4.5_0001511	-	down	54536
MSTRG.61855	411183-420284	Nitab4.5_0001511g0060.1	492883-493197	Nitab4.5_0001511	-	down	72600
MSTRG.61855	411183-420284	Nitab4.5_0001511g0070.1	493313-533132	Nitab4.5_0001511	-	down	73030
MSTRG.86935	78102-92067	Nitab4.5_0002785g0010.1	177994-178756	Nitab4.5_0002785	+	up	85928
MSTRG.45721	585295-586523	Nitab4.5_0000907g0090.1	649768-651558	Nitab4.5_0000907	-	down	63246
MSTRG.45723	665942-668524	Nitab4.5_0000907g0090.1	649768-651558	Nitab4.5_0000907	-	up	14385
MSTRG.117501	95227-113510	Nitab4.5_0005175g0020.1	122572-123096	Nitab4.5_0005175	-	down	9063
MSTRG.1974	1173584-1179546	Nitab4.5_0000013g0260.1	1094690-1095299	Nitab4.5_0000013	-	up	78286
MSTRG.1974	1173584-1179546	Nitab4.5_0000013g0270.1	1092804-1094676	Nitab4.5_0000013	-	up	78909
MSTRG.1974	1173584-1179546	Nitab4.5_0000013g0280.1	1261830-1269151	Nitab4.5_0000013	-	down	82285
MSTRG.1974	1173584-1179546	Nitab4.5_0000013g0250.1	1129892-1135823	Nitab4.5_0000013	-	up	37762
MSTRG.1923	144449-152873	Nitab4.5_0000013g0020.1	119789-129864	Nitab4.5_0000013	-	up	14586
MSTRG.1923	144449-152873	Nitab4.5_0000013g0010.1	106587-109666	Nitab4.5_0000013	-	up	34784
MSTRG.132730	2816-3704	Nitab4.5_0006975g0030.1	44555-47137	Nitab4.5_0006975	-	down	40852
MSTRG.132730	2816-3704	Nitab4.5_0006975g0020.1	74479-78990	Nitab4.5_0006975	-	down	70776
MSTRG.137021	90558-98592	Nitab4.5_0007600g0010.1	58160-75120	Nitab4.5_0007600	+	down	15439
MSTRG.101830	79761-81207	Nitab4.5_0003809g0010.1	17096-22115	Nitab4.5_0003809	-	up	57647
MSTRG.30366	193573-196819	Nitab4.5_0000483g0110.1	289182-289961	Nitab4.5_0000483	+	up	92364
MSTRG.30366	193573-196819	Nitab4.5_0000483g0070.1	217525-222842	Nitab4.5_0000483	+	up	20707
MSTRG.84607	214199-249747	Nitab4.5_0002650g0060.1	327809-331016	Nitab4.5_0002650	+	up	78063
MSTRG.84607	214199-249747	Nitab4.5_0002650g0070.1	322312-325900	Nitab4.5_0002650	+	up	72566
MSTRG.84607	214199-249747	Nitab4.5_0002650g0040.1	165054-165568	Nitab4.5_0002650	+	down	48632
MSTRG.106724	131654-143662	Nitab4.5_0004197g0030.1	107594-107860	Nitab4.5_0004197	-	up	23795
MSTRG.106719	54171-95534	Nitab4.5_0004197g0030.1	107594-107860	Nitab4.5_0004197	-	down	12061
MSTRG.122292	133924-134881	Nitab4.5_0005663g0010.1	33583-42670	Nitab4.5_0005663	+	down	91255
MSTRG.122292	133924-134881	Nitab4.5_0005663g0030.1	72197-119209	Nitab4.5_0005663	+	down	14716
MSTRG.74213	170051-172787	Nitab4.5_0002087g0020.1	155104-157301	Nitab4.5_0002087	+	down	12751
MSTRG.74213	170051-172787	Nitab4.5_0002087g0030.1	235898-238539	Nitab4.5_0002087	+	up	63112
MSTRG.74213	170051-172787	Nitab4.5_0002087g0040.1	224783-228581	Nitab4.5_0002087	+	up	51997
MSTRG.74221	328456-336254	Nitab4.5_0002087g0090.1	339176-340036	Nitab4.5_0002087	+	up	2923
MSTRG.74221	328456-336254	Nitab4.5_0002087g0030.1	235898-238539	Nitab4.5_0002087	+	down	89918
MSTRG.74221	328456-336254	Nitab4.5_0002087g0080.1	338333-339153	Nitab4.5_0002087	+	up	2080
MSTRG.74221	328456-336254	Nitab4.5_0002087g0040.1	224783-228581	Nitab4.5_0002087	+	down	99876
MSTRG.74221	328456-336254	Nitab4.5_0002087g0070.1	391625-398377	Nitab4.5_0002087	+	up	55372
MSTRG.75532	228776-230194	Nitab4.5_0002156g0120.1	299173-303533	Nitab4.5_0002156	-	down	68980
MSTRG.75532	228776-230194	Nitab4.5_0002156g0130.1	280973-286713	Nitab4.5_0002156	-	down	50780
MSTRG.75532	228776-230194	Nitab4.5_0002156g0060.1	275175-276741	Nitab4.5_0002156	-	down	44982
MSTRG.93643	22528-27668	Nitab4.5_0003229g0030.1	37876-42224	Nitab4.5_0003229	+	up	10209
MSTRG.93643	22528-27668	Nitab4.5_0003229g0010.1	56650-58611	Nitab4.5_0003229	+	up	28983
MSTRG.93643	22528-27668	Nitab4.5_0003229g0090.1	117703-124369	Nitab4.5_0003229	+	up	90036
MSTRG.93643	22528-27668	Nitab4.5_0003229g0080.1	107533-114233	Nitab4.5_0003229	+	up	79866
MSTRG.93643	22528-27668	Nitab4.5_0003229g0020.1	28478-35837	Nitab4.5_0003229	+	up	811
MSTRG.93643	22528-27668	Nitab4.5_0003229g0040.1	16958-19263	Nitab4.5_0003229	+	down	3266
MSTRG.76858	112006-178494	Nitab4.5_0002223g0050.1	202112-204403	Nitab4.5_0002223	+	up	23619
MSTRG.76858	112006-178494	Nitab4.5_0002223g0040.1	187489-194890	Nitab4.5_0002223	+	up	8996
MSTRG.76858	112006-178494	Nitab4.5_0002223g0020.1	106256-106936	Nitab4.5_0002223	+	down	5071
MSTRG.67249	65512-69522	Nitab4.5_0001750g0020.1	110457-112014	Nitab4.5_0001750	-	down	40936
MSTRG.67249	65512-69522	Nitab4.5_0001750g0030.1	137141-141536	Nitab4.5_0001750	-	down	67620
MSTRG.67256	170793-171901	Nitab4.5_0001750g0020.1	110457-112014	Nitab4.5_0001750	-	up	58780
MSTRG.67256	170793-171901	Nitab4.5_0001750g0030.1	137141-141536	Nitab4.5_0001750	-	up	29258
MSTRG.45394	337884-346202	Nitab4.5_0000897g0030.1	385093-386430	Nitab4.5_0000897	-	down	38892
MSTRG.73684	404597-407785	Nitab4.5_0002059g0090.1	399832-400104	Nitab4.5_0002059	-	up	4494
MSTRG.73684	404597-407785	Nitab4.5_0002059g0120.1	327699-364811	Nitab4.5_0002059	-	up	39787
MSTRG.73684	404597-407785	Nitab4.5_0002059g0100.1	404040-404306	Nitab4.5_0002059	-	up	292
MSTRG.73684	404597-407785	Nitab4.5_0002059g0110.1	364860-366242	Nitab4.5_0002059	-	up	38356
MSTRG.73684	404597-407785	Nitab4.5_0002059g0080.1	434999-438996	Nitab4.5_0002059	-	down	27215
MSTRG.73680	263558-274795	Nitab4.5_0002059g0060.1	260685-262183	Nitab4.5_0002059	-	up	1376
MSTRG.73680	263558-274795	Nitab4.5_0002059g0070.1	252733-257049	Nitab4.5_0002059	-	up	6510
MSTRG.73680	263558-274795	Nitab4.5_0002059g0120.1	327699-364811	Nitab4.5_0002059	-	down	52905
MSTRG.73680	263558-274795	Nitab4.5_0002059g0110.1	364860-366242	Nitab4.5_0002059	-	down	90066
MSTRG.73680	263558-274795	Nitab4.5_0002059g0050.1	218757-220440	Nitab4.5_0002059	-	up	43119
MSTRG.103098	205587-214512	Nitab4.5_0003903g0020.1	196634-197437	Nitab4.5_0003903	+	down	8151
MSTRG.103098	205587-214512	Nitab4.5_0003903g0050.1	240268-241220	Nitab4.5_0003903	+	up	25757
MSTRG.126102	10860-13795	Nitab4.5_0006111g0010.1	86372-89672	Nitab4.5_0006111	+	up	72578
MSTRG.126102	10860-13795	Nitab4.5_0006111g0030.1	71505-72869	Nitab4.5_0006111	+	up	57711
MSTRG.136368	120505-126692	Nitab4.5_0007496g0010.1	29308-35813	Nitab4.5_0007496	+	down	84693
MSTRG.131522	112666-116164	Nitab4.5_0006804g0010.1	63362-64752	Nitab4.5_0006804	+	down	47915
MSTRG.90595	7886-9172	Nitab4.5_0003026g0010.1	12102-12453	Nitab4.5_0003026	+	up	2931
MSTRG.90603	82348-90491	Nitab4.5_0003026g0010.1	12102-12453	Nitab4.5_0003026	+	down	69896
MSTRG.90603	82348-90491	Nitab4.5_0003026g0020.1	172189-172911	Nitab4.5_0003026	+	up	81699
MSTRG.90601	69124-81823	Nitab4.5_0003026g0010.1	12102-12453	Nitab4.5_0003026	+	down	56672
MSTRG.90601	69124-81823	Nitab4.5_0003026g0020.1	172189-172911	Nitab4.5_0003026	+	up	90367
MSTRG.69507	427037-428075	Nitab4.5_0001851g0030.1	430355-431208	Nitab4.5_0001851	-	down	2281
MSTRG.69503	345099-348065	Nitab4.5_0001851g0030.1	430355-431208	Nitab4.5_0001851	-	down	82291
MSTRG.115471	193333-206529	Nitab4.5_0004978g0010.1	184350-185960	Nitab4.5_0004978	+	down	7374
MSTRG.115471	193333-206529	Nitab4.5_0004978g0020.1	77601-115546	Nitab4.5_0004978	+	down	77788
MSTRG.44132	25662-27110	Nitab4.5_0000858g0020.1	30310-30821	Nitab4.5_0000858	+	up	3201
MSTRG.44132	25662-27110	Nitab4.5_0000858g0010.1	31463-32994	Nitab4.5_0000858	+	up	4354
MSTRG.44134	43185-44794	Nitab4.5_0000858g0020.1	30310-30821	Nitab4.5_0000858	+	down	12365
MSTRG.44134	43185-44794	Nitab4.5_0000858g0050.1	137755-138448	Nitab4.5_0000858	+	up	92962
MSTRG.44134	43185-44794	Nitab4.5_0000858g0010.1	31463-32994	Nitab4.5_0000858	+	down	10192
MSTRG.44134	43185-44794	Nitab4.5_0000858g0030.1	137159-137727	Nitab4.5_0000858	+	up	92366
MSTRG.16770	589118-597752	Nitab4.5_0000199g0060.1	642018-642479	Nitab4.5_0000199	+	up	44267
MSTRG.16770	589118-597752	Nitab4.5_0000199g0040.1	539430-540119	Nitab4.5_0000199	+	down	49000
MSTRG.16770	589118-597752	Nitab4.5_0000199g0050.1	621248-622893	Nitab4.5_0000199	+	up	23497
MSTRG.16781	858449-867256	Nitab4.5_0000199g0100.1	924319-924817	Nitab4.5_0000199	+	up	57064
MSTRG.16781	858449-867256	Nitab4.5_0000199g0090.1	923801-924088	Nitab4.5_0000199	+	up	56546
MSTRG.16769	557967-559321	Nitab4.5_0000199g0060.1	642018-642479	Nitab4.5_0000199	+	up	82698
MSTRG.16769	557967-559321	Nitab4.5_0000199g0040.1	539430-540119	Nitab4.5_0000199	+	down	17849
MSTRG.16769	557967-559321	Nitab4.5_0000199g0050.1	621248-622893	Nitab4.5_0000199	+	up	61928
MSTRG.16754	36302-60442	Nitab4.5_0000199g0010.1	1292-9502	Nitab4.5_0000199	+	down	26801
MSTRG.101811	190843-195239	Nitab4.5_0003807g0070.1	186872-188395	Nitab4.5_0003807	+	down	2449
MSTRG.101805	113823-122031	Nitab4.5_0003807g0070.1	186872-188395	Nitab4.5_0003807	+	up	64842
MSTRG.101805	113823-122031	Nitab4.5_0003807g0010.1	23516-23974	Nitab4.5_0003807	+	down	89850
MSTRG.127188	28508-34247	Nitab4.5_0006240g0030.1	121251-126178	Nitab4.5_0006240	-	down	87005
MSTRG.127188	28508-34247	Nitab4.5_0006240g0020.1	101374-109899	Nitab4.5_0006240	-	down	67128
MSTRG.127188	28508-34247	Nitab4.5_0006240g0040.1	25315-26341	Nitab4.5_0006240	-	up	2168
MSTRG.127189	46004-52818	Nitab4.5_0006240g0030.1	121251-126178	Nitab4.5_0006240	-	down	68434
MSTRG.127189	46004-52818	Nitab4.5_0006240g0020.1	101374-109899	Nitab4.5_0006240	-	down	48557
MSTRG.127189	46004-52818	Nitab4.5_0006240g0040.1	25315-26341	Nitab4.5_0006240	-	up	19664
MSTRG.48153	78539-79586	Nitab4.5_0000990g0010.1	92373-94166	Nitab4.5_0000990	-	down	12788
MSTRG.140213	74423-91322	Nitab4.5_0008116g0030.1	35641-41443	Nitab4.5_0008116	-	up	32981
MSTRG.140213	74423-91322	Nitab4.5_0008116g0020.1	57502-59840	Nitab4.5_0008116	-	up	14584
MSTRG.140213	74423-91322	Nitab4.5_0008116g0010.1	54148-54480	Nitab4.5_0008116	-	up	19944
MSTRG.31032	37120-95369	Nitab4.5_0000499g0040.1	153212-154069	Nitab4.5_0000499	+	up	57844
MSTRG.31032	37120-95369	Nitab4.5_0000499g0030.1	106745-114627	Nitab4.5_0000499	+	up	11377
MSTRG.31032	37120-95369	Nitab4.5_0000499g0010.1	142059-150535	Nitab4.5_0000499	+	up	46691
MSTRG.31058	580554-581847	Nitab4.5_0000499g0110.1	624076-636965	Nitab4.5_0000499	+	up	42230
MSTRG.31058	580554-581847	Nitab4.5_0000499g0100.1	491383-494778	Nitab4.5_0000499	+	down	85777
MSTRG.121348	20372-26011	Nitab4.5_0005566g0020.1	27378-29121	Nitab4.5_0005566	-	down	1368
MSTRG.121348	20372-26011	Nitab4.5_0005566g0030.1	12856-14360	Nitab4.5_0005566	-	up	6013
MSTRG.60679	263864-267171	Nitab4.5_0001464g0060.1	328038-329479	Nitab4.5_0001464	-	down	60868
MSTRG.60679	263864-267171	Nitab4.5_0001464g0030.1	192908-194671	Nitab4.5_0001464	-	up	69194
MSTRG.60679	263864-267171	Nitab4.5_0001464g0040.1	223939-250312	Nitab4.5_0001464	-	up	13553
MSTRG.60679	263864-267171	Nitab4.5_0001464g0020.1	171256-173194	Nitab4.5_0001464	-	up	90671
MSTRG.58182	282861-341607	Nitab4.5_0001364g0060.1	196441-199269	Nitab4.5_0001364	+	down	83593
MSTRG.58181	273942-282254	Nitab4.5_0001364g0060.1	196441-199269	Nitab4.5_0001364	+	down	74674
MSTRG.58185	473190-478164	Nitab4.5_0001364g0090.1	542627-553235	Nitab4.5_0001364	+	up	64464
MSTRG.137197	64332-69937	Nitab4.5_0007630g0010.1	49317-54534	Nitab4.5_0007630	+	down	9799
MSTRG.95741	41621-42489	Nitab4.5_0003362g0040.1	23657-28167	Nitab4.5_0003362	-	up	13455
MSTRG.95742	50279-52384	Nitab4.5_0003362g0040.1	23657-28167	Nitab4.5_0003362	-	up	22113
MSTRG.28144	300708-315068	Nitab4.5_0000432g0050.1	263837-273593	Nitab4.5_0000432	+	down	27116
MSTRG.28144	300708-315068	Nitab4.5_0000432g0070.1	345536-346244	Nitab4.5_0000432	+	up	30469
MSTRG.28144	300708-315068	Nitab4.5_0000432g0060.1	346418-357262	Nitab4.5_0000432	+	up	31351
MSTRG.28159	705521-713008	Nitab4.5_0000432g0080.1	614708-619443	Nitab4.5_0000432	+	down	86079
MSTRG.28159	705521-713008	Nitab4.5_0000432g0110.1	662515-668899	Nitab4.5_0000432	+	down	36623
MSTRG.28159	705521-713008	Nitab4.5_0000432g0100.1	638158-658426	Nitab4.5_0000432	+	down	47096
MSTRG.28159	705521-713008	Nitab4.5_0000432g0090.1	668913-675699	Nitab4.5_0000432	+	down	29823
MSTRG.93024	87695-89810	Nitab4.5_0003182g0050.1	164385-183874	Nitab4.5_0003182	+	up	74576
MSTRG.93024	87695-89810	Nitab4.5_0003182g0040.1	128474-131175	Nitab4.5_0003182	+	up	38665
MSTRG.93024	87695-89810	Nitab4.5_0003182g0060.1	148861-149435	Nitab4.5_0003182	+	up	59052
MSTRG.93024	87695-89810	Nitab4.5_0003182g0010.1	31411-34492	Nitab4.5_0003182	+	down	53204
MSTRG.97184	91169-96884	Nitab4.5_0003464g0010.1	37588-40137	Nitab4.5_0003464	+	down	51033
MSTRG.97184	91169-96884	Nitab4.5_0003464g0040.1	175544-193414	Nitab4.5_0003464	+	up	78661
MSTRG.161360	13597-15203	Nitab4.5_0014582g0010.1	2850-4347	Nitab4.5_0014582	+	down	9251
MSTRG.92668	272816-282678	Nitab4.5_0003159g0060.1	206410-224991	Nitab4.5_0003159	-	up	47826
MSTRG.92668	272816-282678	Nitab4.5_0003159g0070.1	202888-204865	Nitab4.5_0003159	-	up	67952
MSTRG.92668	272816-282678	Nitab4.5_0003159g0080.1	271046-271503	Nitab4.5_0003159	-	up	1314
MSTRG.99441	137071-145957	Nitab4.5_0003631g0030.1	117242-121740	Nitab4.5_0003631	+	down	15332
MSTRG.99441	137071-145957	Nitab4.5_0003631g0020.1	235416-236600	Nitab4.5_0003631	+	up	89460
MSTRG.40801	715211-718590	Nitab4.5_0000758g0150.1	777192-778154	Nitab4.5_0000758	-	down	58603
MSTRG.150284	40631-63242	Nitab4.5_0010159g0010.1	5096-5914	Nitab4.5_0010159	-	up	34718
MSTRG.117639	50255-51585	Nitab4.5_0005188g0010.1	57897-66732	Nitab4.5_0005188	+	up	6313
MSTRG.117639	50255-51585	Nitab4.5_0005188g0020.1	26252-29364	Nitab4.5_0005188	+	down	20892
MSTRG.117639	50255-51585	Nitab4.5_0005188g0030.1	143979-150892	Nitab4.5_0005188	+	up	92395
MSTRG.36782	424387-431200	Nitab4.5_0000644g0140.1	506386-522144	Nitab4.5_0000644	+	up	75187
MSTRG.36782	424387-431200	Nitab4.5_0000644g0060.1	382565-386665	Nitab4.5_0000644	+	down	37723
MSTRG.36782	424387-431200	Nitab4.5_0000644g0150.1	526776-528578	Nitab4.5_0000644	+	up	95577
MSTRG.36782	424387-431200	Nitab4.5_0000644g0160.1	495424-495981	Nitab4.5_0000644	+	up	64225
MSTRG.36782	424387-431200	Nitab4.5_0000644g0080.1	461109-461453	Nitab4.5_0000644	+	up	29910
MSTRG.36802	644479-646144	Nitab4.5_0000644g0180.1	598151-599194	Nitab4.5_0000644	+	down	45286
MSTRG.36806	685301-737909	Nitab4.5_0000644g0180.1	598151-599194	Nitab4.5_0000644	+	down	86108
MSTRG.36788	465053-473397	Nitab4.5_0000644g0140.1	506386-522144	Nitab4.5_0000644	+	up	32990
MSTRG.36788	465053-473397	Nitab4.5_0000644g0130.1	531676-536303	Nitab4.5_0000644	+	up	58280
MSTRG.36788	465053-473397	Nitab4.5_0000644g0060.1	382565-386665	Nitab4.5_0000644	+	down	78389
MSTRG.36788	465053-473397	Nitab4.5_0000644g0150.1	526776-528578	Nitab4.5_0000644	+	up	53380
MSTRG.36788	465053-473397	Nitab4.5_0000644g0160.1	495424-495981	Nitab4.5_0000644	+	up	22028
MSTRG.36788	465053-473397	Nitab4.5_0000644g0080.1	461109-461453	Nitab4.5_0000644	+	down	3601
MSTRG.36791	503177-503778	Nitab4.5_0000644g0140.1	506386-522144	Nitab4.5_0000644	+	up	2609
MSTRG.36791	503177-503778	Nitab4.5_0000644g0130.1	531676-536303	Nitab4.5_0000644	+	up	27899
MSTRG.36791	503177-503778	Nitab4.5_0000644g0180.1	598151-599194	Nitab4.5_0000644	+	up	94374
MSTRG.36791	503177-503778	Nitab4.5_0000644g0150.1	526776-528578	Nitab4.5_0000644	+	up	22999
MSTRG.36791	503177-503778	Nitab4.5_0000644g0160.1	495424-495981	Nitab4.5_0000644	+	down	7197
MSTRG.36791	503177-503778	Nitab4.5_0000644g0080.1	461109-461453	Nitab4.5_0000644	+	down	41725
MSTRG.36805	652031-654034	Nitab4.5_0000644g0180.1	598151-599194	Nitab4.5_0000644	+	down	52838
MSTRG.45165	64696-69709	Nitab4.5_0000890g0050.1	36606-47150	Nitab4.5_0000890	-	up	17547
MSTRG.4356	1010401-1025469	Nitab4.5_0000033g0230.1	1101867-1102862	Nitab4.5_0000033	-	down	76399
MSTRG.4324	210476-243531	Nitab4.5_0000033g0050.1	316170-331396	Nitab4.5_0000033	-	down	72640
MSTRG.4324	210476-243531	Nitab4.5_0000033g0030.1	123215-124955	Nitab4.5_0000033	-	up	85522
MSTRG.4348	697924-708254	Nitab4.5_0000033g0160.1	755245-778515	Nitab4.5_0000033	-	down	46992
MSTRG.4323	180973-186457	Nitab4.5_0000033g0030.1	123215-124955	Nitab4.5_0000033	-	up	56019
MSTRG.21892	93675-95329	Nitab4.5_0000297g0020.1	58444-59343	Nitab4.5_0000297	-	up	34333
MSTRG.21892	93675-95329	Nitab4.5_0000297g0090.1	154430-157008	Nitab4.5_0000297	-	down	59102
MSTRG.21892	93675-95329	Nitab4.5_0000297g0080.1	109656-111478	Nitab4.5_0000297	-	down	14328
MSTRG.21894	103212-104604	Nitab4.5_0000297g0020.1	58444-59343	Nitab4.5_0000297	-	up	43870
MSTRG.21894	103212-104604	Nitab4.5_0000297g0090.1	154430-157008	Nitab4.5_0000297	-	down	49827
MSTRG.21894	103212-104604	Nitab4.5_0000297g0080.1	109656-111478	Nitab4.5_0000297	-	down	5053
MSTRG.116135	104816-127370	Nitab4.5_0005040g0030.1	81852-82154	Nitab4.5_0005040	-	up	22663
MSTRG.116135	104816-127370	Nitab4.5_0005040g0050.1	13675-22295	Nitab4.5_0005040	-	up	82522
MSTRG.116135	104816-127370	Nitab4.5_0005040g0040.1	63965-70921	Nitab4.5_0005040	-	up	33896
MSTRG.116135	104816-127370	Nitab4.5_0005040g0020.1	10921-12576	Nitab4.5_0005040	-	up	92241
MSTRG.116138	134829-136597	Nitab4.5_0005040g0030.1	81852-82154	Nitab4.5_0005040	-	up	52676
MSTRG.116138	134829-136597	Nitab4.5_0005040g0040.1	63965-70921	Nitab4.5_0005040	-	up	63909
MSTRG.104909	144002-177069	Nitab4.5_0004052g0010.1	204722-206937	Nitab4.5_0004052	+	up	27654
MSTRG.84742	340317-347937	Nitab4.5_0002656g0090.1	329023-338862	Nitab4.5_0002656	+	down	1456
MSTRG.84742	340317-347937	Nitab4.5_0002656g0100.1	269034-271298	Nitab4.5_0002656	+	down	69020
MSTRG.115969	78458-80892	Nitab4.5_0005023g0010.1	2-8106	Nitab4.5_0005023	-	up	70353
MSTRG.115969	78458-80892	Nitab4.5_0005023g0050.1	141230-147662	Nitab4.5_0005023	-	down	60339
MSTRG.115969	78458-80892	Nitab4.5_0005023g0040.1	162279-163287	Nitab4.5_0005023	-	down	81388
MSTRG.124708	162183-167523	Nitab4.5_0005946g0020.1	124223-129665	Nitab4.5_0005946	-	up	32519
MSTRG.124708	162183-167523	Nitab4.5_0005946g0030.1	132185-135248	Nitab4.5_0005946	-	up	26936
MSTRG.124702	72832-74859	Nitab4.5_0005946g0020.1	124223-129665	Nitab4.5_0005946	-	down	49365
MSTRG.124702	72832-74859	Nitab4.5_0005946g0030.1	132185-135248	Nitab4.5_0005946	-	down	57327
MSTRG.59011	144456-148602	Nitab4.5_0001398g0030.1	57356-60487	Nitab4.5_0001398	-	up	83970
MSTRG.59011	144456-148602	Nitab4.5_0001398g0020.1	101685-111090	Nitab4.5_0001398	-	up	33367
MSTRG.81733	61730-72721	Nitab4.5_0002487g0030.1	145727-148115	Nitab4.5_0002487	+	up	73007
MSTRG.81733	61730-72721	Nitab4.5_0002487g0010.1	44952-49036	Nitab4.5_0002487	+	down	12695
MSTRG.140530	106027-106719	Nitab4.5_0008172g0030.1	86192-91274	Nitab4.5_0008172	-	up	14754
MSTRG.90847	189697-194924	Nitab4.5_0003040g0170.1	293891-295380	Nitab4.5_0003040	-	down	98968
MSTRG.90847	189697-194924	Nitab4.5_0003040g0150.1	201278-203656	Nitab4.5_0003040	-	down	6355
MSTRG.90847	189697-194924	Nitab4.5_0003040g0090.1	178250-183782	Nitab4.5_0003040	-	up	5916
MSTRG.90847	189697-194924	Nitab4.5_0003040g0130.1	286099-287295	Nitab4.5_0003040	-	down	91176
MSTRG.90847	189697-194924	Nitab4.5_0003040g0190.1	288137-292225	Nitab4.5_0003040	-	down	93214
MSTRG.90847	189697-194924	Nitab4.5_0003040g0080.1	98357-100642	Nitab4.5_0003040	-	up	89056
MSTRG.90847	189697-194924	Nitab4.5_0003040g0100.1	108475-112594	Nitab4.5_0003040	-	up	77104
MSTRG.64614	404848-416691	Nitab4.5_0001632g0070.1	323793-324450	Nitab4.5_0001632	-	up	80399
MSTRG.64615	407397-467721	Nitab4.5_0001632g0070.1	323793-324450	Nitab4.5_0001632	-	up	82948
MSTRG.104063	252723-260694	Nitab4.5_0003983g0060.1	169788-170438	Nitab4.5_0003983	-	up	82286
MSTRG.104063	252723-260694	Nitab4.5_0003983g0070.1	229694-230149	Nitab4.5_0003983	-	up	22575
MSTRG.73600	236299-255253	Nitab4.5_0002054g0010.1	289916-291244	Nitab4.5_0002054	-	down	34664
MSTRG.88380	179785-276141	Nitab4.5_0002875g0020.1	85153-85698	Nitab4.5_0002875	+	down	94088
MSTRG.88380	179785-276141	Nitab4.5_0002875g0040.1	308597-314683	Nitab4.5_0002875	+	up	32457
MSTRG.88380	179785-276141	Nitab4.5_0002875g0050.1	322046-324620	Nitab4.5_0002875	+	up	45906
MSTRG.86444	99812-109329	Nitab4.5_0002756g0040.1	56307-59153	Nitab4.5_0002756	-	up	40660
MSTRG.86444	99812-109329	Nitab4.5_0002756g0060.1	11982-14670	Nitab4.5_0002756	-	up	85143
MSTRG.86444	99812-109329	Nitab4.5_0002756g0070.1	886-4742	Nitab4.5_0002756	-	up	95071
MSTRG.86444	99812-109329	Nitab4.5_0002756g0050.1	33819-37317	Nitab4.5_0002756	-	up	62496
MSTRG.86444	99812-109329	Nitab4.5_0002756g0030.1	23368-27984	Nitab4.5_0002756	-	up	71829
MSTRG.138320	46049-54749	Nitab4.5_0007800g0010.1	2279-4542	Nitab4.5_0007800	+	down	41508
MSTRG.138320	46049-54749	Nitab4.5_0007800g0020.1	103580-104109	Nitab4.5_0007800	+	up	48832
MSTRG.138320	46049-54749	Nitab4.5_0007800g0030.1	99536-99979	Nitab4.5_0007800	+	up	44788
MSTRG.46139	292749-299218	Nitab4.5_0000920g0120.1	386701-389973	Nitab4.5_0000920	-	down	87484
MSTRG.46139	292749-299218	Nitab4.5_0000920g0090.1	272544-272768	Nitab4.5_0000920	-	up	19982
MSTRG.46139	292749-299218	Nitab4.5_0000920g0080.1	271871-272192	Nitab4.5_0000920	-	up	20558
MSTRG.46139	292749-299218	Nitab4.5_0000920g0100.1	272308-272507	Nitab4.5_0000920	-	up	20243
MSTRG.46139	292749-299218	Nitab4.5_0000920g0070.1	273263-274476	Nitab4.5_0000920	-	up	18274
MSTRG.46139	292749-299218	Nitab4.5_0000920g0060.1	196499-200340	Nitab4.5_0000920	-	up	92410
MSTRG.46139	292749-299218	Nitab4.5_0000920g0110.1	385171-386624	Nitab4.5_0000920	-	down	85954
MSTRG.37589	193658-198838	Nitab4.5_0000667g0020.1	180352-181560	Nitab4.5_0000667	+	down	12099
MSTRG.37589	193658-198838	Nitab4.5_0000667g0030.1	237646-238611	Nitab4.5_0000667	+	up	38809
MSTRG.37591	204727-217314	Nitab4.5_0000667g0020.1	180352-181560	Nitab4.5_0000667	+	down	23168
MSTRG.37591	204727-217314	Nitab4.5_0000667g0060.1	304765-309200	Nitab4.5_0000667	+	up	87452
MSTRG.37591	204727-217314	Nitab4.5_0000667g0030.1	237646-238611	Nitab4.5_0000667	+	up	20333
MSTRG.122107	51155-59528	Nitab4.5_0005644g0030.1	30845-41595	Nitab4.5_0005644	+	down	9561
MSTRG.122107	51155-59528	Nitab4.5_0005644g0020.1	41981-48006	Nitab4.5_0005644	+	down	3150
MSTRG.122107	51155-59528	Nitab4.5_0005644g0010.1	62554-64618	Nitab4.5_0005644	+	up	3027
MSTRG.27911	260629-264591	Nitab4.5_0000427g0030.1	249110-251052	Nitab4.5_0000427	+	down	9578
MSTRG.27922	515993-518114	Nitab4.5_0000427g0050.1	456704-457359	Nitab4.5_0000427	+	down	58635
MSTRG.27920	497416-500653	Nitab4.5_0000427g0050.1	456704-457359	Nitab4.5_0000427	+	down	40058
MSTRG.32207	780581-791544	Nitab4.5_0000526g0060.1	804870-810375	Nitab4.5_0000526	+	up	13327
MSTRG.125770	18715-31152	Nitab4.5_0006073g0040.1	89717-90707	Nitab4.5_0006073	+	up	58566
MSTRG.125770	18715-31152	Nitab4.5_0006073g0010.1	49660-53992	Nitab4.5_0006073	+	up	18509
MSTRG.28805	721928-734679	Nitab4.5_0000446g0210.1	641324-645526	Nitab4.5_0000446	-	up	76403
MSTRG.28795	428507-431593	Nitab4.5_0000446g0140.1	398951-400424	Nitab4.5_0000446	-	up	28084
MSTRG.28795	428507-431593	Nitab4.5_0000446g0190.1	518317-520804	Nitab4.5_0000446	-	down	86725
MSTRG.28795	428507-431593	Nitab4.5_0000446g0170.1	411794-413670	Nitab4.5_0000446	-	up	14838
MSTRG.28795	428507-431593	Nitab4.5_0000446g0150.1	413678-421834	Nitab4.5_0000446	-	up	6674
MSTRG.28795	428507-431593	Nitab4.5_0000446g0160.1	377778-394989	Nitab4.5_0000446	-	up	33519
MSTRG.77921	7087-15968	Nitab4.5_0002277g0020.1	107972-108967	Nitab4.5_0002277	+	up	92005
MSTRG.103210	146677-153095	Nitab4.5_0003912g0090.1	70367-70808	Nitab4.5_0003912	-	up	75870
MSTRG.97305	30692-32258	Nitab4.5_0003472g0020.1	10573-11040	Nitab4.5_0003472	+	down	19653
MSTRG.97305	30692-32258	Nitab4.5_0003472g0010.1	47319-52066	Nitab4.5_0003472	+	up	15062
MSTRG.115059	141437-143073	Nitab4.5_0004937g0040.1	37784-42125	Nitab4.5_0004937	+	down	99313
MSTRG.2762	1667611-1720325	Nitab4.5_0000019g0220.1	1646484-1649595	Nitab4.5_0000019	+	down	18017
MSTRG.2762	1667611-1720325	Nitab4.5_0000019g0210.1	1634424-1645023	Nitab4.5_0000019	+	down	22589
MSTRG.2762	1667611-1720325	Nitab4.5_0000019g0230.1	1645050-1646115	Nitab4.5_0000019	+	down	21497
MSTRG.90280	303642-306912	Nitab4.5_0003003g0050.1	324022-324546	Nitab4.5_0003003	-	down	17111
MSTRG.152108	49429-52728	Nitab4.5_0010615g0010.1	32631-36657	Nitab4.5_0010615	+	down	12773
MSTRG.152108	49429-52728	Nitab4.5_0010615g0020.1	3922-16219	Nitab4.5_0010615	+	down	33211
MSTRG.152109	62766-65742	Nitab4.5_0010615g0010.1	32631-36657	Nitab4.5_0010615	+	down	26110
MSTRG.152109	62766-65742	Nitab4.5_0010615g0020.1	3922-16219	Nitab4.5_0010615	+	down	46548
MSTRG.149912	46332-58838	Nitab4.5_0010070g0020.1	24423-27588	Nitab4.5_0010070	-	up	18745
MSTRG.77144	59528-83302	Nitab4.5_0002238g0020.1	55378-56532	Nitab4.5_0002238	-	up	2997
MSTRG.77144	59528-83302	Nitab4.5_0002238g0040.1	116421-122974	Nitab4.5_0002238	-	down	33120
MSTRG.77144	59528-83302	Nitab4.5_0002238g0050.1	111335-112417	Nitab4.5_0002238	-	down	28034
MSTRG.135562	16-4341	Nitab4.5_0007379g0020.1	20347-25719	Nitab4.5_0007379	-	down	16007
MSTRG.135562	16-4341	Nitab4.5_0007379g0010.1	64321-65487	Nitab4.5_0007379	-	down	59981
MSTRG.135562	16-4341	Nitab4.5_0007379g0030.1	50719-56314	Nitab4.5_0007379	-	down	46379
MSTRG.114180	110817-111661	Nitab4.5_0004848g0040.1	168894-174376	Nitab4.5_0004848	+	up	57234
MSTRG.114180	110817-111661	Nitab4.5_0004848g0020.1	99995-105388	Nitab4.5_0004848	+	down	5430
MSTRG.114180	110817-111661	Nitab4.5_0004848g0030.1	205708-211232	Nitab4.5_0004848	+	up	94048
MSTRG.114180	110817-111661	Nitab4.5_0004848g0010.1	84820-98051	Nitab4.5_0004848	+	down	12767
MSTRG.114180	110817-111661	Nitab4.5_0004848g0050.1	129066-165798	Nitab4.5_0004848	+	up	17406
MSTRG.114180	110817-111661	Nitab4.5_0004848g0060.1	128471-128890	Nitab4.5_0004848	+	up	16811
MSTRG.147632	26952-27567	Nitab4.5_0009578g0050.1	26618-26818	Nitab4.5_0009578	-	up	135
MSTRG.147632	26952-27567	Nitab4.5_0009578g0040.1	7196-8328	Nitab4.5_0009578	-	up	18625
MSTRG.24571	602474-603192	Nitab4.5_0000350g0190.1	585181-586185	Nitab4.5_0000350	+	down	16290
MSTRG.24571	602474-603192	Nitab4.5_0000350g0200.1	543611-558809	Nitab4.5_0000350	+	down	43666
MSTRG.24564	499851-504269	Nitab4.5_0000350g0190.1	585181-586185	Nitab4.5_0000350	+	up	80913
MSTRG.24564	499851-504269	Nitab4.5_0000350g0180.1	450432-453721	Nitab4.5_0000350	+	down	46131
MSTRG.24564	499851-504269	Nitab4.5_0000350g0130.1	428666-432960	Nitab4.5_0000350	+	down	66892
MSTRG.24564	499851-504269	Nitab4.5_0000350g0200.1	543611-558809	Nitab4.5_0000350	+	up	39343
MSTRG.24564	499851-504269	Nitab4.5_0000350g0150.1	453827-455065	Nitab4.5_0000350	+	down	44787
MSTRG.24544	278242-279160	Nitab4.5_0000350g0070.1	189898-192532	Nitab4.5_0000350	+	down	85711
MSTRG.24544	278242-279160	Nitab4.5_0000350g0110.1	364416-364736	Nitab4.5_0000350	+	up	85257
MSTRG.24544	278242-279160	Nitab4.5_0000350g0050.1	206149-208523	Nitab4.5_0000350	+	down	69720
MSTRG.24544	278242-279160	Nitab4.5_0000350g0060.1	222959-227825	Nitab4.5_0000350	+	down	50418
MSTRG.45957	427005-431897	Nitab4.5_0000914g0180.1	477319-478368	Nitab4.5_0000914	+	up	45423
MSTRG.45957	427005-431897	Nitab4.5_0000914g0140.1	382110-385407	Nitab4.5_0000914	+	down	41599
MSTRG.45957	427005-431897	Nitab4.5_0000914g0150.1	323814-333335	Nitab4.5_0000914	+	down	93671
MSTRG.79463	139344-147451	Nitab4.5_0002356g0100.1	238298-240293	Nitab4.5_0002356	+	up	90848
MSTRG.79463	139344-147451	Nitab4.5_0002356g0040.1	133962-135308	Nitab4.5_0002356	+	down	4037
MSTRG.79463	139344-147451	Nitab4.5_0002356g0050.1	96081-101527	Nitab4.5_0002356	+	down	37818
MSTRG.79474	285020-291111	Nitab4.5_0002356g0100.1	238298-240293	Nitab4.5_0002356	+	down	44728
MSTRG.79474	285020-291111	Nitab4.5_0002356g0120.1	373961-376251	Nitab4.5_0002356	+	up	82851
MSTRG.79474	285020-291111	Nitab4.5_0002356g0110.1	362276-362656	Nitab4.5_0002356	+	up	71166
MSTRG.63694	240487-242440	Nitab4.5_0001591g0130.1	248231-253456	Nitab4.5_0001591	+	up	5792
MSTRG.63694	240487-242440	Nitab4.5_0001591g0090.1	176653-180237	Nitab4.5_0001591	+	down	60251
MSTRG.63694	240487-242440	Nitab4.5_0001591g0140.1	257403-261115	Nitab4.5_0001591	+	up	14964
MSTRG.63694	240487-242440	Nitab4.5_0001591g0100.1	124636-140988	Nitab4.5_0001591	+	down	99500
MSTRG.63687	143086-145180	Nitab4.5_0001591g0060.1	57549-61410	Nitab4.5_0001591	+	down	81677
MSTRG.63687	143086-145180	Nitab4.5_0001591g0090.1	176653-180237	Nitab4.5_0001591	+	up	31474
MSTRG.63687	143086-145180	Nitab4.5_0001591g0020.1	51793-55423	Nitab4.5_0001591	+	down	87664
MSTRG.63687	143086-145180	Nitab4.5_0001591g0010.1	43281-48013	Nitab4.5_0001591	+	down	95074
MSTRG.63687	143086-145180	Nitab4.5_0001591g0100.1	124636-140988	Nitab4.5_0001591	+	down	2099
MSTRG.116463	80528-82553	Nitab4.5_0005074g0020.1	34024-36627	Nitab4.5_0005074	+	down	43902
MSTRG.116463	80528-82553	Nitab4.5_0005074g0010.1	66417-66659	Nitab4.5_0005074	+	down	13870
MSTRG.162098	12994-13693	Nitab4.5_0015235g0010.1	6201-12664	Nitab4.5_0015235	-	up	331
MSTRG.20782	150573-185253	Nitab4.5_0000273g0060.1	144711-145203	Nitab4.5_0000273	+	down	5371
MSTRG.20782	150573-185253	Nitab4.5_0000273g0070.1	145218-145625	Nitab4.5_0000273	+	down	4949
MSTRG.20782	150573-185253	Nitab4.5_0000273g0080.1	204414-206839	Nitab4.5_0000273	+	up	19162
MSTRG.20782	150573-185253	Nitab4.5_0000273g0040.1	142127-144185	Nitab4.5_0000273	+	down	6389
MSTRG.20810	873982-919052	Nitab4.5_0000273g0170.1	817977-819378	Nitab4.5_0000273	+	down	54605
MSTRG.20810	873982-919052	Nitab4.5_0000273g0180.1	959323-967126	Nitab4.5_0000273	+	up	40272
MSTRG.20810	873982-919052	Nitab4.5_0000273g0210.1	974825-991330	Nitab4.5_0000273	+	up	55774
MSTRG.20810	873982-919052	Nitab4.5_0000273g0200.1	967166-967542	Nitab4.5_0000273	+	up	48115
MSTRG.20810	873982-919052	Nitab4.5_0000273g0160.1	800787-801470	Nitab4.5_0000273	+	down	72513
MSTRG.83301	108816-111772	Nitab4.5_0002576g0010.1	11261-36008	Nitab4.5_0002576	+	down	72809
MSTRG.83301	108816-111772	Nitab4.5_0002576g0030.1	98281-104354	Nitab4.5_0002576	+	down	4463
MSTRG.83301	108816-111772	Nitab4.5_0002576g0050.1	165603-165851	Nitab4.5_0002576	+	up	53832
MSTRG.71081	241389-251769	Nitab4.5_0001926g0090.1	301077-306942	Nitab4.5_0001926	-	down	49309
MSTRG.71081	241389-251769	Nitab4.5_0001926g0050.1	277805-283612	Nitab4.5_0001926	-	down	26037
MSTRG.71073	26084-28054	Nitab4.5_0001926g0020.1	76803-77804	Nitab4.5_0001926	-	down	48750
MSTRG.24371	155853-159445	Nitab4.5_0000347g0030.1	60631-64668	Nitab4.5_0000347	+	down	91186
MSTRG.24371	155853-159445	Nitab4.5_0000347g0020.1	66578-71111	Nitab4.5_0000347	+	down	84743
MSTRG.96666	38624-49047	Nitab4.5_0003427g0020.1	26852-38011	Nitab4.5_0003427	-	up	614
MSTRG.96666	38624-49047	Nitab4.5_0003427g0030.1	23781-26292	Nitab4.5_0003427	-	up	12333
MSTRG.96666	38624-49047	Nitab4.5_0003427g0060.1	140033-144099	Nitab4.5_0003427	-	down	90987
MSTRG.96666	38624-49047	Nitab4.5_0003427g0050.1	92123-95245	Nitab4.5_0003427	-	down	43077
MSTRG.96674	222432-223137	Nitab4.5_0003427g0070.1	179279-183241	Nitab4.5_0003427	-	up	39192
MSTRG.96674	222432-223137	Nitab4.5_0003427g0080.1	237131-241935	Nitab4.5_0003427	-	down	13995
MSTRG.96674	222432-223137	Nitab4.5_0003427g0060.1	140033-144099	Nitab4.5_0003427	-	up	78334
MSTRG.106485	147388-150675	Nitab4.5_0004178g0070.1	208847-209192	Nitab4.5_0004178	-	down	58173
MSTRG.106485	147388-150675	Nitab4.5_0004178g0020.1	213452-214021	Nitab4.5_0004178	-	down	62778
MSTRG.106485	147388-150675	Nitab4.5_0004178g0010.1	207391-208799	Nitab4.5_0004178	-	down	56717
MSTRG.106485	147388-150675	Nitab4.5_0004178g0050.1	209276-212206	Nitab4.5_0004178	-	down	58602
MSTRG.106485	147388-150675	Nitab4.5_0004178g0040.1	212220-213403	Nitab4.5_0004178	-	down	61546
MSTRG.106485	147388-150675	Nitab4.5_0004178g0060.1	205760-206962	Nitab4.5_0004178	-	down	55086
MSTRG.106485	147388-150675	Nitab4.5_0004178g0030.1	206995-207378	Nitab4.5_0004178	-	down	56321
MSTRG.106494	231060-231868	Nitab4.5_0004178g0070.1	208847-209192	Nitab4.5_0004178	-	up	21869
MSTRG.106494	231060-231868	Nitab4.5_0004178g0020.1	213452-214021	Nitab4.5_0004178	-	up	17040
MSTRG.106494	231060-231868	Nitab4.5_0004178g0010.1	207391-208799	Nitab4.5_0004178	-	up	22262
MSTRG.106494	231060-231868	Nitab4.5_0004178g0050.1	209276-212206	Nitab4.5_0004178	-	up	18855
MSTRG.106494	231060-231868	Nitab4.5_0004178g0040.1	212220-213403	Nitab4.5_0004178	-	up	17658
MSTRG.106494	231060-231868	Nitab4.5_0004178g0060.1	205760-206962	Nitab4.5_0004178	-	up	24099
MSTRG.106494	231060-231868	Nitab4.5_0004178g0030.1	206995-207378	Nitab4.5_0004178	-	up	23683
MSTRG.74623	149399-172940	Nitab4.5_0002108g0060.1	254090-256283	Nitab4.5_0002108	-	down	81151
MSTRG.74623	149399-172940	Nitab4.5_0002108g0040.1	133017-133679	Nitab4.5_0002108	-	up	15721
MSTRG.74623	149399-172940	Nitab4.5_0002108g0050.1	87058-92826	Nitab4.5_0002108	-	up	56574
MSTRG.74623	149399-172940	Nitab4.5_0002108g0030.1	126911-130083	Nitab4.5_0002108	-	up	19317
MSTRG.74633	319841-326920	Nitab4.5_0002108g0060.1	254090-256283	Nitab4.5_0002108	-	up	63559
MSTRG.74633	319841-326920	Nitab4.5_0002108g0100.1	348153-355891	Nitab4.5_0002108	-	down	21234
MSTRG.74633	319841-326920	Nitab4.5_0002108g0110.1	347846-348136	Nitab4.5_0002108	-	down	20927
MSTRG.18851	619432-701007	Nitab4.5_0000236g0040.1	555262-608247	Nitab4.5_0000236	-	up	11186
MSTRG.63450	337231-338456	Nitab4.5_0001581g0140.1	423996-431421	Nitab4.5_0001581	+	up	85541
MSTRG.142736	87037-88788	Nitab4.5_0008566g0030.1	44355-46571	Nitab4.5_0008566	-	up	40467
MSTRG.142736	87037-88788	Nitab4.5_0008566g0080.1	20240-22489	Nitab4.5_0008566	-	up	64549
MSTRG.142736	87037-88788	Nitab4.5_0008566g0050.1	100825-101469	Nitab4.5_0008566	-	down	12038
MSTRG.142736	87037-88788	Nitab4.5_0008566g0060.1	48399-52138	Nitab4.5_0008566	-	up	34900
MSTRG.142736	87037-88788	Nitab4.5_0008566g0040.1	92934-93915	Nitab4.5_0008566	-	down	4147
MSTRG.45666	514783-521283	Nitab4.5_0000905g0110.1	479055-479759	Nitab4.5_0000905	+	down	35025
MSTRG.45666	514783-521283	Nitab4.5_0000905g0100.1	484781-487594	Nitab4.5_0000905	+	down	27190
MSTRG.45670	623874-637765	Nitab4.5_0000905g0160.1	661771-663253	Nitab4.5_0000905	+	up	24007
MSTRG.20244	808976-809773	Nitab4.5_0000261g0200.1	780077-780638	Nitab4.5_0000261	+	down	28339
MSTRG.20244	808976-809773	Nitab4.5_0000261g0190.1	783986-784200	Nitab4.5_0000261	+	down	24777
MSTRG.20207	146998-148433	Nitab4.5_0000261g0060.1	177120-179200	Nitab4.5_0000261	+	up	28688
MSTRG.20207	146998-148433	Nitab4.5_0000261g0030.1	107490-111462	Nitab4.5_0000261	+	down	35537
MSTRG.20207	146998-148433	Nitab4.5_0000261g0010.1	69413-73306	Nitab4.5_0000261	+	down	73693
MSTRG.20207	146998-148433	Nitab4.5_0000261g0070.1	229771-235026	Nitab4.5_0000261	+	up	81339
MSTRG.20206	111728-112583	Nitab4.5_0000261g0060.1	177120-179200	Nitab4.5_0000261	+	up	64538
MSTRG.20206	111728-112583	Nitab4.5_0000261g0030.1	107490-111462	Nitab4.5_0000261	+	down	267
MSTRG.20206	111728-112583	Nitab4.5_0000261g0010.1	69413-73306	Nitab4.5_0000261	+	down	38423
MSTRG.20232	550546-561204	Nitab4.5_0000261g0170.1	629360-688097	Nitab4.5_0000261	+	up	68157
MSTRG.58217	7959-14964	Nitab4.5_0001366g0060.1	108910-110923	Nitab4.5_0001366	-	down	93947
MSTRG.126924	85351-88969	Nitab4.5_0006209g0020.1	72514-75156	Nitab4.5_0006209	-	up	10196
MSTRG.126920	23150-53319	Nitab4.5_0006209g0020.1	72514-75156	Nitab4.5_0006209	-	down	19196
MSTRG.37957	327979-347782	Nitab4.5_0000677g0110.1	413568-417633	Nitab4.5_0000677	+	up	65787
MSTRG.37957	327979-347782	Nitab4.5_0000677g0080.1	228094-233788	Nitab4.5_0000677	+	down	94192
MSTRG.37957	327979-347782	Nitab4.5_0000677g0050.1	269283-274572	Nitab4.5_0000677	+	down	53408
MSTRG.37970	590913-592020	Nitab4.5_0000677g0150.1	516966-517385	Nitab4.5_0000677	+	down	73529
MSTRG.37970	590913-592020	Nitab4.5_0000677g0240.1	686676-688062	Nitab4.5_0000677	+	up	94657
MSTRG.37970	590913-592020	Nitab4.5_0000677g0140.1	491498-495440	Nitab4.5_0000677	+	down	95474
MSTRG.37970	590913-592020	Nitab4.5_0000677g0160.1	557214-567902	Nitab4.5_0000677	+	down	23012
MSTRG.37970	590913-592020	Nitab4.5_0000677g0270.1	688076-695079	Nitab4.5_0000677	+	up	96057
MSTRG.37970	590913-592020	Nitab4.5_0000677g0210.1	601700-603534	Nitab4.5_0000677	+	up	9681
MSTRG.37970	590913-592020	Nitab4.5_0000677g0190.1	610356-612648	Nitab4.5_0000677	+	up	18337
MSTRG.37970	590913-592020	Nitab4.5_0000677g0200.1	624758-632981	Nitab4.5_0000677	+	up	32739
MSTRG.28175	1-8507	Nitab4.5_0000433g0010.1	108014-112511	Nitab4.5_0000433	-	down	99508
MSTRG.133437	118481-121725	Nitab4.5_0007069g0030.1	99848-100607	Nitab4.5_0007069	-	up	17875
MSTRG.133437	118481-121725	Nitab4.5_0007069g0060.1	71018-78133	Nitab4.5_0007069	-	up	40349
MSTRG.133437	118481-121725	Nitab4.5_0007069g0050.1	78144-81639	Nitab4.5_0007069	-	up	36843
MSTRG.133437	118481-121725	Nitab4.5_0007069g0040.1	28029-28698	Nitab4.5_0007069	-	up	89784
MSTRG.63287	205515-206213	Nitab4.5_0001575g0040.1	61304-107379	Nitab4.5_0001575	+	down	98137
MSTRG.63287	205515-206213	Nitab4.5_0001575g0030.1	107486-107920	Nitab4.5_0001575	+	down	97596
MSTRG.63287	205515-206213	Nitab4.5_0001575g0020.1	108797-113603	Nitab4.5_0001575	+	down	91913
MSTRG.63287	205515-206213	Nitab4.5_0001575g0010.1	107972-108783	Nitab4.5_0001575	+	down	96733
MSTRG.28519	464636-466052	Nitab4.5_0000440g0080.1	437210-439813	Nitab4.5_0000440	+	down	24824
MSTRG.28519	464636-466052	Nitab4.5_0000440g0090.1	457433-461923	Nitab4.5_0000440	+	down	2714
MSTRG.28519	464636-466052	Nitab4.5_0000440g0050.1	379239-380599	Nitab4.5_0000440	+	down	84038
MSTRG.28519	464636-466052	Nitab4.5_0000440g0100.1	532241-533934	Nitab4.5_0000440	+	up	66190
MSTRG.28508	174435-175708	Nitab4.5_0000440g0030.1	209504-210055	Nitab4.5_0000440	+	up	33797
MSTRG.28508	174435-175708	Nitab4.5_0000440g0010.1	78484-81967	Nitab4.5_0000440	+	down	92469
MSTRG.28547	993730-995416	Nitab4.5_0000440g0180.1	924709-929407	Nitab4.5_0000440	+	down	64324
MSTRG.28547	993730-995416	Nitab4.5_0000440g0190.1	916302-920627	Nitab4.5_0000440	+	down	73104
MSTRG.28543	894400-896678	Nitab4.5_0000440g0180.1	924709-929407	Nitab4.5_0000440	+	up	28032
MSTRG.28543	894400-896678	Nitab4.5_0000440g0160.1	845250-853003	Nitab4.5_0000440	+	down	41398
MSTRG.28543	894400-896678	Nitab4.5_0000440g0190.1	916302-920627	Nitab4.5_0000440	+	up	19625
MSTRG.28543	894400-896678	Nitab4.5_0000440g0150.1	863492-867643	Nitab4.5_0000440	+	down	26758
MSTRG.116372	19407-31776	Nitab4.5_0005065g0010.1	46470-77998	Nitab4.5_0005065	+	up	14695
MSTRG.116372	19407-31776	Nitab4.5_0005065g0030.1	128920-132664	Nitab4.5_0005065	+	up	97145
MSTRG.116372	19407-31776	Nitab4.5_0005065g0050.1	127762-128664	Nitab4.5_0005065	+	up	95987
MSTRG.105310	56823-59948	Nitab4.5_0004083g0020.1	93827-94126	Nitab4.5_0004083	+	up	33880
MSTRG.108859	175387-175705	Nitab4.5_0004376g0160.1	190261-190716	Nitab4.5_0004376	-	down	14557
MSTRG.108859	175387-175705	Nitab4.5_0004376g0100.1	187606-189579	Nitab4.5_0004376	-	down	11902
MSTRG.108859	175387-175705	Nitab4.5_0004376g0110.1	190747-191756	Nitab4.5_0004376	-	down	15043
MSTRG.108859	175387-175705	Nitab4.5_0004376g0120.1	211882-213011	Nitab4.5_0004376	-	down	36178
MSTRG.108859	175387-175705	Nitab4.5_0004376g0140.1	189594-190245	Nitab4.5_0004376	-	down	13890
MSTRG.54181	398442-458702	Nitab4.5_0001204g0140.1	501029-501622	Nitab4.5_0001204	-	down	42328
MSTRG.54181	398442-458702	Nitab4.5_0001204g0120.1	473557-477523	Nitab4.5_0001204	-	down	14856
MSTRG.52082	196389-197344	Nitab4.5_0001127g0120.1	271661-271999	Nitab4.5_0001127	-	down	74318
MSTRG.52082	196389-197344	Nitab4.5_0001127g0070.1	87200-102167	Nitab4.5_0001127	-	up	94223
MSTRG.52082	196389-197344	Nitab4.5_0001127g0060.1	119093-122684	Nitab4.5_0001127	-	up	73706
MSTRG.52082	196389-197344	Nitab4.5_0001127g0150.1	286017-296072	Nitab4.5_0001127	-	down	88674
MSTRG.15676	1376539-1379418	Nitab4.5_0000181g0210.1	1381174-1389966	Nitab4.5_0000181	-	down	1757
MSTRG.106903	220230-222201	Nitab4.5_0004212g0030.1	196989-211359	Nitab4.5_0004212	+	down	8872
MSTRG.112604	2928-6459	Nitab4.5_0004701g0050.1	105988-107370	Nitab4.5_0004701	-	down	99530
MSTRG.105608	107550-109988	Nitab4.5_0004107g0030.1	21016-23464	Nitab4.5_0004107	-	up	84087
MSTRG.105608	107550-109988	Nitab4.5_0004107g0050.1	154330-159215	Nitab4.5_0004107	-	down	44343
MSTRG.105608	107550-109988	Nitab4.5_0004107g0010.1	25539-28588	Nitab4.5_0004107	-	up	78963
MSTRG.105608	107550-109988	Nitab4.5_0004107g0020.1	4854-9876	Nitab4.5_0004107	-	up	97675
MSTRG.109793	73234-99317	Nitab4.5_0004459g0050.1	118566-119022	Nitab4.5_0004459	+	up	19250
MSTRG.109793	73234-99317	Nitab4.5_0004459g0020.1	119100-120253	Nitab4.5_0004459	+	up	19784
MSTRG.62705	267703-294084	Nitab4.5_0001550g0050.1	211740-218048	Nitab4.5_0001550	-	up	49656
MSTRG.62705	267703-294084	Nitab4.5_0001550g0080.1	305678-305893	Nitab4.5_0001550	-	down	11595
MSTRG.62705	267703-294084	Nitab4.5_0001550g0060.1	218182-230539	Nitab4.5_0001550	-	up	37165
MSTRG.62705	267703-294084	Nitab4.5_0001550g0070.1	210865-211735	Nitab4.5_0001550	-	up	55969
MSTRG.55245	132880-139670	Nitab4.5_0001243g0020.1	188664-195959	Nitab4.5_0001243	-	down	48995
MSTRG.55257	302517-305266	Nitab4.5_0001243g0030.1	323019-323555	Nitab4.5_0001243	-	down	17754
MSTRG.13668	655322-661450	Nitab4.5_0000151g0220.1	744456-747081	Nitab4.5_0000151	+	up	83007
MSTRG.13668	655322-661450	Nitab4.5_0000151g0210.1	736634-744441	Nitab4.5_0000151	+	up	75185
MSTRG.64317	129316-129679	Nitab4.5_0001618g0170.1	224386-239450	Nitab4.5_0001618	-	down	94708
MSTRG.64317	129316-129679	Nitab4.5_0001618g0120.1	178333-179694	Nitab4.5_0001618	-	down	48655
MSTRG.64317	129316-129679	Nitab4.5_0001618g0110.1	152634-153961	Nitab4.5_0001618	-	down	22956
MSTRG.64317	129316-129679	Nitab4.5_0001618g0130.1	182953-188580	Nitab4.5_0001618	-	down	53275
MSTRG.64317	129316-129679	Nitab4.5_0001618g0050.1	62175-67288	Nitab4.5_0001618	-	up	62029
MSTRG.64332	319663-323963	Nitab4.5_0001618g0160.1	266454-275848	Nitab4.5_0001618	-	up	43816
MSTRG.64332	319663-323963	Nitab4.5_0001618g0310.1	417547-425604	Nitab4.5_0001618	-	down	93585
MSTRG.64332	319663-323963	Nitab4.5_0001618g0170.1	224386-239450	Nitab4.5_0001618	-	up	80214
MSTRG.64332	319663-323963	Nitab4.5_0001618g0330.1	399279-405924	Nitab4.5_0001618	-	down	75317
MSTRG.64332	319663-323963	Nitab4.5_0001618g0180.1	241057-245516	Nitab4.5_0001618	-	up	74148
MSTRG.64332	319663-323963	Nitab4.5_0001618g0240.1	376940-379163	Nitab4.5_0001618	-	down	52978
MSTRG.64332	319663-323963	Nitab4.5_0001618g0220.1	359608-360939	Nitab4.5_0001618	-	down	35646
MSTRG.64332	319663-323963	Nitab4.5_0001618g0230.1	384457-388847	Nitab4.5_0001618	-	down	60495
MSTRG.30860	195848-215442	Nitab4.5_0000495g0010.1	175062-181968	Nitab4.5_0000495	+	down	13881
MSTRG.30860	195848-215442	Nitab4.5_0000495g0030.1	103291-105660	Nitab4.5_0000495	+	down	90189
MSTRG.30860	195848-215442	Nitab4.5_0000495g0020.1	168841-173638	Nitab4.5_0000495	+	down	22211
MSTRG.30861	255276-259937	Nitab4.5_0000495g0010.1	175062-181968	Nitab4.5_0000495	+	down	73309
MSTRG.30861	255276-259937	Nitab4.5_0000495g0020.1	168841-173638	Nitab4.5_0000495	+	down	81639
MSTRG.85416	270536-271152	Nitab4.5_0002698g0130.1	196213-203938	Nitab4.5_0002698	-	up	66599
MSTRG.85416	270536-271152	Nitab4.5_0002698g0150.1	214794-222981	Nitab4.5_0002698	-	up	47556
MSTRG.85416	270536-271152	Nitab4.5_0002698g0140.1	208366-214553	Nitab4.5_0002698	-	up	55984
MSTRG.85416	270536-271152	Nitab4.5_0002698g0070.1	171774-175314	Nitab4.5_0002698	-	up	95223
MSTRG.85416	270536-271152	Nitab4.5_0002698g0060.1	179799-182954	Nitab4.5_0002698	-	up	87583
MSTRG.85416	270536-271152	Nitab4.5_0002698g0120.1	360393-366582	Nitab4.5_0002698	-	down	89242
MSTRG.85399	57894-71866	Nitab4.5_0002698g0090.1	150188-150588	Nitab4.5_0002698	-	down	78323
MSTRG.85399	57894-71866	Nitab4.5_0002698g0080.1	90457-91694	Nitab4.5_0002698	-	down	18592
MSTRG.85399	57894-71866	Nitab4.5_0002698g0100.1	87577-89089	Nitab4.5_0002698	-	down	15712
MSTRG.85399	57894-71866	Nitab4.5_0002698g0070.1	171774-175314	Nitab4.5_0002698	-	down	99909
MSTRG.85399	57894-71866	Nitab4.5_0002698g0050.1	164569-167376	Nitab4.5_0002698	-	down	92704
MSTRG.85399	57894-71866	Nitab4.5_0002698g0010.1	14422-21460	Nitab4.5_0002698	-	up	36435
MSTRG.85418	303704-360268	Nitab4.5_0002698g0130.1	196213-203938	Nitab4.5_0002698	-	up	99767
MSTRG.85418	303704-360268	Nitab4.5_0002698g0150.1	214794-222981	Nitab4.5_0002698	-	up	80724
MSTRG.85418	303704-360268	Nitab4.5_0002698g0140.1	208366-214553	Nitab4.5_0002698	-	up	89152
MSTRG.85418	303704-360268	Nitab4.5_0002698g0120.1	360393-366582	Nitab4.5_0002698	-	down	126
MSTRG.85414	262716-263422	Nitab4.5_0002698g0130.1	196213-203938	Nitab4.5_0002698	-	up	58779
MSTRG.85414	262716-263422	Nitab4.5_0002698g0150.1	214794-222981	Nitab4.5_0002698	-	up	39736
MSTRG.85414	262716-263422	Nitab4.5_0002698g0140.1	208366-214553	Nitab4.5_0002698	-	up	48164
MSTRG.85414	262716-263422	Nitab4.5_0002698g0070.1	171774-175314	Nitab4.5_0002698	-	up	87403
MSTRG.85414	262716-263422	Nitab4.5_0002698g0050.1	164569-167376	Nitab4.5_0002698	-	up	95341
MSTRG.85414	262716-263422	Nitab4.5_0002698g0060.1	179799-182954	Nitab4.5_0002698	-	up	79763
MSTRG.85414	262716-263422	Nitab4.5_0002698g0120.1	360393-366582	Nitab4.5_0002698	-	down	96972
MSTRG.138578	52254-54740	Nitab4.5_0007843g0020.1	28236-31304	Nitab4.5_0007843	-	up	20951
MSTRG.138578	52254-54740	Nitab4.5_0007843g0030.1	27632-28170	Nitab4.5_0007843	-	up	24085
MSTRG.49936	400768-401725	Nitab4.5_0001051g0100.1	345026-345413	Nitab4.5_0001051	+	down	55356
MSTRG.49936	400768-401725	Nitab4.5_0001051g0110.1	420296-422238	Nitab4.5_0001051	+	up	18572
MSTRG.49936	400768-401725	Nitab4.5_0001051g0130.1	398448-399981	Nitab4.5_0001051	+	down	788
MSTRG.49936	400768-401725	Nitab4.5_0001051g0120.1	405471-409752	Nitab4.5_0001051	+	up	3747
MSTRG.49929	359081-366097	Nitab4.5_0001051g0100.1	345026-345413	Nitab4.5_0001051	+	down	13669
MSTRG.49929	359081-366097	Nitab4.5_0001051g0050.1	286902-288683	Nitab4.5_0001051	+	down	70399
MSTRG.49929	359081-366097	Nitab4.5_0001051g0110.1	420296-422238	Nitab4.5_0001051	+	up	54200
MSTRG.49929	359081-366097	Nitab4.5_0001051g0130.1	398448-399981	Nitab4.5_0001051	+	up	32352
MSTRG.49929	359081-366097	Nitab4.5_0001051g0120.1	405471-409752	Nitab4.5_0001051	+	up	39375
MSTRG.6972	1572334-1575949	Nitab4.5_0000060g0090.1	1643812-1645456	Nitab4.5_0000060	-	down	67864
MSTRG.39091	250911-268426	Nitab4.5_0000709g0030.1	322937-324814	Nitab4.5_0000709	+	up	54512
MSTRG.39091	250911-268426	Nitab4.5_0000709g0020.1	317299-321229	Nitab4.5_0000709	+	up	48874
MSTRG.55400	235434-314173	Nitab4.5_0001249g0030.1	331199-331942	Nitab4.5_0001249	-	down	17027
MSTRG.55400	235434-314173	Nitab4.5_0001249g0020.1	337084-341378	Nitab4.5_0001249	-	down	22912
MSTRG.66552	81294-117269	Nitab4.5_0001719g0030.1	167943-169950	Nitab4.5_0001719	-	down	50675
MSTRG.66552	81294-117269	Nitab4.5_0001719g0040.1	32409-42585	Nitab4.5_0001719	-	up	38710
MSTRG.154099	24508-27409	Nitab4.5_0011195g0040.1	50973-56127	Nitab4.5_0011195	-	down	23565
MSTRG.154099	24508-27409	Nitab4.5_0011195g0030.1	32035-48698	Nitab4.5_0011195	-	down	4627
MSTRG.40746	269155-271474	Nitab4.5_0000757g0030.1	231671-236403	Nitab4.5_0000757	+	down	32753
MSTRG.40746	269155-271474	Nitab4.5_0000757g0020.1	221676-224045	Nitab4.5_0000757	+	down	45111
MSTRG.40746	269155-271474	Nitab4.5_0000757g0010.1	255560-257735	Nitab4.5_0000757	+	down	11421
MSTRG.68981	207125-210084	Nitab4.5_0001823g0040.1	199372-200395	Nitab4.5_0001823	-	up	6731
MSTRG.68991	334257-346702	Nitab4.5_0001823g0080.1	438512-457708	Nitab4.5_0001823	-	down	91811
MSTRG.68992	354594-357884	Nitab4.5_0001823g0080.1	438512-457708	Nitab4.5_0001823	-	down	80629
MSTRG.69674	388471-391218	Nitab4.5_0001860g0090.1	423743-426998	Nitab4.5_0001860	-	down	32526
MSTRG.69674	388471-391218	Nitab4.5_0001860g0080.1	407624-410464	Nitab4.5_0001860	-	down	16407
MSTRG.69674	388471-391218	Nitab4.5_0001860g0110.1	302881-306763	Nitab4.5_0001860	-	up	81709
MSTRG.69674	388471-391218	Nitab4.5_0001860g0100.1	418582-422416	Nitab4.5_0001860	-	down	27365
MSTRG.69674	388471-391218	Nitab4.5_0001860g0140.1	400757-405186	Nitab4.5_0001860	-	down	9540
MSTRG.69674	388471-391218	Nitab4.5_0001860g0120.1	395479-396472	Nitab4.5_0001860	-	down	4262
MSTRG.69674	388471-391218	Nitab4.5_0001860g0130.1	336065-339649	Nitab4.5_0001860	-	up	48823
MSTRG.127205	31550-83032	Nitab4.5_0006242g0030.1	156894-165652	Nitab4.5_0006242	-	down	73863
MSTRG.155873	30753-39136	Nitab4.5_0011763g0010.1	47058-47306	Nitab4.5_0011763	+	up	7923
MSTRG.144288	19394-43473	Nitab4.5_0008874g0010.1	9374-11444	Nitab4.5_0008874	-	up	7951
MSTRG.101609	202893-204661	Nitab4.5_0003792g0050.1	143645-144859	Nitab4.5_0003792	+	down	58035
MSTRG.101609	202893-204661	Nitab4.5_0003792g0060.1	259826-261058	Nitab4.5_0003792	+	up	55166
MSTRG.101603	106046-108058	Nitab4.5_0003792g0050.1	143645-144859	Nitab4.5_0003792	+	up	35588
MSTRG.101603	106046-108058	Nitab4.5_0003792g0010.1	83545-87505	Nitab4.5_0003792	+	down	18542
MSTRG.83125	185730-186871	Nitab4.5_0002566g0030.1	87340-91510	Nitab4.5_0002566	-	up	94221
MSTRG.83120	39889-73508	Nitab4.5_0002566g0030.1	87340-91510	Nitab4.5_0002566	-	down	13833
MSTRG.83120	39889-73508	Nitab4.5_0002566g0020.1	14058-15185	Nitab4.5_0002566	-	up	24705
MSTRG.134714	127216-131875	Nitab4.5_0007253g0020.1	101784-118594	Nitab4.5_0007253	+	down	8623
MSTRG.134714	127216-131875	Nitab4.5_0007253g0030.1	32020-37122	Nitab4.5_0007253	+	down	90095
MSTRG.134714	127216-131875	Nitab4.5_0007253g0010.1	119729-126813	Nitab4.5_0007253	+	down	404
MSTRG.115265	87466-89044	Nitab4.5_0004958g0020.1	71370-72353	Nitab4.5_0004958	-	up	15114
MSTRG.115265	87466-89044	Nitab4.5_0004958g0040.1	124326-127804	Nitab4.5_0004958	-	down	35283
MSTRG.115266	91922-109976	Nitab4.5_0004958g0020.1	71370-72353	Nitab4.5_0004958	-	up	19570
MSTRG.115266	91922-109976	Nitab4.5_0004958g0040.1	124326-127804	Nitab4.5_0004958	-	down	14351
MSTRG.113344	154876-173408	Nitab4.5_0004770g0130.1	179994-181381	Nitab4.5_0004770	-	down	6587
MSTRG.113344	154876-173408	Nitab4.5_0004770g0100.1	175857-178140	Nitab4.5_0004770	-	down	2450
MSTRG.113344	154876-173408	Nitab4.5_0004770g0120.1	181398-181847	Nitab4.5_0004770	-	down	7991
MSTRG.113344	154876-173408	Nitab4.5_0004770g0040.1	85028-88141	Nitab4.5_0004770	-	up	66736
MSTRG.113344	154876-173408	Nitab4.5_0004770g0110.1	120203-124032	Nitab4.5_0004770	-	up	30845
MSTRG.55619	380490-382178	Nitab4.5_0001259g0070.1	320864-322924	Nitab4.5_0001259	+	down	57567
MSTRG.55619	380490-382178	Nitab4.5_0001259g0080.1	415616-423887	Nitab4.5_0001259	+	up	33439
MSTRG.55629	485132-552965	Nitab4.5_0001259g0080.1	415616-423887	Nitab4.5_0001259	+	down	61246
MSTRG.107126	163293-171197	Nitab4.5_0004233g0060.1	222036-222377	Nitab4.5_0004233	+	up	50840
MSTRG.107126	163293-171197	Nitab4.5_0004233g0050.1	221270-221840	Nitab4.5_0004233	+	up	50074
MSTRG.107126	163293-171197	Nitab4.5_0004233g0040.1	192986-202397	Nitab4.5_0004233	+	up	21790
MSTRG.91360	292907-294527	Nitab4.5_0003074g0080.1	161875-221523	Nitab4.5_0003074	+	down	71385
MSTRG.91360	292907-294527	Nitab4.5_0003074g0070.1	228089-229453	Nitab4.5_0003074	+	down	63455
MSTRG.71813	92134-93678	Nitab4.5_0001962g0020.1	177354-186305	Nitab4.5_0001962	+	up	83677
MSTRG.71824	301109-302831	Nitab4.5_0001962g0070.1	313022-316434	Nitab4.5_0001962	+	up	10192
MSTRG.71824	301109-302831	Nitab4.5_0001962g0060.1	384679-385863	Nitab4.5_0001962	+	up	81849
MSTRG.71824	301109-302831	Nitab4.5_0001962g0040.1	212503-219719	Nitab4.5_0001962	+	down	81391
MSTRG.22625	28225-30162	Nitab4.5_0000310g0040.1	97278-98338	Nitab4.5_0000310	-	down	67117
MSTRG.22625	28225-30162	Nitab4.5_0000310g0010.1	17006-21564	Nitab4.5_0000310	-	up	6662
MSTRG.51807	101221-105116	Nitab4.5_0001118g0070.1	109773-112366	Nitab4.5_0001118	+	up	4658
MSTRG.51807	101221-105116	Nitab4.5_0001118g0080.1	148368-151359	Nitab4.5_0001118	+	up	43253
MSTRG.51807	101221-105116	Nitab4.5_0001118g0030.1	25622-27583	Nitab4.5_0001118	+	down	73639
MSTRG.51807	101221-105116	Nitab4.5_0001118g0010.1	48929-50228	Nitab4.5_0001118	+	down	50994
MSTRG.51807	101221-105116	Nitab4.5_0001118g0020.1	59188-62760	Nitab4.5_0001118	+	down	38462
MSTRG.51807	101221-105116	Nitab4.5_0001118g0040.1	29039-31105	Nitab4.5_0001118	+	down	70117
MSTRG.87730	342798-350426	Nitab4.5_0002831g0060.1	286702-304732	Nitab4.5_0002831	-	up	38067
MSTRG.87730	342798-350426	Nitab4.5_0002831g0050.1	245255-245875	Nitab4.5_0002831	-	up	96924
MSTRG.64195	155044-190411	Nitab4.5_0001614g0070.1	239552-245934	Nitab4.5_0001614	+	up	49142
MSTRG.64195	155044-190411	Nitab4.5_0001614g0010.1	134666-136788	Nitab4.5_0001614	+	down	18257
MSTRG.64195	155044-190411	Nitab4.5_0001614g0080.1	283356-287488	Nitab4.5_0001614	+	up	92946
MSTRG.64195	155044-190411	Nitab4.5_0001614g0020.1	151579-153492	Nitab4.5_0001614	+	down	1553
MSTRG.64195	155044-190411	Nitab4.5_0001614g0030.1	95200-100387	Nitab4.5_0001614	+	down	54658
MSTRG.64195	155044-190411	Nitab4.5_0001614g0060.1	264259-266163	Nitab4.5_0001614	+	up	73849
MSTRG.105846	180729-189136	Nitab4.5_0004126g0040.1	226997-232842	Nitab4.5_0004126	-	down	37862
MSTRG.105846	180729-189136	Nitab4.5_0004126g0030.1	130451-132028	Nitab4.5_0004126	-	up	48702
MSTRG.105849	194610-197480	Nitab4.5_0004126g0040.1	226997-232842	Nitab4.5_0004126	-	down	29518
MSTRG.105849	194610-197480	Nitab4.5_0004126g0030.1	130451-132028	Nitab4.5_0004126	-	up	62583
MSTRG.105849	194610-197480	Nitab4.5_0004126g0050.1	181465-187181	Nitab4.5_0004126	-	up	7430
MSTRG.61857	418755-433745	Nitab4.5_0001511g0030.1	480625-487465	Nitab4.5_0001511	+	up	46881
MSTRG.61857	418755-433745	Nitab4.5_0001511g0040.1	439758-441093	Nitab4.5_0001511	+	up	6014
MSTRG.61857	418755-433745	Nitab4.5_0001511g0080.1	441253-445182	Nitab4.5_0001511	+	up	7509
MSTRG.61856	411183-412561	Nitab4.5_0001511g0030.1	480625-487465	Nitab4.5_0001511	+	up	68065
MSTRG.61856	411183-412561	Nitab4.5_0001511g0040.1	439758-441093	Nitab4.5_0001511	+	up	27198
MSTRG.61856	411183-412561	Nitab4.5_0001511g0080.1	441253-445182	Nitab4.5_0001511	+	up	28693
MSTRG.89409	33170-48542	Nitab4.5_0002945g0010.1	29409-29911	Nitab4.5_0002945	-	up	3260
MSTRG.117741	44527-47477	Nitab4.5_0005198g0030.1	17669-29354	Nitab4.5_0005198	-	up	15174
MSTRG.117741	44527-47477	Nitab4.5_0005198g0040.1	71480-74113	Nitab4.5_0005198	-	down	24004
MSTRG.51473	152024-152415	Nitab4.5_0001106g0010.1	157855-159690	Nitab4.5_0001106	+	up	5441
MSTRG.51473	152024-152415	Nitab4.5_0001106g0060.1	225549-227288	Nitab4.5_0001106	+	up	73135
MSTRG.85534	154464-174588	Nitab4.5_0002706g0030.1	91492-92948	Nitab4.5_0002706	+	down	61517
MSTRG.132405	24042-25553	Nitab4.5_0006929g0010.1	70914-73791	Nitab4.5_0006929	+	up	45362
MSTRG.160012	14669-25642	Nitab4.5_0013605g0010.1	5813-12357	Nitab4.5_0013605	-	up	2313
MSTRG.112688	224805-228601	Nitab4.5_0004706g0020.1	146362-154219	Nitab4.5_0004706	+	down	70587
MSTRG.112688	224805-228601	Nitab4.5_0004706g0030.1	140448-142158	Nitab4.5_0004706	+	down	82648
MSTRG.112688	224805-228601	Nitab4.5_0004706g0010.1	188561-190680	Nitab4.5_0004706	+	down	34126
MSTRG.156411	44888-45902	Nitab4.5_0011956g0010.1	26170-38496	Nitab4.5_0011956	-	up	6393
MSTRG.72214	172769-173305	Nitab4.5_0001982g0030.1	162760-167931	Nitab4.5_0001982	+	down	4839
MSTRG.72214	172769-173305	Nitab4.5_0001982g0020.1	113403-113642	Nitab4.5_0001982	+	down	59128
MSTRG.72235	437703-451068	Nitab4.5_0001982g0100.1	388627-389329	Nitab4.5_0001982	+	down	48375
MSTRG.72235	437703-451068	Nitab4.5_0001982g0090.1	402303-414032	Nitab4.5_0001982	+	down	23672
MSTRG.153355	65-10683	Nitab4.5_0010967g0030.1	55868-56197	Nitab4.5_0010967	+	up	45186
MSTRG.153355	65-10683	Nitab4.5_0010967g0010.1	51828-52939	Nitab4.5_0010967	+	up	41146
MSTRG.153355	65-10683	Nitab4.5_0010967g0020.1	53424-54023	Nitab4.5_0010967	+	up	42742
MSTRG.109049	70325-85541	Nitab4.5_0004394g0010.1	19873-51288	Nitab4.5_0004394	-	up	19038
MSTRG.109049	70325-85541	Nitab4.5_0004394g0030.1	115024-118938	Nitab4.5_0004394	-	down	29484
MSTRG.109049	70325-85541	Nitab4.5_0004394g0050.1	171859-176542	Nitab4.5_0004394	-	down	86319
MSTRG.109054	140498-143544	Nitab4.5_0004394g0010.1	19873-51288	Nitab4.5_0004394	-	up	89211
MSTRG.109054	140498-143544	Nitab4.5_0004394g0030.1	115024-118938	Nitab4.5_0004394	-	up	21561
MSTRG.109054	140498-143544	Nitab4.5_0004394g0050.1	171859-176542	Nitab4.5_0004394	-	down	28316
MSTRG.142478	89591-91047	Nitab4.5_0008522g0020.1	64194-66471	Nitab4.5_0008522	+	down	23121
MSTRG.142478	89591-91047	Nitab4.5_0008522g0030.1	76549-80973	Nitab4.5_0008522	+	down	8619
MSTRG.142478	89591-91047	Nitab4.5_0008522g0010.1	56568-63314	Nitab4.5_0008522	+	down	26278
MSTRG.98301	3293-7113	Nitab4.5_0003547g0020.1	59887-61774	Nitab4.5_0003547	+	up	52775
MSTRG.98301	3293-7113	Nitab4.5_0003547g0030.1	44182-47395	Nitab4.5_0003547	+	up	37070
MSTRG.98301	3293-7113	Nitab4.5_0003547g0010.1	68776-70010	Nitab4.5_0003547	+	up	61664
MSTRG.95133	87931-89470	Nitab4.5_0003327g0010.1	96800-97612	Nitab4.5_0003327	+	up	7331
MSTRG.95133	87931-89470	Nitab4.5_0003327g0030.1	178003-212549	Nitab4.5_0003327	+	up	88534
MSTRG.121254	424-1227	Nitab4.5_0005555g0010.1	7283-11010	Nitab4.5_0005555	+	up	6057
MSTRG.141263	11640-50060	Nitab4.5_0008303g0010.1	3557-10525	Nitab4.5_0008303	+	down	1116
MSTRG.130851	60847-61947	Nitab4.5_0006717g0020.1	73070-75794	Nitab4.5_0006717	-	down	11124
MSTRG.130851	60847-61947	Nitab4.5_0006717g0030.1	63750-70272	Nitab4.5_0006717	-	down	1804
MSTRG.104757	227394-230999	Nitab4.5_0004040g0050.1	193463-195139	Nitab4.5_0004040	+	down	32256
MSTRG.104757	227394-230999	Nitab4.5_0004040g0040.1	189389-193386	Nitab4.5_0004040	+	down	34009
MSTRG.104749	131603-140360	Nitab4.5_0004040g0020.1	38899-40645	Nitab4.5_0004040	+	down	90959
MSTRG.104749	131603-140360	Nitab4.5_0004040g0050.1	193463-195139	Nitab4.5_0004040	+	up	53104
MSTRG.104749	131603-140360	Nitab4.5_0004040g0040.1	189389-193386	Nitab4.5_0004040	+	up	49030
MSTRG.50348	59412-62807	Nitab4.5_0001067g0030.1	155378-157484	Nitab4.5_0001067	-	down	92572
MSTRG.50348	59412-62807	Nitab4.5_0001067g0010.1	37145-38706	Nitab4.5_0001067	-	up	20707
MSTRG.50348	59412-62807	Nitab4.5_0001067g0020.1	47398-49134	Nitab4.5_0001067	-	up	10279
MSTRG.50359	197892-220859	Nitab4.5_0001067g0030.1	155378-157484	Nitab4.5_0001067	-	up	40409
MSTRG.73110	362382-371195	Nitab4.5_0002028g0020.1	376730-377218	Nitab4.5_0002028	-	down	5536
MSTRG.73110	362382-371195	Nitab4.5_0002028g0010.1	379543-393474	Nitab4.5_0002028	-	down	8349
MSTRG.8081	947350-949485	Nitab4.5_0000073g0390.1	866777-873141	Nitab4.5_0000073	-	up	74210
MSTRG.8081	947350-949485	Nitab4.5_0000073g0410.1	1013947-1015343	Nitab4.5_0000073	-	down	64463
MSTRG.50852	528718-529735	Nitab4.5_0001084g0030.1	459531-463701	Nitab4.5_0001084	+	down	65018
MSTRG.50852	528718-529735	Nitab4.5_0001084g0050.1	533852-537750	Nitab4.5_0001084	+	up	4118
MSTRG.154346	39665-45948	Nitab4.5_0011267g0010.1	13098-15744	Nitab4.5_0011267	-	up	23922
MSTRG.89793	229537-237284	Nitab4.5_0002969g0060.1	201319-203147	Nitab4.5_0002969	+	down	26391
MSTRG.89793	229537-237284	Nitab4.5_0002969g0030.1	301297-304457	Nitab4.5_0002969	+	up	64014
MSTRG.89793	229537-237284	Nitab4.5_0002969g0020.1	280897-282676	Nitab4.5_0002969	+	up	43614
MSTRG.119646	62-1225	Nitab4.5_0005396g0060.1	91768-94302	Nitab4.5_0005396	-	down	90544
MSTRG.119646	62-1225	Nitab4.5_0005396g0090.1	91034-91760	Nitab4.5_0005396	-	down	89810
MSTRG.51936	581813-588980	Nitab4.5_0001122g0160.1	617825-618181	Nitab4.5_0001122	+	up	28846
MSTRG.51936	581813-588980	Nitab4.5_0001122g0170.1	496413-498280	Nitab4.5_0001122	+	down	83534
MSTRG.51938	596404-597654	Nitab4.5_0001122g0160.1	617825-618181	Nitab4.5_0001122	+	up	20172
MSTRG.51938	596404-597654	Nitab4.5_0001122g0170.1	496413-498280	Nitab4.5_0001122	+	down	98125
MSTRG.43824	259067-259916	Nitab4.5_0000847g0010.1	261808-292782	Nitab4.5_0000847	-	down	1893
MSTRG.36161	781560-783628	Nitab4.5_0000628g0150.1	702242-703883	Nitab4.5_0000628	+	down	77678
MSTRG.36161	781560-783628	Nitab4.5_0000628g0140.1	808956-811847	Nitab4.5_0000628	+	up	25329
MSTRG.36160	759745-760132	Nitab4.5_0000628g0150.1	702242-703883	Nitab4.5_0000628	+	down	55863
MSTRG.36160	759745-760132	Nitab4.5_0000628g0140.1	808956-811847	Nitab4.5_0000628	+	up	48825
MSTRG.36138	931-3697	Nitab4.5_0000628g0010.1	9579-10189	Nitab4.5_0000628	+	up	5883
MSTRG.99498	229850-235977	Nitab4.5_0003636g0040.1	141394-197133	Nitab4.5_0003636	+	down	32718
MSTRG.65608	24218-30558	Nitab4.5_0001677g0020.1	89504-91954	Nitab4.5_0001677	-	down	58947
MSTRG.65608	24218-30558	Nitab4.5_0001677g0030.1	120050-124296	Nitab4.5_0001677	-	down	89493
MSTRG.65608	24218-30558	Nitab4.5_0001677g0040.1	100450-108004	Nitab4.5_0001677	-	down	69893
MSTRG.15942	698587-710247	Nitab4.5_0000186g0050.1	651401-651655	Nitab4.5_0000186	+	down	46933
MSTRG.15945	746489-756194	Nitab4.5_0000186g0050.1	651401-651655	Nitab4.5_0000186	+	down	94835
MSTRG.109952	238931-240010	Nitab4.5_0004471g0140.1	209128-213528	Nitab4.5_0004471	+	down	25404
MSTRG.109952	238931-240010	Nitab4.5_0004471g0060.1	206503-208446	Nitab4.5_0004471	+	down	30486
MSTRG.109952	238931-240010	Nitab4.5_0004471g0030.1	136530-140249	Nitab4.5_0004471	+	down	98683
MSTRG.109952	238931-240010	Nitab4.5_0004471g0160.1	148185-148496	Nitab4.5_0004471	+	down	90436
MSTRG.109952	238931-240010	Nitab4.5_0004471g0070.1	145825-147205	Nitab4.5_0004471	+	down	91727
MSTRG.150804	41953-43872	Nitab4.5_0010289g0020.1	12049-18382	Nitab4.5_0010289	+	down	23572
MSTRG.150804	41953-43872	Nitab4.5_0010289g0030.1	4016-4593	Nitab4.5_0010289	+	down	37361
MSTRG.10275	67418-70781	Nitab4.5_0000103g0020.1	116165-117357	Nitab4.5_0000103	-	down	45385
MSTRG.10275	67418-70781	Nitab4.5_0000103g0040.1	101412-106315	Nitab4.5_0000103	-	down	30632
MSTRG.10275	67418-70781	Nitab4.5_0000103g0030.1	118915-124351	Nitab4.5_0000103	-	down	48135
MSTRG.56832	317647-384700	Nitab4.5_0001308g0120.1	480655-482344	Nitab4.5_0001308	+	up	95956
MSTRG.56832	317647-384700	Nitab4.5_0001308g0150.1	462265-463752	Nitab4.5_0001308	+	up	77566
MSTRG.56832	317647-384700	Nitab4.5_0001308g0140.1	449273-455673	Nitab4.5_0001308	+	up	64574
MSTRG.17183	548916-549267	Nitab4.5_0000206g0040.1	389603-461911	Nitab4.5_0000206	-	up	87006
MSTRG.17183	548916-549267	Nitab4.5_0000206g0060.1	551696-552028	Nitab4.5_0000206	-	down	2430
MSTRG.74428	179519-185182	Nitab4.5_0002098g0050.1	283588-290384	Nitab4.5_0002098	-	down	98407
MSTRG.74440	352210-355294	Nitab4.5_0002098g0060.1	346670-348917	Nitab4.5_0002098	-	up	3294
MSTRG.74440	352210-355294	Nitab4.5_0002098g0050.1	283588-290384	Nitab4.5_0002098	-	up	61827
MSTRG.74433	249615-283232	Nitab4.5_0002098g0060.1	346670-348917	Nitab4.5_0002098	-	down	63439
MSTRG.74433	249615-283232	Nitab4.5_0002098g0050.1	283588-290384	Nitab4.5_0002098	-	down	357
MSTRG.98349	191540-267797	Nitab4.5_0003550g0040.1	170430-174433	Nitab4.5_0003550	-	up	17108
MSTRG.118291	60117-88424	Nitab4.5_0005251g0030.1	181290-181565	Nitab4.5_0005251	-	down	92867
MSTRG.118291	60117-88424	Nitab4.5_0005251g0020.1	180816-181166	Nitab4.5_0005251	-	down	92393
MSTRG.102319	81712-86013	Nitab4.5_0003845g0050.1	131486-132577	Nitab4.5_0003845	-	down	45474
MSTRG.102319	81712-86013	Nitab4.5_0003845g0030.1	24733-38357	Nitab4.5_0003845	-	up	43356
MSTRG.102319	81712-86013	Nitab4.5_0003845g0020.1	48370-57993	Nitab4.5_0003845	-	up	23720
MSTRG.34651	192690-195034	Nitab4.5_0000588g0100.1	145491-146200	Nitab4.5_0000588	-	up	46491
MSTRG.34651	192690-195034	Nitab4.5_0000588g0080.1	171014-172583	Nitab4.5_0000588	-	up	20108
MSTRG.34651	192690-195034	Nitab4.5_0000588g0090.1	103568-107089	Nitab4.5_0000588	-	up	85602
MSTRG.34675	512901-557543	Nitab4.5_0000588g0270.1	608033-610342	Nitab4.5_0000588	-	down	50491
MSTRG.34675	512901-557543	Nitab4.5_0000588g0230.1	446704-451108	Nitab4.5_0000588	-	up	61794
MSTRG.34679	642126-643710	Nitab4.5_0000588g0350.1	703022-705303	Nitab4.5_0000588	-	down	59313
MSTRG.34679	642126-643710	Nitab4.5_0000588g0270.1	608033-610342	Nitab4.5_0000588	-	up	31785
MSTRG.34679	642126-643710	Nitab4.5_0000588g0330.1	729925-743960	Nitab4.5_0000588	-	down	86216
MSTRG.160249	18843-25896	Nitab4.5_0013751g0010.1	2904-11264	Nitab4.5_0013751	+	down	7580
MSTRG.97447	285048-297757	Nitab4.5_0003482g0030.1	240810-241244	Nitab4.5_0003482	-	up	43805
MSTRG.118985	139616-148977	Nitab4.5_0005327g0050.1	184382-186646	Nitab4.5_0005327	+	up	35406
MSTRG.118985	139616-148977	Nitab4.5_0005327g0040.1	181180-181386	Nitab4.5_0005327	+	up	32204
MSTRG.118985	139616-148977	Nitab4.5_0005327g0010.1	71589-79100	Nitab4.5_0005327	+	down	60517
MSTRG.118985	139616-148977	Nitab4.5_0005327g0020.1	64524-65852	Nitab4.5_0005327	+	down	73765
MSTRG.73001	61027-81256	Nitab4.5_0002023g0020.1	46762-48012	Nitab4.5_0002023	-	up	13016
MSTRG.73029	115974-121737	Nitab4.5_0002025g0010.1	16169-16855	Nitab4.5_0002025	+	down	99120
MSTRG.19634	938768-941891	Nitab4.5_0000250g0230.1	866682-872109	Nitab4.5_0000250	+	down	66660
MSTRG.19634	938768-941891	Nitab4.5_0000250g0220.1	821052-845928	Nitab4.5_0000250	+	down	92841
MSTRG.19594	72080-81839	Nitab4.5_0000250g0020.1	122924-128594	Nitab4.5_0000250	+	up	41086
MSTRG.19594	72080-81839	Nitab4.5_0000250g0030.1	149491-150020	Nitab4.5_0000250	+	up	67653
MSTRG.33405	498514-501175	Nitab4.5_0000558g0010.1	413962-414438	Nitab4.5_0000558	+	down	84077
MSTRG.33405	498514-501175	Nitab4.5_0000558g0050.1	492406-492882	Nitab4.5_0000558	+	down	5633
MSTRG.33411	820960-824160	Nitab4.5_0000558g0080.1	844529-844969	Nitab4.5_0000558	+	up	20370
MSTRG.41527	741432-742777	Nitab4.5_0000780g0120.1	712031-713145	Nitab4.5_0000780	-	up	28288
MSTRG.41527	741432-742777	Nitab4.5_0000780g0110.1	737100-738209	Nitab4.5_0000780	-	up	3224
MSTRG.41506	376880-381498	Nitab4.5_0000780g0070.1	427851-429742	Nitab4.5_0000780	-	down	46354
MSTRG.99410	53373-55790	Nitab4.5_0003629g0030.1	98735-115532	Nitab4.5_0003629	+	up	42946
MSTRG.99407	13071-15005	Nitab4.5_0003629g0030.1	98735-115532	Nitab4.5_0003629	+	up	83731
MSTRG.82411	342219-344705	Nitab4.5_0002527g0070.1	340253-341974	Nitab4.5_0002527	-	up	246
MSTRG.82411	342219-344705	Nitab4.5_0002527g0080.1	366088-380524	Nitab4.5_0002527	-	down	21384
MSTRG.131466	64107-88797	Nitab4.5_0006797g0020.1	27121-27945	Nitab4.5_0006797	-	up	36163
MSTRG.152562	34-17611	Nitab4.5_0010739g0020.1	54248-57058	Nitab4.5_0010739	-	down	36638
MSTRG.100638	72190-79027	Nitab4.5_0003722g0100.1	99275-99681	Nitab4.5_0003722	+	up	20249
MSTRG.100638	72190-79027	Nitab4.5_0003722g0010.1	47763-52048	Nitab4.5_0003722	+	down	20143
MSTRG.100638	72190-79027	Nitab4.5_0003722g0040.1	104825-106615	Nitab4.5_0003722	+	up	25799
MSTRG.152324	4328-5558	Nitab4.5_0010678g0020.1	60681-61064	Nitab4.5_0010678	-	down	55124
MSTRG.151560	36765-39307	Nitab4.5_0010477g0010.1	27034-35580	Nitab4.5_0010477	+	down	1186
MSTRG.76850	389369-391064	Nitab4.5_0002222g0090.1	408676-409119	Nitab4.5_0002222	-	down	17613
MSTRG.76850	389369-391064	Nitab4.5_0002222g0080.1	315084-315986	Nitab4.5_0002222	-	up	73384
MSTRG.45052	266635-268155	Nitab4.5_0000886g0070.1	284391-286432	Nitab4.5_0000886	+	up	16237
MSTRG.45049	255995-257006	Nitab4.5_0000886g0070.1	284391-286432	Nitab4.5_0000886	+	up	27386
MSTRG.28580	623745-624514	Nitab4.5_0000441g0220.1	604655-608917	Nitab4.5_0000441	-	up	14829
MSTRG.28580	623745-624514	Nitab4.5_0000441g0230.1	657609-658712	Nitab4.5_0000441	-	down	33096
MSTRG.28580	623745-624514	Nitab4.5_0000441g0210.1	637666-638871	Nitab4.5_0000441	-	down	13153
MSTRG.92224	123328-129283	Nitab4.5_0003129g0060.1	177245-177530	Nitab4.5_0003129	-	down	47963
MSTRG.92224	123328-129283	Nitab4.5_0003129g0050.1	176933-177205	Nitab4.5_0003129	-	down	47651
MSTRG.92224	123328-129283	Nitab4.5_0003129g0040.1	164769-166100	Nitab4.5_0003129	-	down	35487
MSTRG.39706	102119-107365	Nitab4.5_0000727g0030.1	41879-42205	Nitab4.5_0000727	+	down	59915
MSTRG.39706	102119-107365	Nitab4.5_0000727g0020.1	42217-43901	Nitab4.5_0000727	+	down	58219
MSTRG.39706	102119-107365	Nitab4.5_0000727g0010.1	7047-7307	Nitab4.5_0000727	+	down	94813
MSTRG.64115	465637-466396	Nitab4.5_0001610g0060.1	430274-434015	Nitab4.5_0001610	+	down	31623
MSTRG.64113	404449-412407	Nitab4.5_0001610g0060.1	430274-434015	Nitab4.5_0001610	+	up	17868
MSTRG.24292	451724-452996	Nitab4.5_0000345g0110.1	411185-412057	Nitab4.5_0000345	-	up	39668
MSTRG.30005	620865-623751	Nitab4.5_0000473g0050.1	564345-570526	Nitab4.5_0000473	-	up	50340
MSTRG.30005	620865-623751	Nitab4.5_0000473g0040.1	555149-559209	Nitab4.5_0000473	-	up	61657
MSTRG.30005	620865-623751	Nitab4.5_0000473g0070.1	673741-675588	Nitab4.5_0000473	-	down	49991
MSTRG.30010	696808-704814	Nitab4.5_0000473g0070.1	673741-675588	Nitab4.5_0000473	-	up	21221
MSTRG.30010	696808-704814	Nitab4.5_0000473g0080.1	754497-756810	Nitab4.5_0000473	-	down	49684
MSTRG.30010	696808-704814	Nitab4.5_0000473g0090.1	756823-757374	Nitab4.5_0000473	-	down	52010
MSTRG.88853	303689-306356	Nitab4.5_0002908g0140.1	266270-269255	Nitab4.5_0002908	-	up	34435
MSTRG.88853	303689-306356	Nitab4.5_0002908g0110.1	205279-209073	Nitab4.5_0002908	-	up	94617
MSTRG.88853	303689-306356	Nitab4.5_0002908g0120.1	320808-323480	Nitab4.5_0002908	-	down	14453
MSTRG.88853	303689-306356	Nitab4.5_0002908g0130.1	269478-274059	Nitab4.5_0002908	-	up	29631
MSTRG.74958	219528-241963	Nitab4.5_0002126g0030.1	131289-131702	Nitab4.5_0002126	-	up	87827
MSTRG.74958	219528-241963	Nitab4.5_0002126g0020.1	87296-131247	Nitab4.5_0002126	-	up	88282
MSTRG.113389	85476-86540	Nitab4.5_0004775g0050.1	105614-124379	Nitab4.5_0004775	+	up	19075
MSTRG.113389	85476-86540	Nitab4.5_0004775g0020.1	166217-166687	Nitab4.5_0004775	+	up	79678
MSTRG.113389	85476-86540	Nitab4.5_0004775g0040.1	131935-135664	Nitab4.5_0004775	+	up	45396
MSTRG.113389	85476-86540	Nitab4.5_0004775g0030.1	161426-164692	Nitab4.5_0004775	+	up	74887
MSTRG.128829	146999-148114	Nitab4.5_0006451g0010.1	144394-145590	Nitab4.5_0006451	+	down	1410
MSTRG.75549	17630-18209	Nitab4.5_0002157g0030.1	2413-8452	Nitab4.5_0002157	+	down	9179
MSTRG.75549	17630-18209	Nitab4.5_0002157g0020.1	73893-81366	Nitab4.5_0002157	+	up	55685
MSTRG.75549	17630-18209	Nitab4.5_0002157g0010.1	52182-55670	Nitab4.5_0002157	+	up	33974
MSTRG.75561	315340-316626	Nitab4.5_0002157g0130.1	355500-357170	Nitab4.5_0002157	+	up	38875
MSTRG.75561	315340-316626	Nitab4.5_0002157g0140.1	309553-313944	Nitab4.5_0002157	+	down	1397
MSTRG.75561	315340-316626	Nitab4.5_0002157g0120.1	300343-302954	Nitab4.5_0002157	+	down	12387
MSTRG.133825	130289-131886	Nitab4.5_0007124g0010.1	33998-53344	Nitab4.5_0007124	+	down	76946
MSTRG.146595	32635-41482	Nitab4.5_0009348g0020.1	11138-16450	Nitab4.5_0009348	-	up	16186
MSTRG.127709	113904-115577	Nitab4.5_0006302g0010.1	132924-136072	Nitab4.5_0006302	+	up	17348
MSTRG.47603	552051-558026	Nitab4.5_0000970g0150.1	529812-537929	Nitab4.5_0000970	-	up	14123
MSTRG.47603	552051-558026	Nitab4.5_0000970g0160.1	504768-514933	Nitab4.5_0000970	-	up	37119
MSTRG.47608	627277-638517	Nitab4.5_0000970g0150.1	529812-537929	Nitab4.5_0000970	-	up	89349
MSTRG.47608	627277-638517	Nitab4.5_0000970g0170.1	682016-683209	Nitab4.5_0000970	-	down	43500
MSTRG.38158	135200-138169	Nitab4.5_0000682g0040.1	95256-98387	Nitab4.5_0000682	+	down	36814
MSTRG.38159	156292-158975	Nitab4.5_0000682g0040.1	95256-98387	Nitab4.5_0000682	+	down	57906
MSTRG.38177	786805-798242	Nitab4.5_0000682g0080.1	799966-803269	Nitab4.5_0000682	+	up	1725
MSTRG.145513	59160-59849	Nitab4.5_0009119g0010.1	57576-58712	Nitab4.5_0009119	+	down	449
MSTRG.81396	163723-164431	Nitab4.5_0002468g0080.1	253873-257718	Nitab4.5_0002468	+	up	89443
MSTRG.81396	163723-164431	Nitab4.5_0002468g0040.1	79786-80073	Nitab4.5_0002468	+	down	83651
MSTRG.81406	335781-336704	Nitab4.5_0002468g0070.1	363982-369998	Nitab4.5_0002468	+	up	27279
MSTRG.81406	335781-336704	Nitab4.5_0002468g0060.1	292523-311368	Nitab4.5_0002468	+	down	24414
MSTRG.81406	335781-336704	Nitab4.5_0002468g0080.1	253873-257718	Nitab4.5_0002468	+	down	78064
MSTRG.41851	659851-718890	Nitab4.5_0000789g0140.1	568941-577662	Nitab4.5_0000789	+	down	82190
MSTRG.41851	659851-718890	Nitab4.5_0000789g0160.1	652636-655771	Nitab4.5_0000789	+	down	4081
MSTRG.41851	659851-718890	Nitab4.5_0000789g0170.1	624396-627253	Nitab4.5_0000789	+	down	32599
MSTRG.41851	659851-718890	Nitab4.5_0000789g0130.1	579188-581759	Nitab4.5_0000789	+	down	78093
MSTRG.41851	659851-718890	Nitab4.5_0000789g0150.1	593960-602669	Nitab4.5_0000789	+	down	57183
MSTRG.156831	41901-42375	Nitab4.5_0012115g0010.1	19403-24610	Nitab4.5_0012115	+	down	17292
MSTRG.62637	90235-110362	Nitab4.5_0001547g0020.1	192158-194671	Nitab4.5_0001547	+	up	81797
MSTRG.49644	58857-62388	Nitab4.5_0001042g0010.1	156437-157447	Nitab4.5_0001042	+	up	94050
MSTRG.123865	25580-33166	Nitab4.5_0005846g0020.1	73848-74255	Nitab4.5_0005846	+	up	40683
MSTRG.123865	25580-33166	Nitab4.5_0005846g0010.1	70359-72257	Nitab4.5_0005846	+	up	37194
MSTRG.50812	2184-2638	Nitab4.5_0001083g0010.1	71455-72111	Nitab4.5_0001083	-	down	68818
MSTRG.92293	143601-145650	Nitab4.5_0003133g0030.1	172321-173126	Nitab4.5_0003133	+	up	26672
MSTRG.17974	971942-974131	Nitab4.5_0000220g0110.1	871919-875763	Nitab4.5_0000220	+	down	96180
MSTRG.99250	154632-208533	Nitab4.5_0003615g0040.1	88657-91769	Nitab4.5_0003615	-	up	62864
MSTRG.148018	21546-30970	Nitab4.5_0009665g0010.1	12673-13974	Nitab4.5_0009665	+	down	7573
MSTRG.87563	50898-60402	Nitab4.5_0002823g0030.1	121514-123396	Nitab4.5_0002823	+	up	61113
MSTRG.87563	50898-60402	Nitab4.5_0002823g0040.1	150033-151137	Nitab4.5_0002823	+	up	89632
MSTRG.87563	50898-60402	Nitab4.5_0002823g0010.1	1540-3224	Nitab4.5_0002823	+	down	47675
MSTRG.132076	99571-111639	Nitab4.5_0006882g0060.1	116774-117559	Nitab4.5_0006882	-	down	5136
MSTRG.132076	99571-111639	Nitab4.5_0006882g0040.1	18949-19245	Nitab4.5_0006882	-	up	80327
MSTRG.132076	99571-111639	Nitab4.5_0006882g0030.1	78446-84064	Nitab4.5_0006882	-	up	15508
MSTRG.24205	903453-905899	Nitab4.5_0000343g0320.1	986112-987787	Nitab4.5_0000343	-	down	80214
MSTRG.24205	903453-905899	Nitab4.5_0000343g0400.1	989241-993129	Nitab4.5_0000343	-	down	83343
MSTRG.24205	903453-905899	Nitab4.5_0000343g0300.1	794501-804067	Nitab4.5_0000343	-	up	99387
MSTRG.153205	47063-56231	Nitab4.5_0010920g0010.1	5404-10686	Nitab4.5_0010920	+	down	36378
MSTRG.22775	969782-973189	Nitab4.5_0000312g0370.1	987736-992397	Nitab4.5_0000312	+	up	14548
MSTRG.22775	969782-973189	Nitab4.5_0000312g0320.1	959377-966286	Nitab4.5_0000312	+	down	3497
MSTRG.80573	336860-339618	Nitab4.5_0002419g0070.1	395101-397623	Nitab4.5_0002419	-	down	55484
MSTRG.122712	16862-43369	Nitab4.5_0005716g0010.1	90878-94171	Nitab4.5_0005716	+	up	47510
MSTRG.102228	237171-240270	Nitab4.5_0003837g0030.1	209047-211441	Nitab4.5_0003837	-	up	25731
MSTRG.102228	237171-240270	Nitab4.5_0003837g0020.1	205529-209007	Nitab4.5_0003837	-	up	28165
MSTRG.102228	237171-240270	Nitab4.5_0003837g0010.1	276604-276873	Nitab4.5_0003837	-	down	36335
[truncated: 13,703 more rows]

## Sheet: 5kb
Table S6: Information for lncRNAs and their cis targets (<5kb).
lncRNA_gid	lncRNA_position	coding_gene_gid	coding_gene_position	Scaffold_id	Strand	lncRNA_located_up/downstream_of_coding_gene	Distance
MSTRG.5968	188333-208045	Nitab4.5_0000049g0040.1	211399-212541	Nitab4.5_0000049	-	down	3355
MSTRG.5968	188333-208045	Nitab4.5_0000049g0020.1	187178-188320	Nitab4.5_0000049	-	up	14
MSTRG.160682	15811-18471	Nitab4.5_0014051g0010.1	11794-14802	Nitab4.5_0014051	-	up	1010
MSTRG.34059	570460-585381	Nitab4.5_0000573g0090.1	558700-569430	Nitab4.5_0000573	+	down	1031
MSTRG.20201	48101-56192	Nitab4.5_0000261g0020.1	41190-43122	Nitab4.5_0000261	-	up	4980
MSTRG.119259	19199-47182	Nitab4.5_0005357g0010.1	13715-18893	Nitab4.5_0005357	+	down	307
MSTRG.154955	32947-40039	Nitab4.5_0011464g0020.1	43466-43810	Nitab4.5_0011464	-	down	3428
MSTRG.105771	216067-216442	Nitab4.5_0004119g0020.1	219678-221907	Nitab4.5_0004119	+	up	3237
MSTRG.141239	22723-25299	Nitab4.5_0008299g0030.1	26124-33464	Nitab4.5_0008299	-	down	826
MSTRG.108891	153009-200259	Nitab4.5_0004378g0060.1	203573-203962	Nitab4.5_0004378	-	down	3315
MSTRG.52435	139452-142923	Nitab4.5_0001140g0050.1	132326-135335	Nitab4.5_0001140	+	down	4118
MSTRG.91020	23479-25541	Nitab4.5_0003053g0010.1	27408-32184	Nitab4.5_0003053	-	down	1868
MSTRG.45215	4337-12876	Nitab4.5_0000892g0020.1	16910-24255	Nitab4.5_0000892	-	down	4035
MSTRG.150957	3702-26019	Nitab4.5_0010325g0010.1	26807-29919	Nitab4.5_0010325	-	down	789
MSTRG.79962	203402-206529	Nitab4.5_0002383g0100.1	198900-201311	Nitab4.5_0002383	+	down	2092
MSTRG.61375	411587-456350	Nitab4.5_0001491g0080.1	405628-409253	Nitab4.5_0001491	-	up	2335
MSTRG.135771	59162-87085	Nitab4.5_0007408g0020.1	91565-96028	Nitab4.5_0007408	-	down	4481
MSTRG.66963	429497-439646	Nitab4.5_0001736g0040.1	443052-445023	Nitab4.5_0001736	+	up	3407
MSTRG.93011	112367-119205	Nitab4.5_0003181g0010.1	99998-111222	Nitab4.5_0003181	+	down	1146
MSTRG.141476	8635-11741	Nitab4.5_0008339g0040.1	4281-6236	Nitab4.5_0008339	-	up	2400
MSTRG.104434	114483-153501	Nitab4.5_0004013g0050.1	153927-157433	Nitab4.5_0004013	+	up	427
MSTRG.127264	48968-49979	Nitab4.5_0006248g0070.1	50813-69263	Nitab4.5_0006248	-	down	835
MSTRG.26185	362714-367230	Nitab4.5_0000387g0060.1	359964-362157	Nitab4.5_0000387	+	down	558
MSTRG.133774	105030-109255	Nitab4.5_0007115g0020.1	109424-113338	Nitab4.5_0007115	-	down	170
MSTRG.52057	266863-267785	Nitab4.5_0001126g0010.1	267973-270813	Nitab4.5_0001126	-	down	189
MSTRG.15795	116248-180094	Nitab4.5_0000184g0010.1	183066-183287	Nitab4.5_0000184	+	up	2973
MSTRG.15807	443506-444890	Nitab4.5_0000184g0080.1	448583-452851	Nitab4.5_0000184	+	up	3694
MSTRG.113476	99398-105998	Nitab4.5_0004781g0090.1	110841-116666	Nitab4.5_0004781	-	down	4844
MSTRG.95572	170317-204662	Nitab4.5_0003351g0040.1	160947-167671	Nitab4.5_0003351	+	down	2647
MSTRG.96356	300563-302773	Nitab4.5_0003403g0030.1	298213-300288	Nitab4.5_0003403	-	up	276
MSTRG.112037	23779-31549	Nitab4.5_0004653g0020.1	19538-22558	Nitab4.5_0004653	-	up	1222
MSTRG.100241	147624-161161	Nitab4.5_0003691g0050.1	141841-144902	Nitab4.5_0003691	+	down	2723
MSTRG.127052	43520-45701	Nitab4.5_0006224g0020.1	37417-40576	Nitab4.5_0006224	+	down	2945
MSTRG.141743	33013-46239	Nitab4.5_0008388g0010.1	28475-28771	Nitab4.5_0008388	+	down	4243
MSTRG.54095	585926-593076	Nitab4.5_0001200g0180.1	594772-597396	Nitab4.5_0001200	+	up	1697
MSTRG.67	2217045-2218296	Nitab4.5_0000001g0170.1	2204683-2215457	Nitab4.5_0000001	-	up	1589
MSTRG.149126	16684-21815	Nitab4.5_0009887g0010.1	26729-47256	Nitab4.5_0009887	+	up	4915
MSTRG.3655	659246-665478	Nitab4.5_0000027g0120.1	655663-658498	Nitab4.5_0000027	+	down	749
MSTRG.50687	182865-184583	Nitab4.5_0001078g0060.1	181075-182007	Nitab4.5_0001078	+	down	859
MSTRG.109442	5310-14802	Nitab4.5_0004429g0020.1	17543-49111	Nitab4.5_0004429	+	up	2742
MSTRG.159519	254-1083	Nitab4.5_0013317g0010.1	4994-8577	Nitab4.5_0013317	-	down	3912
MSTRG.32002	587903-650477	Nitab4.5_0000521g0080.1	583078-583447	Nitab4.5_0000521	+	down	4457
MSTRG.25743	567755-568590	Nitab4.5_0000376g0180.1	572275-573373	Nitab4.5_0000376	+	up	3686
MSTRG.25743	567755-568590	Nitab4.5_0000376g0170.1	573378-581283	Nitab4.5_0000376	+	up	4789
MSTRG.21042	209307-234077	Nitab4.5_0000278g0080.1	237749-241415	Nitab4.5_0000278	-	down	3673
MSTRG.99655	14196-169418	Nitab4.5_0003649g0020.1	173025-174399	Nitab4.5_0003649	+	up	3608
MSTRG.98361	197811-208152	Nitab4.5_0003551g0060.1	210469-216439	Nitab4.5_0003551	+	up	2318
MSTRG.120540	111541-112374	Nitab4.5_0005483g0050.1	110659-111204	Nitab4.5_0005483	-	up	338
MSTRG.17034	922564-928651	Nitab4.5_0000203g0210.1	929474-930225	Nitab4.5_0000203	-	down	824
MSTRG.143812	67094-69458	Nitab4.5_0008776g0030.1	57753-63743	Nitab4.5_0008776	+	down	3352
MSTRG.53149	505633-507023	Nitab4.5_0001165g0170.1	507632-526550	Nitab4.5_0001165	-	down	610
MSTRG.35144	257909-261118	Nitab4.5_0000601g0070.1	254993-255340	Nitab4.5_0000601	+	down	2570
MSTRG.105360	8218-10261	Nitab4.5_0004088g0020.1	1288-6019	Nitab4.5_0004088	+	down	2200
MSTRG.142752	49195-50363	Nitab4.5_0008568g0010.1	54760-56910	Nitab4.5_0008568	+	up	4398
MSTRG.22367	1073687-1086489	Nitab4.5_0000305g0350.1	1088574-1091230	Nitab4.5_0000305	+	up	2086
MSTRG.160167	12443-13430	Nitab4.5_0013703g0030.1	5586-8718	Nitab4.5_0013703	-	up	3726
MSTRG.12626	877132-882608	Nitab4.5_0000135g0060.1	873455-875325	Nitab4.5_0000135	+	down	1808
MSTRG.153891	18470-27567	Nitab4.5_0011130g0010.1	429-14270	Nitab4.5_0011130	+	down	4201
MSTRG.41136	120443-122700	Nitab4.5_0000769g0030.1	109046-117644	Nitab4.5_0000769	-	up	2800
MSTRG.66313	48515-88502	Nitab4.5_0001708g0040.1	91021-94932	Nitab4.5_0001708	+	up	2520
MSTRG.2151	1981466-1986446	Nitab4.5_0000014g0270.1	1987659-1999653	Nitab4.5_0000014	-	down	1214
MSTRG.34080	44464-45622	Nitab4.5_0000574g0030.1	46861-49122	Nitab4.5_0000574	-	down	1240
MSTRG.9912	983518-984480	Nitab4.5_0000097g0090.1	974362-978944	Nitab4.5_0000097	+	down	4575
MSTRG.37122	488644-490256	Nitab4.5_0000652g0110.1	483068-485062	Nitab4.5_0000652	-	up	3583
MSTRG.56535	262409-323939	Nitab4.5_0001297g0040.1	253026-258274	Nitab4.5_0001297	+	down	4136
MSTRG.45336	348947-356325	Nitab4.5_0000895g0070.1	343769-345164	Nitab4.5_0000895	-	up	3784
MSTRG.153697	17235-22230	Nitab4.5_0011078g0030.1	11862-12581	Nitab4.5_0011078	-	up	4655
MSTRG.90537	71635-76340	Nitab4.5_0003021g0020.1	68052-69533	Nitab4.5_0003021	-	up	2103
MSTRG.146038	40384-41388	Nitab4.5_0009225g0020.1	41463-52231	Nitab4.5_0009225	-	down	76
MSTRG.144823	33904-52023	Nitab4.5_0008972g0010.1	56774-57169	Nitab4.5_0008972	+	up	4752
MSTRG.106333	52725-55569	Nitab4.5_0004165g0010.1	42049-48849	Nitab4.5_0004165	+	down	3877
MSTRG.148979	67735-69851	Nitab4.5_0009853g0030.1	58649-63925	Nitab4.5_0009853	-	up	3811
MSTRG.66271	226395-238620	Nitab4.5_0001706g0040.1	240318-248755	Nitab4.5_0001706	-	down	1699
MSTRG.96233	69211-164137	Nitab4.5_0003394g0030.1	61244-66971	Nitab4.5_0003394	-	up	2241
MSTRG.12390	1039655-1040847	Nitab4.5_0000131g0270.1	1034332-1037893	Nitab4.5_0000131	-	up	1763
MSTRG.12390	1039655-1040847	Nitab4.5_0000131g0290.1	1042102-1051698	Nitab4.5_0000131	-	down	1256
MSTRG.87520	237417-237996	Nitab4.5_0002820g0050.1	234697-236700	Nitab4.5_0002820	+	down	718
MSTRG.139438	6678-21119	Nitab4.5_0007990g0010.1	5275-6621	Nitab4.5_0007990	+	down	58
MSTRG.135865	77003-85270	Nitab4.5_0007421g0010.1	87663-89742	Nitab4.5_0007421	+	up	2394
MSTRG.85176	367331-368238	Nitab4.5_0002683g0080.1	359627-362693	Nitab4.5_0002683	-	up	4639
MSTRG.52118	95800-97619	Nitab4.5_0001128g0060.1	100875-101537	Nitab4.5_0001128	-	down	3257
MSTRG.52115	50867-52827	Nitab4.5_0001128g0030.1	45214-46142	Nitab4.5_0001128	-	up	4726
MSTRG.74221	328456-336254	Nitab4.5_0002087g0090.1	339176-340036	Nitab4.5_0002087	+	up	2923
MSTRG.74221	328456-336254	Nitab4.5_0002087g0080.1	338333-339153	Nitab4.5_0002087	+	up	2080
MSTRG.93643	22528-27668	Nitab4.5_0003229g0020.1	28478-35837	Nitab4.5_0003229	+	up	811
MSTRG.93643	22528-27668	Nitab4.5_0003229g0040.1	16958-19263	Nitab4.5_0003229	+	down	3266
MSTRG.73684	404597-407785	Nitab4.5_0002059g0090.1	399832-400104	Nitab4.5_0002059	-	up	4494
MSTRG.73684	404597-407785	Nitab4.5_0002059g0100.1	404040-404306	Nitab4.5_0002059	-	up	292
MSTRG.73680	263558-274795	Nitab4.5_0002059g0060.1	260685-262183	Nitab4.5_0002059	-	up	1376
MSTRG.90595	7886-9172	Nitab4.5_0003026g0010.1	12102-12453	Nitab4.5_0003026	+	up	2931
MSTRG.69507	427037-428075	Nitab4.5_0001851g0030.1	430355-431208	Nitab4.5_0001851	-	down	2281
MSTRG.44132	25662-27110	Nitab4.5_0000858g0020.1	30310-30821	Nitab4.5_0000858	+	up	3201
MSTRG.44132	25662-27110	Nitab4.5_0000858g0010.1	31463-32994	Nitab4.5_0000858	+	up	4354
MSTRG.101811	190843-195239	Nitab4.5_0003807g0070.1	186872-188395	Nitab4.5_0003807	+	down	2449
MSTRG.127188	28508-34247	Nitab4.5_0006240g0040.1	25315-26341	Nitab4.5_0006240	-	up	2168
MSTRG.121348	20372-26011	Nitab4.5_0005566g0020.1	27378-29121	Nitab4.5_0005566	-	down	1368
MSTRG.92668	272816-282678	Nitab4.5_0003159g0080.1	271046-271503	Nitab4.5_0003159	-	up	1314
MSTRG.36788	465053-473397	Nitab4.5_0000644g0080.1	461109-461453	Nitab4.5_0000644	+	down	3601
MSTRG.36791	503177-503778	Nitab4.5_0000644g0140.1	506386-522144	Nitab4.5_0000644	+	up	2609
MSTRG.84742	340317-347937	Nitab4.5_0002656g0090.1	329023-338862	Nitab4.5_0002656	+	down	1456
MSTRG.122107	51155-59528	Nitab4.5_0005644g0020.1	41981-48006	Nitab4.5_0005644	+	down	3150
MSTRG.122107	51155-59528	Nitab4.5_0005644g0010.1	62554-64618	Nitab4.5_0005644	+	up	3027
MSTRG.77144	59528-83302	Nitab4.5_0002238g0020.1	55378-56532	Nitab4.5_0002238	-	up	2997
MSTRG.147632	26952-27567	Nitab4.5_0009578g0050.1	26618-26818	Nitab4.5_0009578	-	up	135
MSTRG.79463	139344-147451	Nitab4.5_0002356g0040.1	133962-135308	Nitab4.5_0002356	+	down	4037
MSTRG.63687	143086-145180	Nitab4.5_0001591g0100.1	124636-140988	Nitab4.5_0001591	+	down	2099
MSTRG.162098	12994-13693	Nitab4.5_0015235g0010.1	6201-12664	Nitab4.5_0015235	-	up	331
MSTRG.20782	150573-185253	Nitab4.5_0000273g0070.1	145218-145625	Nitab4.5_0000273	+	down	4949
MSTRG.83301	108816-111772	Nitab4.5_0002576g0030.1	98281-104354	Nitab4.5_0002576	+	down	4463
MSTRG.96666	38624-49047	Nitab4.5_0003427g0020.1	26852-38011	Nitab4.5_0003427	-	up	614
MSTRG.142736	87037-88788	Nitab4.5_0008566g0040.1	92934-93915	Nitab4.5_0008566	-	down	4147
MSTRG.20206	111728-112583	Nitab4.5_0000261g0030.1	107490-111462	Nitab4.5_0000261	+	down	267
MSTRG.28519	464636-466052	Nitab4.5_0000440g0090.1	457433-461923	Nitab4.5_0000440	+	down	2714
MSTRG.15676	1376539-1379418	Nitab4.5_0000181g0210.1	1381174-1389966	Nitab4.5_0000181	-	down	1757
MSTRG.85418	303704-360268	Nitab4.5_0002698g0120.1	360393-366582	Nitab4.5_0002698	-	down	126
MSTRG.49936	400768-401725	Nitab4.5_0001051g0130.1	398448-399981	Nitab4.5_0001051	+	down	788
MSTRG.49936	400768-401725	Nitab4.5_0001051g0120.1	405471-409752	Nitab4.5_0001051	+	up	3747
MSTRG.154099	24508-27409	Nitab4.5_0011195g0030.1	32035-48698	Nitab4.5_0011195	-	down	4627
MSTRG.69674	388471-391218	Nitab4.5_0001860g0120.1	395479-396472	Nitab4.5_0001860	-	down	4262
MSTRG.134714	127216-131875	Nitab4.5_0007253g0010.1	119729-126813	Nitab4.5_0007253	+	down	404
MSTRG.113344	154876-173408	Nitab4.5_0004770g0100.1	175857-178140	Nitab4.5_0004770	-	down	2450
MSTRG.51807	101221-105116	Nitab4.5_0001118g0070.1	109773-112366	Nitab4.5_0001118	+	up	4658
MSTRG.64195	155044-190411	Nitab4.5_0001614g0020.1	151579-153492	Nitab4.5_0001614	+	down	1553
MSTRG.89409	33170-48542	Nitab4.5_0002945g0010.1	29409-29911	Nitab4.5_0002945	-	up	3260
MSTRG.160012	14669-25642	Nitab4.5_0013605g0010.1	5813-12357	Nitab4.5_0013605	-	up	2313
MSTRG.72214	172769-173305	Nitab4.5_0001982g0030.1	162760-167931	Nitab4.5_0001982	+	down	4839
MSTRG.141263	11640-50060	Nitab4.5_0008303g0010.1	3557-10525	Nitab4.5_0008303	+	down	1116
MSTRG.130851	60847-61947	Nitab4.5_0006717g0030.1	63750-70272	Nitab4.5_0006717	-	down	1804
MSTRG.50852	528718-529735	Nitab4.5_0001084g0050.1	533852-537750	Nitab4.5_0001084	+	up	4118
MSTRG.43824	259067-259916	Nitab4.5_0000847g0010.1	261808-292782	Nitab4.5_0000847	-	down	1893
MSTRG.17183	548916-549267	Nitab4.5_0000206g0060.1	551696-552028	Nitab4.5_0000206	-	down	2430
MSTRG.74440	352210-355294	Nitab4.5_0002098g0060.1	346670-348917	Nitab4.5_0002098	-	up	3294
MSTRG.74433	249615-283232	Nitab4.5_0002098g0050.1	283588-290384	Nitab4.5_0002098	-	down	357
MSTRG.41527	741432-742777	Nitab4.5_0000780g0110.1	737100-738209	Nitab4.5_0000780	-	up	3224
MSTRG.82411	342219-344705	Nitab4.5_0002527g0070.1	340253-341974	Nitab4.5_0002527	-	up	246
MSTRG.151560	36765-39307	Nitab4.5_0010477g0010.1	27034-35580	Nitab4.5_0010477	+	down	1186
MSTRG.128829	146999-148114	Nitab4.5_0006451g0010.1	144394-145590	Nitab4.5_0006451	+	down	1410
MSTRG.75561	315340-316626	Nitab4.5_0002157g0140.1	309553-313944	Nitab4.5_0002157	+	down	1397
MSTRG.38177	786805-798242	Nitab4.5_0000682g0080.1	799966-803269	Nitab4.5_0000682	+	up	1725
MSTRG.145513	59160-59849	Nitab4.5_0009119g0010.1	57576-58712	Nitab4.5_0009119	+	down	449
MSTRG.41851	659851-718890	Nitab4.5_0000789g0160.1	652636-655771	Nitab4.5_0000789	+	down	4081
MSTRG.22775	969782-973189	Nitab4.5_0000312g0320.1	959377-966286	Nitab4.5_0000312	+	down	3497
MSTRG.160016	21963-22525	Nitab4.5_0013606g0010.1	16800-20206	Nitab4.5_0013606	+	down	1758
MSTRG.29902	370280-372574	Nitab4.5_0000471g0080.1	376752-377477	Nitab4.5_0000471	-	down	4179
MSTRG.29893	288235-327325	Nitab4.5_0000471g0090.1	327537-329231	Nitab4.5_0000471	-	down	213
MSTRG.84360	52335-54089	Nitab4.5_0002637g0020.1	58495-58773	Nitab4.5_0002637	-	down	4407
MSTRG.129580	48611-51676	Nitab4.5_0006548g0020.1	54835-74662	Nitab4.5_0006548	-	down	3160
MSTRG.13511	151340-154774	Nitab4.5_0000149g0020.1	146330-150059	Nitab4.5_0000149	-	up	1282
MSTRG.13544	1099407-1102387	Nitab4.5_0000149g0200.1	1105596-1107925	Nitab4.5_0000149	-	down	3210
MSTRG.120109	2811-8964	Nitab4.5_0005441g0070.1	667-1861	Nitab4.5_0005441	+	down	951
MSTRG.120109	2811-8964	Nitab4.5_0005441g0010.1	10268-19622	Nitab4.5_0005441	+	up	1305
MSTRG.46395	542487-577253	Nitab4.5_0000929g0120.1	538051-538646	Nitab4.5_0000929	+	down	3842
MSTRG.149575	9100-9957	Nitab4.5_0009988g0010.1	11767-12102	Nitab4.5_0009988	-	down	1811
MSTRG.62116	439613-475386	Nitab4.5_0001523g0060.1	476107-477300	Nitab4.5_0001523	-	down	722
MSTRG.70073	46577-50286	Nitab4.5_0001878g0010.1	50922-53755	Nitab4.5_0001878	+	up	637
MSTRG.141568	45875-47269	Nitab4.5_0008355g0020.1	37779-43635	Nitab4.5_0008355	+	down	2241
MSTRG.143921	10971-13252	Nitab4.5_0008798g0030.1	2870-6345	Nitab4.5_0008798	-	up	4627
MSTRG.162079	99-971	Nitab4.5_0015220g0010.1	3221-3445	Nitab4.5_0015220	+	up	2251
MSTRG.1078	4340264-4383092	Nitab4.5_0000006g0690.1	4331020-4335626	Nitab4.5_0000006	+	down	4639
MSTRG.994	1947093-2125037	Nitab4.5_0000006g0420.1	2125817-2126822	Nitab4.5_0000006	+	up	781
MSTRG.80490	214684-238537	Nitab4.5_0002414g0100.1	241570-243256	Nitab4.5_0002414	-	down	3034
MSTRG.107003	36047-52410	Nitab4.5_0004222g0020.1	54010-58275	Nitab4.5_0004222	-	down	1601
MSTRG.69418	106004-154571	Nitab4.5_0001844g0010.1	97647-102633	Nitab4.5_0001844	+	down	3372
MSTRG.43865	275432-309716	Nitab4.5_0000848g0080.1	271828-273923	Nitab4.5_0000848	-	up	1510
MSTRG.43865	275432-309716	Nitab4.5_0000848g0090.1	310705-316020	Nitab4.5_0000848	-	down	990
MSTRG.71762	55954-57246	Nitab4.5_0001960g0080.1	51584-54745	Nitab4.5_0001960	-	up	1210
MSTRG.133023	54344-56239	Nitab4.5_0007009g0010.1	50508-50747	Nitab4.5_0007009	+	down	3598
MSTRG.159685	25493-25909	Nitab4.5_0013408g0010.1	21972-25353	Nitab4.5_0013408	+	down	141
MSTRG.7342	461683-463563	Nitab4.5_0000065g0060.1	467129-469116	Nitab4.5_0000065	-	down	3567
MSTRG.46094	395319-397072	Nitab4.5_0000918g0030.1	398679-399743	Nitab4.5_0000918	-	down	1608
MSTRG.124854	265-2761	Nitab4.5_0005963g0020.1	3494-11741	Nitab4.5_0005963	+	up	734
MSTRG.109461	22878-28730	Nitab4.5_0004430g0010.1	20428-21114	Nitab4.5_0004430	+	down	1765
MSTRG.108818	225438-234381	Nitab4.5_0004373g0040.1	235041-236624	Nitab4.5_0004373	-	down	661
MSTRG.117850	186356-201901	Nitab4.5_0005207g0020.1	178936-185432	Nitab4.5_0005207	+	down	925
MSTRG.156131	6092-8089	Nitab4.5_0011857g0010.1	11159-18390	Nitab4.5_0011857	-	down	3071
MSTRG.74147	209082-211383	Nitab4.5_0002083g0020.1	214928-215948	Nitab4.5_0002083	+	up	3546
MSTRG.9559	156306-161780	Nitab4.5_0000093g0040.1	162955-163488	Nitab4.5_0000093	-	down	1176
MSTRG.9559	156306-161780	Nitab4.5_0000093g0050.1	165338-167860	Nitab4.5_0000093	-	down	3559
MSTRG.72249	217657-218422	Nitab4.5_0001983g0080.1	220616-238102	Nitab4.5_0001983	-	down	2195
MSTRG.168107	3909-5318	Nitab4.5_0027526g0010.1	1655-3772	Nitab4.5_0027526	+	down	138
MSTRG.95066	257190-264005	Nitab4.5_0003323g0030.1	267707-269745	Nitab4.5_0003323	-	down	3703
MSTRG.10323	1079470-1083498	Nitab4.5_0000103g0250.1	1085520-1087223	Nitab4.5_0000103	+	up	2023
MSTRG.10323	1079470-1083498	Nitab4.5_0000103g0260.1	1087484-1088319	Nitab4.5_0000103	+	up	3987
MSTRG.88254	231521-297366	Nitab4.5_0002865g0100.1	299711-301615	Nitab4.5_0002865	+	up	2346
MSTRG.92102	241160-242668	Nitab4.5_0003121g0030.1	247563-265146	Nitab4.5_0003121	-	down	4896
MSTRG.114847	206984-207552	Nitab4.5_0004913g0020.1	202657-204331	Nitab4.5_0004913	+	down	2654
MSTRG.104756	218470-228946	Nitab4.5_0004040g0060.1	216642-217501	Nitab4.5_0004040	-	up	970
MSTRG.24522	1015816-1017238	Nitab4.5_0000349g0290.1	1009516-1011246	Nitab4.5_0000349	+	down	4571
MSTRG.108401	132464-133213	Nitab4.5_0004338g0090.1	126268-128660	Nitab4.5_0004338	+	down	3805
MSTRG.52008	500011-510920	Nitab4.5_0001124g0120.1	514689-515027	Nitab4.5_0001124	-	down	3770
MSTRG.120225	190132-192384	Nitab4.5_0005451g0010.1	187944-189304	Nitab4.5_0005451	+	down	829
MSTRG.3845	2365595-2369456	Nitab4.5_0000028g0410.1	2357654-2362008	Nitab4.5_0000028	-	up	3588
MSTRG.152839	21449-29570	Nitab4.5_0010810g0010.1	30572-31549	Nitab4.5_0010810	+	up	1003
MSTRG.99990	80475-206381	Nitab4.5_0003674g0010.1	77250-78877	Nitab4.5_0003674	-	up	1599
MSTRG.64636	55132-61483	Nitab4.5_0001634g0030.1	53271-54802	Nitab4.5_0001634	-	up	331
MSTRG.64028	60980-62411	Nitab4.5_0001607g0020.1	52551-56310	Nitab4.5_0001607	-	up	4671
MSTRG.4137	977812-1009273	Nitab4.5_0000031g0360.1	972298-973568	Nitab4.5_0000031	+	down	4245
MSTRG.93437	182329-188351	Nitab4.5_0003213g0010.1	178853-179239	Nitab4.5_0003213	-	up	3091
MSTRG.63429	376501-425131	Nitab4.5_0001580g0100.1	370355-374969	Nitab4.5_0001580	-	up	1533
MSTRG.32932	181905-182797	Nitab4.5_0000545g0010.1	178326-179216	Nitab4.5_0000545	+	down	2690
MSTRG.32932	181905-182797	Nitab4.5_0000545g0020.1	174408-178167	Nitab4.5_0000545	+	down	3739
MSTRG.42956	466751-470266	Nitab4.5_0000824g0080.1	473753-476425	Nitab4.5_0000824	+	up	3488
MSTRG.34387	658652-659597	Nitab4.5_0000581g0150.1	653853-656648	Nitab4.5_0000581	-	up	2005
MSTRG.142524	89917-90781	Nitab4.5_0008530g0020.1	92480-97884	Nitab4.5_0008530	-	down	1700
MSTRG.68918	16989-18542	Nitab4.5_0001821g0010.1	10999-12759	Nitab4.5_0001821	+	down	4231
MSTRG.139290	29733-32895	Nitab4.5_0007963g0090.1	35046-40197	Nitab4.5_0007963	-	down	2152
MSTRG.149307	20217-25021	Nitab4.5_0009926g0010.1	27137-29517	Nitab4.5_0009926	-	down	2117
MSTRG.92967	102907-132812	Nitab4.5_0003178g0120.1	100325-101287	Nitab4.5_0003178	-	up	1621
MSTRG.92967	102907-132812	Nitab4.5_0003178g0090.1	98336-100287	Nitab4.5_0003178	-	up	2621
MSTRG.50582	312061-318641	Nitab4.5_0001074g0080.1	306792-311373	Nitab4.5_0001074	+	down	689
MSTRG.113245	117936-122964	Nitab4.5_0004762g0080.1	124505-131441	Nitab4.5_0004762	+	up	1542
MSTRG.56884	446004-452804	Nitab4.5_0001310g0090.1	454651-461778	Nitab4.5_0001310	+	up	1848
MSTRG.131855	40383-43438	Nitab4.5_0006851g0020.1	43512-44456	Nitab4.5_0006851	+	up	75
MSTRG.131858	47996-48312	Nitab4.5_0006851g0020.1	43512-44456	Nitab4.5_0006851	+	down	3541
MSTRG.77845	209247-217863	Nitab4.5_0002272g0020.1	219633-300309	Nitab4.5_0002272	-	down	1771
MSTRG.68279	42610-44728	Nitab4.5_0001794g0040.1	35829-38584	Nitab4.5_0001794	-	up	4027
MSTRG.152521	17498-46929	Nitab4.5_0010729g0010.1	10337-15157	Nitab4.5_0010729	+	down	2342
MSTRG.127198	89878-90799	Nitab4.5_0006241g0060.1	95389-96728	Nitab4.5_0006241	-	down	4591
MSTRG.117908	112975-139981	Nitab4.5_0005213g0040.1	86403-108006	Nitab4.5_0005213	-	up	4970
MSTRG.135354	73591-77000	Nitab4.5_0007346g0060.1	81654-84005	Nitab4.5_0007346	-	down	4655
MSTRG.135354	73591-77000	Nitab4.5_0007346g0070.1	67559-71668	Nitab4.5_0007346	-	up	1924
MSTRG.41531	2635-18820	Nitab4.5_0000781g0010.1	590-1946	Nitab4.5_0000781	+	down	690
MSTRG.148660	30151-34040	Nitab4.5_0009790g0030.1	38097-40906	Nitab4.5_0009790	-	down	4058
MSTRG.146578	72911-74512	Nitab4.5_0009344g0050.1	75788-78560	Nitab4.5_0009344	-	down	1277
MSTRG.146578	72911-74512	Nitab4.5_0009344g0060.1	70873-71557	Nitab4.5_0009344	-	up	1355
MSTRG.35859	184221-184604	Nitab4.5_0000620g0050.1	182266-183300	Nitab4.5_0000620	+	down	922
MSTRG.63951	218164-220302	Nitab4.5_0001603g0040.1	223292-234600	Nitab4.5_0001603	+	up	2991
MSTRG.79174	259280-264921	Nitab4.5_0002342g0110.1	252446-256327	Nitab4.5_0002342	-	up	2954
MSTRG.131990	105919-126326	Nitab4.5_0006871g0040.1	105226-105759	Nitab4.5_0006871	-	up	161
MSTRG.131990	105919-126326	Nitab4.5_0006871g0050.1	130244-131662	Nitab4.5_0006871	-	down	3919
MSTRG.136349	88291-100510	Nitab4.5_0007494g0040.1	102068-103358	Nitab4.5_0007494	-	down	1559
MSTRG.136349	88291-100510	Nitab4.5_0007494g0030.1	83496-86268	Nitab4.5_0007494	-	up	2024
MSTRG.75442	68239-69473	Nitab4.5_0002152g0020.1	52782-65322	Nitab4.5_0002152	-	up	2918
MSTRG.92567	164491-165921	Nitab4.5_0003152g0090.1	170818-171583	Nitab4.5_0003152	-	down	4898
MSTRG.47750	71445-76987	Nitab4.5_0000976g0060.1	77574-79864	Nitab4.5_0000976	-	down	588
MSTRG.47750	71445-76987	Nitab4.5_0000976g0070.1	79871-80299	Nitab4.5_0000976	-	down	2885
MSTRG.79933	352660-369632	Nitab4.5_0002381g0080.1	348268-350886	Nitab4.5_0002381	+	down	1775
MSTRG.12281	302371-302885	Nitab4.5_0000130g0090.1	293901-298974	Nitab4.5_0000130	+	down	3398
MSTRG.59966	105330-108103	Nitab4.5_0001437g0040.1	100480-103429	Nitab4.5_0001437	+	down	1902
MSTRG.152459	16618-25253	Nitab4.5_0010709g0010.1	11995-15932	Nitab4.5_0010709	+	down	687
MSTRG.56358	129787-130162	Nitab4.5_0001291g0030.1	125679-129649	Nitab4.5_0001291	+	down	139
MSTRG.98776	68337-70970	Nitab4.5_0003581g0020.1	72892-85225	Nitab4.5_0003581	+	up	1923
MSTRG.115458	140670-191784	Nitab4.5_0004977g0080.1	136894-138252	Nitab4.5_0004977	-	up	2419
MSTRG.9657	637621-641625	Nitab4.5_0000094g0060.1	644757-645185	Nitab4.5_0000094	-	down	3133
MSTRG.9657	637621-641625	Nitab4.5_0000094g0050.1	644122-644665	Nitab4.5_0000094	-	down	2498
MSTRG.9644	261426-276046	Nitab4.5_0000094g0020.1	280416-282541	Nitab4.5_0000094	-	down	4371
MSTRG.122661	79603-95475	Nitab4.5_0005710g0040.1	100075-104220	Nitab4.5_0005710	+	up	4601
MSTRG.101860	168914-171207	Nitab4.5_0003811g0080.1	165958-167931	Nitab4.5_0003811	-	up	984
MSTRG.46468	678445-687152	Nitab4.5_0000932g0030.1	690529-691437	Nitab4.5_0000932	-	down	3378
MSTRG.156245	42179-43783	Nitab4.5_0011894g0010.1	39239-40420	Nitab4.5_0011894	-	up	1760
MSTRG.6655	626193-650076	Nitab4.5_0000057g0080.1	621818-622324	Nitab4.5_0000057	+	down	3870
MSTRG.36327	800039-800462	Nitab4.5_0000632g0130.1	803407-804546	Nitab4.5_0000632	+	up	2946
MSTRG.89472	269986-272491	Nitab4.5_0002949g0080.1	276204-280117	Nitab4.5_0002949	-	down	3714
MSTRG.76043	178850-192712	Nitab4.5_0002180g0010.1	174170-174959	Nitab4.5_0002180	+	down	3892
MSTRG.132308	105978-110602	Nitab4.5_0006915g0020.1	104651-105534	Nitab4.5_0006915	-	up	445
MSTRG.144505	88438-90229	Nitab4.5_0008915g0010.1	85967-86380	Nitab4.5_0008915	+	down	2059
MSTRG.75995	378657-385050	Nitab4.5_0002177g0150.1	375481-375786	Nitab4.5_0002177	+	down	2872
MSTRG.108001	120696-148292	Nitab4.5_0004304g0070.1	149724-156888	Nitab4.5_0004304	-	down	1433
MSTRG.42323	724967-730294	Nitab4.5_0000803g0070.1	733201-733734	Nitab4.5_0000803	-	down	2908
MSTRG.66307	212243-221294	Nitab4.5_0001707g0110.1	207810-211975	Nitab4.5_0001707	+	down	269
MSTRG.80104	207068-219180	Nitab4.5_0002392g0040.1	201733-203611	Nitab4.5_0002392	-	up	3458
MSTRG.75176	17-6770	Nitab4.5_0002138g0020.1	7539-12008	Nitab4.5_0002138	-	down	770
MSTRG.125792	26265-29865	Nitab4.5_0006076g0010.1	34258-56852	Nitab4.5_0006076	+	up	4394
MSTRG.5061	2045670-2047377	Nitab4.5_0000040g0590.1	2048809-2049159	Nitab4.5_0000040	-	down	1433
MSTRG.54093	547113-572248	Nitab4.5_0001200g0200.1	542561-544436	Nitab4.5_0001200	-	up	2678
MSTRG.116572	61952-62911	Nitab4.5_0005085g0020.1	64476-65105	Nitab4.5_0005085	-	down	1566
MSTRG.74878	90427-92806	Nitab4.5_0002121g0020.1	82254-86124	Nitab4.5_0002121	-	up	4304
MSTRG.77668	87234-121647	Nitab4.5_0002263g0050.1	82426-83712	Nitab4.5_0002263	+	down	3523
MSTRG.84085	340611-344824	Nitab4.5_0002620g0020.1	316663-338837	Nitab4.5_0002620	+	down	1775
MSTRG.12190	79117-83792	Nitab4.5_0000129g0020.1	72994-76826	Nitab4.5_0000129	+	down	2292
MSTRG.119671	35845-38993	Nitab4.5_0005399g0020.1	40514-40969	Nitab4.5_0005399	-	down	1522
MSTRG.121212	117111-117629	Nitab4.5_0005550g0030.1	111178-114705	Nitab4.5_0005550	+	down	2407
MSTRG.83919	148977-151468	Nitab4.5_0002609g0010.1	141711-146871	Nitab4.5_0002609	+	down	2107
MSTRG.75148	64592-68181	Nitab4.5_0002137g0020.1	70285-72454	Nitab4.5_0002137	+	up	2105
MSTRG.73119	113233-119491	Nitab4.5_0002029g0040.1	108681-112156	Nitab4.5_0002029	+	down	1078
MSTRG.59315	267232-268676	Nitab4.5_0001410g0080.1	263605-265445	Nitab4.5_0001410	+	down	1788
MSTRG.60855	315392-316650	Nitab4.5_0001472g0080.1	309761-312349	Nitab4.5_0001472	+	down	3044
MSTRG.39871	125973-128908	Nitab4.5_0000732g0020.1	114342-121754	Nitab4.5_0000732	+	down	4220
MSTRG.39538	204017-205469	Nitab4.5_0000722g0030.1	197961-200707	Nitab4.5_0000722	-	up	3311
MSTRG.153958	32-4203	Nitab4.5_0011151g0010.1	5551-8346	Nitab4.5_0011151	+	up	1349
MSTRG.3178	778548-779403	Nitab4.5_0000023g0140.1	781855-784880	Nitab4.5_0000023	-	down	2453
MSTRG.3239	2031121-2034271	Nitab4.5_0000023g0460.1	2028653-2029231	Nitab4.5_0000023	-	up	1891
MSTRG.3239	2031121-2034271	Nitab4.5_0000023g0470.1	2021206-2028253	Nitab4.5_0000023	-	up	2869
MSTRG.67853	185141-185686	Nitab4.5_0001775g0040.1	172973-180410	Nitab4.5_0001775	-	up	4732
MSTRG.9413	24848-39433	Nitab4.5_0000091g0070.1	43396-44215	Nitab4.5_0000091	-	down	3964
MSTRG.66349	335295-338548	Nitab4.5_0001709g0100.1	339053-339565	Nitab4.5_0001709	+	up	506
MSTRG.98840	248606-249055	Nitab4.5_0003585g0030.1	247637-248446	Nitab4.5_0003585	+	down	161
MSTRG.44198	486761-493945	Nitab4.5_0000859g0290.1	496598-497765	Nitab4.5_0000859	+	up	2654
MSTRG.53087	367388-370914	Nitab4.5_0001163g0080.1	360673-366025	Nitab4.5_0001163	+	down	1364
MSTRG.53087	367388-370914	Nitab4.5_0001163g0090.1	366062-367132	Nitab4.5_0001163	+	down	257
MSTRG.104627	28957-43191	Nitab4.5_0004030g0010.1	46960-47631	Nitab4.5_0004030	+	up	3770
MSTRG.60331	285866-287864	Nitab4.5_0001451g0040.1	288929-290634	Nitab4.5_0001451	-	down	1066
MSTRG.3600	1936867-1938181	Nitab4.5_0000026g0330.1	1930549-1932233	Nitab4.5_0000026	+	down	4635
MSTRG.41689	182811-239930	Nitab4.5_0000785g0020.1	178524-178935	Nitab4.5_0000785	+	down	3877
MSTRG.41689	182811-239930	Nitab4.5_0000785g0090.1	243668-244490	Nitab4.5_0000785	+	up	3739
MSTRG.26930	610635-612182	Nitab4.5_0000403g0040.1	599984-607672	Nitab4.5_0000403	+	down	2964
MSTRG.26930	610635-612182	Nitab4.5_0000403g0050.1	614024-619824	Nitab4.5_0000403	+	up	1843
MSTRG.134538	95862-98054	Nitab4.5_0007225g0070.1	100141-105273	Nitab4.5_0007225	-	down	2088
MSTRG.70318	15700-35766	Nitab4.5_0001889g0040.1	11174-11985	Nitab4.5_0001889	-	up	3716
MSTRG.70318	15700-35766	Nitab4.5_0001889g0030.1	37356-41791	Nitab4.5_0001889	-	down	1591
MSTRG.5403	2056129-2057293	Nitab4.5_0000043g0300.1	2047057-2052085	Nitab4.5_0000043	+	down	4045
MSTRG.107331	238789-240281	Nitab4.5_0004249g0040.1	243228-244387	Nitab4.5_0004249	+	up	2948
MSTRG.143253	28365-28964	Nitab4.5_0008664g0020.1	25670-27346	Nitab4.5_0008664	+	down	1020
MSTRG.123355	124152-127063	Nitab4.5_0005786g0010.1	130060-134483	Nitab4.5_0005786	+	up	2998
MSTRG.88863	171044-185604	Nitab4.5_0002909g0080.1	189475-192269	Nitab4.5_0002909	-	down	3872
MSTRG.145395	45012-47165	Nitab4.5_0009094g0020.1	40338-44344	Nitab4.5_0009094	-	up	669
MSTRG.35591	573211-577428	Nitab4.5_0000613g0190.1	582336-585090	Nitab4.5_0000613	-	down	4909
MSTRG.83034	133571-159410	Nitab4.5_0002561g0040.1	164139-167621	Nitab4.5_0002561	+	up	4730
MSTRG.69813	311556-316156	Nitab4.5_0001866g0090.1	319181-352662	Nitab4.5_0001866	-	down	3026
MSTRG.103994	46603-51291	Nitab4.5_0003977g0010.1	43534-43871	Nitab4.5_0003977	-	up	2733
MSTRG.96253	7198-7669	Nitab4.5_0003396g0020.1	12321-13068	Nitab4.5_0003396	+	up	4653
MSTRG.96253	7198-7669	Nitab4.5_0003396g0010.1	4102-4902	Nitab4.5_0003396	+	down	2297
MSTRG.138247	85135-87848	Nitab4.5_0007790g0010.1	74041-80149	Nitab4.5_0007790	+	down	4987
MSTRG.62185	205516-209713	Nitab4.5_0001526g0090.1	198545-201973	Nitab4.5_0001526	-	up	3544
MSTRG.5449	556743-608672	Nitab4.5_0000044g0190.1	553045-554407	Nitab4.5_0000044	-	up	2337
MSTRG.5449	556743-608672	Nitab4.5_0000044g0230.1	609398-620711	Nitab4.5_0000044	-	down	727
MSTRG.811	2184443-2186194	Nitab4.5_0000005g0270.1	2182788-2183723	Nitab4.5_0000005	-	up	721
MSTRG.811	2184443-2186194	Nitab4.5_0000005g0260.1	2180219-2182754	Nitab4.5_0000005	-	up	1690
MSTRG.68258	177862-178450	Nitab4.5_0001793g0020.1	172897-175419	Nitab4.5_0001793	-	up	2444
MSTRG.17365	601339-603426	Nitab4.5_0000209g0150.1	607446-608224	Nitab4.5_0000209	+	up	4021
MSTRG.95700	261744-302592	Nitab4.5_0003359g0050.1	306265-307296	Nitab4.5_0003359	+	up	3674
MSTRG.107452	123082-124715	Nitab4.5_0004259g0020.1	116412-118136	Nitab4.5_0004259	+	down	4947
MSTRG.78321	378917-394015	Nitab4.5_0002298g0050.1	395320-395664	Nitab4.5_0002298	+	up	1306
MSTRG.78321	378917-394015	Nitab4.5_0002298g0060.1	395748-396140	Nitab4.5_0002298	+	up	1734
MSTRG.57377	173599-182394	Nitab4.5_0001331g0120.1	185794-189537	Nitab4.5_0001331	-	down	3401
MSTRG.105385	44273-47389	Nitab4.5_0004090g0020.1	47440-48912	Nitab4.5_0004090	-	down	52
MSTRG.123549	20512-21848	Nitab4.5_0005807g0040.1	16764-17564	Nitab4.5_0005807	-	up	2949
MSTRG.123549	20512-21848	Nitab4.5_0005807g0050.1	17664-18224	Nitab4.5_0005807	-	up	2289
MSTRG.33919	826747-829817	Nitab4.5_0000570g0380.1	834706-848162	Nitab4.5_0000570	+	up	4890
MSTRG.133913	109760-110259	Nitab4.5_0007140g0010.1	114311-128299	Nitab4.5_0007140	+	up	4053
MSTRG.54063	550792-551843	Nitab4.5_0001199g0130.1	542328-547350	Nitab4.5_0001199	-	up	3443
MSTRG.164898	1-1090	Nitab4.5_0019909g0010.1	2975-3613	Nitab4.5_0019909	-	down	1886
MSTRG.54294	514033-540232	Nitab4.5_0001208g0150.1	504508-511702	Nitab4.5_0001208	+	down	2332
MSTRG.59797	54071-62941	Nitab4.5_0001431g0020.1	50685-51146	Nitab4.5_0001431	-	up	2926
MSTRG.59797	54071-62941	Nitab4.5_0001431g0010.1	47905-50649	Nitab4.5_0001431	-	up	3423
MSTRG.8755	680408-760656	Nitab4.5_0000082g0240.1	677710-678756	Nitab4.5_0000082	-	up	1653
MSTRG.8755	680408-760656	Nitab4.5_0000082g0230.1	676833-677502	Nitab4.5_0000082	-	up	2907
MSTRG.150911	963-5161	Nitab4.5_0010313g0030.1	9108-11250	Nitab4.5_0010313	-	down	3948
MSTRG.39188	222214-225841	Nitab4.5_0000712g0110.1	215537-218579	Nitab4.5_0000712	-	up	3636
MSTRG.98384	190281-193725	Nitab4.5_0003553g0110.1	196795-201588	Nitab4.5_0003553	+	up	3071
MSTRG.135457	115729-117126	Nitab4.5_0007364g0020.1	118810-130753	Nitab4.5_0007364	-	down	1685
MSTRG.46553	382106-383929	Nitab4.5_0000935g0160.1	387616-390388	Nitab4.5_0000935	-	down	3688
MSTRG.46554	401418-424637	Nitab4.5_0000935g0190.1	426766-433192	Nitab4.5_0000935	-	down	2130
MSTRG.46573	657950-677402	Nitab4.5_0000935g0260.1	681363-690003	Nitab4.5_0000935	-	down	3962
MSTRG.69692	221916-231544	Nitab4.5_0001861g0110.1	232913-238381	Nitab4.5_0001861	-	down	1370
MSTRG.46469	681567-682802	Nitab4.5_0000932g0020.1	686896-688617	Nitab4.5_0000932	+	up	4095
MSTRG.81866	333926-335654	Nitab4.5_0002494g0050.1	328139-332319	Nitab4.5_0002494	+	down	1608
MSTRG.149039	24913-37504	Nitab4.5_0009868g0010.1	40437-42063	Nitab4.5_0009868	-	down	2934
MSTRG.106951	117940-125941	Nitab4.5_0004217g0090.1	128219-129252	Nitab4.5_0004217	-	down	2279
MSTRG.139007	54014-56534	Nitab4.5_0007911g0010.1	58926-60164	Nitab4.5_0007911	-	down	2393
MSTRG.65240	287196-293476	Nitab4.5_0001659g0050.1	282002-284453	Nitab4.5_0001659	+	down	2744
MSTRG.83402	8031-20175	Nitab4.5_0002582g0030.1	1462-3303	Nitab4.5_0002582	+	down	4729
MSTRG.93190	3686-6576	Nitab4.5_0003195g0020.1	11229-16898	Nitab4.5_0003195	+	up	4654
MSTRG.93190	3686-6576	Nitab4.5_0003195g0010.1	816-1508	Nitab4.5_0003195	+	down	2179
MSTRG.118979	6305-87638	Nitab4.5_0005327g0070.1	89515-97092	Nitab4.5_0005327	-	down	1878
MSTRG.54738	340851-346332	Nitab4.5_0001224g0050.1	349212-356400	Nitab4.5_0001224	+	up	2881
MSTRG.149984	60718-63133	Nitab4.5_0010088g0010.1	67866-69609	Nitab4.5_0010088	-	down	4734
MSTRG.73578	176264-226150	Nitab4.5_0002053g0080.1	226660-227286	Nitab4.5_0002053	-	down	511
MSTRG.109070	217866-230882	Nitab4.5_0004395g0060.1	205320-214267	Nitab4.5_0004395	-	up	3600
MSTRG.152683	31843-33100	Nitab4.5_0010768g0010.1	29971-30330	Nitab4.5_0010768	+	down	1514
MSTRG.5436	323349-360969	Nitab4.5_0000044g0110.1	361072-361887	Nitab4.5_0000044	+	up	104
MSTRG.98337	77327-84124	Nitab4.5_0003549g0010.1	66257-73321	Nitab4.5_0003549	-	up	4007
MSTRG.154426	5399-14445	Nitab4.5_0011298g0030.1	18592-23461	Nitab4.5_0011298	-	down	4148
MSTRG.38973	94501-95619	Nitab4.5_0000705g0020.1	87801-89798	Nitab4.5_0000705	+	down	4704
MSTRG.118061	191920-194470	Nitab4.5_0005228g0030.1	187536-188054	Nitab4.5_0005228	-	up	3867
MSTRG.118061	191920-194470	Nitab4.5_0005228g0020.1	188420-189013	Nitab4.5_0005228	-	up	2908
MSTRG.141059	57778-59449	Nitab4.5_0008266g0020.1	61896-65930	Nitab4.5_0008266	-	down	2448
MSTRG.87269	202796-203751	Nitab4.5_0002805g0130.1	185736-198205	Nitab4.5_0002805	-	up	4592
MSTRG.53852	462605-472204	Nitab4.5_0001192g0070.1	457505-462057	Nitab4.5_0001192	+	down	549
MSTRG.53857	570820-574330	Nitab4.5_0001192g0080.1	575540-577711	Nitab4.5_0001192	+	up	1211
MSTRG.53837	175498-181393	Nitab4.5_0001192g0030.1	172792-175089	Nitab4.5_0001192	+	down	410
MSTRG.129277	44903-83960	Nitab4.5_0006508g0010.1	84034-86982	Nitab4.5_0006508	+	up	75
MSTRG.77061	292068-292460	Nitab4.5_0002233g0060.1	290183-291670	Nitab4.5_0002233	+	down	399
MSTRG.77061	292068-292460	Nitab4.5_0002233g0050.1	295614-300136	Nitab4.5_0002233	+	up	3155
MSTRG.140637	25793-105067	Nitab4.5_0008189g0010.1	23509-25465	Nitab4.5_0008189	+	down	329
MSTRG.93025	87695-88969	Nitab4.5_0003182g0020.1	71792-82836	Nitab4.5_0003182	-	up	4860
MSTRG.55053	338487-351837	Nitab4.5_0001235g0040.1	330165-336625	Nitab4.5_0001235	-	up	1863
MSTRG.73664	316190-317639	Nitab4.5_0002058g0120.1	305830-314053	Nitab4.5_0002058	+	down	2138
MSTRG.68963	401486-465519	Nitab4.5_0001822g0090.1	466974-471044	Nitab4.5_0001822	+	up	1456
MSTRG.68955	223621-237104	Nitab4.5_0001822g0040.1	239740-240698	Nitab4.5_0001822	+	up	2637
MSTRG.68966	457113-458365	Nitab4.5_0001822g0080.1	458598-460928	Nitab4.5_0001822	+	up	234
MSTRG.116341	197424-198695	Nitab4.5_0005060g0020.1	192441-193439	Nitab4.5_0005060	+	down	3986
MSTRG.76453	297609-309759	Nitab4.5_0002203g0010.1	289209-294964	Nitab4.5_0002203	+	down	2646
MSTRG.84124	8911-27099	Nitab4.5_0002623g0030.1	8349-8567	Nitab4.5_0002623	-	up	345
MSTRG.144389	10703-13119	Nitab4.5_0008895g0020.1	15897-19200	Nitab4.5_0008895	-	down	2779
MSTRG.114037	149737-150495	Nitab4.5_0004836g0050.1	151379-154975	Nitab4.5_0004836	-	down	885
MSTRG.124586	171730-173474	Nitab4.5_0005930g0020.1	163145-166735	Nitab4.5_0005930	+	down	4996
MSTRG.27166	289315-295601	Nitab4.5_0000409g0040.1	280909-287646	Nitab4.5_0000409	+	down	1670
MSTRG.11716	1267702-1272071	Nitab4.5_0000121g0200.1	1261876-1264327	Nitab4.5_0000121	-	up	3376
MSTRG.57422	294893-296872	Nitab4.5_0001333g0020.1	289851-293007	Nitab4.5_0001333	+	down	1887
MSTRG.21357	369181-371236	Nitab4.5_0000284g0040.1	375792-379925	Nitab4.5_0000284	-	down	4557
MSTRG.20031	373279-377885	Nitab4.5_0000258g0110.1	381777-384845	Nitab4.5_0000258	+	up	3893
MSTRG.20031	373279-377885	Nitab4.5_0000258g0100.1	380567-381751	Nitab4.5_0000258	+	up	2683
MSTRG.78252	394579-396273	Nitab4.5_0002294g0110.1	400005-404576	Nitab4.5_0002294	-	down	3733
MSTRG.97334	278390-287489	Nitab4.5_0003473g0040.1	292284-294246	Nitab4.5_0003473	-	down	4796
MSTRG.87476	19428-22281	Nitab4.5_0002818g0020.1	11760-17864	Nitab4.5_0002818	-	up	1565
MSTRG.70316	433290-435748	Nitab4.5_0001888g0060.1	406067-429186	Nitab4.5_0001888	-	up	4105
MSTRG.133517	3192-4344	Nitab4.5_0007081g0010.1	6175-13277	Nitab4.5_0007081	+	up	1832
MSTRG.165669	691-2350	Nitab4.5_0021519g0010.1	3434-6952	Nitab4.5_0021519	-	down	1085
MSTRG.139769	7-7490	Nitab4.5_0008041g0020.1	10512-12249	Nitab4.5_0008041	+	up	3023
MSTRG.18760	585243-586943	Nitab4.5_0000234g0170.1	582274-583632	Nitab4.5_0000234	-	up	1612
MSTRG.18729	148794-150730	Nitab4.5_0000234g0050.1	151257-155644	Nitab4.5_0000234	-	down	528
MSTRG.137131	74077-78685	Nitab4.5_0007618g0010.1	60865-70213	Nitab4.5_0007618	+	down	3865
MSTRG.135364	1-3366	Nitab4.5_0007348g0010.1	7875-10957	Nitab4.5_0007348	-	down	4510
MSTRG.119170	164271-168582	Nitab4.5_0005345g0060.1	172646-173216	Nitab4.5_0005345	+	up	4065
MSTRG.119170	164271-168582	Nitab4.5_0005345g0030.1	173264-174512	Nitab4.5_0005345	+	up	4683
MSTRG.116472	196121-199074	Nitab4.5_0005075g0010.1	201720-204077	Nitab4.5_0005075	-	down	2647
MSTRG.39942	693741-694116	Nitab4.5_0000733g0150.1	689052-693727	Nitab4.5_0000733	+	down	15
MSTRG.137053	94807-98288	Nitab4.5_0007604g0020.1	99402-99754	Nitab4.5_0007604	-	down	1115
MSTRG.137055	102036-103586	Nitab4.5_0007604g0020.1	99402-99754	Nitab4.5_0007604	-	up	2283
MSTRG.158427	21369-26463	Nitab4.5_0012773g0010.1	17352-19471	Nitab4.5_0012773	+	down	1899
MSTRG.86356	30501-53674	Nitab4.5_0002752g0020.1	54541-56402	Nitab4.5_0002752	+	up	868
MSTRG.148949	9955-24430	Nitab4.5_0009846g0010.1	27231-27818	Nitab4.5_0009846	+	up	2802
MSTRG.42938	24100-24426	Nitab4.5_0000824g0030.1	19944-20370	Nitab4.5_0000824	-	up	3731
MSTRG.145034	7725-30533	Nitab4.5_0009013g0010.1	35352-36457	Nitab4.5_0009013	+	up	4820
MSTRG.145034	7725-30533	Nitab4.5_0009013g0040.1	3020-3872	Nitab4.5_0009013	+	down	3854
MSTRG.68685	287854-314386	Nitab4.5_0001811g0040.1	280668-287252	Nitab4.5_0001811	+	down	603
MSTRG.51140	344929-348115	Nitab4.5_0001094g0100.1	349356-353791	Nitab4.5_0001094	-	down	1242
MSTRG.51152	478378-553331	Nitab4.5_0001094g0130.1	474138-475826	Nitab4.5_0001094	-	up	2553
MSTRG.76120	364346-397025	Nitab4.5_0002184g0120.1	400308-404438	Nitab4.5_0002184	-	down	3284
MSTRG.98616	28746-35113	Nitab4.5_0003570g0020.1	22125-26904	Nitab4.5_0003570	+	down	1843
MSTRG.147425	82918-84003	Nitab4.5_0009529g0040.1	77174-78135	Nitab4.5_0009529	+	down	4784
MSTRG.71548	426061-432030	Nitab4.5_0001950g0060.1	423401-424969	Nitab4.5_0001950	-	up	1093
MSTRG.622	675917-687405	Nitab4.5_0000004g0040.1	691623-692710	Nitab4.5_0000004	+	up	4219
MSTRG.77279	360147-381101	Nitab4.5_0002244g0120.1	385697-397857	Nitab4.5_0002244	-	down	4597
MSTRG.4823	424179-480718	Nitab4.5_0000038g0080.1	417432-423276	Nitab4.5_0000038	+	down	904
MSTRG.85972	204491-205110	Nitab4.5_0002730g0050.1	196811-200630	Nitab4.5_0002730	+	down	3862
MSTRG.52035	308025-319397	Nitab4.5_0001125g0070.1	301490-307164	Nitab4.5_0001125	-	up	862
MSTRG.124739	160104-161274	Nitab4.5_0005950g0030.1	161980-163482	Nitab4.5_0005950	-	down	707
MSTRG.131661	80090-101359	Nitab4.5_0006821g0050.1	102133-103696	Nitab4.5_0006821	-	down	775
MSTRG.10094	130089-130403	Nitab4.5_0000100g0060.1	126795-128154	Nitab4.5_0000100	-	up	1936
MSTRG.152701	37392-39455	Nitab4.5_0010774g0010.1	30386-35531	Nitab4.5_0010774	+	down	1862
MSTRG.156311	43974-45615	Nitab4.5_0011919g0030.1	40169-41408	Nitab4.5_0011919	+	down	2567
MSTRG.156311	43974-45615	Nitab4.5_0011919g0020.1	38981-39337	Nitab4.5_0011919	+	down	4638
MSTRG.156311	43974-45615	Nitab4.5_0011919g0010.1	39338-40117	Nitab4.5_0011919	+	down	3858
MSTRG.62837	72661-72993	Nitab4.5_0001556g0050.1	73644-77095	Nitab4.5_0001556	-	down	652
MSTRG.154962	27132-31080	Nitab4.5_0011466g0010.1	34641-38237	Nitab4.5_0011466	+	up	3562
MSTRG.110124	200972-201483	Nitab4.5_0004484g0010.1	203003-218679	Nitab4.5_0004484	-	down	1521
MSTRG.94511	235166-258504	Nitab4.5_0003288g0080.1	259730-260832	Nitab4.5_0003288	+	up	1227
MSTRG.94511	235166-258504	Nitab4.5_0003288g0050.1	222858-233116	Nitab4.5_0003288	+	down	2051
MSTRG.94507	213539-214313	Nitab4.5_0003288g0070.1	211283-213256	Nitab4.5_0003288	+	down	284
MSTRG.105964	149463-152420	Nitab4.5_0004136g0020.1	154499-188316	Nitab4.5_0004136	-	down	2080
MSTRG.102024	118195-119895	Nitab4.5_0003823g0090.1	123462-130684	Nitab4.5_0003823	-	down	3568
MSTRG.148434	63511-67658	Nitab4.5_0009742g0010.1	55567-59112	Nitab4.5_0009742	+	down	4400
MSTRG.66034	183490-185771	Nitab4.5_0001696g0050.1	179242-180796	Nitab4.5_0001696	+	down	2695
MSTRG.66034	183490-185771	Nitab4.5_0001696g0060.1	180945-182731	Nitab4.5_0001696	+	down	760
MSTRG.263	2704935-2706638	Nitab4.5_0000002g0200.1	2697602-2700519	Nitab4.5_0000002	+	down	4417
MSTRG.263	2704935-2706638	Nitab4.5_0000002g0210.1	2702860-2703221	Nitab4.5_0000002	+	down	1715
MSTRG.131809	26195-55923	Nitab4.5_0006843g0010.1	18634-22372	Nitab4.5_0006843	+	down	3824
MSTRG.17686	641457-643758	Nitab4.5_0000215g0060.1	647900-648436	Nitab4.5_0000215	+	up	4143
MSTRG.17686	641457-643758	Nitab4.5_0000215g0070.1	648679-649179	Nitab4.5_0000215	+	up	4922
MSTRG.112721	15030-18577	Nitab4.5_0004710g0010.1	18979-21312	Nitab4.5_0004710	-	down	403
MSTRG.128937	64383-65472	Nitab4.5_0006465g0010.1	56715-62854	Nitab4.5_0006465	+	down	1530
MSTRG.67771	284712-307878	Nitab4.5_0001771g0110.1	312772-318943	Nitab4.5_0001771	+	up	4895
MSTRG.79991	376790-377232	Nitab4.5_0002385g0040.1	371339-372890	Nitab4.5_0002385	-	up	3901
MSTRG.146225	20594-21188	Nitab4.5_0009269g0020.1	21407-24310	Nitab4.5_0009269	-	down	220
MSTRG.26581	431763-436117	Nitab4.5_0000396g0140.1	409045-427802	Nitab4.5_0000396	-	up	3962
MSTRG.26579	381965-405881	Nitab4.5_0000396g0140.1	409045-427802	Nitab4.5_0000396	-	down	3165
MSTRG.26583	438655-442816	Nitab4.5_0000396g0120.1	445818-449460	Nitab4.5_0000396	-	down	3003
MSTRG.79744	58108-85806	Nitab4.5_0002371g0010.1	54835-56819	Nitab4.5_0002371	+	down	1290
MSTRG.44673	388797-398803	Nitab4.5_0000874g0100.1	385898-386984	Nitab4.5_0000874	+	down	1814
MSTRG.31841	764776-774291	Nitab4.5_0000517g0080.1	748489-759991	Nitab4.5_0000517	+	down	4786
MSTRG.31827	326445-436216	Nitab4.5_0000517g0030.1	321555-321953	Nitab4.5_0000517	+	down	4493
MSTRG.52424	9270-10431	Nitab4.5_0001140g0020.1	11127-14536	Nitab4.5_0001140	-	down	697
MSTRG.148490	11609-21494	Nitab4.5_0009754g0030.1	2902-10047	Nitab4.5_0009754	-	up	1563
MSTRG.11248	734978-757433	Nitab4.5_0000115g0080.1	732758-734567	Nitab4.5_0000115	+	down	412
MSTRG.159679	1-1210	Nitab4.5_0013405g0010.1	4702-5865	Nitab4.5_0013405	-	down	3493
MSTRG.36393	390484-401027	Nitab4.5_0000634g0070.1	377742-385573	Nitab4.5_0000634	+	down	4912
MSTRG.115052	13528-14970	Nitab4.5_0004937g0060.1	19769-24149	Nitab4.5_0004937	-	down	4800
MSTRG.102481	3320-24672	Nitab4.5_0003856g0010.1	1-555	Nitab4.5_0003856	+	down	2766
MSTRG.46123	645459-649984	Nitab4.5_0000919g0060.1	630426-642012	Nitab4.5_0000919	+	down	3448
MSTRG.11844	1339724-1342746	Nitab4.5_0000123g0480.1	1334292-1335623	Nitab4.5_0000123	+	down	4102
MSTRG.24448	654222-658024	Nitab4.5_0000348g0140.1	663009-673900	Nitab4.5_0000348	+	up	4986
MSTRG.58457	367452-368262	Nitab4.5_0001375g0120.1	371121-373130	Nitab4.5_0001375	+	up	2860
MSTRG.119784	3716-5920	Nitab4.5_0005411g0040.1	6171-7391	Nitab4.5_0005411	+	up	252
MSTRG.119784	3716-5920	Nitab4.5_0005411g0030.1	27-467	Nitab4.5_0005411	+	down	3250
MSTRG.96989	257874-262413	Nitab4.5_0003450g0060.1	254358-255950	Nitab4.5_0003450	-	up	1925
MSTRG.96986	202045-246599	Nitab4.5_0003450g0050.1	248880-250179	Nitab4.5_0003450	-	down	2282
MSTRG.124069	2944-4962	Nitab4.5_0005869g0070.1	5694-8967	Nitab4.5_0005869	-	down	733
MSTRG.100938	56924-60576	Nitab4.5_0003744g0010.1	44245-52795	Nitab4.5_0003744	+	down	4130
MSTRG.77379	320071-321562	Nitab4.5_0002249g0090.1	325543-325776	Nitab4.5_0002249	-	down	3982
MSTRG.107043	240978-248811	Nitab4.5_0004226g0010.1	236008-239183	Nitab4.5_0004226	+	down	1796
MSTRG.78585	223121-237607	Nitab4.5_0002312g0110.1	239515-239784	Nitab4.5_0002312	+	up	1909
MSTRG.20450	196396-232960	Nitab4.5_0000266g0040.1	195540-195951	Nitab4.5_0000266	+	down	446
MSTRG.79414	237610-241570	Nitab4.5_0002353g0060.1	242175-247157	Nitab4.5_0002353	-	down	606
MSTRG.5165	1849155-1850903	Nitab4.5_0000041g0240.1	1852372-1852719	Nitab4.5_0000041	-	down	1470
MSTRG.5159	1772021-1773034	Nitab4.5_0000041g0230.1	1767563-1769436	Nitab4.5_0000041	-	up	2586
MSTRG.51519	326108-330649	Nitab4.5_0001107g0110.1	333500-337699	Nitab4.5_0001107	+	up	2852
MSTRG.128118	61462-65016	Nitab4.5_0006354g0010.1	50765-58877	Nitab4.5_0006354	+	down	2586
MSTRG.60885	489351-489702	Nitab4.5_0001473g0050.1	494047-494749	Nitab4.5_0001473	-	down	4346
MSTRG.154225	669-1099	Nitab4.5_0011229g0010.1	5915-10542	Nitab4.5_0011229	-	down	4817
MSTRG.127558	63741-81616	Nitab4.5_0006284g0010.1	81944-93184	Nitab4.5_0006284	+	up	329
MSTRG.90133	251025-287556	Nitab4.5_0002993g0060.1	233913-249005	Nitab4.5_0002993	-	up	2021
MSTRG.95489	69948-73950	Nitab4.5_0003347g0010.1	63194-65158	Nitab4.5_0003347	-	up	4791
MSTRG.95489	69948-73950	Nitab4.5_0003347g0020.1	77336-77887	Nitab4.5_0003347	-	down	3387
MSTRG.95499	226332-229006	Nitab4.5_0003347g0130.1	220343-224059	Nitab4.5_0003347	-	up	2274
MSTRG.149687	48297-51724	Nitab4.5_0010020g0010.1	46623-46901	Nitab4.5_0010020	+	down	1397
MSTRG.15573	837934-849294	Nitab4.5_0000179g0080.1	837216-837657	Nitab4.5_0000179	+	down	278
MSTRG.93268	310453-322697	Nitab4.5_0003199g0050.1	300983-305532	Nitab4.5_0003199	-	up	4922
MSTRG.21688	198824-211605	Nitab4.5_0000292g0040.1	215028-231925	Nitab4.5_0000292	-	down	3424
MSTRG.35521	820994-821458	Nitab4.5_0000611g0220.1	825805-828101	Nitab4.5_0000611	+	up	4348
MSTRG.127754	55365-59985	Nitab4.5_0006308g0020.1	61019-65937	Nitab4.5_0006308	+	up	1035
MSTRG.112435	148441-150040	Nitab4.5_0004688g0080.1	143690-144783	Nitab4.5_0004688	-	up	3659
MSTRG.93873	7581-43594	Nitab4.5_0003246g0030.1	47106-51058	Nitab4.5_0003246	+	up	3513
MSTRG.7084	56674-57362	Nitab4.5_0000062g0020.1	60038-60416	Nitab4.5_0000062	+	up	2677
MSTRG.147725	34908-39440	Nitab4.5_0009602g0010.1	24552-31170	Nitab4.5_0009602	+	down	3739
MSTRG.27012	103317-121917	Nitab4.5_0000405g0010.1	97165-99064	Nitab4.5_0000405	+	down	4254
MSTRG.109847	118780-133267	Nitab4.5_0004465g0030.1	135375-141821	Nitab4.5_0004465	+	up	2109
MSTRG.97903	194087-224973	Nitab4.5_0003515g0020.1	228021-228512	Nitab4.5_0003515	-	down	3049
MSTRG.57067	356428-359236	Nitab4.5_0001318g0050.1	349872-351496	Nitab4.5_0001318	-	up	4933
MSTRG.24768	517891-522369	Nitab4.5_0000354g0110.1	513225-514447	Nitab4.5_0000354	-	up	3445
MSTRG.24747	131796-143538	Nitab4.5_0000354g0040.1	144288-146051	Nitab4.5_0000354	-	down	751
MSTRG.33698	65876-66335	Nitab4.5_0000565g0020.1	32838-65161	Nitab4.5_0000565	+	down	716
MSTRG.140140	101352-103541	Nitab4.5_0008101g0010.1	104852-108463	Nitab4.5_0008101	+	up	1312
MSTRG.152885	15355-28095	Nitab4.5_0010821g0020.1	7374-12694	Nitab4.5_0010821	-	up	2662
MSTRG.113850	114720-120630	Nitab4.5_0004817g0030.1	123358-125607	Nitab4.5_0004817	+	up	2729
MSTRG.125252	38772-104868	Nitab4.5_0006007g0020.1	28026-35908	Nitab4.5_0006007	+	down	2865
MSTRG.97692	278077-281548	Nitab4.5_0003500g0030.1	282956-284118	Nitab4.5_0003500	-	down	1409
MSTRG.50397	598334-609926	Nitab4.5_0001068g0100.1	614117-638082	Nitab4.5_0001068	+	up	4192
MSTRG.69646	110909-112178	Nitab4.5_0001859g0010.1	98970-109483	Nitab4.5_0001859	+	down	1427
MSTRG.22577	248015-265705	Nitab4.5_0000309g0120.1	236043-243531	Nitab4.5_0000309	-	up	4485
MSTRG.53035	344922-346678	Nitab4.5_0001161g0040.1	342183-343471	Nitab4.5_0001161	+	down	1452
MSTRG.9197	1503889-1516630	Nitab4.5_0000087g0210.1	1500447-1501438	Nitab4.5_0000087	+	down	2452
MSTRG.9147	28777-32120	Nitab4.5_0000087g0020.1	23777-25749	Nitab4.5_0000087	+	down	3029
MSTRG.30130	910654-916299	Nitab4.5_0000476g0230.1	907872-909991	Nitab4.5_0000476	+	down	664
MSTRG.6329	63307-64403	Nitab4.5_0000053g0010.1	66643-67111	Nitab4.5_0000053	-	down	2241
MSTRG.68611	220822-221824	Nitab4.5_0001807g0040.1	215080-219187	Nitab4.5_0001807	-	up	1636
MSTRG.126329	34341-36124	Nitab4.5_0006135g0010.1	28268-29870	Nitab4.5_0006135	+	down	4472
MSTRG.111810	96057-96952	Nitab4.5_0004631g0010.1	95107-95542	Nitab4.5_0004631	-	up	516
MSTRG.111810	96057-96952	Nitab4.5_0004631g0040.1	94463-95085	Nitab4.5_0004631	-	up	973
MSTRG.60640	187308-198304	Nitab4.5_0001463g0020.1	180569-183213	Nitab4.5_0001463	-	up	4096
MSTRG.32132	769169-777978	Nitab4.5_0000524g0110.1	782945-790266	Nitab4.5_0000524	+	up	4968
MSTRG.32108	344681-380298	Nitab4.5_0000524g0040.1	381275-392729	Nitab4.5_0000524	+	up	978
MSTRG.130562	82770-84582	Nitab4.5_0006677g0010.1	87444-92647	Nitab4.5_0006677	+	up	2863
MSTRG.16669	1405269-1420571	Nitab4.5_0000197g0130.1	1423198-1423497	Nitab4.5_0000197	+	up	2628
MSTRG.71949	301443-304162	Nitab4.5_0001968g0140.1	296806-298863	Nitab4.5_0001968	-	up	2581
MSTRG.41681	757472-763544	Nitab4.5_0000784g0140.1	750884-756561	Nitab4.5_0000784	-	up	912
MSTRG.60933	169140-169980	Nitab4.5_0001476g0060.1	167424-167657	Nitab4.5_0001476	+	down	1484
MSTRG.12205	348561-349995	Nitab4.5_0000129g0180.1	346646-347986	Nitab4.5_0000129	-	up	576
MSTRG.136292	22769-95032	Nitab4.5_0007488g0020.1	17963-22249	Nitab4.5_0007488	-	up	521
MSTRG.59110	103576-107409	Nitab4.5_0001402g0020.1	98538-99410	Nitab4.5_0001402	+	down	4167
MSTRG.59299	406477-407456	Nitab4.5_0001409g0240.1	388510-403698	Nitab4.5_0001409	-	up	2780
MSTRG.104258	169560-179243	Nitab4.5_0003999g0020.1	181334-182627	Nitab4.5_0003999	+	up	2092
MSTRG.104258	169560-179243	Nitab4.5_0003999g0040.1	180359-181333	Nitab4.5_0003999	+	up	1117
MSTRG.10511	98342-99001	Nitab4.5_0000106g0060.1	96104-97386	Nitab4.5_0000106	-	up	957
MSTRG.10521	193198-194655	Nitab4.5_0000106g0070.1	180415-192449	Nitab4.5_0000106	-	up	750
MSTRG.27548	848228-849207	Nitab4.5_0000417g0130.1	846979-847892	Nitab4.5_0000417	-	up	337
MSTRG.120957	40152-44175	Nitab4.5_0005525g0090.1	44775-45125	Nitab4.5_0005525	-	down	601
MSTRG.13263	116604-117887	Nitab4.5_0000145g0010.1	103730-115814	Nitab4.5_0000145	+	down	791
MSTRG.97272	104444-112771	Nitab4.5_0003470g0060.1	98785-102012	Nitab4.5_0003470	-	up	2433
MSTRG.164812	1-1087	Nitab4.5_0019725g0010.1	2936-7040	Nitab4.5_0019725	-	down	1850
MSTRG.33285	683679-708341	Nitab4.5_0000554g0050.1	711191-713242	Nitab4.5_0000554	+	up	2851
MSTRG.137116	109243-110886	Nitab4.5_0007615g0020.1	111925-117624	Nitab4.5_0007615	-	down	1040
MSTRG.3025	2032237-2033652	Nitab4.5_0000021g0550.1	2025328-2030992	Nitab4.5_0000021	+	down	1246
MSTRG.2985	1213143-1214265	Nitab4.5_0000021g0210.1	1207027-1210549	Nitab4.5_0000021	+	down	2595
MSTRG.3036	2253402-2259071	Nitab4.5_0000021g0610.1	2261376-2261867	Nitab4.5_0000021	+	up	2306
MSTRG.10799	675095-700814	Nitab4.5_0000109g0290.1	704531-705418	Nitab4.5_0000109	-	down	3718
MSTRG.154990	41003-48120	Nitab4.5_0011473g0020.1	35839-36223	Nitab4.5_0011473	-	up	4781
MSTRG.64738	267177-285735	Nitab4.5_0001639g0050.1	286094-288744	Nitab4.5_0001639	-	down	360
MSTRG.65433	115394-117425	Nitab4.5_0001669g0090.1	109513-111896	Nitab4.5_0001669	-	up	3499
MSTRG.147025	6599-10586	Nitab4.5_0009443g0010.1	15064-19400	Nitab4.5_0009443	-	down	4479
MSTRG.83925	87198-164072	Nitab4.5_0002610g0020.1	86015-86477	Nitab4.5_0002610	+	down	722
MSTRG.157851	3176-5077	Nitab4.5_0012527g0020.1	8021-14747	Nitab4.5_0012527	-	down	2945
MSTRG.114215	19115-24671	Nitab4.5_0004852g0030.1	28438-32934	Nitab4.5_0004852	-	down	3768
MSTRG.99087	4988-7849	Nitab4.5_0003604g0010.1	10496-24660	Nitab4.5_0003604	+	up	2648
MSTRG.119099	52423-53180	Nitab4.5_0005338g0010.1	34849-49444	Nitab4.5_0005338	+	down	2980
MSTRG.86874	260474-263088	Nitab4.5_0002781g0080.1	248883-255573	Nitab4.5_0002781	+	down	4902
MSTRG.86874	260474-263088	Nitab4.5_0002781g0070.1	255576-256879	Nitab4.5_0002781	+	down	3596
MSTRG.143821	96431-99912	Nitab4.5_0008778g0010.1	93108-96144	Nitab4.5_0008778	+	down	288
MSTRG.14249	281711-282084	Nitab4.5_0000160g0010.1	273732-280282	Nitab4.5_0000160	+	down	1430
MSTRG.20115	505074-510564	Nitab4.5_0000259g0180.1	498147-502900	Nitab4.5_0000259	+	down	2175
MSTRG.136882	70837-113957	Nitab4.5_0007579g0010.1	117574-124001	Nitab4.5_0007579	+	up	3618
MSTRG.136889	125481-126385	Nitab4.5_0007579g0010.1	117574-124001	Nitab4.5_0007579	+	down	1481
MSTRG.63258	24881-45198	Nitab4.5_0001574g0040.1	45211-45889	Nitab4.5_0001574	-	down	14
MSTRG.122727	115732-118259	Nitab4.5_0005717g0020.1	119764-122223	Nitab4.5_0005717	-	down	1506
MSTRG.156536	5468-6720	Nitab4.5_0011998g0010.1	10570-11069	Nitab4.5_0011998	+	up	3851
MSTRG.151590	32896-47412	Nitab4.5_0010484g0020.1	28336-29856	Nitab4.5_0010484	+	down	3041
MSTRG.119370	195180-197565	Nitab4.5_0005367g0010.1	179718-194130	Nitab4.5_0005367	+	down	1051
MSTRG.10588	1367134-1442346	Nitab4.5_0000106g0370.1	1445024-1445655	Nitab4.5_0000106	+	up	2679
MSTRG.112707	95048-101422	Nitab4.5_0004708g0050.1	102853-104802	Nitab4.5_0004708	+	up	1432
MSTRG.141620	56602-57590	Nitab4.5_0008365g0020.1	60125-64410	Nitab4.5_0008365	-	down	2536
MSTRG.85602	337353-340037	Nitab4.5_0002709g0060.1	331567-334267	Nitab4.5_0002709	+	down	3087
MSTRG.36231	581820-591495	Nitab4.5_0000630g0100.1	577897-580218	Nitab4.5_0000630	+	down	1603
MSTRG.3585	1509403-1527840	Nitab4.5_0000026g0280.1	1532280-1535297	Nitab4.5_0000026	-	down	4441
MSTRG.151168	43316-48911	Nitab4.5_0010379g0010.1	50957-51439	Nitab4.5_0010379	+	up	2047
MSTRG.140572	98902-106181	Nitab4.5_0008178g0010.1	110965-112272	Nitab4.5_0008178	+	up	4785
MSTRG.130360	60331-89080	Nitab4.5_0006653g0040.1	92336-101241	Nitab4.5_0006653	+	up	3257
MSTRG.75112	23639-74455	Nitab4.5_0002135g0020.1	14842-21856	Nitab4.5_0002135	+	down	1784
MSTRG.122981	117342-121610	Nitab4.5_0005743g0010.1	112344-113008	Nitab4.5_0005743	+	down	4335
MSTRG.104628	29196-43191	Nitab4.5_0004030g0020.1	45678-46604	Nitab4.5_0004030	-	down	2488
MSTRG.39753	733063-733685	Nitab4.5_0000728g0150.1	735326-739168	Nitab4.5_0000728	-	down	1642
MSTRG.97421	32731-34110	Nitab4.5_0003481g0030.1	34272-36014	Nitab4.5_0003481	-	down	163
MSTRG.101548	221713-223645	Nitab4.5_0003787g0040.1	223661-225535	Nitab4.5_0003787	-	down	17
MSTRG.64747	362113-400164	Nitab4.5_0001639g0070.1	359564-359881	Nitab4.5_0001639	+	down	2233
MSTRG.108101	202440-203965	Nitab4.5_0004313g0030.1	200007-202283	Nitab4.5_0004313	-	up	158
MSTRG.58297	371936-378271	Nitab4.5_0001369g0060.1	368955-369536	Nitab4.5_0001369	-	up	2401
MSTRG.141246	65385-69714	Nitab4.5_0008299g0010.1	70822-71397	Nitab4.5_0008299	+	up	1109
MSTRG.31344	190429-193502	Nitab4.5_0000507g0020.1	186687-188098	Nitab4.5_0000507	-	up	2332
MSTRG.73800	351036-352098	Nitab4.5_0002065g0020.1	347525-348097	Nitab4.5_0002065	-	up	2940
MSTRG.7240	1507713-1510144	Nitab4.5_0000063g0300.1	1512781-1515427	Nitab4.5_0000063	-	down	2638
MSTRG.126633	53569-54948	Nitab4.5_0006172g0020.1	56472-58109	Nitab4.5_0006172	-	down	1525
MSTRG.76202	107244-109123	Nitab4.5_0002189g0020.1	109928-111722	Nitab4.5_0002189	-	down	806
MSTRG.88430	85899-88428	Nitab4.5_0002879g0050.1	93419-119963	Nitab4.5_0002879	-	down	4992
MSTRG.88430	85899-88428	Nitab4.5_0002879g0060.1	92330-92938	Nitab4.5_0002879	-	down	3903
MSTRG.88430	85899-88428	Nitab4.5_0002879g0070.1	92950-93387	Nitab4.5_0002879	-	down	4523
MSTRG.95541	186621-199466	Nitab4.5_0003349g0050.1	203857-206676	Nitab4.5_0003349	-	down	4392
MSTRG.123125	58222-60457	Nitab4.5_0005761g0030.1	64272-68939	Nitab4.5_0005761	+	up	3816
MSTRG.160378	10670-11303	Nitab4.5_0013836g0010.1	828-5832	Nitab4.5_0013836	+	down	4839
MSTRG.140774	40821-45934	Nitab4.5_0008212g0010.1	28709-36002	Nitab4.5_0008212	+	down	4820
MSTRG.32407	448304-450649	Nitab4.5_0000532g0050.1	443413-445334	Nitab4.5_0000532	+	down	2971
MSTRG.32407	448304-450649	Nitab4.5_0000532g0040.1	440255-443403	Nitab4.5_0000532	+	down	4902
MSTRG.85538	249027-253152	Nitab4.5_0002706g0070.1	255589-262487	Nitab4.5_0002706	-	down	2438
MSTRG.72369	186480-208231	Nitab4.5_0001989g0060.1	213080-214174	Nitab4.5_0001989	-	down	4850
MSTRG.60769	314677-318827	Nitab4.5_0001468g0050.1	322061-323993	Nitab4.5_0001468	+	up	3235
MSTRG.150677	1883-3321	Nitab4.5_0010257g0020.1	4622-9279	Nitab4.5_0010257	+	up	1302
MSTRG.63403	408788-411290	Nitab4.5_0001579g0150.1	413733-420206	Nitab4.5_0001579	-	down	2444
MSTRG.150973	25153-26767	Nitab4.5_0010329g0020.1	22483-23946	Nitab4.5_0010329	-	up	1208
MSTRG.80254	343978-352360	Nitab4.5_0002399g0060.1	330133-340624	Nitab4.5_0002399	+	down	3355
MSTRG.92978	27908-28982	Nitab4.5_0003179g0020.1	32507-36943	Nitab4.5_0003179	+	up	3526
MSTRG.135006	79098-79768	Nitab4.5_0007293g0060.1	81617-82600	Nitab4.5_0007293	-	down	1850
MSTRG.94643	281944-294828	Nitab4.5_0003296g0040.1	295147-313475	Nitab4.5_0003296	-	down	320
MSTRG.112351	5461-36561	Nitab4.5_0004682g0010.1	565-1440	Nitab4.5_0004682	+	down	4022
MSTRG.31232	482687-485454	Nitab4.5_0000504g0050.1	481697-482206	Nitab4.5_0000504	+	down	482
MSTRG.158416	13863-17251	Nitab4.5_0012768g0010.1	9050-10217	Nitab4.5_0012768	+	down	3647
MSTRG.124383	21332-22951	Nitab4.5_0005908g0080.1	23986-28174	Nitab4.5_0005908	-	down	1036
MSTRG.113190	61857-68748	Nitab4.5_0004756g0050.1	70581-83969	Nitab4.5_0004756	-	down	1834
MSTRG.136938	54305-69115	Nitab4.5_0007588g0010.1	71133-73138	Nitab4.5_0007588	-	down	2019
MSTRG.17296	625742-628512	Nitab4.5_0000208g0180.1	633090-637237	Nitab4.5_0000208	-	down	4579
MSTRG.4073	2422372-2458299	Nitab4.5_0000030g0470.1	2419166-2421358	Nitab4.5_0000030	+	down	1015
MSTRG.155337	19838-27996	Nitab4.5_0011586g0010.1	10802-17270	Nitab4.5_0011586	+	down	2569
MSTRG.58391	210499-270469	Nitab4.5_0001373g0040.1	206816-210251	Nitab4.5_0001373	+	down	249
MSTRG.19361	811455-813022	Nitab4.5_0000245g0220.1	800781-808755	Nitab4.5_0000245	+	down	2701
MSTRG.19361	811455-813022	Nitab4.5_0000245g0210.1	808779-810673	Nitab4.5_0000245	+	down	783
MSTRG.80003	272127-274627	Nitab4.5_0002386g0100.1	261543-268629	Nitab4.5_0002386	+	down	3499
MSTRG.145774	70862-73015	Nitab4.5_0009171g0030.1	67495-68049	Nitab4.5_0009171	-	up	2814
MSTRG.145774	70862-73015	Nitab4.5_0009171g0010.1	70083-70611	Nitab4.5_0009171	-	up	252
MSTRG.145774	70862-73015	Nitab4.5_0009171g0020.1	68091-70080	Nitab4.5_0009171	-	up	783
MSTRG.118066	58859-72949	Nitab4.5_0005229g0010.1	73631-76948	Nitab4.5_0005229	-	down	683
MSTRG.18208	1000166-1008890	Nitab4.5_0000224g0060.1	1013053-1014471	Nitab4.5_0000224	-	down	4164
MSTRG.18223	1267957-1278580	Nitab4.5_0000224g0080.1	1279847-1282315	Nitab4.5_0000224	-	down	1268
MSTRG.126636	80097-91734	Nitab4.5_0006172g0030.1	75114-75408	Nitab4.5_0006172	+	down	4690
MSTRG.67925	459163-461268	Nitab4.5_0001778g0190.1	463460-470174	Nitab4.5_0001778	-	down	2193
MSTRG.110290	55623-59480	Nitab4.5_0004499g0010.1	42854-51662	Nitab4.5_0004499	-	up	3962
MSTRG.101974	137764-167619	Nitab4.5_0003818g0030.1	132472-132819	Nitab4.5_0003818	+	down	4946
MSTRG.59899	357430-444693	Nitab4.5_0001434g0080.1	355796-356646	Nitab4.5_0001434	-	up	785
MSTRG.89920	21090-32000	Nitab4.5_0002978g0040.1	18460-20012	Nitab4.5_0002978	-	up	1079
MSTRG.77304	362995-363690	Nitab4.5_0002245g0140.1	353717-360294	Nitab4.5_0002245	+	down	2702
MSTRG.138917	42901-52197	Nitab4.5_0007899g0030.1	54174-58137	Nitab4.5_0007899	-	down	1978
MSTRG.15734	279480-281494	Nitab4.5_0000183g0030.1	284153-286273	Nitab4.5_0000183	-	down	2660
MSTRG.145185	56492-61324	Nitab4.5_0009044g0020.1	63418-63651	Nitab4.5_0009044	+	up	2095
MSTRG.126527	103150-105232	Nitab4.5_0006159g0050.1	108352-110681	Nitab4.5_0006159	-	down	3121
MSTRG.11143	1200821-1201659	Nitab4.5_0000113g0180.1	1195904-1200375	Nitab4.5_0000113	+	down	447
MSTRG.11143	1200821-1201659	Nitab4.5_0000113g0170.1	1195045-1195885	Nitab4.5_0000113	+	down	4937
MSTRG.145277	4457-8029	Nitab4.5_0009066g0010.1	2958-4430	Nitab4.5_0009066	-	up	28
MSTRG.34105	445361-459396	Nitab4.5_0000574g0120.1	463866-469010	Nitab4.5_0000574	+	up	4471
MSTRG.118920	44931-68374	Nitab4.5_0005320g0010.1	35815-44084	Nitab4.5_0005320	+	down	848
MSTRG.168264	352-1543	Nitab4.5_0027992g0010.1	3606-4306	Nitab4.5_0027992	+	up	2064
MSTRG.168264	352-1543	Nitab4.5_0027992g0020.1	2309-3355	Nitab4.5_0027992	+	up	767
MSTRG.93636	245918-253428	Nitab4.5_0003228g0080.1	257504-259600	Nitab4.5_0003228	-	down	4077
MSTRG.2930	3185455-3186078	Nitab4.5_0000020g0440.1	3182221-3183398	Nitab4.5_0000020	-	up	2058
MSTRG.144674	7769-13322	Nitab4.5_0008949g0020.1	14343-18279	Nitab4.5_0008949	-	down	1022
MSTRG.155881	1275-18256	Nitab4.5_0011766g0020.1	19525-42642	Nitab4.5_0011766	-	down	1270
MSTRG.108283	46069-46515	Nitab4.5_0004328g0010.1	42968-45846	Nitab4.5_0004328	-	up	224
MSTRG.64679	330080-333410	Nitab4.5_0001636g0060.1	321246-328984	Nitab4.5_0001636	+	down	1097
MSTRG.4441	479595-485019	Nitab4.5_0000034g0060.1	471036-478233	Nitab4.5_0000034	-	up	1363
MSTRG.140734	98882-101009	Nitab4.5_0008206g0020.1	98098-98559	Nitab4.5_0008206	-	up	324
MSTRG.104218	216104-217189	Nitab4.5_0003995g0020.1	210223-211121	Nitab4.5_0003995	+	down	4984
MSTRG.117790	151687-156585	Nitab4.5_0005201g0030.1	142595-149365	Nitab4.5_0005201	+	down	2323
MSTRG.103024	182022-190540	Nitab4.5_0003897g0020.1	174030-177664	Nitab4.5_0003897	+	down	4359
MSTRG.4898	178609-201264	Nitab4.5_0000039g0020.1	201528-202852	Nitab4.5_0000039	-	down	265
MSTRG.23653	120057-204753	Nitab4.5_0000332g0030.1	108943-117331	Nitab4.5_0000332	+	down	2727
MSTRG.92165	192119-225581	Nitab4.5_0003125g0040.1	226349-226626	Nitab4.5_0003125	+	up	769
MSTRG.83942	179449-186158	Nitab4.5_0002611g0050.1	169708-174611	Nitab4.5_0002611	-	up	4839
MSTRG.142289	43243-78914	Nitab4.5_0008487g0020.1	31405-40062	Nitab4.5_0008487	+	down	3182
MSTRG.79608	217076-235092	Nitab4.5_0002364g0040.1	213885-215338	Nitab4.5_0002364	+	down	1739
MSTRG.22398	400742-402575	Nitab4.5_0000306g0150.1	399181-399915	Nitab4.5_0000306	+	down	828
MSTRG.32870	795661-797614	Nitab4.5_0000543g0200.1	802094-823354	Nitab4.5_0000543	-	down	4481
MSTRG.25689	560338-562598	Nitab4.5_0000375g0250.1	563580-578832	Nitab4.5_0000375	-	down	983
MSTRG.104666	237546-240153	Nitab4.5_0004033g0060.1	234484-236202	Nitab4.5_0004033	+	down	1345
MSTRG.82235	141-2526	Nitab4.5_0002518g0010.1	5144-10915	Nitab4.5_0002518	+	up	2619
MSTRG.13078	722458-724771	Nitab4.5_0000142g0300.1	726995-727471	Nitab4.5_0000142	-	down	2225
MSTRG.37665	136212-145472	Nitab4.5_0000669g0050.1	133154-134711	Nitab4.5_0000669	-	up	1502
MSTRG.36495	190505-193420	Nitab4.5_0000637g0010.1	157612-187416	Nitab4.5_0000637	+	down	3090
MSTRG.36492	154825-156284	Nitab4.5_0000637g0010.1	157612-187416	Nitab4.5_0000637	+	up	1329
MSTRG.149328	7029-12179	Nitab4.5_0009932g0040.1	13156-28015	Nitab4.5_0009932	-	down	978
MSTRG.100472	7332-8130	Nitab4.5_0003709g0020.1	8759-9232	Nitab4.5_0003709	-	down	630
MSTRG.153521	38287-40532	Nitab4.5_0011013g0020.1	31786-37204	Nitab4.5_0011013	+	down	1084
MSTRG.62017	159181-180618	Nitab4.5_0001519g0070.1	157965-158390	Nitab4.5_0001519	-	up	792
MSTRG.41973	273834-277465	Nitab4.5_0000793g0040.1	264158-272959	Nitab4.5_0000793	+	down	876
MSTRG.8512	620361-622008	Nitab4.5_0000079g0090.1	612204-617132	Nitab4.5_0000079	+	down	3230
MSTRG.39501	155231-157965	Nitab4.5_0000721g0100.1	150991-153882	Nitab4.5_0000721	-	up	1350
MSTRG.30576	423321-424280	Nitab4.5_0000488g0040.1	426464-429165	Nitab4.5_0000488	-	down	2185
MSTRG.83540	216683-218171	Nitab4.5_0002589g0140.1	199854-215035	Nitab4.5_0002589	-	up	1649
MSTRG.28844	629554-639802	Nitab4.5_0000447g0030.1	640356-641201	Nitab4.5_0000447	+	up	555
MSTRG.77337	181912-182729	Nitab4.5_0002247g0090.1	177235-178130	Nitab4.5_0002247	-	up	3783
MSTRG.120353	4762-6033	Nitab4.5_0005466g0040.1	8372-11817	Nitab4.5_0005466	-	down	2340
MSTRG.107389	23279-27373	Nitab4.5_0004254g0040.1	19736-20821	Nitab4.5_0004254	-	up	2459
MSTRG.131076	115134-118553	Nitab4.5_0006746g0010.1	112805-114090	Nitab4.5_0006746	+	down	1045
MSTRG.128065	129633-134205	Nitab4.5_0006347g0040.1	137164-140544	Nitab4.5_0006347	-	down	2960
MSTRG.128065	129633-134205	Nitab4.5_0006347g0050.1	134696-135540	Nitab4.5_0006347	-	down	492
MSTRG.165224	4313-7567	Nitab4.5_0020615g0010.1	70-1070	Nitab4.5_0020615	+	down	3244
MSTRG.50191	313383-329721	Nitab4.5_0001061g0010.1	306911-310882	Nitab4.5_0001061	+	down	2502
MSTRG.143019	70239-93431	Nitab4.5_0008613g0020.1	69712-70194	Nitab4.5_0008613	-	up	46
MSTRG.143019	70239-93431	Nitab4.5_0008613g0030.1	69331-69702	Nitab4.5_0008613	-	up	538
MSTRG.45216	4337-12876	Nitab4.5_0000892g0010.1	15466-16892	Nitab4.5_0000892	+	up	2591
MSTRG.104542	249162-255069	Nitab4.5_0004022g0020.1	189935-244707	Nitab4.5_0004022	-	up	4456
MSTRG.94117	25359-28123	Nitab4.5_0003263g0020.1	30251-34974	Nitab4.5_0003263	-	down	2129
MSTRG.118191	73849-93524	Nitab4.5_0005243g0020.1	58632-69592	Nitab4.5_0005243	-	up	4258
MSTRG.59656	261299-261793	Nitab4.5_0001425g0060.1	265593-267122	Nitab4.5_0001425	-	down	3801
MSTRG.91929	65089-74619	Nitab4.5_0003110g0040.1	74853-82178	Nitab4.5_0003110	-	down	235
MSTRG.154756	49701-51053	Nitab4.5_0011403g0030.1	46781-47075	Nitab4.5_0011403	-	up	2627
MSTRG.45050	259188-260500	Nitab4.5_0000886g0080.1	261019-262311	Nitab4.5_0000886	-	down	520
MSTRG.45058	405168-405655	Nitab4.5_0000886g0110.1	398824-404097	Nitab4.5_0000886	-	up	1072
MSTRG.39036	1791-68986	Nitab4.5_0000707g0060.1	71764-73777	Nitab4.5_0000707	-	down	2779
MSTRG.140314	1620-2830	Nitab4.5_0008137g0040.1	5919-14726	Nitab4.5_0008137	+	up	3090
MSTRG.140322	69791-77074	Nitab4.5_0008137g0010.1	79517-83232	Nitab4.5_0008137	+	up	2444
MSTRG.11213	1572883-1589380	Nitab4.5_0000114g0160.1	1590873-1599308	Nitab4.5_0000114	-	down	1494
MSTRG.76984	212588-213810	Nitab4.5_0002229g0110.1	205282-207631	Nitab4.5_0002229	-	up	4958
MSTRG.110216	156815-158036	Nitab4.5_0004492g0030.1	148508-155637	Nitab4.5_0004492	-	up	1179
MSTRG.143855	54328-80577	Nitab4.5_0008783g0010.1	83069-86411	Nitab4.5_0008783	-	down	2493
MSTRG.9082	580627-581106	Nitab4.5_0000086g0120.1	585678-590695	Nitab4.5_0000086	-	down	4573
MSTRG.126708	138693-144169	Nitab4.5_0006180g0050.1	147689-165765	Nitab4.5_0006180	+	up	3521
MSTRG.126702	83625-85197	Nitab4.5_0006180g0030.1	86730-92272	Nitab4.5_0006180	+	up	1534
MSTRG.138521	45345-97333	Nitab4.5_0007835g0020.1	39309-40390	Nitab4.5_0007835	-	up	4956
MSTRG.80885	57216-80519	Nitab4.5_0002439g0030.1	55806-56696	Nitab4.5_0002439	-	up	521
MSTRG.80885	57216-80519	Nitab4.5_0002439g0010.1	50769-54048	Nitab4.5_0002439	-	up	3169
MSTRG.101769	125264-128190	Nitab4.5_0003804g0010.1	130511-132985	Nitab4.5_0003804	+	up	2322
MSTRG.78531	179812-194537	Nitab4.5_0002310g0040.1	173580-176759	Nitab4.5_0002310	+	down	3054
MSTRG.23901	117946-120102	Nitab4.5_0000337g0080.1	125035-126874	Nitab4.5_0000337	+	up	4934
MSTRG.23904	153650-161332	Nitab4.5_0000337g0060.1	163218-168626	Nitab4.5_0000337	+	up	1887
MSTRG.68248	466043-468855	Nitab4.5_0001792g0040.1	469438-477383	Nitab4.5_0001792	-	down	584
MSTRG.78070	199583-209503	Nitab4.5_0002285g0070.1	213976-215691	Nitab4.5_0002285	+	up	4474
MSTRG.151243	58220-60119	Nitab4.5_0010399g0020.1	53403-53975	Nitab4.5_0010399	-	up	4246
MSTRG.116504	40310-41466	Nitab4.5_0005078g0020.1	34470-39051	Nitab4.5_0005078	+	down	1260
MSTRG.160373	21910-23076	Nitab4.5_0013831g0010.1	18362-21166	Nitab4.5_0013831	-	up	745
MSTRG.46958	525703-527161	Nitab4.5_0000948g0260.1	531170-537264	Nitab4.5_0000948	-	down	4010
MSTRG.46958	525703-527161	Nitab4.5_0000948g0280.1	519771-524108	Nitab4.5_0000948	-	up	1596
MSTRG.152800	44201-48702	Nitab4.5_0010800g0030.1	37069-43050	Nitab4.5_0010800	-	up	1152
MSTRG.130467	142109-148078	Nitab4.5_0006665g0020.1	137890-139329	Nitab4.5_0006665	+	down	2781
MSTRG.137283	104879-106243	Nitab4.5_0007645g0030.1	101098-104218	Nitab4.5_0007645	-	up	662
MSTRG.137283	104879-106243	Nitab4.5_0007645g0020.1	98109-101014	Nitab4.5_0007645	-	up	3866
MSTRG.165045	25-2927	Nitab4.5_0020249g0010.1	6776-7500	Nitab4.5_0020249	-	down	3850
MSTRG.43123	4830-5658	Nitab4.5_0000829g0030.1	7820-8418	Nitab4.5_0000829	-	down	2163
MSTRG.43123	4830-5658	Nitab4.5_0000829g0050.1	3792-4613	Nitab4.5_0000829	-	up	218
MSTRG.141106	103579-110463	Nitab4.5_0008274g0010.1	88560-99236	Nitab4.5_0008274	+	down	4344
MSTRG.68762	109167-110265	Nitab4.5_0001815g0020.1	115261-117083	Nitab4.5_0001815	-	down	4997
MSTRG.78548	10564-14298	Nitab4.5_0002311g0020.1	15172-17368	Nitab4.5_0002311	-	down	875
MSTRG.53120	398845-401280	Nitab4.5_0001164g0120.1	404753-412766	Nitab4.5_0001164	+	up	3474
MSTRG.53107	116687-118347	Nitab4.5_0001164g0050.1	118785-119141	Nitab4.5_0001164	+	up	439
MSTRG.16044	468129-469628	Nitab4.5_0000188g0150.1	471179-472691	Nitab4.5_0000188	-	down	1552
MSTRG.26351	875623-881716	Nitab4.5_0000390g0110.1	883792-884441	Nitab4.5_0000390	-	down	2077
MSTRG.26332	563081-595356	Nitab4.5_0000390g0070.1	599143-601238	Nitab4.5_0000390	-	down	3788
MSTRG.37101	277797-279725	Nitab4.5_0000652g0040.1	283802-285432	Nitab4.5_0000652	+	up	4078
MSTRG.85296	44804-55322	Nitab4.5_0002691g0020.1	29957-40405	Nitab4.5_0002691	-	up	4400
MSTRG.28188	304552-373737	Nitab4.5_0000433g0090.1	374741-376672	Nitab4.5_0000433	+	up	1005
MSTRG.85787	128872-155068	Nitab4.5_0002720g0020.1	159851-163150	Nitab4.5_0002720	+	up	4784
MSTRG.141052	88414-90581	Nitab4.5_0008265g0020.1	72322-83838	Nitab4.5_0008265	+	down	4577
MSTRG.137892	12433-26841	Nitab4.5_0007738g0050.1	27274-33948	Nitab4.5_0007738	+	up	434
MSTRG.31381	214055-214609	Nitab4.5_0000508g0080.1	210551-211612	Nitab4.5_0000508	-	up	2444
MSTRG.81917	82392-96440	Nitab4.5_0002497g0050.1	96966-98188	Nitab4.5_0002497	-	down	527
MSTRG.68023	106729-107954	Nitab4.5_0001783g0020.1	108865-152973	Nitab4.5_0001783	+	up	912
MSTRG.91508	260923-264058	Nitab4.5_0003082g0100.1	257609-258195	Nitab4.5_0003082	+	down	2729
MSTRG.91508	260923-264058	Nitab4.5_0003082g0080.1	254704-257574	Nitab4.5_0003082	+	down	3350
MSTRG.23081	295868-297024	Nitab4.5_0000319g0150.1	293839-294138	Nitab4.5_0000319	-	up	1731
MSTRG.111686	1614-2765	Nitab4.5_0004619g0010.1	6350-9034	Nitab4.5_0004619	+	up	3586
MSTRG.55884	187041-188678	Nitab4.5_0001271g0050.1	190426-192180	Nitab4.5_0001271	+	up	1749
MSTRG.54206	496642-505397	Nitab4.5_0001205g0060.1	507394-515919	Nitab4.5_0001205	+	up	1998
MSTRG.95292	1-3396	Nitab4.5_0003336g0020.1	8123-10038	Nitab4.5_0003336	-	down	4728
MSTRG.140380	87165-111131	Nitab4.5_0008145g0010.1	77086-82311	Nitab4.5_0008145	+	down	4855
MSTRG.38584	60855-68453	Nitab4.5_0000694g0040.1	56600-58784	Nitab4.5_0000694	+	down	2072
MSTRG.54107	195761-221373	Nitab4.5_0001201g0020.1	222039-222712	Nitab4.5_0001201	+	up	667
MSTRG.67055	362670-365030	Nitab4.5_0001740g0130.1	357991-362533	Nitab4.5_0001740	+	down	138
MSTRG.67058	458587-474664	Nitab4.5_0001740g0160.1	452858-457214	Nitab4.5_0001740	+	down	1374
MSTRG.152492	36946-43122	Nitab4.5_0010718g0020.1	47037-57270	Nitab4.5_0010718	-	down	3916
MSTRG.155692	3791-17288	Nitab4.5_0011704g0010.1	6-399	Nitab4.5_0011704	-	up	3393
MSTRG.109913	207474-229166	Nitab4.5_0004469g0120.1	231702-233138	Nitab4.5_0004469	-	down	2537
MSTRG.109913	207474-229166	Nitab4.5_0004469g0100.1	192918-202865	Nitab4.5_0004469	-	up	4610
MSTRG.49716	383549-384461	Nitab4.5_0001044g0160.1	367661-383322	Nitab4.5_0001044	+	down	228
MSTRG.40699	584681-586383	Nitab4.5_0000755g0210.1	553578-584114	Nitab4.5_0000755	+	down	568
MSTRG.78982	231526-235502	Nitab4.5_0002332g0060.1	235828-236166	Nitab4.5_0002332	+	up	327
MSTRG.71739	375780-433457	Nitab4.5_0001958g0030.1	369287-375117	Nitab4.5_0001958	+	down	664
MSTRG.81772	94064-96490	Nitab4.5_0002489g0020.1	85961-92548	Nitab4.5_0002489	+	down	1517
MSTRG.69320	152869-194466	Nitab4.5_0001840g0060.1	197877-201232	Nitab4.5_0001840	-	down	3412
MSTRG.69323	203185-204750	Nitab4.5_0001840g0060.1	197877-201232	Nitab4.5_0001840	-	up	1954
MSTRG.100533	118459-119123	Nitab4.5_0003714g0110.1	119237-120859	Nitab4.5_0003714	-	down	115
MSTRG.139967	7317-7755	Nitab4.5_0008074g0040.1	5649-6055	Nitab4.5_0008074	+	down	1263
MSTRG.33342	293191-296674	Nitab4.5_0000556g0080.1	299111-305254	Nitab4.5_0000556	-	down	2438
MSTRG.84095	90851-96371	Nitab4.5_0002621g0040.1	100722-101852	Nitab4.5_0002621	-	down	4352
MSTRG.52213	107826-159294	Nitab4.5_0001131g0020.1	93800-107494	Nitab4.5_0001131	-	up	333
MSTRG.75497	9071-13155	Nitab4.5_0002155g0010.1	15565-17433	Nitab4.5_0002155	-	down	2411
MSTRG.56514	332822-333829	Nitab4.5_0001296g0080.1	306922-331235	Nitab4.5_0001296	-	up	1588
MSTRG.82445	340910-344436	Nitab4.5_0002529g0070.1	346971-351263	Nitab4.5_0002529	+	up	2536
MSTRG.62073	384157-386152	Nitab4.5_0001521g0050.1	389344-391077	Nitab4.5_0001521	+	up	3193
MSTRG.134918	79988-82350	Nitab4.5_0007282g0070.1	61714-78845	Nitab4.5_0007282	-	up	1144
MSTRG.153658	29104-43428	Nitab4.5_0011065g0010.1	44149-48411	Nitab4.5_0011065	-	down	722
MSTRG.63922	455583-457013	Nitab4.5_0001601g0060.1	443748-452255	Nitab4.5_0001601	+	down	3329
MSTRG.63914	370392-374345	Nitab4.5_0001601g0030.1	366243-369351	Nitab4.5_0001601	+	down	1042
MSTRG.64599	29843-30927	Nitab4.5_0001632g0030.1	25518-25872	Nitab4.5_0001632	+	down	3972
MSTRG.96796	288626-289200	Nitab4.5_0003435g0030.1	290922-291207	Nitab4.5_0003435	+	up	1723
MSTRG.96796	288626-289200	Nitab4.5_0003435g0020.1	282846-284582	Nitab4.5_0003435	+	down	4045
MSTRG.65395	112092-114393	Nitab4.5_0001668g0040.1	118972-122622	Nitab4.5_0001668	-	down	4580
MSTRG.65403	148647-149403	Nitab4.5_0001668g0060.1	153486-160212	Nitab4.5_0001668	-	down	4084
MSTRG.65403	148647-149403	Nitab4.5_0001668g0070.1	138965-143851	Nitab4.5_0001668	-	up	4797
MSTRG.14002	104659-106789	Nitab4.5_0000156g0030.1	107913-110120	Nitab4.5_0000156	-	down	1125
MSTRG.60300	341165-353982	Nitab4.5_0001450g0110.1	355955-359451	Nitab4.5_0001450	+	up	1974
MSTRG.65135	51861-58654	Nitab4.5_0001655g0030.1	48034-49023	Nitab4.5_0001655	+	down	2839
MSTRG.157138	18254-20152	Nitab4.5_0012236g0020.1	21383-22986	Nitab4.5_0012236	+	up	1232
MSTRG.157138	18254-20152	Nitab4.5_0012236g0010.1	12305-16181	Nitab4.5_0012236	+	down	2074
MSTRG.89791	219510-224516	Nitab4.5_0002969g0040.1	226684-228978	Nitab4.5_0002969	-	down	2169
MSTRG.158156	3434-5376	Nitab4.5_0012654g0010.1	6853-14734	Nitab4.5_0012654	-	down	1478
MSTRG.119305	48145-102280	Nitab4.5_0005361g0010.1	40882-46272	Nitab4.5_0005361	-	up	1874
MSTRG.132883	116567-118476	Nitab4.5_0006993g0010.1	119783-130558	Nitab4.5_0006993	-	down	1308
MSTRG.92217	239064-243673	Nitab4.5_0003128g0050.1	234523-237670	Nitab4.5_0003128	+	down	1395
MSTRG.33117	663699-666735	Nitab4.5_0000550g0070.1	661181-661454	Nitab4.5_0000550	+	down	2246
MSTRG.3026	2061576-2065128	Nitab4.5_0000021g0560.1	2066609-2071369	Nitab4.5_0000021	-	down	1482
MSTRG.86670	162264-166090	Nitab4.5_0002769g0040.1	159370-160806	Nitab4.5_0002769	+	down	1459
MSTRG.66744	242381-280565	Nitab4.5_0001727g0060.1	239990-242053	Nitab4.5_0001727	+	down	329
MSTRG.66744	242381-280565	Nitab4.5_0001727g0050.1	284308-285417	Nitab4.5_0001727	+	up	3744
MSTRG.66744	242381-280565	Nitab4.5_0001727g0130.1	281964-282281	Nitab4.5_0001727	+	up	1400
MSTRG.66744	242381-280565	Nitab4.5_0001727g0120.1	282380-282969	Nitab4.5_0001727	+	up	1816
MSTRG.137743	84677-86859	Nitab4.5_0007717g0030.1	68981-79925	Nitab4.5_0007717	+	down	4753
MSTRG.121811	52485-60120	Nitab4.5_0005617g0010.1	49802-50104	Nitab4.5_0005617	+	down	2382
MSTRG.53731	465101-484492	Nitab4.5_0001187g0110.1	446060-463877	Nitab4.5_0001187	-	up	1225
MSTRG.106870	215060-217300	Nitab4.5_0004209g0030.1	218886-221892	Nitab4.5_0004209	-	down	1587
MSTRG.156075	5248-7305	Nitab4.5_0011838g0010.1	8587-11538	Nitab4.5_0011838	-	down	1283
MSTRG.60601	526605-530697	Nitab4.5_0001461g0130.1	518611-525237	Nitab4.5_0001461	+	down	1369
MSTRG.40179	238643-261927	Nitab4.5_0000741g0030.1	235333-235560	Nitab4.5_0000741	+	down	3084
MSTRG.132170	27767-56821	Nitab4.5_0006894g0040.1	19194-25485	Nitab4.5_0006894	-	up	2283
MSTRG.6646	565806-592998	Nitab4.5_0000057g0090.1	594997-595662	Nitab4.5_0000057	-	down	2000
MSTRG.70883	348160-356517	Nitab4.5_0001918g0100.1	361029-364682	Nitab4.5_0001918	-	down	4513
MSTRG.6246	554239-566763	Nitab4.5_0000052g0050.1	538863-552273	Nitab4.5_0000052	+	down	1967
MSTRG.13930	118845-125693	Nitab4.5_0000155g0050.1	113559-114425	Nitab4.5_0000155	+	down	4421
MSTRG.46863	24527-26842	Nitab4.5_0000946g0010.1	30422-31874	Nitab4.5_0000946	-	down	3581
MSTRG.112802	28581-45230	Nitab4.5_0004719g0030.1	48220-49299	Nitab4.5_0004719	-	down	2991
MSTRG.115333	209622-211084	Nitab4.5_0004965g0040.1	211819-212031	Nitab4.5_0004965	+	up	736
MSTRG.55696	89210-103853	Nitab4.5_0001263g0010.1	87336-87929	Nitab4.5_0001263	+	down	1282
MSTRG.20615	885377-888969	Nitab4.5_0000269g0270.1	889369-889633	Nitab4.5_0000269	+	up	401
MSTRG.20615	885377-888969	Nitab4.5_0000269g0250.1	890200-891929	Nitab4.5_0000269	+	up	1232
MSTRG.20615	885377-888969	Nitab4.5_0000269g0260.1	889830-890177	Nitab4.5_0000269	+	up	862
MSTRG.39656	201733-206063	Nitab4.5_0000725g0080.1	194373-196913	Nitab4.5_0000725	-	up	4821
MSTRG.58012	80496-168875	Nitab4.5_0001358g0040.1	70720-78635	Nitab4.5_0001358	+	down	1862
MSTRG.79085	262114-262932	Nitab4.5_0002337g0120.1	260357-260877	Nitab4.5_0002337	-	up	1238
MSTRG.72663	124752-206856	Nitab4.5_0002006g0020.1	208011-208253	Nitab4.5_0002006	-	down	1156
MSTRG.44558	137072-138294	Nitab4.5_0000870g0030.1	114704-136889	Nitab4.5_0000870	-	up	184
MSTRG.44558	137072-138294	Nitab4.5_0000870g0010.1	138779-139203	Nitab4.5_0000870	-	down	486
MSTRG.44553	106361-111193	Nitab4.5_0000870g0030.1	114704-136889	Nitab4.5_0000870	-	down	3512
MSTRG.44866	472434-475782	Nitab4.5_0000880g0060.1	477792-480447	Nitab4.5_0000880	+	up	2011
MSTRG.163395	7289-9593	Nitab4.5_0017067g0010.1	1240-3787	Nitab4.5_0017067	-	up	3503
MSTRG.87811	49078-49505	Nitab4.5_0002837g0010.1	52692-63844	Nitab4.5_0002837	+	up	3188
MSTRG.48447	111998-115101	Nitab4.5_0001000g0070.1	115146-117233	Nitab4.5_0001000	-	down	46
MSTRG.150458	6346-24421	Nitab4.5_0010199g0060.1	26077-30330	Nitab4.5_0010199	-	down	1657
MSTRG.4449	552429-556174	Nitab4.5_0000034g0090.1	557261-598525	Nitab4.5_0000034	+	up	1088
MSTRG.114162	80718-84963	Nitab4.5_0004847g0070.1	87367-91837	Nitab4.5_0004847	-	down	2405
MSTRG.129252	35445-55995	Nitab4.5_0006506g0040.1	60781-66653	Nitab4.5_0006506	-	down	4787
MSTRG.88112	303701-304870	Nitab4.5_0002854g0110.1	305916-306385	Nitab4.5_0002854	-	down	1047
MSTRG.37942	25469-26370	Nitab4.5_0000677g0020.1	28459-32385	Nitab4.5_0000677	-	down	2090
MSTRG.83788	218046-219417	Nitab4.5_0002601g0100.1	213579-216124	Nitab4.5_0002601	-	up	1923
MSTRG.149681	24919-71722	Nitab4.5_0010018g0020.1	24428-24877	Nitab4.5_0010018	+	down	43
MSTRG.149681	24919-71722	Nitab4.5_0010018g0010.1	23888-24367	Nitab4.5_0010018	+	down	553
MSTRG.36427	251081-317318	Nitab4.5_0000635g0100.1	318100-322428	Nitab4.5_0000635	+	up	783
MSTRG.24775	732582-749143	Nitab4.5_0000354g0130.1	725861-731743	Nitab4.5_0000354	+	down	840
MSTRG.104278	245489-248910	Nitab4.5_0004000g0040.1	243101-243577	Nitab4.5_0004000	+	down	1913
MSTRG.104278	245489-248910	Nitab4.5_0004000g0060.1	243649-243998	Nitab4.5_0004000	+	down	1492
MSTRG.104264	78485-80874	Nitab4.5_0004000g0010.1	82347-83192	Nitab4.5_0004000	+	up	1474
MSTRG.43774	693069-701871	Nitab4.5_0000845g0200.1	706199-708508	Nitab4.5_0000845	-	down	4329
MSTRG.80427	264077-270189	Nitab4.5_0002410g0020.1	261079-263057	Nitab4.5_0002410	+	down	1021
MSTRG.154499	48024-51662	Nitab4.5_0011323g0020.1	39865-43155	Nitab4.5_0011323	+	down	4870
MSTRG.123170	143248-165694	Nitab4.5_0005765g0060.1	168041-168497	Nitab4.5_0005765	-	down	2348
MSTRG.134427	60154-68332	Nitab4.5_0007209g0020.1	58700-59230	Nitab4.5_0007209	-	up	925
MSTRG.143526	18299-70928	Nitab4.5_0008720g0010.1	10615-14630	Nitab4.5_0008720	+	down	3670
MSTRG.143528	87220-92914	Nitab4.5_0008720g0020.1	76523-86067	Nitab4.5_0008720	+	down	1154
MSTRG.71804	357021-371385	Nitab4.5_0001961g0090.1	350152-352891	Nitab4.5_0001961	-	up	4131
MSTRG.80934	231822-252168	Nitab4.5_0002441g0080.1	217619-229738	Nitab4.5_0002441	-	up	2085
MSTRG.40429	451658-462038	Nitab4.5_0000748g0100.1	439083-447252	Nitab4.5_0000748	+	down	4407
MSTRG.56567	362786-364393	Nitab4.5_0001298g0030.1	344560-359930	Nitab4.5_0001298	-	up	2857
MSTRG.32077	514656-517902	Nitab4.5_0000523g0040.1	518948-520534	Nitab4.5_0000523	+	up	1047
MSTRG.137689	34663-35703	Nitab4.5_0007710g0030.1	39883-41051	Nitab4.5_0007710	-	down	4181
MSTRG.14084	562105-568065	Nitab4.5_0000157g0180.1	554095-557421	Nitab4.5_0000157	+	down	4685
MSTRG.13003	1013732-1030768	Nitab4.5_0000141g0220.1	1033653-1034172	Nitab4.5_0000141	+	up	2886
MSTRG.13003	1013732-1030768	Nitab4.5_0000141g0210.1	1033210-1033573	Nitab4.5_0000141	+	up	2443
MSTRG.80013	85756-86892	Nitab4.5_0002387g0070.1	88734-93287	Nitab4.5_0002387	-	down	1843
MSTRG.89692	253521-253842	Nitab4.5_0002963g0100.1	256432-257820	Nitab4.5_0002963	-	down	2591
MSTRG.41624	470538-471549	Nitab4.5_0000783g0200.1	459013-466789	Nitab4.5_0000783	-	up	3750
MSTRG.131178	48065-78888	Nitab4.5_0006760g0010.1	25681-45510	Nitab4.5_0006760	+	down	2556
MSTRG.40650	639068-641057	Nitab4.5_0000754g0260.1	644366-648591	Nitab4.5_0000754	+	up	3310
MSTRG.114922	51612-53026	Nitab4.5_0004922g0010.1	11840-50402	Nitab4.5_0004922	+	down	1211
MSTRG.139303	17294-93055	Nitab4.5_0007964g0010.1	95629-100616	Nitab4.5_0007964	-	down	2575
MSTRG.130671	112171-112703	Nitab4.5_0006691g0060.1	112755-114056	Nitab4.5_0006691	-	down	53
MSTRG.45699	649067-658675	Nitab4.5_0000906g0100.1	662005-667524	Nitab4.5_0000906	+	up	3331
MSTRG.114434	25903-35319	Nitab4.5_0004873g0010.1	21925-22341	Nitab4.5_0004873	-	up	3563
MSTRG.81319	120334-123669	Nitab4.5_0002464g0030.1	115180-116009	Nitab4.5_0002464	-	up	4326
MSTRG.134439	122232-123221	Nitab4.5_0007212g0040.1	125087-125853	Nitab4.5_0007212	+	up	1867
MSTRG.134439	122232-123221	Nitab4.5_0007212g0020.1	124389-124742	Nitab4.5_0007212	+	up	1169
MSTRG.150662	24437-26614	Nitab4.5_0010254g0010.1	21568-24021	Nitab4.5_0010254	+	down	417
MSTRG.38880	645137-683994	Nitab4.5_0000702g0120.1	684535-688590	Nitab4.5_0000702	+	up	542
MSTRG.15827	862448-865399	Nitab4.5_0000184g0160.1	855125-858684	Nitab4.5_0000184	-	up	3765
MSTRG.44623	271143-272263	Nitab4.5_0000872g0020.1	267173-270551	Nitab4.5_0000872	+	down	593
MSTRG.90353	87568-89980	Nitab4.5_0003009g0010.1	76877-84823	Nitab4.5_0003009	+	down	2746
MSTRG.111844	2753-23988	Nitab4.5_0004636g0020.1	25984-45574	Nitab4.5_0004636	-	down	1997
MSTRG.49303	596253-597898	Nitab4.5_0001030g0170.1	592615-593477	Nitab4.5_0001030	-	up	2777
MSTRG.96002	53318-78467	Nitab4.5_0003379g0010.1	50636-50890	Nitab4.5_0003379	-	up	2429
MSTRG.148152	58321-60526	Nitab4.5_0009691g0020.1	47780-54369	Nitab4.5_0009691	+	down	3953
MSTRG.123515	141803-149526	Nitab4.5_0005803g0010.1	154270-158118	Nitab4.5_0005803	+	up	4745
MSTRG.107889	24662-54818	Nitab4.5_0004297g0010.1	56069-62020	Nitab4.5_0004297	-	down	1252
MSTRG.36758	727266-728853	Nitab4.5_0000643g0220.1	730782-732887	Nitab4.5_0000643	+	up	1930
MSTRG.36758	727266-728853	Nitab4.5_0000643g0200.1	725049-727037	Nitab4.5_0000643	+	down	230
MSTRG.36751	671745-673248	Nitab4.5_0000643g0170.1	667800-670833	Nitab4.5_0000643	+	down	913
MSTRG.160905	13323-16960	Nitab4.5_0014229g0020.1	20079-20351	Nitab4.5_0014229	-	down	3120
MSTRG.102537	248200-252822	Nitab4.5_0003859g0020.1	256947-272474	Nitab4.5_0003859	-	down	4126
MSTRG.115547	136306-138650	Nitab4.5_0004983g0030.1	123132-132310	Nitab4.5_0004983	-	up	3997
MSTRG.136061	35425-37526	Nitab4.5_0007454g0010.1	30681-32555	Nitab4.5_0007454	-	up	2871
MSTRG.117253	97389-98046	Nitab4.5_0005153g0090.1	99021-103145	Nitab4.5_0005153	-	down	976
MSTRG.24695	103664-108688	Nitab4.5_0000353g0030.1	110703-111097	Nitab4.5_0000353	+	up	2016
MSTRG.24695	103664-108688	Nitab4.5_0000353g0040.1	100234-102247	Nitab4.5_0000353	+	down	1418
MSTRG.36154	608200-608800	Nitab4.5_0000628g0130.1	604543-606382	Nitab4.5_0000628	-	up	1819
MSTRG.67482	281189-281795	Nitab4.5_0001760g0060.1	281948-282445	Nitab4.5_0001760	+	up	154
MSTRG.88792	131908-133630	Nitab4.5_0002904g0050.1	125021-130399	Nitab4.5_0002904	+	down	1510
MSTRG.33171	780681-782390	Nitab4.5_0000551g0260.1	786202-789696	Nitab4.5_0000551	-	down	3813
MSTRG.33130	131116-137127	Nitab4.5_0000551g0040.1	138120-139799	Nitab4.5_0000551	-	down	994
MSTRG.156221	22555-24012	Nitab4.5_0011885g0010.1	26003-27089	Nitab4.5_0011885	+	up	1992
MSTRG.140163	23075-32669	Nitab4.5_0008105g0010.1	20585-21625	Nitab4.5_0008105	+	down	1451
MSTRG.63229	6001-8861	Nitab4.5_0001573g0030.1	2312-5916	Nitab4.5_0001573	+	down	86
MSTRG.59812	26625-27303	Nitab4.5_0001432g0010.1	9399-24017	Nitab4.5_0001432	+	down	2609
MSTRG.117077	100645-136564	Nitab4.5_0005135g0040.1	139941-143496	Nitab4.5_0005135	-	down	3378
MSTRG.89858	51984-54477	Nitab4.5_0002974g0010.1	55535-56203	Nitab4.5_0002974	+	up	1059
MSTRG.161908	13577-14206	Nitab4.5_0015060g0030.1	11798-12379	Nitab4.5_0015060	+	down	1199
MSTRG.161908	13577-14206	Nitab4.5_0015060g0020.1	12484-13134	Nitab4.5_0015060	+	down	444
MSTRG.161908	13577-14206	Nitab4.5_0015060g0010.1	9025-11740	Nitab4.5_0015060	+	down	1838
MSTRG.42130	514503-533981	Nitab4.5_0000798g0090.1	510375-511979	Nitab4.5_0000798	+	down	2525
MSTRG.142251	29734-31744	Nitab4.5_0008481g0030.1	34756-59014	Nitab4.5_0008481	-	down	3013
MSTRG.44804	549726-607545	Nitab4.5_0000878g0030.1	608439-611238	Nitab4.5_0000878	+	up	895
MSTRG.103431	126550-159233	Nitab4.5_0003931g0040.1	159459-162717	Nitab4.5_0003931	-	down	227
MSTRG.162952	1971-3636	Nitab4.5_0016404g0010.1	7168-8679	Nitab4.5_0016404	-	down	3533
MSTRG.136075	108462-110249	Nitab4.5_0007456g0020.1	103181-105792	Nitab4.5_0007456	-	up	2671
MSTRG.102926	235280-241570	Nitab4.5_0003889g0070.1	246041-254463	Nitab4.5_0003889	-	down	4472
MSTRG.23475	132214-149082	Nitab4.5_0000328g0030.1	120942-129325	Nitab4.5_0000328	+	down	2890
MSTRG.94403	222603-230586	Nitab4.5_0003281g0100.1	215643-218905	Nitab4.5_0003281	+	down	3699
MSTRG.126336	24295-27533	Nitab4.5_0006136g0010.1	29546-41806	Nitab4.5_0006136	-	down	2014
MSTRG.106030	40016-52181	Nitab4.5_0004141g0020.1	34519-35259	Nitab4.5_0004141	+	down	4758
MSTRG.82880	85000-86048	Nitab4.5_0002554g0010.1	87302-88540	Nitab4.5_0002554	-	down	1255
MSTRG.87425	208698-214421	Nitab4.5_0002815g0110.1	202055-204219	Nitab4.5_0002815	+	down	4480
MSTRG.87424	205378-208540	Nitab4.5_0002815g0110.1	202055-204219	Nitab4.5_0002815	+	down	1160
MSTRG.81660	172186-172751	Nitab4.5_0002482g0040.1	176964-177763	Nitab4.5_0002482	-	down	4214
MSTRG.125631	83048-85853	Nitab4.5_0006055g0010.1	81219-82661	Nitab4.5_0006055	+	down	388
MSTRG.3430	499003-499761	Nitab4.5_0000025g0170.1	494972-497570	Nitab4.5_0000025	+	down	1434
MSTRG.63346	480567-483815	Nitab4.5_0001577g0060.1	485861-486979	Nitab4.5_0001577	-	down	2047
MSTRG.102449	78568-80289	Nitab4.5_0003854g0010.1	82167-82484	Nitab4.5_0003854	-	down	1879
MSTRG.130423	66950-76972	Nitab4.5_0006661g0010.1	79395-82543	Nitab4.5_0006661	-	down	2424
MSTRG.138144	25729-27242	Nitab4.5_0007774g0010.1	29677-32475	Nitab4.5_0007774	+	up	2436
MSTRG.117914	36527-52801	Nitab4.5_0005214g0010.1	34162-35475	Nitab4.5_0005214	+	down	1053
MSTRG.71443	198494-199616	Nitab4.5_0001945g0030.1	195245-197758	Nitab4.5_0001945	+	down	737
MSTRG.164272	7953-8674	Nitab4.5_0018629g0010.1	897-5051	Nitab4.5_0018629	+	down	2903
MSTRG.25920	203242-203561	Nitab4.5_0000381g0090.1	200077-201201	Nitab4.5_0000381	-	up	2042
MSTRG.25920	203242-203561	Nitab4.5_0000381g0100.1	201740-202033	Nitab4.5_0000381	-	up	1210
MSTRG.83495	187606-190260	Nitab4.5_0002587g0130.1	192409-197844	Nitab4.5_0002587	-	down	2150
MSTRG.83490	131559-146525	Nitab4.5_0002587g0060.1	151081-152127	Nitab4.5_0002587	-	down	4557
MSTRG.23523	339507-345702	Nitab4.5_0000329g0020.1	347165-350986	Nitab4.5_0000329	+	up	1464
MSTRG.148285	61853-62696	Nitab4.5_0009715g0010.1	55825-60467	Nitab4.5_0009715	+	down	1387
MSTRG.98670	141874-142314	Nitab4.5_0003573g0030.1	137840-138064	Nitab4.5_0003573	+	down	3811
MSTRG.83404	36908-38099	Nitab4.5_0002582g0020.1	42237-42650	Nitab4.5_0002582	-	down	4139
MSTRG.142929	45705-47890	Nitab4.5_0008596g0020.1	18515-43326	Nitab4.5_0008596	+	down	2380
MSTRG.113102	209954-220225	Nitab4.5_0004746g0010.1	201702-207830	Nitab4.5_0004746	-	up	2125
MSTRG.153384	26025-27809	Nitab4.5_0010973g0040.1	21066-21819	Nitab4.5_0010973	-	up	4207
MSTRG.47701	483246-485649	Nitab4.5_0000974g0120.1	487559-490275	Nitab4.5_0000974	-	down	1911
MSTRG.154519	1-3659	Nitab4.5_0011334g0030.1	7760-8063	Nitab4.5_0011334	-	down	4102
MSTRG.49854	9768-52091	Nitab4.5_0001049g0010.1	53124-65932	Nitab4.5_0001049	+	up	1034
MSTRG.130942	32493-33659	Nitab4.5_0006729g0040.1	38326-41335	Nitab4.5_0006729	+	up	4668
MSTRG.140279	23106-28322	Nitab4.5_0008127g0010.1	31415-32500	Nitab4.5_0008127	-	down	3094
MSTRG.152197	64593-65463	Nitab4.5_0010639g0010.1	61834-62715	Nitab4.5_0010639	+	down	1879
MSTRG.60515	65012-66862	Nitab4.5_0001459g0030.1	60102-60454	Nitab4.5_0001459	+	down	4559
MSTRG.151865	32269-32651	Nitab4.5_0010554g0030.1	35331-37463	Nitab4.5_0010554	-	down	2681
MSTRG.78550	40688-52473	Nitab4.5_0002311g0010.1	33656-35903	Nitab4.5_0002311	+	down	4786
MSTRG.81245	201192-208982	Nitab4.5_0002460g0010.1	191684-196247	Nitab4.5_0002460	-	up	4946
MSTRG.7226	1163353-1164330	Nitab4.5_0000063g0260.1	1161886-1163117	Nitab4.5_0000063	+	down	237
MSTRG.68886	360116-369824	Nitab4.5_0001819g0090.1	353780-356504	Nitab4.5_0001819	+	down	3613
MSTRG.137545	50580-69275	Nitab4.5_0007683g0020.1	42648-47458	Nitab4.5_0007683	-	up	3123
MSTRG.150788	18181-22400	Nitab4.5_0010287g0010.1	22444-23187	Nitab4.5_0010287	+	up	45
MSTRG.118564	184345-186712	Nitab4.5_0005281g0060.1	182875-183988	Nitab4.5_0005281	+	down	358
MSTRG.118555	29057-30343	Nitab4.5_0005281g0030.1	16641-24377	Nitab4.5_0005281	+	down	4681
MSTRG.157779	15765-38472	Nitab4.5_0012497g0010.1	7517-13925	Nitab4.5_0012497	+	down	1841
MSTRG.91403	217361-220213	Nitab4.5_0003076g0080.1	221878-225537	Nitab4.5_0003076	-	down	1666
MSTRG.98425	168010-169591	Nitab4.5_0003555g0070.1	155890-163024	Nitab4.5_0003555	+	down	4987
MSTRG.98425	168010-169591	Nitab4.5_0003555g0030.1	173337-177945	Nitab4.5_0003555	+	up	3747
MSTRG.151813	10591-27643	Nitab4.5_0010541g0020.1	7468-7638	Nitab4.5_0010541	+	down	2954
MSTRG.79785	31549-32874	Nitab4.5_0002373g0040.1	30717-30952	Nitab4.5_0002373	-	up	598
MSTRG.112298	120633-123772	Nitab4.5_0004677g0030.1	128114-143262	Nitab4.5_0004677	+	up	4343
MSTRG.39602	617492-621200	Nitab4.5_0000723g0220.1	622782-624588	Nitab4.5_0000723	-	down	1583
MSTRG.156109	14098-15065	Nitab4.5_0011847g0040.1	19951-22171	Nitab4.5_0011847	-	down	4887
MSTRG.156109	14098-15065	Nitab4.5_0011847g0030.1	10938-12670	Nitab4.5_0011847	-	up	1429
MSTRG.91911	113219-116766	Nitab4.5_0003108g0030.1	107628-110507	Nitab4.5_0003108	+	down	2713
MSTRG.56212	348590-355889	Nitab4.5_0001286g0060.1	341986-343638	Nitab4.5_0001286	-	up	4953
MSTRG.41522	590475-592160	Nitab4.5_0000780g0090.1	587370-589562	Nitab4.5_0000780	+	down	914
MSTRG.144020	10595-46727	Nitab4.5_0008817g0010.1	50991-55044	Nitab4.5_0008817	+	up	4265
MSTRG.153690	22964-25930	Nitab4.5_0011076g0030.1	27846-40476	Nitab4.5_0011076	-	down	1917
MSTRG.51071	25310-64250	Nitab4.5_0001092g0010.1	20770-22682	Nitab4.5_0001092	+	down	2629
MSTRG.18777	1179070-1186182	Nitab4.5_0000234g0290.1	1188346-1189546	Nitab4.5_0000234	+	up	2165
MSTRG.18782	1207137-1214488	Nitab4.5_0000234g0270.1	1215682-1217149	Nitab4.5_0000234	+	up	1195
MSTRG.29322	439419-440992	Nitab4.5_0000459g0050.1	436036-436301	Nitab4.5_0000459	+	down	3119
MSTRG.29322	439419-440992	Nitab4.5_0000459g0040.1	436307-436762	Nitab4.5_0000459	+	down	2658
MSTRG.29322	439419-440992	Nitab4.5_0000459g0020.1	426210-435579	Nitab4.5_0000459	+	down	3841
MSTRG.34650	172820-195017	Nitab4.5_0000588g0070.1	164566-170177	Nitab4.5_0000588	+	down	2644
MSTRG.57844	89959-90719	Nitab4.5_0001351g0020.1	91518-93174	Nitab4.5_0001351	-	down	800
MSTRG.57844	89959-90719	Nitab4.5_0001351g0030.1	93184-93928	Nitab4.5_0001351	-	down	2466
MSTRG.99729	252846-255204	Nitab4.5_0003653g0040.1	249581-251765	Nitab4.5_0003653	-	up	1082
MSTRG.146583	72835-74988	Nitab4.5_0009345g0010.1	71330-72763	Nitab4.5_0009345	-	up	73
MSTRG.63071	9108-28057	Nitab4.5_0001567g0010.1	32716-35168	Nitab4.5_0001567	+	up	4660
MSTRG.146487	21216-22433	Nitab4.5_0009324g0010.1	12344-18047	Nitab4.5_0009324	+	down	3170
MSTRG.40913	176397-188357	Nitab4.5_0000762g0070.1	175279-175803	Nitab4.5_0000762	-	up	595
MSTRG.40913	176397-188357	Nitab4.5_0000762g0080.1	167757-171882	Nitab4.5_0000762	-	up	4516
MSTRG.40913	176397-188357	Nitab4.5_0000762g0060.1	171912-175239	Nitab4.5_0000762	-	up	1159
MSTRG.112814	58339-60859	Nitab4.5_0004720g0050.1	51344-53873	Nitab4.5_0004720	+	down	4467
MSTRG.112814	58339-60859	Nitab4.5_0004720g0020.1	53898-54594	Nitab4.5_0004720	+	down	3746
MSTRG.118508	163809-165150	Nitab4.5_0005275g0040.1	157746-161398	Nitab4.5_0005275	+	down	2412
MSTRG.83955	48728-92028	Nitab4.5_0002612g0030.1	93093-100198	Nitab4.5_0002612	-	down	1066
MSTRG.84606	201217-267917	Nitab4.5_0002650g0100.1	270464-275051	Nitab4.5_0002650	-	down	2548
MSTRG.10195	1116157-1141900	Nitab4.5_0000101g0260.1	1107039-1115727	Nitab4.5_0000101	+	down	431
MSTRG.158071	24441-25733	Nitab4.5_0012615g0010.1	28793-29734	Nitab4.5_0012615	+	up	3061
MSTRG.158071	24441-25733	Nitab4.5_0012615g0020.1	28562-28783	Nitab4.5_0012615	+	up	2830
MSTRG.350	5215163-5220528	Nitab4.5_0000002g0510.1	5211692-5213022	Nitab4.5_0000002	-	up	2142
MSTRG.107549	33444-115538	Nitab4.5_0004269g0070.1	119190-122909	Nitab4.5_0004269	-	down	3653
MSTRG.71675	210293-211644	Nitab4.5_0001955g0130.1	207328-207823	Nitab4.5_0001955	-	up	2471
MSTRG.71675	210293-211644	Nitab4.5_0001955g0140.1	206344-207322	Nitab4.5_0001955	-	up	2972
MSTRG.118345	67361-76707	Nitab4.5_0005258g0020.1	77027-78078	Nitab4.5_0005258	+	up	321
MSTRG.142884	78033-82513	Nitab4.5_0008587g0010.1	87366-96122	Nitab4.5_0008587	+	up	4854
MSTRG.142884	78033-82513	Nitab4.5_0008587g0030.1	54907-74467	Nitab4.5_0008587	+	down	3567
MSTRG.87317	19307-25436	Nitab4.5_0002809g0010.1	30386-34885	Nitab4.5_0002809	+	up	4951
MSTRG.44773	506530-508071	Nitab4.5_0000877g0030.1	501127-502712	Nitab4.5_0000877	+	down	3819
MSTRG.44773	506530-508071	Nitab4.5_0000877g0040.1	502761-503288	Nitab4.5_0000877	+	down	3243
MSTRG.53961	62370-77432	Nitab4.5_0001197g0010.1	79342-79681	Nitab4.5_0001197	-	down	1911
MSTRG.123665	19441-22356	Nitab4.5_0005820g0010.1	25217-26078	Nitab4.5_0005820	+	up	2862
MSTRG.77574	213084-252261	Nitab4.5_0002259g0060.1	208582-210479	Nitab4.5_0002259	+	down	2606
MSTRG.17730	335570-339328	Nitab4.5_0000216g0080.1	343366-350904	Nitab4.5_0000216	+	up	4039
MSTRG.40319	134768-138316	Nitab4.5_0000745g0090.1	141363-146084	Nitab4.5_0000745	-	down	3048
MSTRG.66153	80379-83914	Nitab4.5_0001701g0100.1	88169-96844	Nitab4.5_0001701	+	up	4256
MSTRG.99957	158665-161173	Nitab4.5_0003671g0040.1	163047-167578	Nitab4.5_0003671	-	down	1875
MSTRG.86510	321636-324646	Nitab4.5_0002759g0070.1	317726-320497	Nitab4.5_0002759	+	down	1140
MSTRG.83883	7381-106755	Nitab4.5_0002607g0020.1	108401-110377	Nitab4.5_0002607	+	up	1647
MSTRG.18117	678511-679688	Nitab4.5_0000223g0080.1	673089-676568	Nitab4.5_0000223	+	down	1944
MSTRG.140886	72805-74906	Nitab4.5_0008233g0030.1	68745-72367	Nitab4.5_0008233	+	down	439
MSTRG.24910	424308-424870	Nitab4.5_0000357g0120.1	425032-434249	Nitab4.5_0000357	+	up	163
MSTRG.41770	13830-16579	Nitab4.5_0000787g0040.1	21402-35506	Nitab4.5_0000787	-	down	4824
MSTRG.63017	256134-264328	Nitab4.5_0001564g0030.1	250777-252489	Nitab4.5_0001564	+	down	3646
MSTRG.139516	101267-106402	Nitab4.5_0008001g0010.1	73145-100753	Nitab4.5_0008001	+	down	515
MSTRG.152731	36599-53072	Nitab4.5_0010783g0020.1	55444-56685	Nitab4.5_0010783	+	up	2373
MSTRG.60717	3097-20252	Nitab4.5_0001466g0020.1	23735-27035	Nitab4.5_0001466	+	up	3484
MSTRG.134013	72399-112902	Nitab4.5_0007152g0010.1	59153-67640	Nitab4.5_0007152	+	down	4760
MSTRG.134013	72399-112902	Nitab4.5_0007152g0020.1	67644-70539	Nitab4.5_0007152	+	down	1861
MSTRG.67930	67659-71312	Nitab4.5_0001779g0020.1	63737-64796	Nitab4.5_0001779	+	down	2864
MSTRG.123061	123093-124209	Nitab4.5_0005752g0030.1	121784-122153	Nitab4.5_0005752	+	down	941
MSTRG.31014	628124-630175	Nitab4.5_0000498g0100.1	618468-627172	Nitab4.5_0000498	+	down	953
MSTRG.98404	215155-217766	Nitab4.5_0003554g0030.1	212325-213128	Nitab4.5_0003554	-	up	2028
MSTRG.53564	491733-502337	Nitab4.5_0001180g0220.1	486049-489604	Nitab4.5_0001180	-	up	2130
MSTRG.53549	249817-250046	Nitab4.5_0001180g0100.1	252976-255873	Nitab4.5_0001180	-	down	2931
MSTRG.82651	298756-308616	Nitab4.5_0002540g0120.1	294149-295411	Nitab4.5_0002540	-	up	3346
MSTRG.23887	972228-985538	Nitab4.5_0000336g0160.1	987628-993293	Nitab4.5_0000336	+	up	2091
MSTRG.115232	24006-25842	Nitab4.5_0004955g0010.1	27358-31756	Nitab4.5_0004955	-	down	1517
MSTRG.87318	21748-26374	Nitab4.5_0002809g0020.1	14040-18021	Nitab4.5_0002809	-	up	3728
MSTRG.159134	15055-16954	Nitab4.5_0013103g0020.1	8384-10461	Nitab4.5_0013103	+	down	4595
MSTRG.26974	493408-495500	Nitab4.5_0000404g0100.1	496716-496925	Nitab4.5_0000404	+	up	1217
MSTRG.157071	18447-30726	Nitab4.5_0012213g0020.1	32629-33613	Nitab4.5_0012213	+	up	1904
MSTRG.7471	1467910-1539818	Nitab4.5_0000066g0170.1	1467520-1467836	Nitab4.5_0000066	+	down	75
MSTRG.48426	506340-520584	Nitab4.5_0000999g0150.1	523971-524261	Nitab4.5_0000999	-	down	3388
MSTRG.45278	665447-668619	Nitab4.5_0000893g0110.1	670773-671549	Nitab4.5_0000893	-	down	2155
MSTRG.14874	346898-359751	Nitab4.5_0000171g0080.1	362425-366050	Nitab4.5_0000171	-	down	2675
MSTRG.43720	387727-388683	Nitab4.5_0000844g0290.1	390276-395540	Nitab4.5_0000844	+	up	1594
MSTRG.77701	81491-91941	Nitab4.5_0002265g0080.1	94527-95830	Nitab4.5_0002265	+	up	2587
MSTRG.23133	151651-160324	Nitab4.5_0000320g0060.1	107415-150787	Nitab4.5_0000320	+	down	865
MSTRG.51647	218330-221201	Nitab4.5_0001111g0050.1	224525-230112	Nitab4.5_0001111	+	up	3325
MSTRG.65126	461394-463352	Nitab4.5_0001654g0050.1	459415-460005	Nitab4.5_0001654	+	down	1390
MSTRG.14463	21369-34938	Nitab4.5_0000164g0020.1	35036-36490	Nitab4.5_0000164	+	up	99
MSTRG.7724	916862-919643	Nitab4.5_0000069g0290.1	906124-912805	Nitab4.5_0000069	-	up	4058
MSTRG.97703	144506-170453	Nitab4.5_0003501g0070.1	172069-172360	Nitab4.5_0003501	-	down	1617
MSTRG.107993	170113-170959	Nitab4.5_0004303g0030.1	171004-172971	Nitab4.5_0004303	-	down	46
MSTRG.91918	289311-289851	Nitab4.5_0003108g0060.1	282051-285393	Nitab4.5_0003108	-	up	3919
MSTRG.93123	83875-87812	Nitab4.5_0003189g0010.1	68155-80483	Nitab4.5_0003189	-	up	3393
MSTRG.4037	1468654-1469993	Nitab4.5_0000030g0360.1	1471267-1503031	Nitab4.5_0000030	-	down	1275
MSTRG.115127	56987-62361	Nitab4.5_0004944g0010.1	48910-53306	Nitab4.5_0004944	-	up	3682
MSTRG.89685	196629-207889	Nitab4.5_0002963g0070.1	209053-216700	Nitab4.5_0002963	+	up	1165
MSTRG.125436	120373-153615	Nitab4.5_0006029g0020.1	115919-118518	Nitab4.5_0006029	-	up	1856
MSTRG.19139	295676-299649	Nitab4.5_0000242g0070.1	302088-305887	Nitab4.5_0000242	-	down	2440
MSTRG.116654	31295-42986	Nitab4.5_0005093g0010.1	3-30309	Nitab4.5_0005093	-	up	987
MSTRG.148280	75599-79070	Nitab4.5_0009714g0010.1	68700-71823	Nitab4.5_0009714	+	down	3777
MSTRG.71627	128086-128860	Nitab4.5_0001953g0030.1	124932-126335	Nitab4.5_0001953	-	up	1752
MSTRG.18315	73689-92250	Nitab4.5_0000227g0080.1	95483-97372	Nitab4.5_0000227	-	down	3234
MSTRG.89905	117579-119859	Nitab4.5_0002977g0110.1	122390-123078	Nitab4.5_0002977	-	down	2532
MSTRG.89905	117579-119859	Nitab4.5_0002977g0090.1	123146-124318	Nitab4.5_0002977	-	down	3288
MSTRG.2595	3067432-3068922	Nitab4.5_0000017g0220.1	3072651-3078921	Nitab4.5_0000017	-	down	3730
MSTRG.62117	456613-475394	Nitab4.5_0001523g0050.1	479459-479827	Nitab4.5_0001523	+	up	4066
MSTRG.55216	507203-527460	Nitab4.5_0001241g0120.1	499181-502291	Nitab4.5_0001241	+	down	4913
MSTRG.93565	302660-306174	Nitab4.5_0003223g0050.1	293424-301445	Nitab4.5_0003223	+	down	1216
MSTRG.48097	580433-581217	Nitab4.5_0000987g0090.1	585186-589343	Nitab4.5_0000987	+	up	3970
MSTRG.64965	277382-285318	Nitab4.5_0001648g0040.1	275097-275461	Nitab4.5_0001648	+	down	1922
MSTRG.46630	79855-83333	Nitab4.5_0000938g0010.1	84457-85872	Nitab4.5_0000938	+	up	1125
MSTRG.144486	12400-13538	Nitab4.5_0008912g0010.1	6802-11891	Nitab4.5_0008912	+	down	510
MSTRG.35538	314379-319864	Nitab4.5_0000612g0030.1	310859-311580	Nitab4.5_0000612	+	down	2800
MSTRG.116626	62009-122050	Nitab4.5_0005090g0040.1	122475-124949	Nitab4.5_0005090	-	down	426
MSTRG.134624	14320-105162	Nitab4.5_0007241g0010.1	109685-112115	Nitab4.5_0007241	+	up	4524
MSTRG.92321	254623-280539	Nitab4.5_0003134g0140.1	248403-252604	Nitab4.5_0003134	-	up	2020
MSTRG.64796	98779-108428	Nitab4.5_0001642g0020.1	109244-112651	Nitab4.5_0001642	-	down	817
MSTRG.19020	121044-121898	Nitab4.5_0000240g0030.1	123493-129983	Nitab4.5_0000240	+	up	1596
MSTRG.118832	28567-32754	Nitab4.5_0005310g0050.1	24905-25357	Nitab4.5_0005310	-	up	3211
MSTRG.64852	474112-477419	Nitab4.5_0001643g0090.1	479957-487663	Nitab4.5_0001643	+	up	2539
MSTRG.19863	618161-621843	Nitab4.5_0000255g0230.1	625053-628315	Nitab4.5_0000255	+	up	3211
MSTRG.82604	305702-310236	Nitab4.5_0002538g0120.1	312231-312482	Nitab4.5_0002538	-	down	1996
MSTRG.82604	305702-310236	Nitab4.5_0002538g0110.1	312513-314295	Nitab4.5_0002538	-	down	2278
MSTRG.31835	718417-722246	Nitab4.5_0000517g0100.1	725881-733137	Nitab4.5_0000517	-	down	3636
MSTRG.88478	10173-68984	Nitab4.5_0002882g0010.1	6692-8391	Nitab4.5_0002882	+	down	1783
MSTRG.43251	76562-78480	Nitab4.5_0000832g0020.1	81143-82216	Nitab4.5_0000832	-	down	2664
MSTRG.47443	621217-626003	Nitab4.5_0000964g0060.1	618316-619128	Nitab4.5_0000964	-	up	2090
MSTRG.23850	1033164-1041338	Nitab4.5_0000335g0250.1	1030260-1030883	Nitab4.5_0000335	+	down	2282
MSTRG.23850	1033164-1041338	Nitab4.5_0000335g0260.1	1026519-1029808	Nitab4.5_0000335	+	down	3357
MSTRG.120175	54319-69158	Nitab4.5_0005446g0020.1	53802-54284	Nitab4.5_0005446	+	down	36
MSTRG.13748	698425-700011	Nitab4.5_0000152g0170.1	704024-710295	Nitab4.5_0000152	-	down	4014
MSTRG.13748	698425-700011	Nitab4.5_0000152g0160.1	693100-694402	Nitab4.5_0000152	-	up	4024
MSTRG.8640	1860570-1882415	Nitab4.5_0000080g0340.1	1852864-1859882	Nitab4.5_0000080	+	down	689
MSTRG.10457	902723-903829	Nitab4.5_0000105g0180.1	899774-900997	Nitab4.5_0000105	+	down	1727
MSTRG.79380	58539-60999	Nitab4.5_0002352g0010.1	65466-80983	Nitab4.5_0002352	+	up	4468
MSTRG.41166	692267-705435	Nitab4.5_0000769g0170.1	688121-688882	Nitab4.5_0000769	+	down	3386
MSTRG.111381	101578-105018	Nitab4.5_0004592g0050.1	99663-101237	Nitab4.5_0004592	-	up	342
MSTRG.55529	297831-300106	Nitab4.5_0001255g0030.1	301424-314413	Nitab4.5_0001255	+	up	1319
MSTRG.119481	6958-7643	Nitab4.5_0005379g0040.1	4934-6013	Nitab4.5_0005379	-	up	946
MSTRG.119481	6958-7643	Nitab4.5_0005379g0030.1	7660-8391	Nitab4.5_0005379	-	down	18
MSTRG.3416	308299-322128	Nitab4.5_0000025g0120.1	292740-305362	Nitab4.5_0000025	-	up	2938
MSTRG.150808	12868-28867	Nitab4.5_0010290g0020.1	9682-12174	Nitab4.5_0010290	+	down	695
MSTRG.69130	173784-189865	Nitab4.5_0001830g0040.1	165186-171862	Nitab4.5_0001830	-	up	1923
MSTRG.84749	48856-49696	Nitab4.5_0002657g0030.1	53620-54045	Nitab4.5_0002657	-	down	3925
MSTRG.84749	48856-49696	Nitab4.5_0002657g0020.1	52677-53613	Nitab4.5_0002657	-	down	2982
MSTRG.100810	112471-114220	Nitab4.5_0003733g0030.1	105916-108443	Nitab4.5_0003733	-	up	4029
MSTRG.76936	41078-45895	Nitab4.5_0002227g0020.1	36018-37551	Nitab4.5_0002227	+	down	3528
MSTRG.90291	231821-272575	Nitab4.5_0003004g0020.1	276009-277249	Nitab4.5_0003004	-	down	3435
MSTRG.122724	76689-89453	Nitab4.5_0005717g0010.1	68668-73013	Nitab4.5_0005717	+	down	3677
MSTRG.60421	206795-237052	Nitab4.5_0001455g0020.1	196719-205699	Nitab4.5_0001455	-	up	1097
MSTRG.23797	1062370-1084231	Nitab4.5_0000334g0300.1	1088874-1095341	Nitab4.5_0000334	-	down	4644
MSTRG.63469	415410-508599	Nitab4.5_0001582g0060.1	511216-512304	Nitab4.5_0001582	+	up	2618
MSTRG.38130	458210-460669	Nitab4.5_0000681g0130.1	461769-462233	Nitab4.5_0000681	-	down	1101
MSTRG.71479	397794-399780	Nitab4.5_0001946g0070.1	364378-397273	Nitab4.5_0001946	+	down	522
MSTRG.145345	22906-44792	Nitab4.5_0009084g0010.1	17814-20303	Nitab4.5_0009084	-	up	2604
MSTRG.30319	199079-201230	Nitab4.5_0000482g0050.1	202533-210978	Nitab4.5_0000482	-	down	1304
MSTRG.30319	199079-201230	Nitab4.5_0000482g0060.1	193768-195361	Nitab4.5_0000482	-	up	3719
MSTRG.138293	81625-82131	Nitab4.5_0007796g0010.1	75209-76957	Nitab4.5_0007796	+	down	4669
MSTRG.136392	42138-43577	Nitab4.5_0007501g0010.1	38367-41165	Nitab4.5_0007501	+	down	974
MSTRG.32408	448311-454548	Nitab4.5_0000532g0060.1	454760-617390	Nitab4.5_0000532	-	down	213
MSTRG.31147	110702-111797	Nitab4.5_0000502g0070.1	116446-127975	Nitab4.5_0000502	+	up	4650
MSTRG.86900	130413-131726	Nitab4.5_0002783g0060.1	126258-127304	Nitab4.5_0002783	-	up	3110
MSTRG.122620	138783-149064	Nitab4.5_0005705g0050.1	152868-153218	Nitab4.5_0005705	+	up	3805
MSTRG.128341	82842-84015	Nitab4.5_0006387g0010.1	87317-87512	Nitab4.5_0006387	-	down	3303
MSTRG.67441	17664-23927	Nitab4.5_0001759g0010.1	25734-27686	Nitab4.5_0001759	+	up	1808
MSTRG.145097	7260-14287	Nitab4.5_0009025g0040.1	16915-18438	Nitab4.5_0009025	-	down	2629
MSTRG.20111	490534-492179	Nitab4.5_0000259g0170.1	492514-494388	Nitab4.5_0000259	-	down	336
MSTRG.20079	72859-75365	Nitab4.5_0000259g0010.1	76510-80278	Nitab4.5_0000259	-	down	1146
MSTRG.145844	41356-59520	Nitab4.5_0009185g0010.1	59668-71084	Nitab4.5_0009185	+	up	149
MSTRG.95592	228280-242022	Nitab4.5_0003352g0030.1	243131-245229	Nitab4.5_0003352	-	down	1110
MSTRG.151553	27030-40047	Nitab4.5_0010476g0010.1	1078-22360	Nitab4.5_0010476	-	up	4671
MSTRG.69115	335212-450769	Nitab4.5_0001829g0040.1	454395-455002	Nitab4.5_0001829	+	up	3627
MSTRG.73750	169195-192714	Nitab4.5_0002063g0030.1	194026-196729	Nitab4.5_0002063	-	down	1313
MSTRG.105052	139025-160069	Nitab4.5_0004063g0090.1	129802-136758	Nitab4.5_0004063	+	down	2268
MSTRG.105056	175954-177140	Nitab4.5_0004063g0080.1	180607-183787	Nitab4.5_0004063	+	up	3468
MSTRG.164413	6754-8511	Nitab4.5_0018899g0010.1	90-2933	Nitab4.5_0018899	+	down	3822
MSTRG.83563	176570-184562	Nitab4.5_0002590g0030.1	187799-189157	Nitab4.5_0002590	-	down	3238
MSTRG.23227	907948-912917	Nitab4.5_0000321g0280.1	905588-907448	Nitab4.5_0000321	+	down	501
MSTRG.156011	40734-43342	Nitab4.5_0011811g0010.1	32523-36830	Nitab4.5_0011811	+	down	3905
MSTRG.127296	51996-54023	Nitab4.5_0006252g0070.1	54049-55275	Nitab4.5_0006252	-	down	27
MSTRG.161305	2004-8922	Nitab4.5_0014533g0020.1	11691-16009	Nitab4.5_0014533	-	down	2770
MSTRG.90790	202382-213658	Nitab4.5_0003037g0170.1	199781-201041	Nitab4.5_0003037	+	down	1342
MSTRG.90790	202382-213658	Nitab4.5_0003037g0110.1	215025-215642	Nitab4.5_0003037	+	up	1368
MSTRG.68198	215360-219029	Nitab4.5_0001790g0040.1	219308-226175	Nitab4.5_0001790	+	up	280
MSTRG.98185	112159-113601	Nitab4.5_0003537g0060.1	116002-122955	Nitab4.5_0003537	+	up	2402
MSTRG.71791	159494-172224	Nitab4.5_0001961g0020.1	153469-155290	Nitab4.5_0001961	+	down	4205
MSTRG.34585	457232-478328	Nitab4.5_0000586g0050.1	453951-455874	Nitab4.5_0000586	-	up	1359
MSTRG.482	2275354-2279697	Nitab4.5_0000003g0500.1	2283715-2288387	Nitab4.5_0000003	+	up	4019
MSTRG.482	2275354-2279697	Nitab4.5_0000003g0480.1	2273481-2275220	Nitab4.5_0000003	+	down	135
MSTRG.163925	464-1564	Nitab4.5_0017998g0010.1	1592-3031	Nitab4.5_0017998	+	up	29
MSTRG.123977	153552-155394	Nitab4.5_0005858g0140.1	158475-163383	Nitab4.5_0005858	-	down	3082
MSTRG.121510	185498-188044	Nitab4.5_0005583g0020.1	179411-181864	Nitab4.5_0005583	+	down	3635
MSTRG.153990	17074-20780	Nitab4.5_0011159g0010.1	7947-13160	Nitab4.5_0011159	-	up	3915
MSTRG.92568	169340-170120	Nitab4.5_0003152g0080.1	174066-174420	Nitab4.5_0003152	+	up	3947
MSTRG.138887	105547-114436	Nitab4.5_0007891g0010.1	116050-118578	Nitab4.5_0007891	-	down	1615
MSTRG.19403	414375-416276	Nitab4.5_0000246g0110.1	419920-421931	Nitab4.5_0000246	-	down	3645
MSTRG.84839	193243-194131	Nitab4.5_0002662g0060.1	189436-191195	Nitab4.5_0002662	+	down	2049
MSTRG.125658	3421-45488	Nitab4.5_0006059g0020.1	58-542	Nitab4.5_0006059	+	down	2880
MSTRG.125658	3421-45488	Nitab4.5_0006059g0070.1	592-1122	Nitab4.5_0006059	+	down	2300
MSTRG.97628	261899-291613	Nitab4.5_0003496g0070.1	254191-258045	Nitab4.5_0003496	-	up	3855
MSTRG.59350	456510-532980	Nitab4.5_0001411g0050.1	440851-454183	Nitab4.5_0001411	-	up	2328
MSTRG.138621	28885-109902	Nitab4.5_0007851g0020.1	11902-25027	Nitab4.5_0007851	-	up	3859
MSTRG.40611	696668-701810	Nitab4.5_0000753g0180.1	687906-692914	Nitab4.5_0000753	+	down	3755
MSTRG.35694	399894-491648	Nitab4.5_0000616g0090.1	495444-498789	Nitab4.5_0000616	-	down	3797
MSTRG.7449	848152-903612	Nitab4.5_0000066g0120.1	905696-911072	Nitab4.5_0000066	-	down	2085
MSTRG.7439	704334-715198	Nitab4.5_0000066g0050.1	718132-719741	Nitab4.5_0000066	-	down	2935
MSTRG.7439	704334-715198	Nitab4.5_0000066g0070.1	719742-720090	Nitab4.5_0000066	-	down	4545
MSTRG.12709	1547549-1573897	Nitab4.5_0000136g0420.1	1576129-1576403	Nitab4.5_0000136	+	up	2233
MSTRG.128840	1314-2717	Nitab4.5_0006454g0020.1	3908-13798	Nitab4.5_0006454	-	down	1192
MSTRG.90268	29821-45375	Nitab4.5_0003003g0010.1	48381-48818	Nitab4.5_0003003	+	up	3007
MSTRG.155194	16530-17025	Nitab4.5_0011541g0020.1	14998-16272	Nitab4.5_0011541	-	up	259
MSTRG.102850	105803-134594	Nitab4.5_0003884g0110.1	135858-182795	Nitab4.5_0003884	-	down	1265
MSTRG.15221	161454-165349	Nitab4.5_0000174g0040.1	168475-175178	Nitab4.5_0000174	+	up	3127
MSTRG.32780	422988-460456	Nitab4.5_0000541g0030.1	417242-418165	Nitab4.5_0000541	-	up	4824
MSTRG.32780	422988-460456	Nitab4.5_0000541g0050.1	420192-421604	Nitab4.5_0000541	-	up	1385
MSTRG.32780	422988-460456	Nitab4.5_0000541g0060.1	418232-418993	Nitab4.5_0000541	-	up	3996
MSTRG.32780	422988-460456	Nitab4.5_0000541g0020.1	464292-471554	Nitab4.5_0000541	-	down	3837
MSTRG.156225	36500-38850	Nitab4.5_0011886g0020.1	29923-32555	Nitab4.5_0011886	-	up	3946
MSTRG.14804	432165-433641	Nitab4.5_0000170g0220.1	434100-438759	Nitab4.5_0000170	+	up	460
MSTRG.14826	693738-695193	Nitab4.5_0000170g0300.1	688243-689292	Nitab4.5_0000170	+	down	4447
MSTRG.32163	606252-609910	Nitab4.5_0000525g0230.1	610573-613119	Nitab4.5_0000525	+	up	664
MSTRG.32157	524889-525852	Nitab4.5_0000525g0170.1	510889-523816	Nitab4.5_0000525	+	down	1074
MSTRG.32157	524889-525852	Nitab4.5_0000525g0160.1	527250-529049	Nitab4.5_0000525	+	up	1399
MSTRG.52876	475636-550731	Nitab4.5_0001155g0090.1	554792-561186	Nitab4.5_0001155	-	down	4062
MSTRG.26215	1002162-1020793	Nitab4.5_0000387g0120.1	976352-997245	Nitab4.5_0000387	-	up	4918
MSTRG.18010	667832-669453	Nitab4.5_0000221g0090.1	665770-666234	Nitab4.5_0000221	-	up	1599
MSTRG.104346	121826-123400	Nitab4.5_0004007g0020.1	118528-119223	Nitab4.5_0004007	-	up	2604
MSTRG.146218	60024-63141	Nitab4.5_0009267g0020.1	65203-67326	Nitab4.5_0009267	+	up	2063
MSTRG.11868	192887-195038	Nitab4.5_0000124g0050.1	196816-197171	Nitab4.5_0000124	-	down	1779
MSTRG.43465	121227-122541	Nitab4.5_0000838g0050.1	116856-118593	Nitab4.5_0000838	+	down	2635
MSTRG.50546	379304-391746	Nitab4.5_0001073g0090.1	393084-395827	Nitab4.5_0001073	-	down	1339
MSTRG.65862	77796-122824	Nitab4.5_0001688g0020.1	72433-75563	Nitab4.5_0001688	-	up	2234
MSTRG.140952	75159-75560	Nitab4.5_0008247g0030.1	78027-83199	Nitab4.5_0008247	+	up	2468
MSTRG.140952	75159-75560	Nitab4.5_0008247g0050.1	69560-70718	Nitab4.5_0008247	+	down	4442
MSTRG.110735	192249-193675	Nitab4.5_0004536g0030.1	197614-201391	Nitab4.5_0004536	-	down	3940
MSTRG.27991	854876-864382	Nitab4.5_0000428g0330.1	865722-868229	Nitab4.5_0000428	+	up	1341
MSTRG.49812	255002-256035	Nitab4.5_0001047g0040.1	257287-282839	Nitab4.5_0001047	+	up	1253
MSTRG.35646	160502-170022	Nitab4.5_0000615g0020.1	171480-175402	Nitab4.5_0000615	-	down	1459
MSTRG.35652	196997-208693	Nitab4.5_0000615g0040.1	212007-212807	Nitab4.5_0000615	-	down	3315
MSTRG.35651	179665-182146	Nitab4.5_0000615g0020.1	171480-175402	Nitab4.5_0000615	-	up	4264
MSTRG.158280	20873-23854	Nitab4.5_0012705g0030.1	18450-18887	Nitab4.5_0012705	-	up	1987
MSTRG.158280	20873-23854	Nitab4.5_0012705g0010.1	9326-16902	Nitab4.5_0012705	-	up	3972
MSTRG.158280	20873-23854	Nitab4.5_0012705g0020.1	16904-18376	Nitab4.5_0012705	-	up	2498
MSTRG.61521	338231-338581	Nitab4.5_0001497g0130.1	335784-337581	Nitab4.5_0001497	+	down	651
MSTRG.61519	282679-331838	Nitab4.5_0001497g0130.1	335784-337581	Nitab4.5_0001497	+	up	3947
MSTRG.31898	200405-204434	Nitab4.5_0000519g0120.1	197217-199346	Nitab4.5_0000519	-	up	1060
MSTRG.21524	206555-250910	Nitab4.5_0000288g0050.1	190903-201947	Nitab4.5_0000288	+	down	4609
MSTRG.113061	33990-42160	Nitab4.5_0004743g0100.1	46658-47164	Nitab4.5_0004743	-	down	4499
MSTRG.96636	7885-16103	Nitab4.5_0003424g0010.1	17658-20925	Nitab4.5_0003424	-	down	1556
MSTRG.46161	276336-278259	Nitab4.5_0000921g0040.1	281518-309581	Nitab4.5_0000921	+	up	3260
MSTRG.98913	121068-154978	Nitab4.5_0003591g0020.1	116008-117209	Nitab4.5_0003591	+	down	3860
MSTRG.70574	13655-40479	Nitab4.5_0001903g0010.1	1950-11791	Nitab4.5_0001903	-	up	1865
MSTRG.55784	149332-152124	Nitab4.5_0001267g0020.1	146623-148468	Nitab4.5_0001267	+	down	865
MSTRG.97666	14092-93394	Nitab4.5_0003499g0030.1	95987-103383	Nitab4.5_0003499	-	down	2594
MSTRG.97666	14092-93394	Nitab4.5_0003499g0020.1	94991-95248	Nitab4.5_0003499	-	down	1598
MSTRG.46886	542848-544022	Nitab4.5_0000946g0100.1	548659-551519	Nitab4.5_0000946	+	up	4638
MSTRG.46886	542848-544022	Nitab4.5_0000946g0110.1	538105-538413	Nitab4.5_0000946	+	down	4436
MSTRG.86400	314842-315714	Nitab4.5_0002753g0050.1	300231-312778	Nitab4.5_0002753	+	down	2065
MSTRG.130764	108365-113279	Nitab4.5_0006702g0010.1	116578-141263	Nitab4.5_0006702	+	up	3300
MSTRG.138831	36241-38114	Nitab4.5_0007882g0010.1	38474-41681	Nitab4.5_0007882	-	down	361

## Sheet: nicotine_related
Table S6: Information for lncRNAs and their cis targets (nicotine pathway related).
lncRNA_gid	lncRNA_position	coding_gene_gid	coding_gene_annotation	coding_gene_position	Scaffold_id	Strand	lncRNA_located_up/downstream_of_coding_gene	Distance
MSTRG.4137	977812-1009273	Nitab4.5_0000031g0370	NAD(P)-binding domain, NmrA-like	1072540-1074624	Nitab4.5_0000031	+	up	63268
MSTRG.129403	4181-7415	Nitab4.5_0006526g0010	Berberine/berberine-like, FAD-binding, type 2, FAD linked oxidase, CO dehydrogenase flavoprotein-like	69312-73926	Nitab4.5_0006526	+	up	61898
MSTRG.74770	293821-330204	Nitab4.5_0002115g0020	S-adenosylmethionine synthetase	383092-385971	Nitab4.5_0002115	-	down	52889
MSTRG.74771	348213-359937	Nitab4.5_0002115g0020	S-adenosylmethionine synthetase	383092-385971	Nitab4.5_0002115	-	down	23156
MSTRG.13977	1114713-1116762	Nitab4.5_0000155g0200	S-adenosylmethionine synthetase	1097704-1098885	Nitab4.5_0000155	+	down	15829
MSTRG.4515	1990852-2011247	Nitab4.5_0000034g0230	Spermidine/spermine synthases family	2100941-2105721	Nitab4.5_0000034	+	up	89695
MSTRG.82323	278027-359689	Nitab4.5_0002522g0070	Quinolinate synthetase A	377289-382151	Nitab4.5_0002522	-	down	17601
MSTRG.44973	58673-60267	Nitab4.5_0000884g0030	Multi antimicrobial extrusion protein	142962-147845	Nitab4.5_0000884	-	down	82696
MSTRG.113835	65546-67087	Nitab4.5_0004816g0010	Nicotinate-nucleotide pyrophosphorylase, Quinolinate phosphoribosyl transferase	17004-23055	Nitab4.5_0004816	+	down	42492
MSTRG.20141	993586-994643	Nitab4.5_0000259g0260	S-adenosylmethionine decarboxylase	893940-897671	Nitab4.5_0000259	-	up	95916
MSTRG.20139	988451-990503	Nitab4.5_0000259g0260	S-adenosylmethionine decarboxylase	893940-897671	Nitab4.5_0000259	-	up	90781
MSTRG.558	3969044-3971930	Nitab4.5_0000003g0720	N2/N3-terminal, Copper amine oxidase	3982143-3988980	Nitab4.5_0000003	+	up	10214
MSTRG.562	4014541-4019469	Nitab4.5_0000003g0720	N2/N3-terminal, Copper amine oxidase	3982143-3988980	Nitab4.5_0000003	+	down	25562
