# Supplementary material for: Investigating nicotine pathway-related long non-coding RNAs in tobacco
Source: Front Genet. 2023 Jan 19;13:1102183. doi: 10.3389/fgene.2022.1102183 (PMC9892058; doi:10.3389/fgene.2022.1102183)
Supplement: Supplementary file 7 [file Table4.XLSX]

## Sheet: known_miRNA
Table S4: Predicted lncRNAs as a precursor of miRNAs in tobacco.
target_name	accession	query_name	mdl	mdl_from	mdl_to	seq_from	seq_to	strand	trunc	pass	gc	bias	score	E-value
MIR1122	RF00906	MSTRG.136294.1	cm	1	135	1845	2074	+	no	1	0.33	6.3	30.9	0.00075
MIR159	RF00638	MSTRG.114082.2	cm	1	196	86	282	+	no	1	0.46	0	89.3	1.3e-19
MIR159	RF00638	MSTRG.129858.2	cm	1	196	321	508	+	no	1	0.42	0	119.8	4.1e-27
MIR159	RF00638	MSTRG.83093.2	cm	1	196	280	471	+	no	1	0.45	0	131.3	4.7e-30
MIR162_2	RF00742	MSTRG.108459.1	cm	1	92	757	847	+	no	1	0.48	0	84.2	1.1e-18
MIR164	RF00647	MSTRG.145353.1	cm	1	109	85	293	+	no	1	0.39	0	84.8	1.6e-22
MIR164	RF00647	MSTRG.145353.2	cm	1	109	90	298	+	no	1	0.39	0	84.8	1.6e-22
MIR164	RF00647	MSTRG.24831.2	cm	1	109	34	533	+	no	1	0.35	15.4	44.5	2.4e-10
MIR164	RF00647	MSTRG.5785.2	cm	1	109	107	316	+	no	1	0.43	0	31.7	9.9e-07
MIR164	RF00647	MSTRG.5785.3	cm	1	109	7	222	+	no	1	0.4	0	84.7	3.2e-23
MIR164	RF00647	MSTRG.72745.2	cm	1	109	123	716	+	no	1	0.36	19.6	35.1	2.5e-07
MIR167_1	RF00640	MSTRG.101312.2	cm	1	130	428	657	+	no	1	0.36	2.3	76.9	7.8e-19
MIR167_1	RF00640	MSTRG.101312.3	cm	1	130	615	844	+	no	1	0.36	2.3	76.9	8.9e-19
MIR167_1	RF00640	MSTRG.101312.6	cm	1	130	428	657	+	no	1	0.36	2.3	76.9	7.1e-19
MIR167_1	RF00640	MSTRG.12780.2	cm	1	130	220	670	+	no	1	0.32	27	52.1	1.3e-11
MIR167_1	RF00640	MSTRG.128771.2	cm	1	130	191	341	+	no	1	0.42	0	84	3.7e-21
MIR167_1	RF00640	MSTRG.162060.1	cm	1	130	66	169	+	no	1	0.4	0	70.7	1.9e-17
MIR168	RF00677	MSTRG.123951.1	cm	1	133	597	757	+	no	1	0.52	0	37.8	8.9e-08
MIR168	RF00677	MSTRG.123951.3	cm	1	133	104	265	+	no	1	0.54	0	97	1.7e-25
MIR168	RF00677	MSTRG.139664.1	cm	1	133	127	309	+	no	1	0.48	0	86.2	3.1e-22
MIR168	RF00677	MSTRG.141201.5	cm	1	133	26	373	+	no	1	0.41	9.6	66.8	1.6e-16
MIR168	RF00677	MSTRG.141201.6	cm	1	133	19	366	+	no	1	0.41	9.6	66.8	1.4e-16
MIR171_1	RF00643	MSTRG.54456.1	cm	1	101	138	236	+	no	1	0.4	0	71.4	1.7e-14
MIR2118	RF01911	MSTRG.158108.2	cm	1	170	82	224	+	no	1	0.41	0	44.2	1.2e-07
MIR2118	RF01911	MSTRG.68198.3	cm	1	170	136	277	+	no	1	0.44	0	30.8	0.00078
MIR2118	RF01911	MSTRG.72663.2	cm	1	170	317	449	+	no	1	0.31	0.7	31.3	0.00029
MIR2118	RF01911	MSTRG.72663.6	cm	1	170	492	625	+	no	1	0.29	2.4	32.7	0.00011
MIR390	RF00689	MSTRG.106443.2	cm	1	123	146	291	+	no	1	0.35	0.2	96.4	3.2e-23
MIR390	RF00689	MSTRG.152795.1	cm	1	123	99	224	+	no	1	0.39	0	107.4	6.5e-26
MIR390	RF00689	MSTRG.152795.2	cm	1	123	89	214	+	no	1	0.39	0	107.4	9.4e-26
MIR390	RF00689	MSTRG.152795.3	cm	1	123	89	214	+	no	1	0.39	0	107.4	8.5e-26
MIR390	RF00689	MSTRG.152795.4	cm	1	123	89	214	+	no	1	0.39	0	107.4	8e-26
MIR390	RF00689	MSTRG.18512.1	cm	1	123	463	576	+	no	1	0.42	0	106.2	2e-25
MIR390	RF00689	MSTRG.18512.2	cm	1	123	110	223	+	no	1	0.42	0	106.2	2.1e-25
MIR390	RF00689	MSTRG.47488.2	cm	1	123	156	330	+	no	1	0.34	6.2	84.2	2.6e-19
MIR390	RF00689	MSTRG.47488.3	cm	1	123	150	324	+	no	1	0.34	6.2	84.2	2.6e-19
MIR390	RF00689	MSTRG.47488.4	cm	1	123	152	326	+	no	1	0.34	6.2	84.2	4.4e-20
MIR394	RF00688	MSTRG.31027.1	cm	1	111	673	809	+	no	1	0.41	0	80.9	3.9e-17
MIR394	RF00688	MSTRG.77304.1	cm	1	111	104	197	+	no	1	0.49	0	49.5	1.3e-09
MIR394	RF00688	MSTRG.79403.1	cm	1	111	487	621	+	no	1	0.4	0	87.2	3.1e-19
MIR396	RF00648	MSTRG.135290.1	cm	57	118	1	62	+	5'	2	0.35	0	30.1	5.1e-05
MIR396	RF00648	MSTRG.135291.2	cm	1	118	1	139	+	no	1	0.28	4.7	83.7	7.7e-19
MIR396	RF00648	MSTRG.135291.3	cm	12	118	1	128	+	5'	2	0.29	3.1	65.8	6.4e-14
MIR396	RF00648	MSTRG.72726.1	cm	1	118	260	398	+	no	1	0.37	0	73.9	7.6e-17
MIR396	RF00648	MSTRG.72726.2	cm	1	118	320	458	+	no	1	0.37	0	73.9	1.8e-16
MIR398	RF00695	MSTRG.23789.1	cm	1	109	33	139	+	no	1	0.44	0	77.7	1.9e-18
MIR398	RF00695	MSTRG.23789.2	cm	1	109	33	139	+	no	1	0.44	0	77.7	1.5e-18
MIR398	RF00695	MSTRG.56323.2	cm	1	109	83	201	+	no	1	0.39	0	68.4	7e-16
MIR398	RF00695	MSTRG.78537.1	cm	1	109	22	130	+	no	1	0.4	0	68.5	4.2e-16
MIR398	RF00695	MSTRG.78537.2	cm	1	109	10	118	+	no	1	0.4	0	68.5	6.2e-16
MIR408	RF00690	MSTRG.142872.1	cm	1	136	553	725	+	no	1	0.38	0	24.7	0.00033
MIR408	RF00690	MSTRG.152795.1	cm	1	136	97	227	+	no	1	0.4	0	29.4	2.6e-05
MIR408	RF00690	MSTRG.152795.2	cm	1	136	87	217	+	no	1	0.4	0	29.4	3.7e-05
MIR408	RF00690	MSTRG.152795.3	cm	1	136	87	217	+	no	1	0.4	0	29.4	3.3e-05
MIR408	RF00690	MSTRG.152795.4	cm	1	136	87	217	+	no	1	0.4	0	29.4	3.1e-05
MIR408	RF00690	MSTRG.18512.1	cm	1	136	450	590	+	no	1	0.4	0	26.4	0.00029
MIR408	RF00690	MSTRG.18512.2	cm	1	136	97	237	+	no	1	0.4	0	26.4	0.0003
MIR408	RF00690	MSTRG.97110.2	cm	1	136	401	516	+	no	1	0.45	0	26.7	6.2e-05
MIR473	RF00778	MSTRG.25032.1	cm	4	95	1	93	+	5'	2	0.39	0	35.5	4.3e-06
MIR473	RF00778	MSTRG.43465.1	cm	1	95	316	425	+	no	1	0.45	0	31.2	9.5e-05
MIR473	RF00778	MSTRG.43465.1	cm	1	95	489	580	+	no	1	0.45	0	53.5	1.1e-10
MIR477	RF00780	MSTRG.25032.1	cm	1	99	1	90	+	no	1	0.39	0	28.2	0.00025
MIR477	RF00780	MSTRG.43465.1	cm	1	99	487	582	+	no	1	0.44	0	38.6	4.1e-07
MIR529	RF00908	MSTRG.40616.4	cm	1	131	138	250	+	no	1	0.43	0	34	4.2e-06
MIR529	RF00908	MSTRG.93437.2	cm	1	131	285	402	+	no	1	0.43	0	37.1	6.6e-07
MIR530	RF01005	MSTRG.49912.1	cm	1	172	60	205	+	no	1	0.38	0	80.4	1.3e-15
MIR535	RF00714	MSTRG.104712.1	cm	1	102	812	925	+	no	1	0.4	0	33.7	1.3e-05
MIR535	RF00714	MSTRG.113823.8	cm	1	102	393	498	+	no	1	0.42	0	31.6	1.3e-05
MIR535	RF00714	MSTRG.40616.4	cm	1	102	142	250	+	no	1	0.42	0	27.6	0.00031
MIR535	RF00714	MSTRG.53901.2	cm	1	102	185	299	+	no	1	0.37	0	32.5	1.7e-05
MIR535	RF00714	MSTRG.53901.3	cm	1	102	86	200	+	no	1	0.37	0	32.5	5.4e-06
MIR535	RF00714	MSTRG.60439.3	cm	1	102	400	545	+	no	1	0.4	0	27.7	0.00025
MIR535	RF00714	MSTRG.68198.3	cm	1	102	152	263	+	no	1	0.44	0	29.9	0.00013
MIR535	RF00714	MSTRG.72338.2	cm	1	102	161	264	+	no	1	0.45	0	26.9	0.00023
MIR535	RF00714	MSTRG.72338.3	cm	1	102	130	233	+	no	1	0.44	0	25.4	0.00074
MIR535	RF00714	MSTRG.93437.2	cm	1	102	288	398	+	no	1	0.42	0	28.1	0.00029
MIR828	RF01026	MSTRG.90934.1	cm	1	107	54	165	+	no	1	0.35	0	41.8	1.3e-06
mir-12	RF00751	MSTRG.126753.2	cm	1	74	343	415	+	no	1	0.45	0	27.9	0.00024
mir-12	RF00751	MSTRG.126753.4	cm	1	74	332	404	+	no	1	0.45	0	27.9	0.00022
mir-12	RF00751	MSTRG.23220.3	cm	1	74	269	342	+	no	1	0.36	0	25.2	0.00078
mir-12	RF00751	MSTRG.389.1	cm	1	74	384	455	+	no	1	0.42	0	29	0.00011
mir-156	RF00073	MSTRG.104712.1	cm	1	88	821	914	+	no	1	0.37	0	41.5	6.8e-07
mir-156	RF00073	MSTRG.113823.8	cm	1	88	402	487	+	no	1	0.43	0	63.2	2e-13
mir-156	RF00073	MSTRG.40616.4	cm	1	88	150	240	+	no	1	0.4	0	42.9	1e-07
mir-156	RF00073	MSTRG.53901.2	cm	1	88	194	288	+	no	1	0.36	0	41.4	4.3e-07
mir-156	RF00073	MSTRG.53901.3	cm	1	88	95	189	+	no	1	0.36	0	41.4	1.3e-07
mir-156	RF00073	MSTRG.60439.3	cm	1	88	408	535	+	no	1	0.39	0	37.3	3e-06
mir-156	RF00073	MSTRG.65257.1	cm	1	88	236	325	+	no	1	0.42	0	87.6	1.2e-19
mir-156	RF00073	MSTRG.68198.3	cm	1	88	161	252	+	no	1	0.4	0	91	1.8e-20
mir-156	RF00073	MSTRG.72338.2	cm	1	88	170	253	+	no	1	0.44	0	85.8	1e-19
mir-156	RF00073	MSTRG.72338.2	cm	1	88	400	492	+	no	1	0.44	0	76	4.9e-17
mir-156	RF00073	MSTRG.72338.3	cm	1	88	139	222	+	no	1	0.4	0	81.2	2e-18
mir-156	RF00073	MSTRG.72338.3	cm	1	88	377	469	+	no	1	0.44	0	76	5.5e-17
mir-156	RF00073	MSTRG.93437.2	cm	1	88	297	387	+	no	1	0.38	0	45.3	2.9e-08
mir-156	RF00073	MSTRG.97110.2	cm	1	88	156	245	+	no	1	0.48	0	86.1	1e-19
mir-156	RF00073	MSTRG.97110.2	cm	1	88	416	499	+	no	1	0.44	0	81.1	2.5e-18
mir-160	RF00247	MSTRG.18661.2	cm	1	90	801	887	+	no	1	0.53	0	71.2	4.3e-16
mir-160	RF00247	MSTRG.18661.3	cm	1	90	620	706	+	no	1	0.53	0	71.2	4.3e-16
mir-160	RF00247	MSTRG.56922.1	cm	1	90	497	590	+	no	1	0.55	0	72.8	1.6e-16
mir-160	RF00247	MSTRG.73799.1	cm	1	90	838	924	+	no	1	0.53	0	71.2	4.7e-16
mir-166	RF00075	MSTRG.106482.1	cm	1	126	328	514	+	no	1	0.3	12.5	70.5	3.1e-17
mir-166	RF00075	MSTRG.106482.3	cm	1	126	234	420	+	no	1	0.3	12.5	70.5	1.9e-17
mir-166	RF00075	MSTRG.106482.4	cm	1	126	141	327	+	no	1	0.3	12.5	70.5	2.8e-17
mir-166	RF00075	MSTRG.106482.5	cm	53	126	1	75	+	5'	2	0.35	0	39.6	9.8e-09
mir-166	RF00075	MSTRG.106482.6	cm	53	126	1	75	+	5'	2	0.35	0	39.6	9.8e-09
mir-166	RF00075	MSTRG.115237.1	cm	1	126	180	305	+	no	1	0.37	0.1	95.5	4.2e-25
mir-166	RF00075	MSTRG.115237.2	cm	22	126	1	105	+	5'	2	0.35	0	59.2	2e-14
mir-166	RF00075	MSTRG.22478.1	cm	1	126	297	439	+	no	1	0.34	0.4	91.3	2.1e-23
mir-166	RF00075	MSTRG.41129.2	cm	1	126	166	351	+	no	1	0.32	8.7	72.5	4.2e-18
mir-166	RF00075	MSTRG.41129.5	cm	62	126	1	66	+	5'	2	0.41	0	39	2.5e-08
mir-166	RF00075	MSTRG.71810.1	cm	1	126	227	410	+	no	1	0.41	0	93	3e-24
mir-166	RF00075	MSTRG.71810.2	cm	49	126	1	78	+	5'	2	0.45	0	42.3	2e-09
mir-166	RF00075	MSTRG.71810.3	cm	1	126	41	224	+	no	1	0.41	0	93	3.9e-24
mir-172	RF00452	MSTRG.108955.2	cm	1	119	45	170	+	no	1	0.37	0	63.3	3.7e-14
mir-172	RF00452	MSTRG.156427.1	cm	1	119	436	673	+	no	1	0.31	10.6	66.1	7.5e-15
mir-172	RF00452	MSTRG.168019.1	cm	1	119	47	161	+	no	1	0.37	0	78.4	2e-18
mir-172	RF00452	MSTRG.20746.10	cm	31	119	1	95	+	5'	2	0.33	0	32.8	1.1e-05
mir-172	RF00452	MSTRG.65224.2	cm	1	119	700	830	+	no	1	0.34	0	72.7	1.8e-16
mir-172	RF00452	MSTRG.85334.2	cm	1	119	685	794	+	no	1	0.36	0	84.7	7.2e-20
mir-277	RF00730	MSTRG.65257.1	cm	1	101	225	338	+	no	1	0.46	0	28.3	0.00073
mir-393	RF02516	MSTRG.71503.1	cm	1	129	302	386	+	no	1	0.47	0	77.9	3.2e-18
mir-395	RF00451	MSTRG.44822.1	cm	1	108	759	872	+	no	1	0.4	0	69.5	2.6e-15
mir-395	RF00451	MSTRG.44822.2	cm	1	108	52	165	+	no	1	0.42	0	68	3.2e-15
mir-399	RF00445	MSTRG.17165.2	cm	1	118	89	196	+	no	1	0.42	0	44.2	1.5e-10
mir-399	RF00445	MSTRG.43265.1	cm	1	118	39	155	+	no	1	0.43	0	34.8	1.4e-07
mir-399	RF00445	MSTRG.43274.1	cm	1	118	1174	1293	+	no	1	0.4	0	37.6	1.1e-07
mir-399	RF00445	MSTRG.81218.1	cm	38	118	1	76	+	5'	2	0.33	0	35.4	6.2e-08
mir-577	RF01013	MSTRG.201982.2	cm	1	96	588	673	+	no	1	0.49	0	32.5	4e-05
mir-75	RF00828	MSTRG.10140.1	cm	1	100	237	316	+	no	1	0.35	0	27.2	0.00046
mir-75	RF00828	MSTRG.10140.2	cm	1	100	195	274	+	no	1	0.35	0	27.2	0.00045
mir-75	RF00828	MSTRG.10140.5	cm	1	100	218	297	+	no	1	0.35	0	27.2	0.00044

## Sheet: novel_miRNA
#Query id	Subject id	% identity	alignment length	mismatches	gap openings	q. start	q. end	s. start	s. end	e-value	bit score
NovelmiRNA-171	MSTRG.7380.1	100	21	0	0	1	21	500	520	6e-05	42.3
NovelmiRNA-281	MSTRG.18778.4	100	21	0	0	1	21	437	457	6e-05	42.3
NovelmiRNA-281	MSTRG.18778.7	100	21	0	0	1	21	443	463	6e-05	42.3
NovelmiRNA-281	MSTRG.18778.6	100	21	0	0	1	21	443	463	6e-05	42.3
NovelmiRNA-281	MSTRG.18778.2	100	21	0	0	1	21	456	476	6e-05	42.3
NovelmiRNA-281	MSTRG.18778.3	100	21	0	0	1	21	446	466	6e-05	42.3
NovelmiRNA-281	MSTRG.18778.1	100	21	0	0	1	21	443	463	6e-05	42.3
NovelmiRNA-281	MSTRG.18778.5	100	21	0	0	1	21	438	458	6e-05	42.3
NovelmiRNA-309	MSTRG.45550.1	100	21	0	0	1	21	457	477	6e-05	42.3
NovelmiRNA-309	MSTRG.104163.1	100	19	0	0	1	19	699	717	0.001	38.4
NovelmiRNA-29	MSTRG.119660.11	100	21	0	0	1	21	251	271	6e-05	42.3
NovelmiRNA-29	MSTRG.149502.1	100	21	0	0	1	21	482	502	6e-05	42.3
NovelmiRNA-40	MSTRG.119660.11	100	21	0	0	1	21	251	271	6e-05	42.3
NovelmiRNA-40	MSTRG.149502.1	100	21	0	0	1	21	482	502	6e-05	42.3
NovelmiRNA-27	MSTRG.1175.3	100	20	0	0	1	20	535	554	0.0002	40.4
NovelmiRNA-27	MSTRG.1175.1	100	20	0	0	1	20	551	570	0.0002	40.4
NovelmiRNA-27	MSTRG.1175.2	100	20	0	0	1	20	547	566	0.0002	40.4
NovelmiRNA-329	MSTRG.41061.5	100	21	0	0	1	21	555	575	6e-05	42.3
NovelmiRNA-316	MSTRG.153058.1	100	25	0	0	1	25	535	559	4e-07	50.3
NovelmiRNA-155	MSTRG.153045.1	100	21	0	0	1	21	483	503	6e-05	42.3
NovelmiRNA-136	MSTRG.76806.1	100	19	0	0	1	19	304	322	0.0008	38.4
NovelmiRNA-153	MSTRG.160475.1	100	21	0	0	1	21	386	406	6e-05	42.3
NovelmiRNA-55	MSTRG.148149.1	100	22	0	0	1	22	139	160	2e-05	44.3
NovelmiRNA-18	MSTRG.60546.1	100	24	0	0	1	24	317	340	1e-06	48.3
NovelmiRNA-18	MSTRG.47994.1	100	24	0	0	1	24	207	230	1e-06	48.3
NovelmiRNA-18	MSTRG.169728.3	100	19	0	0	1	19	293	311	0.001	38.4
NovelmiRNA-18	MSTRG.169728.1	100	19	0	0	1	19	293	311	0.001	38.4
NovelmiRNA-18	MSTRG.169728.4	100	19	0	0	1	19	287	305	0.001	38.4
NovelmiRNA-18	MSTRG.169728.2	100	19	0	0	1	19	287	305	0.001	38.4
NovelmiRNA-90	MSTRG.43251.2	100	21	0	0	1	21	198	218	6e-05	42.3
NovelmiRNA-90	MSTRG.43251.1	100	21	0	0	1	21	350	370	6e-05	42.3
NovelmiRNA-157	MSTRG.71400.2	100	22	0	0	1	22	448	469	2e-05	44.3
NovelmiRNA-43	MSTRG.161495.1	100	22	0	0	1	22	228	249	2e-05	44.3
NovelmiRNA-114	MSTRG.80003.1	100	16	0	0	1	16	258	273	0.065	32.4
NovelmiRNA-10	MSTRG.60546.1	100	24	0	0	1	24	317	340	1e-06	48.3
NovelmiRNA-10	MSTRG.47994.1	100	24	0	0	1	24	207	230	1e-06	48.3
NovelmiRNA-277	MSTRG.26323.1	100	20	0	0	1	20	364	383	0.0004	40.4
NovelmiRNA-277	MSTRG.26323.1	100	17	0	0	3	19	16	32	0.022	34.4
NovelmiRNA-204	MSTRG.119660.11	100	21	0	0	1	21	251	271	6e-05	42.3
NovelmiRNA-204	MSTRG.149502.1	100	21	0	0	1	21	482	502	6e-05	42.3
NovelmiRNA-91	MSTRG.28519.1	100	23	0	0	1	23	1141	1163	6e-06	46.3
NovelmiRNA-91	MSTRG.140086.1	100	20	0	0	1	20	1775	1794	0.0004	40.4
NovelmiRNA-91	MSTRG.140086.2	100	20	0	0	1	20	1188	1207	0.0004	40.4
NovelmiRNA-91	MSTRG.64679.1	100	20	0	0	1	20	1083	1102	0.0004	40.4
NovelmiRNA-326	MSTRG.7380.1	100	21	0	0	1	21	500	520	6e-05	42.3
NovelmiRNA-257	MSTRG.47043.1	100	21	0	0	1	21	271	291	6e-05	42.3
NovelmiRNA-257	MSTRG.19213.1	100	21	0	0	1	21	272	292	6e-05	42.3
NovelmiRNA-257	MSTRG.55674.1	100	21	0	0	1	21	297	317	6e-05	42.3
NovelmiRNA-257	MSTRG.19213.2	100	21	0	0	1	21	250	270	6e-05	42.3
NovelmiRNA-257	MSTRG.66333.1	100	21	0	0	1	21	260	280	6e-05	42.3
NovelmiRNA-257	MSTRG.96518.2	100	21	0	0	1	21	49	69	6e-05	42.3
NovelmiRNA-257	MSTRG.85090.1	100	21	0	0	1	21	296	316	6e-05	42.3
NovelmiRNA-257	MSTRG.141281.1	100	21	0	0	1	21	362	382	6e-05	42.3
NovelmiRNA-257	MSTRG.111091.1	100	21	0	0	1	21	347	367	6e-05	42.3
NovelmiRNA-257	MSTRG.47043.2	100	21	0	0	1	21	232	252	6e-05	42.3
NovelmiRNA-257	MSTRG.141281.2	100	20	0	0	1	20	281	300	0.0003	40.4
NovelmiRNA-140	MSTRG.144389.1	100	19	0	0	1	19	157	175	0.001	38.4
NovelmiRNA-232	MSTRG.119660.11	100	21	0	0	1	21	251	271	6e-05	42.3
NovelmiRNA-232	MSTRG.149502.1	100	21	0	0	1	21	482	502	6e-05	42.3
NovelmiRNA-249	MSTRG.119660.11	100	21	0	0	1	21	251	271	6e-05	42.3
NovelmiRNA-249	MSTRG.149502.1	100	21	0	0	1	21	482	502	6e-05	42.3
NovelmiRNA-2	MSTRG.76806.1	100	20	0	0	1	20	303	322	0.0002	40.4
NovelmiRNA-74	MSTRG.45550.1	100	21	0	0	1	21	457	477	6e-05	42.3
NovelmiRNA-74	MSTRG.104163.1	100	19	0	0	1	19	699	717	0.001	38.4
NovelmiRNA-165	MSTRG.128561.2	100	22	0	0	1	22	574	595	2e-05	44.3
NovelmiRNA-256	MSTRG.112552.1	100	24	0	0	1	24	185	208	1e-06	48.3
NovelmiRNA-221	MSTRG.11952.4	100	21	0	0	1	21	403	423	6e-05	42.3
NovelmiRNA-221	MSTRG.11952.5	100	21	0	0	1	21	397	417	6e-05	42.3
NovelmiRNA-221	MSTRG.11952.2	100	21	0	0	1	21	405	425	6e-05	42.3
NovelmiRNA-221	MSTRG.11952.1	100	21	0	0	1	21	407	427	6e-05	42.3
NovelmiRNA-221	MSTRG.11952.3	100	21	0	0	1	21	405	425	6e-05	42.3
NovelmiRNA-337	MSTRG.60546.1	100	24	0	0	1	24	317	340	1e-06	48.3
NovelmiRNA-337	MSTRG.47994.1	100	24	0	0	1	24	207	230	1e-06	48.3
NovelmiRNA-337	MSTRG.169728.3	100	19	0	0	1	19	293	311	0.001	38.4
NovelmiRNA-337	MSTRG.169728.1	100	19	0	0	1	19	293	311	0.001	38.4
NovelmiRNA-337	MSTRG.169728.4	100	19	0	0	1	19	287	305	0.001	38.4
NovelmiRNA-337	MSTRG.169728.2	100	19	0	0	1	19	287	305	0.001	38.4
NovelmiRNA-132	MSTRG.80003.1	100	16	0	0	1	16	258	273	0.065	32.4
NovelmiRNA-190	MSTRG.150278.2	100	24	0	0	1	24	947	970	1e-06	48.3
NovelmiRNA-190	MSTRG.91225.1	100	24	0	0	1	24	153	176	1e-06	48.3
NovelmiRNA-213	MSTRG.108621.1	100	21	0	0	1	21	444	464	6e-05	42.3
NovelmiRNA-303	MSTRG.153058.1	100	22	0	0	1	22	535	556	2e-05	44.3
NovelmiRNA-113	MSTRG.141052.1	100	21	0	0	1	21	490	510	6e-05	42.3
NovelmiRNA-349	MSTRG.18778.4	100	21	0	0	1	21	437	457	6e-05	42.3
NovelmiRNA-349	MSTRG.18778.7	100	21	0	0	1	21	443	463	6e-05	42.3
NovelmiRNA-349	MSTRG.18778.6	100	21	0	0	1	21	443	463	6e-05	42.3
NovelmiRNA-349	MSTRG.18778.2	100	21	0	0	1	21	456	476	6e-05	42.3
NovelmiRNA-349	MSTRG.18778.3	100	21	0	0	1	21	446	466	6e-05	42.3
NovelmiRNA-349	MSTRG.18778.1	100	21	0	0	1	21	443	463	6e-05	42.3
NovelmiRNA-349	MSTRG.18778.5	100	21	0	0	1	21	438	458	6e-05	42.3
NovelmiRNA-15	MSTRG.153958.1	100	24	0	0	1	24	800	823	1e-06	48.3
NovelmiRNA-15	MSTRG.67894.2	100	24	0	0	1	24	1840	1863	1e-06	48.3
NovelmiRNA-15	MSTRG.54305.2	100	23	0	0	1	23	155	177	6e-06	46.3
NovelmiRNA-237	MSTRG.1175.3	100	20	0	0	1	20	535	554	0.0002	40.4
NovelmiRNA-237	MSTRG.1175.1	100	20	0	0	1	20	551	570	0.0002	40.4
NovelmiRNA-237	MSTRG.1175.2	100	20	0	0	1	20	547	566	0.0002	40.4
NovelmiRNA-123	MSTRG.11952.4	100	21	0	0	1	21	403	423	6e-05	42.3
NovelmiRNA-123	MSTRG.11952.5	100	21	0	0	1	21	397	417	6e-05	42.3
NovelmiRNA-123	MSTRG.11952.2	100	21	0	0	1	21	405	425	6e-05	42.3
NovelmiRNA-123	MSTRG.11952.1	100	21	0	0	1	21	407	427	6e-05	42.3
NovelmiRNA-123	MSTRG.11952.3	100	21	0	0	1	21	405	425	6e-05	42.3
NovelmiRNA-166	MSTRG.173264.2	100	21	0	0	1	21	302	322	6e-05	42.3
NovelmiRNA-166	MSTRG.173264.1	100	21	0	0	1	21	308	328	6e-05	42.3
NovelmiRNA-110	MSTRG.45550.1	100	21	0	0	1	21	457	477	6e-05	42.3
NovelmiRNA-110	MSTRG.104163.1	100	19	0	0	1	19	699	717	0.001	38.4
NovelmiRNA-49	MSTRG.76806.1	100	21	0	0	1	21	328	348	6e-05	42.3
NovelmiRNA-49	MSTRG.61360.2	100	21	0	0	1	21	210	230	6e-05	42.3
NovelmiRNA-216	MSTRG.173264.2	100	21	0	0	1	21	311	331	6e-05	42.3
NovelmiRNA-216	MSTRG.173264.1	100	21	0	0	1	21	317	337	6e-05	42.3
NovelmiRNA-43	MSTRG.161495.1	100	21	0	0	1	21	228	248	6e-05	42.3
NovelmiRNA-235	MSTRG.173264.2	100	21	0	0	1	21	311	331	6e-05	42.3
NovelmiRNA-235	MSTRG.173264.1	100	21	0	0	1	21	317	337	6e-05	42.3
NovelmiRNA-30	MSTRG.173264.2	100	21	0	0	1	21	311	331	6e-05	42.3
NovelmiRNA-30	MSTRG.173264.1	100	21	0	0	1	21	317	337	6e-05	42.3
NovelmiRNA-335	MSTRG.29028.1	100	21	0	0	1	21	117	137	6e-05	42.3
NovelmiRNA-335	MSTRG.160012.1	100	21	0	0	1	21	168	188	6e-05	42.3
NovelmiRNA-265	MSTRG.141052.1	100	17	0	0	1	17	490	506	0.01	34.4
