# Supplementary material for: Investigating nicotine pathway-related long non-coding RNAs in tobacco
Source: Front Genet. 2023 Jan 19;13:1102183. doi: 10.3389/fgene.2022.1102183 (PMC9892058; doi:10.3389/fgene.2022.1102183)
Supplement: Supplementary file 8 [file Table1.XLSX]

## Sheet: S1
Table S1: Description of RNA-seq data collected from NCBI SRA database
samples used in this study
Assay_Type	AvgSpotLen	BioProject	BioSample	BioSampleModel	Center_Name	DATASTORE_filetype	Experiment	InsertSize	Instrument	LibraryLayout	LibrarySelection	Library_Name	LoadDate	MBases	MBytes	Platform	ReleaseDate	Run	SRA_Sample	SRA_Study	Sample_Name	age	cultivar	dev_stage	geo_loc_name	replicate	source_name	tissue	Consent	DATASTORE_provider	LibrarySource	Organism	total alignment rate
RNA-Seq	180	PRJNA143809	SAMN00631250		GEO	sra	SRX080211	200	Illumina HiSeq 2000	PAIRED	cDNA	GSM746931: mock and infected tobacco RNA-Seq	2014-05-30	1988	1167	ILLUMINA	2012-11-09	SRR299098	SRS213278	SRP007356	GSM746931						mock-inoculated and virus-infected tobacco leaves	leaves	public	ncbi	TRANSCRIPTOMIC	Nicotiana tabacum	0.9759
RNA-Seq	180		SAMN00849941		RESEARCH INSTITUTE OF FORESTRY, CHINESE ACADEMY OF	sra	SRX136990	0	Illumina HiSeq 2000	PAIRED	RANDOM	Nicotiana tabacum L. cv. SR1 stem mRNA 5 developmental stages	2012-08-12	4436	2453	ILLUMINA	2014-04-08	SRR458498	SRS308409	SRP012108	Nicotiana tabacum L. cv. SR1 stem mRNA 5 developmental stages								public	ncbi	TRANSCRIPTOMIC	Nicotiana tabacum	0.9718
RNA-Seq	49		SAMN00854692		RESEARCH INSTITUTE OF FORESTRY, CHINESE ACADEMY OF	sra	SRX139858	0	Illumina HiSeq 2000	SINGLE	RANDOM	Nicotiana tabacum L.cv.SR1 stem mRNA 5 developmental stages before flowering (RNA-seq)	2012-08-12	1814	1109	ILLUMINA	2014-04-11	SRR475644	SRS308706	SRP012144	Nicotiana tabacum L.cv.SR1 stem mRNA 5 developmental stages before flowering (RNA-seq)								public	ncbi	TRANSCRIPTOMIC	Nicotiana tabacum	0.966
RNA-Seq	49		SAMN00854693		RESEARCH INSTITUTE OF FORESTRY, CHINESE ACADEMY OF	sra	SRX139861	0	Illumina HiSeq 2000	SINGLE	RANDOM	transgenic tobacco (Nicotiana tabacum L. cv. SR1) stem mRNA（RNA-seq）	2012-08-12	1115	680	ILLUMINA	2014-04-11	SRR475646	SRS308707	SRP012146	transgenic tobacco (Nicotiana tabacum L. cv. SR1) stem mRNA(RNA-seq)								public	ncbi	TRANSCRIPTOMIC	Nicotiana tabacum	0.9659
RNA-Seq	49	PRJNA179174	SAMN01804506		RESEARCH INSTITUTE OF FORESTRY, CHINESE ACADEMY OF	sra	SRX203279	0	Illumina HiSeq 2000	SINGLE	RANDOM		2015-12-14	1000	662	ILLUMINA	2015-07-22	SRR611804	SRS374525	SRP017113	First three Internodes of tobacco stem								public	ncbi	TRANSCRIPTOMIC	Nicotiana tabacum	0.9556
RNA-Seq	180	PRJNA210008	SAMN02217015		BEIJING NORMAL UNIVERSITY	sra	SRX316946	0	Illumina HiSeq 2000	PAIRED	RANDOM		2015-10-19	5636	3344	ILLUMINA	2015-07-22	SRR924285	SRS454200	SRP026451	R1		Bright Yellow-2	logarithmic phase	China				public	ncbi	TRANSCRIPTOMIC	Nicotiana tabacum	0.9719
RNA-Seq	180	PRJNA210008	SAMN02217020		BEIJING NORMAL UNIVERSITY	sra	SRX317021	0	Illumina HiSeq 2000	PAIRED	RANDOM		2015-10-19	5636	3290	ILLUMINA	2015-07-22	SRR924313	SRS454274	SRP026451	R2		Bright Yellow-2	logarithmic phase	China				public	ncbi	TRANSCRIPTOMIC	Nicotiana tabacum	0.972
RNA-Seq	100	PRJNA206414	SAMN02189847		YUNNAN AGRICULTURAL UNIVERSITY	sra	SRX332610	0	Illumina HiSeq 2000	SINGLE	RANDOM	Y87DC40-L1	2013-08-10	286	208	ILLUMINA	2014-05-01	SRR949062	SRS468059	SRP028591	Y87TRA								public	ncbi	TRANSCRIPTOMIC	Nicotiana tabacum	0.9729
RNA-Seq	100	PRJNA206414	SAMN02189847		YUNNAN AGRICULTURAL UNIVERSITY	sra	SRX332611	0	Illumina HiSeq 2000	SINGLE	RANDOM	Y87DC60_L1	2013-08-10	286	209	ILLUMINA	2014-05-01	SRR949063	SRS468059	SRP028591	Y87TRA								public	ncbi	TRANSCRIPTOMIC	Nicotiana tabacum	0.9712
RNA-Seq	100	PRJNA206414	SAMN02189847		YUNNAN AGRICULTURAL UNIVERSITY	sra	SRX332612	0	Illumina HiSeq 2000	SINGLE	RANDOM	Y87JC40_L1	2013-08-10	382	277	ILLUMINA	2014-05-01	SRR949064	SRS468059	SRP028591	Y87TRA								public	ncbi	TRANSCRIPTOMIC	Nicotiana tabacum	0.9749
RNA-Seq	100	PRJNA206414	SAMN02189847		YUNNAN AGRICULTURAL UNIVERSITY	sra	SRX332613	0	Illumina HiSeq 2000	SINGLE	RANDOM	Y87JC60_L1	2013-08-10	452	326	ILLUMINA	2014-05-01	SRR949065	SRS468059	SRP028591	Y87TRA								public	ncbi	TRANSCRIPTOMIC	Nicotiana tabacum	0.9768
RNA-Seq	100	PRJNA206414	SAMN02189847		YUNNAN AGRICULTURAL UNIVERSITY	sra	SRX332614	0	Illumina HiSeq 2000	SINGLE	RANDOM	Y87NRf40_L1	2013-08-09	408	296	ILLUMINA	2014-05-01	SRR949066	SRS468059	SRP028591	Y87TRA								public	ncbi	TRANSCRIPTOMIC	Nicotiana tabacum	0.9718
RNA-Seq	100	PRJNA206414	SAMN02189847		YUNNAN AGRICULTURAL UNIVERSITY	sra	SRX332615	0	Illumina HiSeq 2000	SINGLE	RANDOM	Y87NRf60_L1	2013-08-10	458	330	ILLUMINA	2014-05-01	SRR949067	SRS468059	SRP028591	Y87TRA								public	ncbi	TRANSCRIPTOMIC	Nicotiana tabacum	0.9698
RNA-Seq	100	PRJNA206414	SAMN02189847		YUNNAN AGRICULTURAL UNIVERSITY	sra	SRX332617	0	Illumina HiSeq 2000	SINGLE	RANDOM	Y87YS40_L1	2013-08-10	405	293	ILLUMINA	2014-05-01	SRR949068	SRS468059	SRP028591	Y87TRA								public	ncbi	TRANSCRIPTOMIC	Nicotiana tabacum	0.9832
RNA-Seq	100	PRJNA206414	SAMN02189847		YUNNAN AGRICULTURAL UNIVERSITY	sra	SRX332616	0	Illumina HiSeq 2000	SINGLE	RANDOM	Y87NRm40_L1	2013-08-10	420	306	ILLUMINA	2014-05-01	SRR949069	SRS468059	SRP028591	Y87TRA								public	ncbi	TRANSCRIPTOMIC	Nicotiana tabacum	0.9757
RNA-Seq	100	PRJNA206414	SAMN02189847		YUNNAN AGRICULTURAL UNIVERSITY	sra	SRX332618	0	Illumina HiSeq 2000	SINGLE	RANDOM	Y87NRm60_L1	2013-08-10	409	296	ILLUMINA	2014-05-01	SRR949070	SRS468059	SRP028591	Y87TRA								public	ncbi	TRANSCRIPTOMIC	Nicotiana tabacum	0.9766
RNA-Seq	100	PRJNA206414	SAMN02189847		YUNNAN AGRICULTURAL UNIVERSITY	sra	SRX332619	0	Illumina HiSeq 2000	SINGLE	RANDOM	Y87YS60_L1	2013-08-10	438	315	ILLUMINA	2014-05-01	SRR949071	SRS468059	SRP028591	Y87TRA								public	ncbi	TRANSCRIPTOMIC	Nicotiana tabacum	0.9769
RNA-Seq	100	PRJNA206414	SAMN02189847		YUNNAN AGRICULTURAL UNIVERSITY	sra	SRX332620	0	Illumina HiSeq 2000	SINGLE	RANDOM	Y87ZW40_Run1	2013-08-10	439	320	ILLUMINA	2014-05-01	SRR949072	SRS468059	SRP028591	Y87TRA								public	ncbi	TRANSCRIPTOMIC	Nicotiana tabacum	0.9775
RNA-Seq	100	PRJNA206414	SAMN02189847		YUNNAN AGRICULTURAL UNIVERSITY	sra	SRX332621	0	Illumina HiSeq 1000	SINGLE	RANDOM	Y87ZW60_L1	2013-08-10	459	331	ILLUMINA	2014-05-01	SRR949073	SRS468059	SRP028591	Y87TRA								public	ncbi	TRANSCRIPTOMIC	Nicotiana tabacum	0.9772
RNA-Seq	202	PRJNA208209	SAMN02316609		PHILIP MORRIS INTERNATIONAL R&D	sra	SRX338101	0	Illumina HiSeq 2000	PAIRED	RANDOM		2013-08-23	10512	7755	ILLUMINA	2014-05-08	SRR955761	SRS472481	SRP029183	Ntab-TN90-L1		TN90						public	ncbi	TRANSCRIPTOMIC	Nicotiana tabacum	0.9687
RNA-Seq	202	PRJNA208209	SAMN02316610		PHILIP MORRIS INTERNATIONAL R&D	sra	SRX338102	0	Illumina HiSeq 2000	PAIRED	RANDOM		2013-08-23	15888	11698	ILLUMINA	2014-05-08	SRR955762	SRS472482	SRP029183	Ntab-TN90-L2		TN90						public	ncbi	TRANSCRIPTOMIC	Nicotiana tabacum	0.9639
RNA-Seq	202	PRJNA208209	SAMN02316611		PHILIP MORRIS INTERNATIONAL R&D	sra	SRX338103	0	Illumina HiSeq 2000	PAIRED	RANDOM		2013-08-24	11542	8455	ILLUMINA	2014-05-08	SRR955763	SRS472483	SRP029183	Ntab-TN90-L3		TN90						public	ncbi	TRANSCRIPTOMIC	Nicotiana tabacum	0.971
RNA-Seq	202	PRJNA208209	SAMN02316612		PHILIP MORRIS INTERNATIONAL R&D	sra	SRX338104	0	Illumina HiSeq 2000	PAIRED	RANDOM		2013-08-24	9508	7133	ILLUMINA	2014-05-08	SRR955765	SRS472484	SRP029183	Ntab-TN90-R1		TN90						public	ncbi	TRANSCRIPTOMIC	Nicotiana tabacum	0.9668
RNA-Seq	202	PRJNA208209	SAMN02316613		PHILIP MORRIS INTERNATIONAL R&D	sra	SRX338105	0	Illumina HiSeq 2000	PAIRED	RANDOM		2013-08-24	8841	6616	ILLUMINA	2014-05-08	SRR955766	SRS472485	SRP029183	Ntab-TN90-R2		TN90						public	ncbi	TRANSCRIPTOMIC	Nicotiana tabacum	0.9656
RNA-Seq	202	PRJNA208209	SAMN02316614		PHILIP MORRIS INTERNATIONAL R&D	sra	SRX338106	0	Illumina HiSeq 2000	PAIRED	RANDOM		2013-08-24	10052	7509	ILLUMINA	2014-05-08	SRR955767	SRS472486	SRP029183	Ntab-TN90-R3		TN90						public	ncbi	TRANSCRIPTOMIC	Nicotiana tabacum	0.9683
RNA-Seq	202	PRJNA208210	SAMN02316615		PHILIP MORRIS INTERNATIONAL R&D	sra	SRX338110	0	Illumina HiSeq 2000	PAIRED	RANDOM		2013-08-23	8459	6208	ILLUMINA	2014-05-08	SRR955772	SRS472488	SRP029184	Ntab-K326-L1		K326						public	ncbi	TRANSCRIPTOMIC	Nicotiana tabacum	0.9802
RNA-Seq	202	PRJNA208210	SAMN02316616		PHILIP MORRIS INTERNATIONAL R&D	sra	SRX338111	0	Illumina HiSeq 2000	PAIRED	RANDOM		2013-08-26	11376	8310	ILLUMINA	2014-05-08	SRR955773	SRS472489	SRP029184	Ntab-K326-L2		K326						public	ncbi	TRANSCRIPTOMIC	Nicotiana tabacum	0.9813
RNA-Seq	202	PRJNA208210	SAMN02316617		PHILIP MORRIS INTERNATIONAL R&D	sra	SRX338112	0	Illumina HiSeq 2000	PAIRED	RANDOM		2013-08-24	17577	12914	ILLUMINA	2014-05-08	SRR955774	SRS472490	SRP029184	Ntab-K326-L3		K326						public	ncbi	TRANSCRIPTOMIC	Nicotiana tabacum	0.98
RNA-Seq	202	PRJNA208210	SAMN02316618		PHILIP MORRIS INTERNATIONAL R&D	sra	SRX338113	0	Illumina HiSeq 2000	PAIRED	RANDOM		2013-08-24	12968	9679	ILLUMINA	2014-05-08	SRR955776	SRS472491	SRP029184	Ntab-K326-R1		K326						public	ncbi	TRANSCRIPTOMIC	Nicotiana tabacum	0.9738
RNA-Seq	202	PRJNA208210	SAMN02316619		PHILIP MORRIS INTERNATIONAL R&D	sra	SRX338114	0	Illumina HiSeq 2000	PAIRED	RANDOM		2013-08-24	13487	10083	ILLUMINA	2014-05-08	SRR955777	SRS472492	SRP029184	Ntab-K326-R2		K326						public	ncbi	TRANSCRIPTOMIC	Nicotiana tabacum	0.9725
RNA-Seq	202	PRJNA208210	SAMN02316620		PHILIP MORRIS INTERNATIONAL R&D	sra	SRX338115	0	Illumina HiSeq 2000	PAIRED	RANDOM		2013-08-24	12974	9700	ILLUMINA	2014-05-08	SRR955778	SRS472493	SRP029184	Ntab-K326-R3		K326						public	ncbi	TRANSCRIPTOMIC	Nicotiana tabacum	0.9733
RNA-Seq	202	PRJNA208211	SAMN02316621		PHILIP MORRIS INTERNATIONAL R&D	sra	SRX338120	0	Illumina HiSeq 2000	PAIRED	RANDOM		2013-08-23	11077	8147	ILLUMINA	2014-05-08	SRR955783	SRS472496	SRP029185	Ntab-BX-L1		Basma Xanthi						public	ncbi	TRANSCRIPTOMIC	Nicotiana tabacum	0.9712
RNA-Seq	202	PRJNA208211	SAMN02316622		PHILIP MORRIS INTERNATIONAL R&D	sra	SRX338121	0	Illumina HiSeq 2000	PAIRED	RANDOM		2013-08-23	9617	7016	ILLUMINA	2014-05-08	SRR955784	SRS472497	SRP029185	Ntab-BX-L2		Basma Xanthi						public	ncbi	TRANSCRIPTOMIC	Nicotiana tabacum	0.9735
RNA-Seq	202	PRJNA208211	SAMN02316623		PHILIP MORRIS INTERNATIONAL R&D	sra	SRX338122	0	Illumina HiSeq 2000	PAIRED	RANDOM		2013-08-23	10356	7593	ILLUMINA	2014-05-08	SRR955785	SRS472498	SRP029185	Ntab-BX-L3		Basma Xanthi						public	ncbi	TRANSCRIPTOMIC	Nicotiana tabacum	0.9731
RNA-Seq	202	PRJNA208211	SAMN02316624		PHILIP MORRIS INTERNATIONAL R&D	sra	SRX338123	0	Illumina HiSeq 2000	PAIRED	RANDOM		2013-08-24	16061	12020	ILLUMINA	2014-05-08	SRR955786	SRS472499	SRP029185	Ntab-BX-R1		Basma Xanthi						public	ncbi	TRANSCRIPTOMIC	Nicotiana tabacum	0.9669
RNA-Seq	202	PRJNA208211	SAMN02316625		PHILIP MORRIS INTERNATIONAL R&D	sra	SRX338124	0	Illumina HiSeq 2000	PAIRED	RANDOM		2013-08-24	13634	10206	ILLUMINA	2014-05-08	SRR955787	SRS472500	SRP029185	Ntab-BX-R2		Basma Xanthi						public	ncbi	TRANSCRIPTOMIC	Nicotiana tabacum	0.9643
RNA-Seq	202	PRJNA208211	SAMN02316626		PHILIP MORRIS INTERNATIONAL R&D	sra	SRX338125	0	Illumina HiSeq 2000	PAIRED	RANDOM		2013-08-24	16966	12694	ILLUMINA	2014-05-08	SRR955788	SRS472501	SRP029185	Ntab-BX-R3		Basma Xanthi						public	ncbi	TRANSCRIPTOMIC	Nicotiana tabacum	0.9644
RNA-Seq	49	PRJNA229809	SAMN02420142		SOUTHWEST UNIVERSITY	sra	SRX384264	0	Illumina HiSeq 2000	SINGLE	RANDOM	KYC	2015-12-10	2732	1676	ILLUMINA	2015-07-22	SRR1040497	SRS508487	SRP033341	KYC		Yunyan 85						public	ncbi	TRANSCRIPTOMIC	Nicotiana tabacum	0.9456
RNA-Seq	49	PRJNA229809	SAMN02420142		SOUTHWEST UNIVERSITY	sra	SRX385354	0	Illumina HiSeq 2000	SINGLE	RANDOM	KYC	2015-12-10	280	177	ILLUMINA	2015-07-22	SRR1040773	SRS508487	SRP033341	KYC		Yunyan 85						public	ncbi	TRANSCRIPTOMIC	Nicotiana tabacum	0.9618
RNA-Seq	49	PRJNA229809	SAMN02420143		SOUTHWEST UNIVERSITY	sra	SRX385345	0	Illumina HiSeq 2000	SINGLE	RANDOM	KYP	2015-12-10	286	185	ILLUMINA	2015-07-22	SRR1040764	SRS509464	SRP033341	KYP		Yunyan 85						public	ncbi	TRANSCRIPTOMIC	Nicotiana tabacum	0.9327
RNA-Seq	49	PRJNA229809	SAMN02420144		SOUTHWEST UNIVERSITY	sra	SRX385346	0	Illumina HiSeq 2000	SINGLE	RANDOM	KYsWN	2015-12-10	260	153	ILLUMINA	2015-07-22	SRR1040765	SRS509465	SRP033341	KYsWN		Yunyan 85						public	ncbi	TRANSCRIPTOMIC	Nicotiana tabacum	0.9389
RNA-Seq	49	PRJNA229809	SAMN02420145		SOUTHWEST UNIVERSITY	sra	SRX385347	0	Illumina HiSeq 2000	SINGLE	RANDOM	KYsTZ	2015-12-10	281	181	ILLUMINA	2015-07-22	SRR1040766	SRS509466	SRP033341	KYsTZ		Yunyan 85						public	ncbi	TRANSCRIPTOMIC	Nicotiana tabacum	0.9358
RNA-Seq	49	PRJNA229809	SAMN02420146		SOUTHWEST UNIVERSITY	sra	SRX385348	0	Illumina HiSeq 2000	SINGLE	RANDOM	WNC	2015-12-10	245	144	ILLUMINA	2015-07-22	SRR1040767	SRS509467	SRP033341	WNC		Yunyan 85						public	ncbi	TRANSCRIPTOMIC	Nicotiana tabacum	0.9471
RNA-Seq	49	PRJNA229809	SAMN02420147		SOUTHWEST UNIVERSITY	sra	SRX385349	0	Illumina HiSeq 2000	SINGLE	RANDOM	WNP	2015-12-10	276	162	ILLUMINA	2015-07-22	SRR1040768	SRS509468	SRP033341	WNP		Yunyan 85						public	ncbi	TRANSCRIPTOMIC	Nicotiana tabacum	0.9417
RNA-Seq	49	PRJNA229809	SAMN02420148		SOUTHWEST UNIVERSITY	sra	SRX385350	0	Illumina HiSeq 2000	SINGLE	RANDOM	WNsKY	2015-12-10	243	143	ILLUMINA	2015-07-22	SRR1040769	SRS509469	SRP033341	WNsKY		Yunyan 85						public	ncbi	TRANSCRIPTOMIC	Nicotiana tabacum	0.9516
RNA-Seq	49	PRJNA229809	SAMN02420149		SOUTHWEST UNIVERSITY	sra	SRX385351	0	Illumina HiSeq 2000	SINGLE	RANDOM	TZC	2015-12-10	284	179	ILLUMINA	2015-07-22	SRR1040770	SRS509470	SRP033341	TZC		Yunyan 85						public	ncbi	TRANSCRIPTOMIC	Nicotiana tabacum	0.9407
RNA-Seq	49	PRJNA229809	SAMN02420150		SOUTHWEST UNIVERSITY	sra	SRX385352	0	Illumina HiSeq 2000	SINGLE	RANDOM	TZP	2015-12-10	280	164	ILLUMINA	2015-07-22	SRR1040771	SRS509471	SRP033341	TZP		Yunyan 85						public	ncbi	TRANSCRIPTOMIC	Nicotiana tabacum	0.9456
RNA-Seq	49	PRJNA229809	SAMN02420151		SOUTHWEST UNIVERSITY	sra	SRX385353	0	Illumina HiSeq 2000	SINGLE	RANDOM	TZsKY	2015-12-10	292	184	ILLUMINA	2015-07-22	SRR1040772	SRS509472	SRP033341	TZsKY		Yunyan 85						public	ncbi	TRANSCRIPTOMIC	Nicotiana tabacum	0.9577
RNA-Seq	202	PRJNA208209	SAMN02645677	Plant	PHILIP MORRIS INTERNATIONAL R&D	sra	SRX495517	0	Illumina HiSeq 2500	PAIRED	RANDOM		2014-03-19	4193	2898	ILLUMINA	2014-05-08	SRR1199063	SRS577700	SRP029183	Ntab-TN90-DC1	missing	TN90		missing			Dry Capsule	public	ncbi	TRANSCRIPTOMIC	Nicotiana tabacum	0.9699
RNA-Seq	202	PRJNA208209	SAMN02645686	Plant	PHILIP MORRIS INTERNATIONAL R&D	sra	SRX495518	0	Illumina HiSeq 2500	PAIRED	RANDOM		2014-03-19	5523	3819	ILLUMINA	2014-05-08	SRR1199066	SRS577701	SRP029183	Ntab-TN90-DC2	missing	TN90		missing			Dry Capsule	public	ncbi	TRANSCRIPTOMIC	Nicotiana tabacum	0.9682
RNA-Seq	202	PRJNA208209	SAMN02645694	Plant	PHILIP MORRIS INTERNATIONAL R&D	sra	SRX495519	0	Illumina HiSeq 2500	PAIRED	RANDOM		2014-03-19	4153	2824	ILLUMINA	2014-05-08	SRR1199068	SRS577702	SRP029183	Ntab-TN90-DC3	missing	TN90		missing			Dry Capsule	public	ncbi	TRANSCRIPTOMIC	Nicotiana tabacum	0.9679
RNA-Seq	202	PRJNA208209	SAMN02645675	Plant	PHILIP MORRIS INTERNATIONAL R&D	sra	SRX495520	0	Illumina HiSeq 2500	PAIRED	RANDOM		2014-03-19	9713	6715	ILLUMINA	2014-05-08	SRR1199069	SRS577703	SRP029183	Ntab-TN90-MF1	missing	TN90		missing			Mature Flower	public	ncbi	TRANSCRIPTOMIC	Nicotiana tabacum	0.9757
RNA-Seq	202	PRJNA208209	SAMN02645684	Plant	PHILIP MORRIS INTERNATIONAL R&D	sra	SRX495521	0	Illumina HiSeq 2500	PAIRED	RANDOM		2014-03-19	8330	5759	ILLUMINA	2014-05-08	SRR1199070	SRS577704	SRP029183	Ntab-TN90-MF2	missing	TN90		missing			Mature Flower	public	ncbi	TRANSCRIPTOMIC	Nicotiana tabacum	0.9748
RNA-Seq	202	PRJNA208209	SAMN02645693	Plant	PHILIP MORRIS INTERNATIONAL R&D	sra	SRX495522	0	Illumina HiSeq 2500	PAIRED	RANDOM		2014-03-20	8506	5788	ILLUMINA	2014-05-08	SRR1199071	SRS577705	SRP029183	Ntab-TN90-MF3	missing	TN90		missing			Mature Flower	public	ncbi	TRANSCRIPTOMIC	Nicotiana tabacum	0.9736
RNA-Seq	202	PRJNA208209	SAMN02645681	Plant	PHILIP MORRIS INTERNATIONAL R&D	sra	SRX495523	0	Illumina HiSeq 2500	PAIRED	RANDOM		2014-03-19	6740	4660	ILLUMINA	2014-05-08	SRR1199072	SRS577706	SRP029183	Ntab-TN90-ML1	missing	TN90		missing			Mature Leaf	public	ncbi	TRANSCRIPTOMIC	Nicotiana tabacum	0.9747
RNA-Seq	202	PRJNA208209	SAMN02645690	Plant	PHILIP MORRIS INTERNATIONAL R&D	sra	SRX495524	0	Illumina HiSeq 2500	PAIRED	RANDOM		2014-03-19	5515	3739	ILLUMINA	2014-05-08	SRR1199073	SRS577707	SRP029183	Ntab-TN90-ML2	missing	TN90		missing			Mature Leaf	public	ncbi	TRANSCRIPTOMIC	Nicotiana tabacum	0.9746
RNA-Seq	202	PRJNA208209	SAMN02645698	Plant	PHILIP MORRIS INTERNATIONAL R&D	sra	SRX495525	0	Illumina HiSeq 2500	PAIRED	RANDOM		2014-03-19	7372	4990	ILLUMINA	2014-05-08	SRR1199074	SRS577708	SRP029183	Ntab-TN90-ML3	missing	TN90		missing			Mature Leaf	public	ncbi	TRANSCRIPTOMIC	Nicotiana tabacum	0.9743
RNA-Seq	202	PRJNA208209	SAMN02645679	Plant	PHILIP MORRIS INTERNATIONAL R&D	sra	SRX495526	0	Illumina HiSeq 2500	PAIRED	RANDOM		2014-03-19	7457	5142	ILLUMINA	2014-05-08	SRR1199121	SRS577709	SRP029183	Ntab-TN90-RO1	missing	TN90		missing			Root	public	ncbi	TRANSCRIPTOMIC	Nicotiana tabacum	0.9432
RNA-Seq	202	PRJNA208209	SAMN02645688	Plant	PHILIP MORRIS INTERNATIONAL R&D	sra	SRX495527	0	Illumina HiSeq 2500	PAIRED	RANDOM		2014-03-19	2231	1514	ILLUMINA	2014-05-08	SRR1199122	SRS577710	SRP029183	Ntab-TN90-RO2	missing	TN90		missing			Root	public	ncbi	TRANSCRIPTOMIC	Nicotiana tabacum	0.9331
RNA-Seq	202	PRJNA208209	SAMN02645696	Plant	PHILIP MORRIS INTERNATIONAL R&D	sra	SRX495529	0	Illumina HiSeq 2500	PAIRED	RANDOM		2014-03-19	8307	5635	ILLUMINA	2014-05-08	SRR1199123	SRS577712	SRP029183	Ntab-TN90-RO3	missing	TN90		missing			Root	public	ncbi	TRANSCRIPTOMIC	Nicotiana tabacum	0.9447
RNA-Seq	202	PRJNA208209	SAMN02645676	Plant	PHILIP MORRIS INTERNATIONAL R&D	sra	SRX495530	0	Illumina HiSeq 2500	PAIRED	RANDOM		2014-03-19	5519	3816	ILLUMINA	2014-05-08	SRR1199124	SRS577713	SRP029183	Ntab-TN90-SF1	missing	TN90		missing			Senescent Flower	public	ncbi	TRANSCRIPTOMIC	Nicotiana tabacum	0.9743
RNA-Seq	202	PRJNA208209	SAMN02645685	Plant	PHILIP MORRIS INTERNATIONAL R&D	sra	SRX495531	0	Illumina HiSeq 2500	PAIRED	RANDOM		2014-03-19	4432	3006	ILLUMINA	2014-05-08	SRR1199125	SRS577714	SRP029183	Ntab-TN90-SF2	missing	TN90		missing			Senescent Flower	public	ncbi	TRANSCRIPTOMIC	Nicotiana tabacum	0.9571
RNA-Seq	202	PRJNA208209	SAMN02645682	Plant	PHILIP MORRIS INTERNATIONAL R&D	sra	SRX495532	0	Illumina HiSeq 2500	PAIRED	RANDOM		2014-03-19	7719	5319	ILLUMINA	2014-05-08	SRR1199127	SRS577715	SRP029183	Ntab-TN90-SL1	missing	TN90		missing			Senescent Leaf	public	ncbi	TRANSCRIPTOMIC	Nicotiana tabacum	0.9712
RNA-Seq	202	PRJNA208209	SAMN02645691	Plant	PHILIP MORRIS INTERNATIONAL R&D	sra	SRX495534	0	Illumina HiSeq 2500	PAIRED	RANDOM		2014-03-21	7627	5165	ILLUMINA	2014-05-08	SRR1199128	SRS577717	SRP029183	Ntab-TN90-SL2	missing	TN90		missing			Senescent Leaf	public	ncbi	TRANSCRIPTOMIC	Nicotiana tabacum	0.9743
RNA-Seq	202	PRJNA208209	SAMN02645699	Plant	PHILIP MORRIS INTERNATIONAL R&D	sra	SRX495535	0	Illumina HiSeq 2500	PAIRED	RANDOM		2014-03-19	8978	6071	ILLUMINA	2014-05-08	SRR1199129	SRS577718	SRP029183	Ntab-TN90-SL3	missing	TN90		missing			Senescent Leaf	public	ncbi	TRANSCRIPTOMIC	Nicotiana tabacum	0.975
RNA-Seq	202	PRJNA208209	SAMN02645678	Plant	PHILIP MORRIS INTERNATIONAL R&D	sra	SRX495598	0	Illumina HiSeq 2500	PAIRED	RANDOM		2014-03-19	5012	3446	ILLUMINA	2014-05-08	SRR1199130	SRS577781	SRP029183	Ntab-TN90-ST1	missing	TN90		missing			Stem	public	ncbi	TRANSCRIPTOMIC	Nicotiana tabacum	0.9739
RNA-Seq	202	PRJNA208209	SAMN02645687	Plant	PHILIP MORRIS INTERNATIONAL R&D	sra	SRX495600	0	Illumina HiSeq 2500	PAIRED	RANDOM		2014-03-19	5262	3586	ILLUMINA	2014-05-08	SRR1199132	SRS577782	SRP029183	Ntab-TN90-ST2	missing	TN90		missing			Stem	public	ncbi	TRANSCRIPTOMIC	Nicotiana tabacum	0.9718
RNA-Seq	202	PRJNA208209	SAMN02645695	Plant	PHILIP MORRIS INTERNATIONAL R&D	sra	SRX495601	0	Illumina HiSeq 2500	PAIRED	RANDOM		2014-03-19	8365	5692	ILLUMINA	2014-05-08	SRR1199135	SRS577783	SRP029183	Ntab-TN90-ST3	missing	TN90		missing			Stem	public	ncbi	TRANSCRIPTOMIC	Nicotiana tabacum	0.9736
RNA-Seq	202	PRJNA208209	SAMN02645674	Plant	PHILIP MORRIS INTERNATIONAL R&D	sra	SRX495602	0	Illumina HiSeq 2500	PAIRED	RANDOM		2014-03-19	9430	6511	ILLUMINA	2014-05-08	SRR1199197	SRS577784	SRP029183	Ntab-TN90-YF1	missing	TN90		missing			Immature Flower	public	ncbi	TRANSCRIPTOMIC	Nicotiana tabacum	0.976
RNA-Seq	202	PRJNA208209	SAMN02645683	Plant	PHILIP MORRIS INTERNATIONAL R&D	sra	SRX495603	0	Illumina HiSeq 2500	PAIRED	RANDOM		2014-03-19	8935	6171	ILLUMINA	2014-05-08	SRR1199198	SRS577785	SRP029183	Ntab-TN90-YF2	missing	TN90		missing			Immature Flower	public	ncbi	TRANSCRIPTOMIC	Nicotiana tabacum	0.9743
RNA-Seq	202	PRJNA208209	SAMN02645692	Plant	PHILIP MORRIS INTERNATIONAL R&D	sra	SRX495605	0	Illumina HiSeq 2500	PAIRED	RANDOM		2014-03-19	7859	5327	ILLUMINA	2014-05-08	SRR1199199	SRS577786	SRP029183	Ntab-TN90-YF3	missing	TN90		missing			Immature Flower	public	ncbi	TRANSCRIPTOMIC	Nicotiana tabacum	0.9755
RNA-Seq	202	PRJNA208209	SAMN02645680	Plant	PHILIP MORRIS INTERNATIONAL R&D	sra	SRX495606	0	Illumina HiSeq 2500	PAIRED	RANDOM		2014-03-19	5226	3606	ILLUMINA	2014-05-08	SRR1199200	SRS577787	SRP029183	Ntab-TN90-YL1	missing	TN90		missing			Young Leaf	public	ncbi	TRANSCRIPTOMIC	Nicotiana tabacum	0.9779
RNA-Seq	202	PRJNA208209	SAMN02645689	Plant	PHILIP MORRIS INTERNATIONAL R&D	sra	SRX495607	0	Illumina HiSeq 2500	PAIRED	RANDOM		2014-03-20	6706	4651	ILLUMINA	2014-05-08	SRR1199202	SRS577788	SRP029183	Ntab-TN90-YL2	missing	TN90		missing			Young Leaf	public	ncbi	TRANSCRIPTOMIC	Nicotiana tabacum	0.9735
RNA-Seq	202	PRJNA208209	SAMN02645697	Plant	PHILIP MORRIS INTERNATIONAL R&D	sra	SRX495608	0	Illumina HiSeq 2500	PAIRED	RANDOM		2014-03-20	7094	4819	ILLUMINA	2014-05-08	SRR1199203	SRS577789	SRP029183	Ntab-TN90-YL3	missing	TN90		missing			Young Leaf	public	ncbi	TRANSCRIPTOMIC	Nicotiana tabacum	0.9769
RNA-Seq	90	PRJNA245117	SAMN02732167	Plant		sra	SRX523836	0	Illumina HiSeq 2000	PAIRED	cDNA		2014-04-24	4578	2933	ILLUMINA	2015-04-23	SRR1258875	SRS595855	SRP041372	cold/drought stressed seedling leaves	missing	MSK326 and Yunyan203		missing			leaves	public	ncbi	TRANSCRIPTOMIC	Nicotiana tabacum	0.9653
RNA-Seq	202	PRJNA268790	SAMN03224265		GEO	sra	SRX769755	0	Illumina HiSeq 2000	PAIRED	cDNA		2015-03-31	5840	3507	ILLUMINA	2017-11-15	SRR1664782	SRS753901	SRP050324	GSM1555574						tobacco_control	seedings	public	ncbi	TRANSCRIPTOMIC	Nicotiana tabacum	0.9815
RNA-Seq	201	PRJNA268790	SAMN03224264		GEO	sra	SRX769756	0	Illumina HiSeq 2000	PAIRED	cDNA		2015-03-31	4722	2811	ILLUMINA	2017-11-15	SRR1664783	SRS753902	SRP050324	GSM1555575						tobacco_low potassium	seedings	public	ncbi	TRANSCRIPTOMIC	Nicotiana tabacum	0.9804
RNA-Seq	200	PRJNA271510	SAMN03274751	Plant	HUAZHONG AGRICULTURAL UNIVERSITY	sra	SRX826609	0	Illumina HiSeq 2000	PAIRED	PCR		2015-01-19	2794	1276	ILLUMINA	2015-01-24	SRR1738255	SRS806109	SRP051669	CK_rep1	60days	early flowering tobacco		China: Wuhan			Leaves and petals	public	ncbi	TRANSCRIPTOMIC	Nicotiana tabacum	0.8479
RNA-Seq	100	PRJNA271510	SAMN03274752	Plant	HUAZHONG AGRICULTURAL UNIVERSITY	sra	SRX827011	0	Illumina HiSeq 2000	PAIRED	PCR		2015-01-19	3407	1513	ILLUMINA	2015-01-24	SRR1738659	SRS806416	SRP051669	CK_rep2	60days	early flowering tobacco		China: Wuhan			Leaves and petals	public	ncbi	TRANSCRIPTOMIC	Nicotiana tabacum	0.879
RNA-Seq	200	PRJNA271510	SAMN03274753	Plant	HUAZHONG AGRICULTURAL UNIVERSITY	sra	SRX828077	0	Illumina HiSeq 2000	PAIRED	PCR		2015-01-19	2803	1279	ILLUMINA	2015-01-24	SRR1739738	SRS807232	SRP051669	CK_rep3	60days	early flowering tobacco		China: Wuhan			Leaves and petals	public	ncbi	TRANSCRIPTOMIC	Nicotiana tabacum	0.8868
RNA-Seq	200	PRJNA271510	SAMN03274754	Plant	HUAZHONG AGRICULTURAL UNIVERSITY	sra	SRX828133	0	Illumina HiSeq 2000	PAIRED	PCR		2015-01-19	2101	967	ILLUMINA	2015-01-24	SRR1765896	SRS807277	SRP051669	RrANR_rep1	60days	early flowering tobacco		China: Wuhan			Leaves and petals	public	ncbi	TRANSCRIPTOMIC	Nicotiana tabacum	0.8439
RNA-Seq	273	PRJNA271947	SAMN03280119	Plant	UNESP - UNIV ESTADUAL PAULISTA	sra	SRX835497	0	Illumina MiSeq	PAIRED	unspecified		2015-01-09	408	277	ILLUMINA	2015-01-10	SRR1747973	SRS813418	SRP051965	Transcriptome response to AtUCP1	21-day-old	SR1		Brazil			Whole plant	public	ncbi	TRANSCRIPTOMIC	Nicotiana tabacum	0.9437
RNA-Seq	274	PRJNA271947	SAMN03280119	Plant	UNESP - UNIV ESTADUAL PAULISTA	sra	SRX835497	0	Illumina MiSeq	PAIRED	unspecified		2015-01-09	586	404	ILLUMINA	2015-01-10	SRR1747974	SRS813418	SRP051965	Transcriptome response to AtUCP1	21-day-old	SR1		Brazil			Whole plant	public	ncbi	TRANSCRIPTOMIC	Nicotiana tabacum	0.9656
RNA-Seq	200	PRJNA271510	SAMN03274755	Plant	HUAZHONG AGRICULTURAL UNIVERSITY	sra	SRX847424	0	Illumina HiSeq 2000	PAIRED	PCR		2015-01-19	2575	1173	ILLUMINA	2015-01-24	SRR1765898	SRS822897	SRP051669	RrANR_rep2	60days	early flowering tobacco		China: Wuhan			Leaves and petals	public	ncbi	TRANSCRIPTOMIC	Nicotiana tabacum	0.8383
RNA-Seq	200	PRJNA271510	SAMN03274756	Plant	HUAZHONG AGRICULTURAL UNIVERSITY	sra	SRX847425	0	Illumina HiSeq 2000	PAIRED	PCR		2015-01-19	3870	1752	ILLUMINA	2015-01-24	SRR1765909	SRS822898	SRP051669	RrANR_rep3	60days	early flowering tobacco		China: Wuhan			Leaves and petals	public	ncbi	TRANSCRIPTOMIC	Nicotiana tabacum	0.835
RNA-Seq	180	PRJNA275475	SAMN03349280	Plant	YUNNAN NORMAL UNIVERSITY	sra	SRX885426	627	Illumina HiSeq 2000	PAIRED	PCR	Gongming's Lab	2015-03-03	4636	3180	ILLUMINA	2015-03-30	SRR1822320	SRS852376	SRP055400	Rwg20A		Yun87	vigorous growing period	China			leaf and root	public	ncbi	TRANSCRIPTOMIC	Nicotiana tabacum	0.9641
RNA-Seq	250	PRJEB9082	SAMEA3338465		CHONGQING UNIVERSITY	sra	ERX931570	300	Illumina HiSeq 2500	PAIRED	Oligo-dT	unspecified	2015-04-30	4065	1949	ILLUMINA	2015-04-30	ERR850841	ERS701204	ERP010141	SAMEA3338465								public	ncbi	TRANSCRIPTOMIC	Nicotiana tabacum	0.9701
RNA-Seq	250	PRJEB9082	SAMEA3338466		CHONGQING UNIVERSITY	sra	ERX931571	300	Illumina HiSeq 2500	PAIRED	Oligo-dT	unspecified	2015-04-30	4002	1915	ILLUMINA	2015-04-30	ERR850842	ERS701205	ERP010141	SAMEA3338466								public	ncbi	TRANSCRIPTOMIC	Nicotiana tabacum	0.9699
RNA-Seq	250	PRJEB9082	SAMEA3338467		CHONGQING UNIVERSITY	sra	ERX931572	300	Illumina HiSeq 2500	PAIRED	Oligo-dT	unspecified	2015-04-30	4171	1990	ILLUMINA	2015-04-30	ERR850843	ERS701206	ERP010141	SAMEA3338467								public	ncbi	TRANSCRIPTOMIC	Nicotiana tabacum	0.9701
RNA-Seq	250	PRJEB9082	SAMEA3338468		CHONGQING UNIVERSITY	sra	ERX931573	300	Illumina HiSeq 2500	PAIRED	Oligo-dT	unspecified	2015-04-30	4474	2145	ILLUMINA	2015-04-30	ERR850844	ERS701207	ERP010141	TGinfect								public	ncbi	TRANSCRIPTOMIC	Nicotiana tabacum	0.9684
RNA-Seq	200	PRJNA283756	SAMN03657266	Plant	HAINAN UNIVERSITY	sra	SRX1026974	500	Illumina HiSeq 2000	PAIRED	RANDOM PCR	RI1	2015-05-19	5530	3865	ILLUMINA	2017-06-01	SRR2023644	SRS935805	SRP058326	RI1		PVH2254	missing	China			root and base stems	public	ncbi	TRANSCRIPTOMIC	Nicotiana tabacum	0.973
RNA-Seq	200	PRJNA283756	SAMN03657267	Plant	HAINAN UNIVERSITY	sra	SRX1026980	500	Illumina HiSeq 2000	PAIRED	RANDOM PCR	RI2	2015-05-19	5982	4117	ILLUMINA	2017-06-01	SRR2023668	SRS935812	SRP058326	RI2		PVH2254	missing	China			root and base stems	public	ncbi	TRANSCRIPTOMIC	Nicotiana tabacum	0.9747
RNA-Seq	200	PRJNA283756	SAMN03657268	Plant	HAINAN UNIVERSITY	sra	SRX1026984	500	Illumina HiSeq 2000	PAIRED	RANDOM PCR	RI3	2015-05-19	5882	4059	ILLUMINA	2017-06-01	SRR2023671	SRS935814	SRP058326	RI3		PVH2254	missing	China			root and base stems	public	ncbi	TRANSCRIPTOMIC	Nicotiana tabacum	0.9768
RNA-Seq	200	PRJNA283756	SAMN03657269	Plant	HAINAN UNIVERSITY	sra	SRX1026988	500	Illumina HiSeq 2000	PAIRED	RANDOM PCR	RI4	2015-05-19	5986	4189	ILLUMINA	2017-06-01	SRR2023676	SRS935825	SRP058326	RI4		PVH2254	missing	China			root and base stems	public	ncbi	TRANSCRIPTOMIC	Nicotiana tabacum	0.9395
RNA-Seq	200	PRJNA283756	SAMN03657270	Plant	HAINAN UNIVERSITY	sra	SRX1026995	500	Illumina HiSeq 2000	PAIRED	RANDOM PCR	RNI1	2015-05-18	6252	4385	ILLUMINA	2017-06-01	SRR2023681	SRS935834	SRP058326	RNI1		PVH2254	missing	China			root and base stems	public	ncbi	TRANSCRIPTOMIC	Nicotiana tabacum	0.9766
RNA-Seq	200	PRJNA283756	SAMN03657271	Plant	HAINAN UNIVERSITY	sra	SRX1026998	500	Illumina HiSeq 2000	PAIRED	RANDOM PCR	RNI2	2015-05-17	5590	3906	ILLUMINA	2017-06-01	SRR2023683	SRS935836	SRP058326	RNI2		PVH2254	missing	China			root and base stems	public	ncbi	TRANSCRIPTOMIC	Nicotiana tabacum	0.976
RNA-Seq	200	PRJNA283756	SAMN03657272	Plant	HAINAN UNIVERSITY	sra	SRX1027000	500	Illumina HiSeq 2000	PAIRED	RANDOM PCR	RNI3	2015-05-17	5748	3981	ILLUMINA	2017-06-01	SRR2023686	SRS935839	SRP058326	RNI3		PVH2254	missing	China			root and base stems	public	ncbi	TRANSCRIPTOMIC	Nicotiana tabacum	0.9787
RNA-Seq	200	PRJNA283756	SAMN03657273	Plant	HAINAN UNIVERSITY	sra	SRX1027003	500	Illumina HiSeq 2000	PAIRED	RANDOM PCR	RNI4	2015-05-18	5863	4094	ILLUMINA	2017-06-01	SRR2023688	SRS935842	SRP058326	RNI4		PVH2254	missing	China			root and base stems	public	ncbi	TRANSCRIPTOMIC	Nicotiana tabacum	0.9738
RNA-Seq	200	PRJNA283756	SAMN03657274	Plant	HAINAN UNIVERSITY	sra	SRX1027005	500	Illumina HiSeq 2000	PAIRED	RANDOM PCR	SI1	2015-05-14	4738	3310	ILLUMINA	2017-06-01	SRR2023691	SRS935845	SRP058326	SI1		Yunyan87	missing	China			root and base stems	public	ncbi	TRANSCRIPTOMIC	Nicotiana tabacum	0.9769
RNA-Seq	200	PRJNA283756	SAMN03657275	Plant	HAINAN UNIVERSITY	sra	SRX1027023	500	Illumina HiSeq 2000	PAIRED	RANDOM PCR	SI2	2015-05-15	6032	4229	ILLUMINA	2017-06-01	SRR2023789	SRS935856	SRP058326	SI2		Yunyan87	missing	China			root and base stems	public	ncbi	TRANSCRIPTOMIC	Nicotiana tabacum	0.9776
RNA-Seq	200	PRJNA283756	SAMN03657276	Plant	HAINAN UNIVERSITY	sra	SRX1027056	500	Illumina HiSeq 2000	PAIRED	RANDOM PCR	SI3	2015-05-16	5698	3937	ILLUMINA	2017-06-01	SRR2023937	SRS935861	SRP058326	SI3		Yunyan87	missing	China			root and base stems	public	ncbi	TRANSCRIPTOMIC	Nicotiana tabacum	0.9779
RNA-Seq	200	PRJNA283756	SAMN03657277	Plant	HAINAN UNIVERSITY	sra	SRX1027081	500	Illumina HiSeq 2000	PAIRED	RANDOM PCR	SI4	2015-05-16	5463	3755	ILLUMINA	2017-06-01	SRR2024068	SRS935865	SRP058326	SI4		Yunyan87	missing	China			root and base stems	public	ncbi	TRANSCRIPTOMIC	Nicotiana tabacum	0.9603
RNA-Seq	200	PRJNA283756	SAMN03657278	Plant	HAINAN UNIVERSITY	sra	SRX1027110	500	Illumina HiSeq 2000	PAIRED	RANDOM PCR	SNI1	2015-05-17	4952	3456	ILLUMINA	2017-06-01	SRR2024164	SRS935871	SRP058326	SNI1		Yunyan87	missing	China			root and base stems	public	ncbi	TRANSCRIPTOMIC	Nicotiana tabacum	0.9761
RNA-Seq	200	PRJNA283756	SAMN03657279	Plant	HAINAN UNIVERSITY	sra	SRX1027119	500	Illumina HiSeq 2000	PAIRED	RANDOM PCR	SNI2	2015-05-14	5165	3608	ILLUMINA	2017-06-01	SRR2024203	SRS935881	SRP058326	SNI2		Yunyan87	missing	China			root and base stems	public	ncbi	TRANSCRIPTOMIC	Nicotiana tabacum	0.9749
RNA-Seq	200	PRJNA283756	SAMN03657280	Plant	HAINAN UNIVERSITY	sra	SRX1027120	500	Illumina HiSeq 2000	PAIRED	RANDOM PCR	SNI3	2015-05-15	5337	3682	ILLUMINA	2017-06-01	SRR2024204	SRS935882	SRP058326	SNI3		Yunyan87	missing	China			root and base stems	public	ncbi	TRANSCRIPTOMIC	Nicotiana tabacum	0.979
RNA-Seq	200	PRJNA283756	SAMN03657281	Plant	HAINAN UNIVERSITY	sra	SRX1027121	500	Illumina HiSeq 2000	PAIRED	RANDOM PCR	SNI4	2015-05-16	5709	3942	ILLUMINA	2017-06-01	SRR2024205	SRS935883	SRP058326	SNI4		Yunyan87	missing	China			root and base stems	public	ncbi	TRANSCRIPTOMIC	Nicotiana tabacum	0.9749
RNA-Seq	49	PRJNA275475	SAMN03450830	Plant	YUNNAN NORMAL UNIVERSITY	sra	SRX1037577	0	Illumina HiSeq 2000	SINGLE	cDNA	LEAF_CK	2015-05-27	293	206	ILLUMINA	2015-05-27	SRR2039181	SRS944793	SRP055400	Nicotiana tabacum Yun87,LEAF, CK		Yun87	vigorous growing stage	China			leaf	public	ncbi	TRANSCRIPTOMIC	Nicotiana tabacum	0.9592
RNA-Seq	49	PRJNA275475	SAMN03450829	Plant	YUNNAN NORMAL UNIVERSITY	sra	SRX1037578	0	Illumina HiSeq 2000	SINGLE	cDNA	ROOT_CK	2015-05-27	277	195	ILLUMINA	2015-05-27	SRR2039182	SRS944794	SRP055400	Nicotiana tabacum Yun87,ROOT, CK		Yun87	vigorous growing stage	China			root	public	ncbi	TRANSCRIPTOMIC	Nicotiana tabacum	0.9576
RNA-Seq	200	PRJNA285832	SAMN03761170	Plant	KMUST	sra	SRX1048180	0	Illumina HiSeq 2000	PAIRED	PolyA	cDNA library	2015-06-05	31687	21565	ILLUMINA	2016-05-09	SRR2050361	SRS952545	SRP059051	v2	2 months	v2		China:Yunnan			leaf	public	ncbi	TRANSCRIPTOMIC	Nicotiana tabacum	0.9043
RNA-Seq	49	PRJNA275475	SAMN03450831	Plant	YUNNAN NORMAL UNIVERSITY	sra	SRX1051813	0	Illumina HiSeq 2000	SINGLE	cDNA	ROOT_HT1	2015-06-06	275	193	ILLUMINA	2015-06-06	SRR2054344	SRS955948	SRP055400	Nicotiana tabacum Yun87,ROOT, HT1		Yun87	vigorous growing stage	China			root	public	ncbi	TRANSCRIPTOMIC	Nicotiana tabacum	0.9545
RNA-Seq	49	PRJNA275475	SAMN03450832	Plant	YUNNAN NORMAL UNIVERSITY	sra	SRX1051814	0	Illumina HiSeq 2000	SINGLE	cDNA	ROOT_HT2	2015-06-06	279	197	ILLUMINA	2015-06-06	SRR2054345	SRS955949	SRP055400	Nicotiana tabacum Yun87,ROOT, HT2		Yun87	vigorous growing stage	China			root	public	ncbi	TRANSCRIPTOMIC	Nicotiana tabacum	0.9527
RNA-Seq	49	PRJNA275475	SAMN03450833	Plant	YUNNAN NORMAL UNIVERSITY	sra	SRX1051815	0	Illumina HiSeq 2000	SINGLE	cDNA	ROOT_HT3	2015-06-06	287	194	ILLUMINA	2015-06-06	SRR2054346	SRS955950	SRP055400	Nicotiana tabacum Yun87,ROOT, HT3		Yun87	vigorous growing stage	China			root	public	ncbi	TRANSCRIPTOMIC	Nicotiana tabacum	0.9498
RNA-Seq	49	PRJNA275475	SAMN03450834	Plant	YUNNAN NORMAL UNIVERSITY	sra	SRX1051816	0	Illumina HiSeq 2000	SINGLE	cDNA	ROOT_MT1	2015-06-06	284	200	ILLUMINA	2015-06-06	SRR2054347	SRS955951	SRP055400	Nicotiana tabacum Yun87,ROOT, MT1		Yun87	vigorous growing stage	China			root	public	ncbi	TRANSCRIPTOMIC	Nicotiana tabacum	0.9558
RNA-Seq	49	PRJNA275475	SAMN03450835	Plant	YUNNAN NORMAL UNIVERSITY	sra	SRX1051817	0	Illumina HiSeq 2000	SINGLE	cDNA	ROOT_MT2	2015-06-06	296	208	ILLUMINA	2015-06-06	SRR2054348	SRS955952	SRP055400	Nicotiana tabacum Yun87,ROOT, MT2		Yun87	vigorous growing stage	China			root	public	ncbi	TRANSCRIPTOMIC	Nicotiana tabacum	0.9583
RNA-Seq	49	PRJNA275475	SAMN03450836	Plant	YUNNAN NORMAL UNIVERSITY	sra	SRX1051818	0	Illumina HiSeq 2000	SINGLE	cDNA	ROOT-MT3	2015-06-06	281	197	ILLUMINA	2015-06-06	SRR2054349	SRS955953	SRP055400	Nicotiana tabacum Yun87,ROOT, MT3		Yun87	vigorous growing stage	China			root	public	ncbi	TRANSCRIPTOMIC	Nicotiana tabacum	0.9496
RNA-Seq	49	PRJNA275475	SAMN03450837	Plant	YUNNAN NORMAL UNIVERSITY	sra	SRX1051819	0	Illumina HiSeq 2000	SINGLE	cDNA	ROOT_LT1	2015-06-06	288	203	ILLUMINA	2015-06-06	SRR2054350	SRS955954	SRP055400	Nicotiana tabacum Yun87,ROOT, LT1		Yun87	vigorous growing stage	China			root	public	ncbi	TRANSCRIPTOMIC	Nicotiana tabacum	0.9562
RNA-Seq	49	PRJNA275475	SAMN03450838	Plant	YUNNAN NORMAL UNIVERSITY	sra	SRX1051820	0	Illumina HiSeq 2000	SINGLE	cDNA	ROOT_LT2	2015-06-06	288	203	ILLUMINA	2015-06-06	SRR2054351	SRS955955	SRP055400	Nicotiana tabacum Yun87,ROOT, LT2		Yun87	vigorous growing stage	China			root	public	ncbi	TRANSCRIPTOMIC	Nicotiana tabacum	0.9561
RNA-Seq	49	PRJNA275475	SAMN03450839	Plant	YUNNAN NORMAL UNIVERSITY	sra	SRX1051821	0	Illumina HiSeq 2000	SINGLE	cDNA	ROOT_LT3	2015-06-06	292	206	ILLUMINA	2015-06-06	SRR2054352	SRS955956	SRP055400	Nicotiana tabacum Yun87,ROOT, LT3		Yun87	vigorous growing stage	China			root	public	ncbi	TRANSCRIPTOMIC	Nicotiana tabacum	0.9565
RNA-Seq	49	PRJNA275475	SAMN03450840	Plant	YUNNAN NORMAL UNIVERSITY	sra	SRX1051822	0	Illumina HiSeq 2000	SINGLE	cDNA	LEAF_HT1	2015-06-06	292	206	ILLUMINA	2015-06-06	SRR2054353	SRS955957	SRP055400	Nicotiana tabacum Yun87,LEAF, HT1		Yun87	vigorous growing stage	China			leaf	public	ncbi	TRANSCRIPTOMIC	Nicotiana tabacum	0.955
RNA-Seq	49	PRJNA275475	SAMN03450841	Plant	YUNNAN NORMAL UNIVERSITY	sra	SRX1051823	0	Illumina HiSeq 2000	SINGLE	cDNA	LEAF_HT2	2015-06-06	294	207	ILLUMINA	2015-06-06	SRR2054354	SRS955958	SRP055400	Nicotiana tabacum Yun87,LEAF, HT2		Yun87	vigorous growing stage	China			leaf	public	ncbi	TRANSCRIPTOMIC	Nicotiana tabacum	0.9633
RNA-Seq	49	PRJNA275475	SAMN03450842	Plant	YUNNAN NORMAL UNIVERSITY	sra	SRX1051824	0	Illumina HiSeq 2000	SINGLE	cDNA	LEAF_HT3	2015-06-06	278	196	ILLUMINA	2015-06-06	SRR2054355	SRS955959	SRP055400	Nicotiana tabacum Yun87,LEAF, HT3		Yun87	vigorous growing stage	China			leaf	public	ncbi	TRANSCRIPTOMIC	Nicotiana tabacum	0.9665
RNA-Seq	49	PRJNA275475	SAMN03450843	Plant	YUNNAN NORMAL UNIVERSITY	sra	SRX1051825	0	Illumina HiSeq 2000	SINGLE	cDNA	LEAF_MT1	2015-06-06	283	199	ILLUMINA	2015-06-06	SRR2054356	SRS955960	SRP055400	Nicotiana tabacum Yun87,LEAF, MT1		Yun87	vigorous growing stage	China			leaf	public	ncbi	TRANSCRIPTOMIC	Nicotiana tabacum	0.9559
RNA-Seq	49	PRJNA275475	SAMN03450844	Plant	YUNNAN NORMAL UNIVERSITY	sra	SRX1051826	0	Illumina HiSeq 2000	SINGLE	cDNA	LEAF_MT2	2015-06-06	278	196	ILLUMINA	2015-06-06	SRR2054357	SRS955961	SRP055400	Nicotiana tabacum Yun87,LEAF, MT2		Yun87	vigorous growing stage	China			leaf	public	ncbi	TRANSCRIPTOMIC	Nicotiana tabacum	0.9508
RNA-Seq	49	PRJNA275475	SAMN03450845	Plant	YUNNAN NORMAL UNIVERSITY	sra	SRX1051827	0	Illumina HiSeq 2000	SINGLE	cDNA	LEAF_MT3	2015-06-06	273	193	ILLUMINA	2015-06-06	SRR2054358	SRS955962	SRP055400	Nicotiana tabacum Yun87,LEAF, MT3		Yun87	vigorous growing stage	China			leaf	public	ncbi	TRANSCRIPTOMIC	Nicotiana tabacum	0.9597
RNA-Seq	49	PRJNA275475	SAMN03450846	Plant	YUNNAN NORMAL UNIVERSITY	sra	SRX1051828	0	Illumina HiSeq 2000	SINGLE	cDNA	LEAF_LT1	2015-06-06	286	202	ILLUMINA	2015-06-06	SRR2054359	SRS955963	SRP055400	Nicotiana tabacum Yun87,LEAF, LT1		Yun87	vigorous growing stage	China			leaf	public	ncbi	TRANSCRIPTOMIC	Nicotiana tabacum	0.957
RNA-Seq	49	PRJNA275475	SAMN03450847	Plant	YUNNAN NORMAL UNIVERSITY	sra	SRX1051829	0	Illumina HiSeq 2000	SINGLE	cDNA	LEAF_LT2	2015-06-06	280	197	ILLUMINA	2015-06-06	SRR2054360	SRS955964	SRP055400	Nicotiana tabacum Yun87,LEAF, LT2		Yun87	vigorous growing stage	China			leaf	public	ncbi	TRANSCRIPTOMIC	Nicotiana tabacum	0.959
RNA-Seq	49	PRJNA275475	SAMN03450848	Plant	YUNNAN NORMAL UNIVERSITY	sra	SRX1051830	0	Illumina HiSeq 2000	SINGLE	cDNA	LEAF_LT3	2015-06-06	280	197	ILLUMINA	2015-06-06	SRR2054361	SRS955965	SRP055400	Nicotiana tabacum Yun87,LEAF, LT3		Yun87	vigorous growing stage	China			leaf	public	ncbi	TRANSCRIPTOMIC	Nicotiana tabacum	0.9491
RNA-Seq	250	PRJNA287250	SAMN03784309	Plant	HUNAN AGRICULTURAL UNIVERSITY	sra	SRX1093578	0	Illumina HiSeq 2500	PAIRED	PolyA	Cold-treated tobacco leaf	2015-07-15	6040	3043	ILLUMINA	2016-06-15	SRR2097252	SRS989054	SRP059707	Taiyan4		Taiyan8	Seedlings with 5-6 leaves	China: Changsha			Leaf	public	ncbi	TRANSCRIPTOMIC	Nicotiana tabacum	0.9836
RNA-Seq	250	PRJNA287250	SAMN03784308	Plant	HUNAN AGRICULTURAL UNIVERSITY	sra	SRX1093577	0	Illumina HiSeq 2500	PAIRED	PolyA	Cold-treated tobacco leaf	2015-07-15	8151	4062	ILLUMINA	2016-06-15	SRR2097250	SRS989055	SRP059707	Taiyan1		Taiyan8	Seedlings with 5-6 leaves	China: Changsha			Leaf	public	ncbi	TRANSCRIPTOMIC	Nicotiana tabacum	0.9832
RNA-Seq	250	PRJNA287250	SAMN03784307	Plant	HUNAN AGRICULTURAL UNIVERSITY	sra	SRX1093576	0	Illumina HiSeq 2500	PAIRED	PolyA	Cold-treated tobacco leaf	2015-07-15	6898	3488	ILLUMINA	2016-06-15	SRR2097249	SRS989056	SRP059707	Taiyan2		Taiyan8	Seedlings with 5-6 leaves	China: Changsha			Leaf	public	ncbi	TRANSCRIPTOMIC	Nicotiana tabacum	0.9851
RNA-Seq	250	PRJNA287250	SAMN03784306	Plant	HUNAN AGRICULTURAL UNIVERSITY	sra	SRX1093575	0	Illumina HiSeq 2500	PAIRED	PolyA	Cold-treated tobacco leaf	2015-07-15	6900	3492	ILLUMINA	2016-06-15	SRR2097248	SRS989057	SRP059707	Taiyan3		Taiyan8	Seedlings with 5-6 leaves	China: Changsha			Leaf	public	ncbi	TRANSCRIPTOMIC	Nicotiana tabacum	0.9853
RNA-Seq	250	PRJNA287250	SAMN03784305	Plant	HUNAN AGRICULTURAL UNIVERSITY	sra	SRX1093574	0	Illumina HiSeq 2500	PAIRED	PolyA	Cold-treated tobacco leaf	2015-07-15	5984	3005	ILLUMINA	2016-06-15	SRR2097246	SRS989058	SRP059707	NC4		NC567	Seedlings with 5-6 leaves	China: Changsha			Leaf	public	ncbi	TRANSCRIPTOMIC	Nicotiana tabacum	0.9909
RNA-Seq	250	PRJNA287250	SAMN03784304	Plant	HUNAN AGRICULTURAL UNIVERSITY	sra	SRX1093573	0	Illumina HiSeq 2500	PAIRED	PolyA	Cold-treated tobacco leaf	2015-07-15	8462	4259	ILLUMINA	2016-06-15	SRR2097244	SRS989059	SRP059707	NC2		NC567	Seedlings with 5-6 leaves	China: Changsha			Leaf	public	ncbi	TRANSCRIPTOMIC	Nicotiana tabacum	0.9906
RNA-Seq	250	PRJNA287250	SAMN03784303	Plant	HUNAN AGRICULTURAL UNIVERSITY	sra	SRX1093572	0	Illumina HiSeq 2500	PAIRED	PolyA	Cold-treated tobacco leaf	2015-07-15	7733	3880	ILLUMINA	2016-06-15	SRR2097241	SRS989060	SRP059707	NC3		NC567	Seedlings with 5-6 leaves	China: Changsha			Leaf	public	ncbi	TRANSCRIPTOMIC	Nicotiana tabacum	0.9902
RNA-Seq	250	PRJNA287250	SAMN03784302	Plant	HUNAN AGRICULTURAL UNIVERSITY	sra	SRX1067164	0	Illumina HiSeq 2500	PAIRED	PolyA	Cold-treated tobacco leaf	2015-07-15	7684	3942	ILLUMINA	2016-06-15	SRR2084815	SRS989061	SRP059707	NC1		NC567	Seedlings with 5-6 leaves	China: Changsha			Leaf	public	ncbi	TRANSCRIPTOMIC	Nicotiana tabacum	0.9897
RNA-Seq	200	PRJNA291472	SAMN03944815	Plant	NATIONAL BOTANICAL RESEARCH INSTITUTE	sra	SRX1124988	0	Illumina HiSeq 2500	PAIRED	cDNA	Control1	2015-08-04	15466	10166	ILLUMINA	2017-08-12	SRR2135340	SRS1017128	SRP061825	Nicotiana tabacum-anther		Petit Havana	anther stage 3	India:Lucknow			anther	public	ncbi	TRANSCRIPTOMIC	Nicotiana tabacum	0.9525
RNA-Seq	200	PRJNA291472	SAMN03944815	Plant	NATIONAL BOTANICAL RESEARCH INSTITUTE	sra	SRX1125098	0	Illumina HiSeq 2500	PAIRED	cDNA	Transgenic	2015-08-06	15054	9760	ILLUMINA	2017-08-12	SRR2135404	SRS1017128	SRP061825	Nicotiana tabacum-anther		Petit Havana	anther stage 3	India:Lucknow			anther	public	ncbi	TRANSCRIPTOMIC	Nicotiana tabacum	0.9547
RNA-Seq	180	PRJNA293792	SAMN04009968		GEO	sra	SRX1163549	0	Illumina HiSeq 2000	PAIRED	cDNA		2015-08-25	1697	1020	ILLUMINA	2015-08-27	SRR2182164	SRS1044392	SRP062809	GSM1859878						leaf	young primary leaf	public	ncbi	TRANSCRIPTOMIC	Nicotiana tabacum	0.947
RNA-Seq	180	PRJNA293792	SAMN04009967		GEO	sra	SRX1163548	0	Illumina HiSeq 2000	PAIRED	cDNA		2015-08-25	1801	1092	ILLUMINA	2015-08-27	SRR2182163	SRS1044393	SRP062809	GSM1859877						leaf	young primary leaf	public	ncbi	TRANSCRIPTOMIC	Nicotiana tabacum	0.9448
RNA-Seq	180	PRJNA293792	SAMN04009966		GEO	sra	SRX1163547	0	Illumina HiSeq 2000	PAIRED	cDNA		2015-08-25	1719	1037	ILLUMINA	2015-08-27	SRR2182162	SRS1044394	SRP062809	GSM1859876						leaf	young primary leaf	public	ncbi	TRANSCRIPTOMIC	Nicotiana tabacum	0.9401
RNA-Seq	180	PRJNA293792	SAMN04009965		GEO	sra	SRX1163546	0	Illumina HiSeq 2000	PAIRED	cDNA		2015-08-25	1490	896	ILLUMINA	2015-08-27	SRR2182161	SRS1044395	SRP062809	GSM1859875						leaf	young primary leaf	public	ncbi	TRANSCRIPTOMIC	Nicotiana tabacum	0.9411
RNA-Seq	100	PRJNA299013	SAMN04192104		GEO	sra	SRX1342051	0	Illumina HiSeq 2000	SINGLE	cDNA		2015-10-16	2333	1038	ILLUMINA	2016-06-05	SRR2671866	SRS1117529	SRP064915	GSM1910383						Leaf Tissue	Leaf	public	ncbi	TRANSCRIPTOMIC	Nicotiana tabacum	0.9716
RNA-Seq	100	PRJNA299013	SAMN04192103		GEO	sra	SRX1342050	0	Illumina HiSeq 2000	SINGLE	cDNA		2015-10-16	2250	1004	ILLUMINA	2016-06-05	SRR2671865	SRS1117530	SRP064915	GSM1910382						Leaf Tissue	Leaf	public	ncbi	TRANSCRIPTOMIC	Nicotiana tabacum	0.9695
RNA-Seq	100	PRJNA299013	SAMN04192102		GEO	sra	SRX1342049	0	Illumina HiSeq 2000	SINGLE	cDNA		2015-10-16	2290	1023	ILLUMINA	2016-06-05	SRR2671864	SRS1117531	SRP064915	GSM1910381						Leaf Tissue	Leaf	public	ncbi	TRANSCRIPTOMIC	Nicotiana tabacum	0.9639
RNA-Seq	100	PRJNA299013	SAMN04192101		GEO	sra	SRX1342048	0	Illumina HiSeq 2000	SINGLE	cDNA		2015-10-16	2218	988	ILLUMINA	2016-06-05	SRR2671863	SRS1117532	SRP064915	GSM1910380						Leaf Tissue	Leaf	public	ncbi	TRANSCRIPTOMIC	Nicotiana tabacum	0.9133
RNA-Seq	100	PRJNA299013	SAMN04192100		GEO	sra	SRX1342047	0	Illumina HiSeq 2000	SINGLE	cDNA		2015-10-16	2315	1032	ILLUMINA	2016-06-05	SRR2671862	SRS1117533	SRP064915	GSM1910379						Leaf Tissue	Leaf	public	ncbi	TRANSCRIPTOMIC	Nicotiana tabacum	0.9681
RNA-Seq	100	PRJNA299013	SAMN04192099		GEO	sra	SRX1342046	0	Illumina HiSeq 2000	SINGLE	cDNA		2015-10-16	2776	1240	ILLUMINA	2016-06-05	SRR2671861	SRS1117534	SRP064915	GSM1910378						Leaf Tissue	Leaf	public	ncbi	TRANSCRIPTOMIC	Nicotiana tabacum	0.9569
RNA-Seq	100	PRJNA299013	SAMN04192098		GEO	sra	SRX1342045	0	Illumina HiSeq 2000	SINGLE	cDNA		2015-10-16	2064	920	ILLUMINA	2016-06-05	SRR2671860	SRS1117535	SRP064915	GSM1910377						Leaf Tissue	Leaf	public	ncbi	TRANSCRIPTOMIC	Nicotiana tabacum	0.9839
RNA-Seq	100	PRJNA299013	SAMN04192097		GEO	sra	SRX1342044	0	Illumina HiSeq 2000	SINGLE	cDNA		2015-10-16	2508	1116	ILLUMINA	2016-06-05	SRR2671859	SRS1117536	SRP064915	GSM1910376						Leaf Tissue	Leaf	public	ncbi	TRANSCRIPTOMIC	Nicotiana tabacum	0.9858
RNA-Seq	200	PRJNA285832	SAMN04229372	Plant	KMUST	sra	SRX1406790	0	Illumina HiSeq 2000	PAIRED	PolyA	cDNA library	2015-11-12	59678	40677	ILLUMINA	2016-05-09	SRR2886946	SRS1143317	SRP059051	Nicotiana tabacum with brown spot	2 months	NC89		China:Yunnan			leaves	public	ncbi	TRANSCRIPTOMIC	Nicotiana tabacum	0.9681
RNA-Seq	50	PRJNA304370	SAMN04299659	Plant	ZHEJIANG UNIVERSITY	sra	SRX1453632	0	Illumina HiSeq 2000	SINGLE	cDNA		2015-12-01	459	264	ILLUMINA	2016-11-30	SRR2962735	SRS1181306	SRP066764	100-CK	1	zhongyan 100		China:Zhejiang			root	public	ncbi	TRANSCRIPTOMIC	Nicotiana tabacum	0.9622
RNA-Seq	50	PRJNA304370	SAMN04299659	Plant	ZHEJIANG UNIVERSITY	sra	SRX1453637	0	Illumina HiSeq 2000	SINGLE	cDNA		2015-12-01	455	261	ILLUMINA	2016-11-30	SRR2962736	SRS1181306	SRP066764	100-CK	1	zhongyan 100		China:Zhejiang			root	public	ncbi	TRANSCRIPTOMIC	Nicotiana tabacum	0.9549
RNA-Seq	134	PRJNA308113	SAMN04386829	Plant	UNESP	sra	SRX1528249	0	Illumina MiSeq	SINGLE	RANDOM	TCTP7	2016-01-15	428	209	ILLUMINA	2016-01-15	SRR3099652	SRS1245881	SRP068346	TCTP7	21 days			Brazil			leaf	public	ncbi	TRANSCRIPTOMIC	Nicotiana tabacum	0.9635
RNA-Seq	132	PRJNA308113	SAMN04386829	Plant	UNESP	sra	SRX1528249	0	Illumina MiSeq	SINGLE	RANDOM	TCTP7	2016-01-15	606	284	ILLUMINA	2016-01-15	SRR3099654	SRS1245881	SRP068346	TCTP7	21 days			Brazil			leaf	public	ncbi	TRANSCRIPTOMIC	Nicotiana tabacum	0.9691
RNA-Seq	131	PRJNA308113	SAMN04386829	Plant	UNESP	sra	SRX1528249	0	Illumina MiSeq	SINGLE	RANDOM	TCTP7	2016-01-14	602	294	ILLUMINA	2016-01-14	SRR3099655	SRS1245881	SRP068346	TCTP7	21 days			Brazil			leaf	public	ncbi	TRANSCRIPTOMIC	Nicotiana tabacum	0.9689
RNA-Seq	121	PRJNA308113	SAMN04386829	Plant	UNESP	sra	SRX1528249	0	Illumina MiSeq	SINGLE	RANDOM	TCTP7	2016-01-14	394	188	ILLUMINA	2016-01-14	SRR3100097	SRS1245881	SRP068346	TCTP7	21 days			Brazil			leaf	public	ncbi	TRANSCRIPTOMIC	Nicotiana tabacum	0.9454
RNA-Seq	119	PRJNA308113	SAMN04386829	Plant	UNESP	sra	SRX1528249	0	Illumina MiSeq	SINGLE	RANDOM	TCTP7	2016-01-14	390	194	ILLUMINA	2016-01-14	SRR3100098	SRS1245881	SRP068346	TCTP7	21 days			Brazil			leaf	public	ncbi	TRANSCRIPTOMIC	Nicotiana tabacum	0.9466
RNA-Seq	135	PRJNA308113	SAMN04386829	Plant	UNESP	sra	SRX1528249	0	Illumina MiSeq	SINGLE	RANDOM	TCTP7	2016-01-15	431	201	ILLUMINA	2016-01-15	SRR3100099	SRS1245881	SRP068346	TCTP7	21 days			Brazil			leaf	public	ncbi	TRANSCRIPTOMIC	Nicotiana tabacum	0.9661
RNA-Seq	250	PRJNA308656	SAMN04404353	Plant	SICHUAN UNIVERSITY, CHENGDU, CHINA	sra	SRX1530217	0	Illumina HiSeq 2000	PAIRED	cDNA	Lab 403, Ministry of Education Key Laboratory for Bio-Resource and Eco-Environment, College of Life Science, Sichuan University, Chengdu, China	2016-01-19	12798	6179	ILLUMINA	2016-04-16	SRR3100795	SRS1247788	SRP068432	Nt	8 weeks of growth	NC89		China			leaves	public	ncbi	TRANSCRIPTOMIC	Nicotiana tabacum	0.9684
RNA-Seq	100	PRJNA308968	SAMN04419314	Plant	GUIZHOU ACADEMY OF TOBACCO SCIENCE	sra	SRX1533733	0	Illumina HiSeq 2000	SINGLE	PolyA		2016-01-19	1968	1243	ILLUMINA	2016-06-01	SRR3105323	SRS1250827	SRP068539	zjh-3_1	not applicable	K326	fast growing and ealy flowering for NtphyB1-GFP #1	China: Beijing			leaf of NtphyB1-GFP #1	public	ncbi	TRANSCRIPTOMIC	Nicotiana tabacum	0.9588
RNA-Seq	100	PRJNA308968	SAMN04419315	Plant	GUIZHOU ACADEMY OF TOBACCO SCIENCE	sra	SRX1533748	0	Illumina HiSeq 2000	SINGLE	PolyA		2016-01-19	1980	1244	ILLUMINA	2016-06-01	SRR3105329	SRS1250842	SRP068539	Zjh-4_1	not applicable	K326	fast growing and ealy flowering for NtphyB1-GFP #2	China: Beijing			leaf of NtphyB1-GFP #2	public	ncbi	TRANSCRIPTOMIC	Nicotiana tabacum	0.9567
RNA-Seq	100	PRJNA308968	SAMN04419316	Plant	GUIZHOU ACADEMY OF TOBACCO SCIENCE	sra	SRX1533749	0	Illumina HiSeq 2000	SINGLE	PolyA		2016-01-19	1916	1210	ILLUMINA	2016-06-01	SRR3105330	SRS1250843	SRP068539	Zjh-5_1	not applicable	K326	fast growing and ealy flowering for NtphyB1-GFP #3	China: Beijing			leaf of NtphyB1-GFP #3	public	ncbi	TRANSCRIPTOMIC	Nicotiana tabacum	0.9535
RNA-Seq	100	PRJNA308968	SAMN04419317	Plant	GUIZHOU ACADEMY OF TOBACCO SCIENCE	sra	SRX1533751	0	Illumina HiSeq 2000	SINGLE	PolyA		2016-01-19	1923	940	ILLUMINA	2016-06-01	SRR3105331	SRS1250845	SRP068539	Zjh-7_1	not applicable	K326	fast growing and ealy flowering for NtphyB1-RNAi #1	China: Beijing			leaf of NtphyB1-RNAi #1	public	ncbi	TRANSCRIPTOMIC	Nicotiana tabacum	0.9649
RNA-Seq	100	PRJNA308968	SAMN04419318	Plant	GUIZHOU ACADEMY OF TOBACCO SCIENCE	sra	SRX1533752	0	Illumina HiSeq 2000	SINGLE	PolyA		2016-01-19	1999	1262	ILLUMINA	2016-06-01	SRR3105332	SRS1250846	SRP068539	zjh-9_1	not applicable	K326	fast growing and ealy flowering for NtphyB1-RNAi #2	China: Beijing			leaf of NtphyB1-RNAi #2	public	ncbi	TRANSCRIPTOMIC	Nicotiana tabacum	0.9616
RNA-Seq	100	PRJNA308968	SAMN04419319	Plant	GUIZHOU ACADEMY OF TOBACCO SCIENCE	sra unknown_contigs	SRX1533753	0	Illumina HiSeq 2000	SINGLE	PolyA		2016-08-12	1960	1236	ILLUMINA	2016-08-12	SRR3105333	SRS1250847	SRP068539	zjh-ck_1	not applicable	K326	fast growing and ealy flowering for WT	China: Beijing			leaf of NtphyB1-WT	public	ncbi	TRANSCRIPTOMIC	Nicotiana tabacum	0.9463
RNA-Seq	200	PRJNA309373	SAMN04432211	Plant		sra	SRX1542157	0	Illumina HiSeq 2000	PAIRED	cDNA	lzh_20-H2O	2016-01-22	3752	2370	ILLUMINA	2016-05-01	SRR3114163	SRS1258653	SRP068795	lzh_20-H2O	not applicable	Nanjiang3	Imbibeseed for H2O-0 seeds	China: Beijing			Seed of H2O-0 seeds	public	ncbi	TRANSCRIPTOMIC	Nicotiana tabacum	0.9395
RNA-Seq	200	PRJNA309373	SAMN04432210	Plant		sra	SRX1542156	0	Illumina HiSeq 2000	PAIRED	cDNA	lzh_20-CK	2016-01-22	3220	1959	ILLUMINA	2016-05-01	SRR3114162	SRS1258654	SRP068795	lzh_20-CK	not applicable	Nanjiang3	Dormant seed for untreated-0 seeds	China: Beijing			Seed of untreated-0 seeds	public	ncbi	TRANSCRIPTOMIC	Nicotiana tabacum	0.9453
RNA-Seq	200	PRJNA309373	SAMN04432212	Plant		sra	SRX1542158	0	Illumina HiSeq 2000	PAIRED	cDNA	lzh_20-IAA	2016-01-22	3795	2335	ILLUMINA	2016-05-01	SRR3114164	SRS1258655	SRP068795	lzh_20-IAA	not applicable	Nanjiang3	Dormant seed for IAA-0 seeds	China: Beijing			Seed of IAA-0 seeds	public	ncbi	TRANSCRIPTOMIC	Nicotiana tabacum	0.9411
RNA-Seq	200	PRJNA309373	SAMN04432216	Plant		sra	SRX1542162	0	Illumina HiSeq 2000	PAIRED	cDNA	lzh_156-IAA	2016-01-22	3095	1901	ILLUMINA	2016-05-01	SRR3114168	SRS1258656	SRP068795	lzh_156-IAA	not applicable	Nanjiang3	Germinating seed for IAA-156 seeds	China: Beijing			Seed of IAA-156 seeds	public	ncbi	TRANSCRIPTOMIC	Nicotiana tabacum	0.9452
RNA-Seq	200	PRJNA309373	SAMN04432215	Plant		sra	SRX1542161	0	Illumina HiSeq 2000	PAIRED	cDNA	lzh_72-IAA	2016-01-22	3394	2059	ILLUMINA	2016-05-01	SRR3114167	SRS1258657	SRP068795	lzh_72-IAA	not applicable	Nanjiang3	Dormant seed for IAA-72 seeds	China: Beijing			Seed of IAA-72 seeds	public	ncbi	TRANSCRIPTOMIC	Nicotiana tabacum	0.9491
RNA-Seq	200	PRJNA309373	SAMN04432214	Plant		sra	SRX1542160	0	Illumina HiSeq 2000	PAIRED	cDNA	lzh_72-H2O	2016-01-22	3222	1966	ILLUMINA	2016-05-01	SRR3114166	SRS1258658	SRP068795	lzh_72-H2O	not applicable	Nanjiang3	Germinating seed for H2O-72 seeds	China: Beijing			Seed of H2O-72 seeds	public	ncbi	TRANSCRIPTOMIC	Nicotiana tabacum	0.9529
RNA-Seq	200	PRJNA309373	SAMN04432213	Plant		sra	SRX1542159	0	Illumina HiSeq 2000	PAIRED	cDNA	lzh_72-CK	2016-01-22	4605	2887	ILLUMINA	2016-05-01	SRR3114165	SRS1258659	SRP068795	lzh_72-CK	not applicable	Nanjiang3	Germinating seed for untreated-72 seeds	China: Beijing			Seed of untreated-72 seeds	public	ncbi	TRANSCRIPTOMIC	Nicotiana tabacum	0.952
RNA-Seq	448	PRJNA313137	SAMN04515813	Plant	FUJIAN AGRICULTURE AND FORESTRY UNIVERSITY	sra	SRX1600068	0	454 GS FLX Titanium	SINGLE	RANDOM	Tobacco full length cDNA library	2016-02-29	82	207	LS454	2017-02-24	SRR3193883	SRS1309991	SRP070805	Tobacco tissues under biological and abiotic stress treatment		Cuibiyihao	Adult seedlings	China:Fujian			Leaf and root	public	ncbi	TRANSCRIPTOMIC	Nicotiana tabacum	0.6355
RNA-Seq	478	PRJNA313137	SAMN04515813	Plant	FUJIAN AGRICULTURE AND FORESTRY UNIVERSITY	sra	SRX1600068	0	454 GS FLX Titanium	SINGLE	RANDOM	Tobacco full length cDNA library	2016-02-29	53	128	LS454	2017-02-24	SRR3193977	SRS1309991	SRP070805	Tobacco tissues under biological and abiotic stress treatment		Cuibiyihao	Adult seedlings	China:Fujian			Leaf and root	public	ncbi	TRANSCRIPTOMIC	Nicotiana tabacum	0.6213
RNA-Seq	462	PRJNA313137	SAMN04515813	Plant	FUJIAN AGRICULTURE AND FORESTRY UNIVERSITY	sra	SRX1600068	0	454 GS FLX Titanium	SINGLE	RANDOM	Tobacco full length cDNA library	2016-02-29	83	207	LS454	2017-02-24	SRR3194171	SRS1309991	SRP070805	Tobacco tissues under biological and abiotic stress treatment		Cuibiyihao	Adult seedlings	China:Fujian			Leaf and root	public	ncbi	TRANSCRIPTOMIC	Nicotiana tabacum	0.6461
RNA-Seq	488	PRJNA313137	SAMN04515813	Plant	FUJIAN AGRICULTURE AND FORESTRY UNIVERSITY	sra	SRX1600068	0	454 GS FLX Titanium	SINGLE	RANDOM	Tobacco full length cDNA library	2016-03-26	46	111	LS454	2017-02-24	SRR3194173	SRS1309991	SRP070805	Tobacco tissues under biological and abiotic stress treatment		Cuibiyihao	Adult seedlings	China:Fujian			Leaf and root	public	ncbi	TRANSCRIPTOMIC	Nicotiana tabacum	0.6312
RNA-Seq	107	PRJNA314714	SAMN04539711	Plant		sra	SRX1630040	101	Illumina HiSeq 2000	PAIRED	cDNA		2016-03-15	24340	12413	ILLUMINA	2016-03-17	SRR3225528	SRS1337579	SRP071695	K326_CL	6 weeks	K326		China: Zhengzhou city, Henan province			leaf	public	ncbi	TRANSCRIPTOMIC	Nicotiana tabacum	0.9753
RNA-Seq	300	PRJNA320659	SAMN04954863	Plant		sra	SRX1757537	0	Illumina HiSeq 2500	PAIRED	RANDOM	100021	2016-05-12	8601	3510	ILLUMINA	2016-05-17	SRR3499127	SRS1433944	SRP074868	HD-12h-1		Honghuadajinyuan(HD)	mature	China:yunnan			stem	public	ncbi	TRANSCRIPTOMIC	Nicotiana tabacum	0.941
RNA-Seq	300	PRJNA320659	SAMN04954868	Plant		sra	SRX1757538	0	Illumina HiSeq 2500	PAIRED	RANDOM	100022	2016-05-12	8036	3275	ILLUMINA	2016-05-17	SRR3499128	SRS1433945	SRP074868	HD-12h-2		Honghuadajinyuan(HD)	mature	China:yunnan			stem	public	ncbi	TRANSCRIPTOMIC	Nicotiana tabacum	0.9495
RNA-Seq	300	PRJNA320659	SAMN04954879	Plant		sra	SRX1757541	0	Illumina HiSeq 2500	PAIRED	RANDOM	100032	2016-05-12	7516	3083	ILLUMINA	2016-05-17	SRR3499130	SRS1433947	SRP074868	RBST-ck-3		RBST	mature	China:yunnan			stem	public	ncbi	TRANSCRIPTOMIC	Nicotiana tabacum	0.9495
RNA-Seq	300	PRJNA320659	SAMN04954878	Plant		sra	SRX1757540	0	Illumina HiSeq 2500	PAIRED	RANDOM	100031	2016-05-12	8164	3334	ILLUMINA	2016-05-17	SRR3499129	SRS1433948	SRP074868	RBST-ck-2		RBST	mature	China:yunnan			stem	public	ncbi	TRANSCRIPTOMIC	Nicotiana tabacum	0.9523
RNA-Seq	300	PRJNA320659	SAMN04954869	Plant		sra	SRX1757542	0	Illumina HiSeq 2500	PAIRED	RANDOM	100023	2016-05-12	7083	2880	ILLUMINA	2016-05-17	SRR3499131	SRS1433949	SRP074868	HD-12h-3		Honghuadajinyuan(HD)	mature	China:yunnan			stem	public	ncbi	TRANSCRIPTOMIC	Nicotiana tabacum	0.9416
RNA-Seq	300	PRJNA320659	SAMN04954870	Plant		sra	SRX1757545	0	Illumina HiSeq 2500	PAIRED	RANDOM	100024	2016-05-12	7984	3277	ILLUMINA	2016-05-17	SRR3499132	SRS1433952	SRP074868	HD-ck-1		Honghuadajinyuan(HD)	mature	China:yunnan			stem	public	ncbi	TRANSCRIPTOMIC	Nicotiana tabacum	0.9472
RNA-Seq	300	PRJNA320659	SAMN04954871	Plant		sra	SRX1757546	0	Illumina HiSeq 2500	PAIRED	RANDOM	100025	2016-05-12	7971	3289	ILLUMINA	2016-05-17	SRR3499133	SRS1433953	SRP074868	HD-ck-2		Honghuadajinyuan(HD)	mature	China:yunnan			stem	public	ncbi	TRANSCRIPTOMIC	Nicotiana tabacum	0.9476
RNA-Seq	300	PRJNA320659	SAMN04954872	Plant		sra	SRX1757548	0	Illumina HiSeq 2500	PAIRED	RANDOM	100026	2016-05-12	5973	2467	ILLUMINA	2016-05-17	SRR3499134	SRS1433954	SRP074868	HD-ck-3		Honghuadajinyuan(HD)	mature	China:yunnan			stem	public	ncbi	TRANSCRIPTOMIC	Nicotiana tabacum	0.9485
RNA-Seq	300	PRJNA320659	SAMN04954873	Plant		sra	SRX1757549	0	Illumina HiSeq 2500	PAIRED	RANDOM	100027	2016-05-12	6780	2909	ILLUMINA	2016-05-17	SRR3499135	SRS1433955	SRP074868	RBST-12h-1		RBST	mature	China:yunnan			stem	public	ncbi	TRANSCRIPTOMIC	Nicotiana tabacum	0.9511
RNA-Seq	300	PRJNA320659	SAMN04954876	Plant		sra	SRX1757554	0	Illumina HiSeq 2500	PAIRED	RANDOM	100029	2016-05-12	6636	2826	ILLUMINA	2016-05-17	SRR3499137	SRS1433956	SRP074868	RBST-12h-3		RBST	mature	China:yunnan			stem	public	ncbi	TRANSCRIPTOMIC	Nicotiana tabacum	0.9492
RNA-Seq	300	PRJNA320659	SAMN04954874	Plant		sra	SRX1757552	0	Illumina HiSeq 2500	PAIRED	RANDOM	100028	2016-05-12	7333	3114	ILLUMINA	2016-05-17	SRR3499136	SRS1433958	SRP074868	RBST-12h-2		RBST	mature	China:yunnan			stem	public	ncbi	TRANSCRIPTOMIC	Nicotiana tabacum	0.9443
RNA-Seq	300	PRJNA320659	SAMN04954877	Plant		sra	SRX1757557	0	Illumina HiSeq 2500	PAIRED	RANDOM	100030	2016-05-12	8771	3608	ILLUMINA	2016-05-17	SRR3499140	SRS1433959	SRP074868	RBST-ck-1		RBST	mature	China:yunnan			stem	public	ncbi	TRANSCRIPTOMIC	Nicotiana tabacum	0.9495
RNA-Seq	202	PRJNA338197	SAMN05520952	Plant		sra	SRX2008556	0	Illumina HiSeq 2500	PAIRED	cDNA	WT_1_REP1	2016-08-19	5840	3917	ILLUMINA	2016-08-19	SRR4013045	SRS1606843	SRP081111	Sample_ONE_WT_A			vegetative growth (69 days after sowing, DAS)	Australia: Canberra			Leaf	public	ncbi	TRANSCRIPTOMIC	Nicotiana tabacum	0.9779
RNA-Seq	202	PRJNA338197	SAMN05520952	Plant		sra unknown_contigs	SRX2008557	0	Illumina HiSeq 2500	PAIRED	cDNA	WT_1_REP2	2016-08-08	4961	3324	ILLUMINA	2016-08-13	SRR4013046	SRS1606843	SRP081111	Sample_ONE_WT_A			vegetative growth (69 days after sowing, DAS)	Australia: Canberra			Leaf	public	ncbi	TRANSCRIPTOMIC	Nicotiana tabacum	0.9786
RNA-Seq	202	PRJNA338197	SAMN05520952	Plant		sra unknown_contigs	SRX2008566	0	Illumina HiSeq 2500	PAIRED	cDNA	WT_1_REP3	2016-08-08	6936	4654	ILLUMINA	2016-08-13	SRR4013055	SRS1606843	SRP081111	Sample_ONE_WT_A			vegetative growth (69 days after sowing, DAS)	Australia: Canberra			Leaf	public	ncbi	TRANSCRIPTOMIC	Nicotiana tabacum	0.9805
RNA-Seq	202	PRJNA338197	SAMN05520955	Plant		sra unknown_contigs	SRX2008558	0	Illumina HiSeq 2500	PAIRED	cDNA	HO_2_REP2	2016-08-08	5665	4161	ILLUMINA	2016-08-13	SRR4013047	SRS1606844	SRP081111	Sample_2_3G_A			flowering (104 DAS)	Australia: Canberra			Leaf	public	ncbi	TRANSCRIPTOMIC	Nicotiana tabacum	0.9782
RNA-Seq	202	PRJNA338197	SAMN05520955	Plant		sra	SRX2008559	0	Illumina HiSeq 2500	PAIRED	cDNA	HO_2_REP3	2016-08-19	7159	5268	ILLUMINA	2016-08-19	SRR4013048	SRS1606844	SRP081111	Sample_2_3G_A			flowering (104 DAS)	Australia: Canberra			Leaf	public	ncbi	TRANSCRIPTOMIC	Nicotiana tabacum	0.9805
RNA-Seq	202	PRJNA338197	SAMN05520955	Plant		sra	SRX2008573	0	Illumina HiSeq 2500	PAIRED	cDNA	HO_2_REP1	2016-08-19	6442	4358	ILLUMINA	2016-08-19	SRR4013062	SRS1606844	SRP081111	Sample_2_3G_A			flowering (104 DAS)	Australia: Canberra			Leaf	public	ncbi	TRANSCRIPTOMIC	Nicotiana tabacum	0.9777
RNA-Seq	202	PRJNA338197	SAMN05520956	Plant		sra	SRX2008560	0	Illumina HiSeq 2500	PAIRED	cDNA	WT_3_REP1	2016-08-19	8757	6422	ILLUMINA	2016-08-19	SRR4013049	SRS1606845	SRP081111	Sample_3_WT_A			seed setting (139 DAS)	Australia: Canberra			Leaf	public	ncbi	TRANSCRIPTOMIC	Nicotiana tabacum	0.9829
RNA-Seq	202	PRJNA338197	SAMN05520956	Plant		sra unknown_contigs	SRX2008561	0	Illumina HiSeq 2500	PAIRED	cDNA	WT_3_REP2	2016-08-09	3049	2241	ILLUMINA	2016-08-14	SRR4013050	SRS1606845	SRP081111	Sample_3_WT_A			seed setting (139 DAS)	Australia: Canberra			Leaf	public	ncbi	TRANSCRIPTOMIC	Nicotiana tabacum	0.9816
RNA-Seq	202	PRJNA338197	SAMN05520956	Plant		sra unknown_contigs	SRX2008562	0	Illumina HiSeq 2500	PAIRED	cDNA	WT_3_REP3	2016-08-09	6796	5022	ILLUMINA	2016-08-14	SRR4013051	SRS1606845	SRP081111	Sample_3_WT_A			seed setting (139 DAS)	Australia: Canberra			Leaf	public	ncbi	TRANSCRIPTOMIC	Nicotiana tabacum	0.9822
RNA-Seq	202	PRJNA338197	SAMN05520957	Plant		sra unknown_contigs	SRX2008563	0	Illumina HiSeq 2500	PAIRED	cDNA	HO_3_REP1	2016-08-08	4909	3607	ILLUMINA	2016-08-13	SRR4013052	SRS1606846	SRP081111	Sample_3_3G_A			seed setting (139 DAS)	Australia: Canberra			Leaf	public	ncbi	TRANSCRIPTOMIC	Nicotiana tabacum	0.9664
RNA-Seq	202	PRJNA338197	SAMN05520957	Plant		sra	SRX2008564	0	Illumina HiSeq 2500	PAIRED	cDNA	HO_3_REP2	2016-08-19	8127	5978	ILLUMINA	2016-08-19	SRR4013053	SRS1606846	SRP081111	Sample_3_3G_A			seed setting (139 DAS)	Australia: Canberra			Leaf	public	ncbi	TRANSCRIPTOMIC	Nicotiana tabacum	0.9796
RNA-Seq	202	PRJNA338197	SAMN05520957	Plant		sra unknown_contigs	SRX2008565	0	Illumina HiSeq 2500	PAIRED	cDNA	HO_3_REP3	2016-08-08	5373	3958	ILLUMINA	2016-08-13	SRR4013054	SRS1606846	SRP081111	Sample_3_3G_A			seed setting (139 DAS)	Australia: Canberra			Leaf	public	ncbi	TRANSCRIPTOMIC	Nicotiana tabacum	0.9757
RNA-Seq	202	PRJNA338197	SAMN05520953	Plant		sra	SRX2008567	0	Illumina HiSeq 2500	PAIRED	cDNA	HO_1_REP1	2016-08-19	5143	3551	ILLUMINA	2016-08-19	SRR4013056	SRS1606847	SRP081111	Sample_1_3G_A			vegetative growth (69 days after sowing, DAS)	Australia: Canberra			Leaf	public	ncbi	TRANSCRIPTOMIC	Nicotiana tabacum	0.9771
RNA-Seq	202	PRJNA338197	SAMN05520953	Plant		sra	SRX2008568	0	Illumina HiSeq 2500	PAIRED	cDNA	HO_1_REP2	2016-08-19	6382	4267	ILLUMINA	2016-08-19	SRR4013057	SRS1606847	SRP081111	Sample_1_3G_A			vegetative growth (69 days after sowing, DAS)	Australia: Canberra			Leaf	public	ncbi	TRANSCRIPTOMIC	Nicotiana tabacum	0.9821
RNA-Seq	202	PRJNA338197	SAMN05520953	Plant		sra unknown_contigs	SRX2008569	0	Illumina HiSeq 2500	PAIRED	cDNA	HO_1_REP3	2016-08-08	4411	2978	ILLUMINA	2016-08-13	SRR4013058	SRS1606847	SRP081111	Sample_1_3G_A			vegetative growth (69 days after sowing, DAS)	Australia: Canberra			Leaf	public	ncbi	TRANSCRIPTOMIC	Nicotiana tabacum	0.966
RNA-Seq	202	PRJNA338197	SAMN05520954	Plant		sra	SRX2008570	0	Illumina HiSeq 2500	PAIRED	cDNA	WT_2_REP1	2016-08-19	14761	9973	ILLUMINA	2016-08-19	SRR4013059	SRS1606848	SRP081111	Sample_2_WT_A			flowering (104 DAS)	Australia: Canberra			Leaf	public	ncbi	TRANSCRIPTOMIC	Nicotiana tabacum	0.9776
RNA-Seq	202	PRJNA338197	SAMN05520954	Plant		sra	SRX2008571	0	Illumina HiSeq 2500	PAIRED	cDNA	WT_2_REP2	2016-08-19	7219	4874	ILLUMINA	2016-08-19	SRR4013060	SRS1606848	SRP081111	Sample_2_WT_A			flowering (104 DAS)	Australia: Canberra			Leaf	public	ncbi	TRANSCRIPTOMIC	Nicotiana tabacum	0.9823
RNA-Seq	202	PRJNA338197	SAMN05520954	Plant		sra	SRX2008572	0	Illumina HiSeq 2500	PAIRED	cDNA	WT_2_REP3	2016-08-19	6316	4691	ILLUMINA	2016-08-19	SRR4013061	SRS1606848	SRP081111	Sample_2_WT_A			flowering (104 DAS)	Australia: Canberra			Leaf	public	ncbi	TRANSCRIPTOMIC	Nicotiana tabacum	0.9813
RNA-Seq	300	PRJNA320659	SAMN05582929	Plant		sra	SRX2030660	0	Illumina HiSeq 2500	PAIRED	RANDOM	100034	2016-08-18	7365	2992	ILLUMINA	2016-08-23	SRR4039544	SRS1624825	SRP074868	HD-72h-2		honghuadajinyuan	mature	China:yunnan			stem	public	ncbi	TRANSCRIPTOMIC	Nicotiana tabacum	0.9525
RNA-Seq	300	PRJNA320659	SAMN05582928	Plant		sra	SRX2030659	0	Illumina HiSeq 2500	PAIRED	RANDOM	100033	2016-08-18	7556	3067	ILLUMINA	2016-08-23	SRR4039543	SRS1624826	SRP074868	HD-72h-1		honghuadajinyuan	mature	China:yunnan			stem	public	ncbi	TRANSCRIPTOMIC	Nicotiana tabacum	0.9511
RNA-Seq	300	PRJNA320659	SAMN05582930	Plant		sra	SRX2030661	0	Illumina HiSeq 2500	PAIRED	RANDOM	100035	2016-08-18	7362	3019	ILLUMINA	2016-08-23	SRR4039545	SRS1624827	SRP074868	HD-72h-3		honghuadajinyuan	mature	China:yunnan			stem	public	ncbi	TRANSCRIPTOMIC	Nicotiana tabacum	0.9467
RNA-Seq	300	PRJNA320659	SAMN05582932	Plant		sra	SRX2030662	0	Illumina HiSeq 2500	PAIRED	RANDOM	100036	2016-08-18	6977	2903	ILLUMINA	2016-08-23	SRR4039546	SRS1624828	SRP074868	RBST-72h-1		RBST	mature	China:yunnan			stem	public	ncbi	TRANSCRIPTOMIC	Nicotiana tabacum	0.9501
RNA-Seq	300	PRJNA320659	SAMN05582934	Plant		sra	SRX2030663	0	Illumina HiSeq 2500	PAIRED	RANDOM	100037	2016-08-18	7893	3283	ILLUMINA	2016-08-23	SRR4039547	SRS1624829	SRP074868	RBST-72h-2		RBST	mature	China:yunnan			stem	public	ncbi	TRANSCRIPTOMIC	Nicotiana tabacum	0.9501
RNA-Seq	300	PRJNA320659	SAMN05582935	Plant		sra	SRX2030664	0	Illumina HiSeq 2500	PAIRED	RANDOM	100038	2016-08-18	7330	3073	ILLUMINA	2016-08-23	SRR4039548	SRS1624830	SRP074868	RBST-72h-3		RBST	mature	China:yunnan			stem	public	ncbi	TRANSCRIPTOMIC	Nicotiana tabacum	0.948
RNA-Seq	200	PRJNA343290	SAMN05785601	Plant		sra	SRX2173190	0	Illumina HiSeq 2500	PAIRED	cDNA		2016-09-17	12842	8569	ILLUMINA	2017-09-17	SRR4253227	SRS1700805	SRP090053	RNA_Seq-A-rep1	not applicable	Cehengweipangdongyan	Four leaf stage	China: Guiyang	RNA-seq biological replicate 1		leaf infected by PVY	public	ncbi	TRANSCRIPTOMIC	Nicotiana tabacum	0.8664
RNA-Seq	200	PRJNA343290	SAMN05785602	Plant		sra	SRX2173194	0	Illumina HiSeq 2500	PAIRED	cDNA		2016-09-17	8014	5129	ILLUMINA	2017-09-17	SRR4253239	SRS1700808	SRP090053	RNA_Seq-A-rep2	not applicable	Cehengweipangdongyan	Four leaf stage	China: Guiyang	RNA-seq biological replicate 2		leaf infected by PVY	public	ncbi	TRANSCRIPTOMIC	Nicotiana tabacum	0.9082
RNA-Seq	200	PRJNA343290	SAMN05785604	Plant		sra	SRX2173196	0	Illumina HiSeq 2500	PAIRED	cDNA		2016-09-18	9763	6623	ILLUMINA	2017-09-17	SRR4253245	SRS1700810	SRP090053	RNA_Seq-B-rep1	not applicable	Cehengweipangdongyan	Four leaf stage	China: Guiyang	RNA-seq biological replicate 1		leaf	public	ncbi	TRANSCRIPTOMIC	Nicotiana tabacum	0.9244
RNA-Seq	202	PRJNA342398	SAMN05756145	Plant		sra	SRX2270300	0	Illumina HiSeq 2500	PAIRED	cDNA	T03	2016-10-26	7964	5107	ILLUMINA	2016-10-31	SRR4453460	SRS1761540	SRP092119	AHO_tra	5 months	K326	5-6-leaf stage	China:Yunnan province,Kunming			Leaf	public	ncbi	TRANSCRIPTOMIC	Nicotiana tabacum	0.9708
RNA-Seq	202	PRJNA342398	SAMN05756146	Plant		sra	SRX2270301	0	Illumina HiSeq 2500	PAIRED	cDNA	T04	2016-11-20	8169	5284	ILLUMINA	2016-11-25	SRR4453461	SRS1761541	SRP092119	CON_tra	5 months	K326	5-6-leaf stage	China:Yunnan province,Kunming			Leaf	public	ncbi	TRANSCRIPTOMIC	Nicotiana tabacum	0.9738
RNA-Seq	97	PRJNA353869	SAMN06022881	Plant		sra	SRX2353187	0	Illumina HiSeq 2000	SINGLE	cDNA	Nt_MPG_3_end	2016-11-16	5151	3223	ILLUMINA	2017-08-04	SRR5027069	SRS1802916	SRP093461	Nt_MPG	not applicable	petit havana SR1	not applicable	not applicable			MPG: mature pollen grains	public	ncbi	TRANSCRIPTOMIC	Nicotiana tabacum	0.9744
RNA-Seq	97	PRJNA353869	SAMN06022882	Plant		sra	SRX2353188	0	Illumina HiSeq 2000	SINGLE	cDNA	Nt_PT6_3_end	2016-11-16	5317	3337	ILLUMINA	2017-08-04	SRR5027070	SRS1802917	SRP093461	Nt_PT6	not applicable	petit havana SR1	not applicable	not applicable			PT6: pollen tubes grown for 6 h in vitro	public	ncbi	TRANSCRIPTOMIC	Nicotiana tabacum	0.9699
RNA-Seq	406	PRJNA353869	SAMN06022880	Plant		contigs sra	SRX2353189	0	454 GS FLX+	SINGLE	cDNA	Nt_MPG_PT3_6_TOT	2016-11-16	550	311	LS454	2017-08-04	SRR5027071	SRS1802918	SRP093461	Nt_MPG_PT3_6	not applicable	petit havana SR1	not applicable	not applicable			MPG: mature pollen grains, PT3/PT6: pollen tubes grown for 3/6 h in vitro	public	ncbi	TRANSCRIPTOMIC	Nicotiana tabacum	0.8825
RNA-Seq	249	PRJNA358643	SAMN06176944	Plant		sra	SRX2442161	0	Illumina HiSeq 2500	PAIRED	RANDOM PCR	Sample_4-control	2016-12-23	6126	2340	ILLUMINA	2016-12-28	SRR5127882	SRS1876735	SRP095584	Sample_4-control	missing			China			leaf tissues	public	ncbi	TRANSCRIPTOMIC	Nicotiana tabacum	0.9752
RNA-Seq	249	PRJNA358643	SAMN06176943	Plant		sra	SRX2442160	0	Illumina HiSeq 2500	PAIRED	RANDOM PCR	Sample_1-M12	2016-12-23	6191	2382	ILLUMINA	2016-12-28	SRR5127881	SRS1876736	SRP095584	Sample_1-M12	missing			China			leaf tissues	public	ncbi	TRANSCRIPTOMIC	Nicotiana tabacum	0.9753
RNA-Seq	199	PRJNA368913	SAMN06273595		GEO	sra	SRX2519480	0	Illumina HiSeq 2000	PAIRED	cDNA		2017-01-26	8101	5507	ILLUMINA	2017-01-30	SRR5205590	SRS1941626	SRP097876	GSM2469099						leaf	leaf	public	ncbi	TRANSCRIPTOMIC	Nicotiana tabacum	0.9798
RNA-Seq	199	PRJNA368913	SAMN06273594		GEO	sra	SRX2519481	0	Illumina HiSeq 2000	PAIRED	cDNA		2017-01-26	9201	6264	ILLUMINA	2017-01-30	SRR5205591	SRS1941627	SRP097876	GSM2469100						leaf	leaf	public	ncbi	TRANSCRIPTOMIC	Nicotiana tabacum	0.9858
RNA-Seq	199	PRJNA368913	SAMN06273593		GEO	sra	SRX2519482	0	Illumina HiSeq 2000	PAIRED	cDNA		2017-01-26	4976	3385	ILLUMINA	2017-01-30	SRR5205592	SRS1941628	SRP097876	GSM2469101						leaf	leaf	public	ncbi	TRANSCRIPTOMIC	Nicotiana tabacum	0.9727
RNA-Seq	199	PRJNA368913	SAMN06273592		GEO	sra	SRX2519483	0	Illumina HiSeq 2000	PAIRED	cDNA		2017-01-26	10508	7181	ILLUMINA	2017-01-30	SRR5205593	SRS1941629	SRP097876	GSM2469102						leaf	leaf	public	ncbi	TRANSCRIPTOMIC	Nicotiana tabacum	0.976
RNA-Seq	199	PRJNA368913	SAMN06273574		GEO	sra	SRX2519484	0	Illumina HiSeq 2000	PAIRED	cDNA		2017-01-26	5530	3668	ILLUMINA	2017-01-30	SRR5205594	SRS1941630	SRP097876	GSM2469103						leaf	leaf	public	ncbi	TRANSCRIPTOMIC	Nicotiana tabacum	0.9845
RNA-Seq	199	PRJNA368913	SAMN06273597		GEO	sra	SRX2519485	0	Illumina HiSeq 2000	PAIRED	cDNA		2017-01-26	9715	6464	ILLUMINA	2017-01-30	SRR5205595	SRS1941631	SRP097876	GSM2469104						leaf	leaf	public	ncbi	TRANSCRIPTOMIC	Nicotiana tabacum	0.9796
RNA-Seq	199	PRJNA368913	SAMN06273596		GEO	sra	SRX2519486	0	Illumina HiSeq 2000	PAIRED	cDNA		2017-01-26	7410	4864	ILLUMINA	2017-01-30	SRR5205596	SRS1941632	SRP097876	GSM2469105						leaf	leaf	public	ncbi	TRANSCRIPTOMIC	Nicotiana tabacum	0.9822
RNA-Seq	199	PRJNA368913	SAMN06273591		GEO	sra	SRX2519487	0	Illumina HiSeq 2000	PAIRED	cDNA		2017-01-26	7736	5102	ILLUMINA	2017-01-30	SRR5205597	SRS1941633	SRP097876	GSM2469106						leaf	leaf	public	ncbi	TRANSCRIPTOMIC	Nicotiana tabacum	0.9805
RNA-Seq	101	PRJNA369138	SAMN06277576	Plant		sra	SRX2526580	0	Illumina HiSeq 2000	SINGLE	cDNA	L1	2017-01-29	4459	2764	ILLUMINA	2017-02-03	SRR5216369	SRS1947439	SRP098492	L1	not collected	Xanthi nc	not collected	Mexico:Queretaro, el Marques			leaf	public	ncbi	TRANSCRIPTOMIC	Nicotiana tabacum	0.96
RNA-Seq	249	PRJNA376613	SAMN06444716	Plant		sra	SRX2585893	0	Illumina HiSeq 2500	PAIRED	RT-PCR	zhongyan100	2017-02-23	6093	2330	ILLUMINA	2017-03-01	SRR5282247	SRS1999555	SRP100649	zhongyan100	missing			China			seedlings	public	ncbi	TRANSCRIPTOMIC	Nicotiana tabacum	0.9825
RNA-Seq	249	PRJNA376613	SAMN06444715	Plant		sra	SRX2585894	0	Illumina HiSeq 2500	PAIRED	RT-PCR	LY1306	2017-02-23	6191	2382	ILLUMINA	2017-03-01	SRR5282248	SRS1999556	SRP100649	LY1306	missing			China			seedlings	public	ncbi	TRANSCRIPTOMIC	Nicotiana tabacum	0.9753
RNA-Seq	249	PRJNA376613	SAMN06444714	Plant		sra	SRX2585895	0	Illumina HiSeq 2500	PAIRED	RT-PCR	hongda	2017-02-23	6116	2330	ILLUMINA	2017-03-01	SRR5282249	SRS1999557	SRP100649	hongda	missing			China			seedlings	public	ncbi	TRANSCRIPTOMIC	Nicotiana tabacum	0.9782
RNA-Seq	101	PRJNA378203	SAMN06480955		GEO	sra	SRX2613974	0	Illumina HiSeq 2000	SINGLE	cDNA		2017-03-06	4225	2678	ILLUMINA	2017-04-13	SRR5314272	SRS2024504	SRP101432	GSM2522523		K326			1	K326_Root_ZT0	Root	public	ncbi	TRANSCRIPTOMIC	Nicotiana tabacum	0.954
RNA-Seq	100	PRJNA378203	SAMN06480953		GEO	sra	SRX2613976	0	Illumina HiSeq 2000	SINGLE	cDNA		2017-03-06	3894	2770	ILLUMINA	2017-04-13	SRR5314274	SRS2024505	SRP101432	GSM2522525		K326			3	K326_Root_ZT0	Root	public	ncbi	TRANSCRIPTOMIC	Nicotiana tabacum	0.9453
RNA-Seq	100	PRJNA378203	SAMN06480954		GEO	sra	SRX2613975	0	Illumina HiSeq 2000	SINGLE	cDNA		2017-03-06	3087	2201	ILLUMINA	2017-04-13	SRR5314273	SRS2024506	SRP101432	GSM2522524		K326			2	K326_Root_ZT0	Root	public	ncbi	TRANSCRIPTOMIC	Nicotiana tabacum	0.9175
RNA-Seq	101	PRJNA378203	SAMN06480952		GEO	sra	SRX2613977	0	Illumina HiSeq 2000	SINGLE	cDNA		2017-03-06	3113	1958	ILLUMINA	2017-04-13	SRR5314275	SRS2024507	SRP101432	GSM2522526		K326			1	K326_Shoot_ZT0	Shoot	public	ncbi	TRANSCRIPTOMIC	Nicotiana tabacum	0.9696
RNA-Seq	100	PRJNA378203	SAMN06480950		GEO	sra	SRX2613979	0	Illumina HiSeq 2000	SINGLE	cDNA		2017-03-06	3370	2401	ILLUMINA	2017-04-13	SRR5314277	SRS2024508	SRP101432	GSM2522528		K326			3	K326_Shoot_ZT0	Shoot	public	ncbi	TRANSCRIPTOMIC	Nicotiana tabacum	0.9474
RNA-Seq	100	PRJNA378203	SAMN06480948		GEO	sra	SRX2613981	0	Illumina HiSeq 2000	SINGLE	cDNA		2017-03-06	3621	2446	ILLUMINA	2017-04-13	SRR5314279	SRS2024509	SRP101432	GSM2522530		K326			2	K326_ShootApex_ZT0	ShootApex	public	ncbi	TRANSCRIPTOMIC	Nicotiana tabacum	0.9568
RNA-Seq	101	PRJNA378203	SAMN06480951		GEO	sra	SRX2613978	0	Illumina HiSeq 2000	SINGLE	cDNA		2017-03-06	3912	2442	ILLUMINA	2017-04-13	SRR5314276	SRS2024510	SRP101432	GSM2522527		K326			2	K326_Shoot_ZT0	Shoot	public	ncbi	TRANSCRIPTOMIC	Nicotiana tabacum	0.9695
RNA-Seq	101	PRJNA378203	SAMN06480949		GEO	sra	SRX2613980	0	Illumina HiSeq 2000	SINGLE	cDNA		2017-03-06	2712	1700	ILLUMINA	2017-04-13	SRR5314278	SRS2024511	SRP101432	GSM2522529		K326			1	K326_ShootApex_ZT0	ShootApex	public	ncbi	TRANSCRIPTOMIC	Nicotiana tabacum	0.9727
RNA-Seq	101	PRJNA378203	SAMN06480947		GEO	sra	SRX2613982	0	Illumina HiSeq 2000	SINGLE	cDNA		2017-03-06	3204	1989	ILLUMINA	2017-04-13	SRR5314280	SRS2024512	SRP101432	GSM2522531		K326			3	K326_ShootApex_ZT0	ShootApex	public	ncbi	TRANSCRIPTOMIC	Nicotiana tabacum	0.97
RNA-Seq	100	PRJNA378203	SAMN06480946		GEO	sra	SRX2613983	0	Illumina HiSeq 2000	SINGLE	cDNA		2017-03-06	3779	2639	ILLUMINA	2017-04-13	SRR5314281	SRS2024513	SRP101432	GSM2522532		K326			1	K326_Root_ZT6	Root	public	ncbi	TRANSCRIPTOMIC	Nicotiana tabacum	0.7369
RNA-Seq	100	PRJNA378203	SAMN06480945		GEO	sra	SRX2613984	0	Illumina HiSeq 2000	SINGLE	cDNA		2017-03-06	3269	2274	ILLUMINA	2017-04-13	SRR5314282	SRS2024514	SRP101432	GSM2522533		K326			2	K326_Root_ZT6	Root	public	ncbi	TRANSCRIPTOMIC	Nicotiana tabacum	0.8253
RNA-Seq	100	PRJNA378203	SAMN06480944		GEO	sra	SRX2613985	0	Illumina HiSeq 2000	SINGLE	cDNA		2017-03-06	3192	2199	ILLUMINA	2017-04-13	SRR5314283	SRS2024515	SRP101432	GSM2522534		K326			3	K326_Root_ZT6	Root	public	ncbi	TRANSCRIPTOMIC	Nicotiana tabacum	0.9457
RNA-Seq	100	PRJNA378203	SAMN06480943		GEO	sra	SRX2613986	0	Illumina HiSeq 2000	SINGLE	cDNA		2017-03-06	4784	3565	ILLUMINA	2017-04-13	SRR5314284	SRS2024516	SRP101432	GSM2522535		K326			1	K326_Shoot_ZT6	Shoot	public	ncbi	TRANSCRIPTOMIC	Nicotiana tabacum	0.6745
RNA-Seq	101	PRJNA378203	SAMN06480942		GEO	sra	SRX2613987	0	Illumina HiSeq 2000	SINGLE	cDNA		2017-03-06	5109	3511	ILLUMINA	2017-04-13	SRR5314285	SRS2024517	SRP101432	GSM2522536		K326			2	K326_Shoot_ZT6	Shoot	public	ncbi	TRANSCRIPTOMIC	Nicotiana tabacum	0.9766
RNA-Seq	100	PRJNA378203	SAMN06480940		GEO	sra	SRX2613989	0	Illumina HiSeq 2000	SINGLE	cDNA		2017-03-06	5193	3675	ILLUMINA	2017-04-13	SRR5314287	SRS2024518	SRP101432	GSM2522538		K326			1	K326_ShootApex_ZT6	ShootApex	public	ncbi	TRANSCRIPTOMIC	Nicotiana tabacum	0.9633
RNA-Seq	100	PRJNA378203	SAMN06480941		GEO	sra	SRX2613988	0	Illumina HiSeq 2000	SINGLE	cDNA		2017-03-06	2902	1992	ILLUMINA	2017-04-13	SRR5314286	SRS2024519	SRP101432	GSM2522537		K326			3	K326_Shoot_ZT6	Shoot	public	ncbi	TRANSCRIPTOMIC	Nicotiana tabacum	0.9598
RNA-Seq	100	PRJNA378203	SAMN06480938		GEO	sra	SRX2613991	0	Illumina HiSeq 2000	SINGLE	cDNA		2017-03-06	3476	2380	ILLUMINA	2017-04-13	SRR5314289	SRS2024520	SRP101432	GSM2522540		K326			3	K326_ShootApex_ZT6	ShootApex	public	ncbi	TRANSCRIPTOMIC	Nicotiana tabacum	0.9641
RNA-Seq	101	PRJNA378203	SAMN06480939		GEO	sra	SRX2613990	0	Illumina HiSeq 2000	SINGLE	cDNA		2017-03-06	3959	2695	ILLUMINA	2017-04-13	SRR5314288	SRS2024521	SRP101432	GSM2522539		K326			2	K326_ShootApex_ZT6	ShootApex	public	ncbi	TRANSCRIPTOMIC	Nicotiana tabacum	0.9785
RNA-Seq	101	PRJNA378203	SAMN06480936		GEO	sra	SRX2613993	0	Illumina HiSeq 2000	SINGLE	cDNA		2017-03-06	3887	2654	ILLUMINA	2017-04-13	SRR5314291	SRS2024522	SRP101432	GSM2522542		K326			2	K326_Root_ZT12	Root	public	ncbi	TRANSCRIPTOMIC	Nicotiana tabacum	0.9652
RNA-Seq	101	PRJNA378203	SAMN06480937		GEO	sra	SRX2613992	0	Illumina HiSeq 2000	SINGLE	cDNA		2017-03-06	5214	3627	ILLUMINA	2017-04-13	SRR5314290	SRS2024523	SRP101432	GSM2522541		K326			1	K326_Root_ZT12	Root	public	ncbi	TRANSCRIPTOMIC	Nicotiana tabacum	0.9719
RNA-Seq	101	PRJNA378203	SAMN06480935		GEO	sra	SRX2613996	0	Illumina HiSeq 2000	SINGLE	cDNA		2017-03-06	3751	2205	ILLUMINA	2017-04-13	SRR5314294	SRS2024524	SRP101432	GSM2522545		K326			2	K326_Shoot_ZT12	Shoot	public	ncbi	TRANSCRIPTOMIC	Nicotiana tabacum	0.928
RNA-Seq	100	PRJNA378203	SAMN06480967		GEO	sra	SRX2613994	0	Illumina HiSeq 2000	SINGLE	cDNA		2017-03-06	2902	1983	ILLUMINA	2017-04-13	SRR5314292	SRS2024525	SRP101432	GSM2522543		K326			3	K326_Root_ZT12	Root	public	ncbi	TRANSCRIPTOMIC	Nicotiana tabacum	0.9535
RNA-Seq	100	PRJNA378203	SAMN06480966		GEO	sra	SRX2613995	0	Illumina HiSeq 2000	SINGLE	cDNA		2017-03-06	3438	2356	ILLUMINA	2017-04-13	SRR5314293	SRS2024526	SRP101432	GSM2522544		K326			1	K326_Shoot_ZT12	Shoot	public	ncbi	TRANSCRIPTOMIC	Nicotiana tabacum	0.9566
RNA-Seq	101	PRJNA378203	SAMN06480932		GEO	sra	SRX2613997	0	Illumina HiSeq 2000	SINGLE	cDNA		2017-03-06	3166	2170	ILLUMINA	2017-04-13	SRR5314295	SRS2024527	SRP101432	GSM2522546		K326			3	K326_Shoot_ZT12	Shoot	public	ncbi	TRANSCRIPTOMIC	Nicotiana tabacum	0.9745
RNA-Seq	100	PRJNA378203	SAMN06480933		GEO	sra	SRX2613998	0	Illumina HiSeq 2000	SINGLE	cDNA		2017-03-06	5398	3736	ILLUMINA	2017-04-13	SRR5314296	SRS2024528	SRP101432	GSM2522547		K326			1	K326_ShootApex_ZT12	ShootApex	public	ncbi	TRANSCRIPTOMIC	Nicotiana tabacum	0.9199
RNA-Seq	100	PRJNA378203	SAMN06480964		GEO	sra	SRX2614001	0	Illumina HiSeq 2000	SINGLE	cDNA		2017-03-06	3271	2328	ILLUMINA	2017-04-13	SRR5314299	SRS2024529	SRP101432	GSM2522550		K326			1	K326_Root_ZT18	Root	public	ncbi	TRANSCRIPTOMIC	Nicotiana tabacum	0.9308
RNA-Seq	101	PRJNA378203	SAMN06480965		GEO	sra	SRX2614000	0	Illumina HiSeq 2000	SINGLE	cDNA		2017-03-06	5503	3730	ILLUMINA	2017-04-13	SRR5314298	SRS2024530	SRP101432	GSM2522549		K326			3	K326_ShootApex_ZT12	ShootApex	public	ncbi	TRANSCRIPTOMIC	Nicotiana tabacum	0.9696
RNA-Seq	101	PRJNA378203	SAMN06480934		GEO	sra	SRX2613999	0	Illumina HiSeq 2000	SINGLE	cDNA		2017-03-06	3811	2610	ILLUMINA	2017-04-13	SRR5314297	SRS2024531	SRP101432	GSM2522548		K326			2	K326_ShootApex_ZT12	ShootApex	public	ncbi	TRANSCRIPTOMIC	Nicotiana tabacum	0.9728
RNA-Seq	101	PRJNA378203	SAMN06480963		GEO	sra	SRX2614002	0	Illumina HiSeq 2000	SINGLE	cDNA		2017-03-06	3669	2495	ILLUMINA	2017-04-13	SRR5314300	SRS2024532	SRP101432	GSM2522551		K326			2	K326_Root_ZT18	Root	public	ncbi	TRANSCRIPTOMIC	Nicotiana tabacum	0.9562
RNA-Seq	101	PRJNA378203	SAMN06480962		GEO	sra	SRX2614003	0	Illumina HiSeq 2000	SINGLE	cDNA		2017-03-06	3929	2694	ILLUMINA	2017-04-13	SRR5314301	SRS2024533	SRP101432	GSM2522552		K326			3	K326_Root_ZT18	Root	public	ncbi	TRANSCRIPTOMIC	Nicotiana tabacum	0.9665
RNA-Seq	101	PRJNA378203	SAMN06480961		GEO	sra	SRX2614004	0	Illumina HiSeq 2000	SINGLE	cDNA		2017-03-06	3077	2119	ILLUMINA	2017-04-13	SRR5314302	SRS2024534	SRP101432	GSM2522553		K326			1	K326_Shoot_ZT18	Shoot	public	ncbi	TRANSCRIPTOMIC	Nicotiana tabacum	0.968
RNA-Seq	100	PRJNA378203	SAMN06480960		GEO	sra	SRX2614005	0	Illumina HiSeq 2000	SINGLE	cDNA		2017-03-06	4132	3068	ILLUMINA	2017-04-13	SRR5314303	SRS2024535	SRP101432	GSM2522554		K326			2	K326_Shoot_ZT18	Shoot	public	ncbi	TRANSCRIPTOMIC	Nicotiana tabacum	0.6979
RNA-Seq	101	PRJNA378203	SAMN06480958		GEO	sra	SRX2614007	0	Illumina HiSeq 2000	SINGLE	cDNA		2017-03-06	3054	2081	ILLUMINA	2017-04-13	SRR5314305	SRS2024536	SRP101432	GSM2522556		K326			1	K326_ShootApex_ZT18	ShootApex	public	ncbi	TRANSCRIPTOMIC	Nicotiana tabacum	0.9696
RNA-Seq	101	PRJNA378203	SAMN06480959		GEO	sra	SRX2614006	0	Illumina HiSeq 2000	SINGLE	cDNA		2017-03-06	3135	2134	ILLUMINA	2017-04-13	SRR5314304	SRS2024537	SRP101432	GSM2522555		K326			3	K326_Shoot_ZT18	Shoot	public	ncbi	TRANSCRIPTOMIC	Nicotiana tabacum	0.9695
RNA-Seq	101	PRJNA378203	SAMN06480957		GEO	sra	SRX2614008	0	Illumina HiSeq 2000	SINGLE	cDNA		2017-03-06	2880	1962	ILLUMINA	2017-04-13	SRR5314306	SRS2024538	SRP101432	GSM2522557		K326			2	K326_ShootApex_ZT18	ShootApex	public	ncbi	TRANSCRIPTOMIC	Nicotiana tabacum	0.9725
RNA-Seq	100	PRJNA378203	SAMN06480956		GEO	sra	SRX2614009	0	Illumina HiSeq 2000	SINGLE	cDNA		2017-03-06	4000	2832	ILLUMINA	2017-04-13	SRR5314307	SRS2024539	SRP101432	GSM2522558		K326			3	K326_ShootApex_ZT18	ShootApex	public	ncbi	TRANSCRIPTOMIC	Nicotiana tabacum	0.9594
RNA-Seq	180	PRJNA307213	SAMN04376874	Plant		sra	SRX2637838	0	Illumina HiSeq 2000	PAIRED	cDNA	overexpression	2017-03-16	4538	3160	ILLUMINA	2017-03-22	SRR5350424	SRS2045866	SRP101829	transgenic tobacco seedlings		G28	one month	China			seedlings	public	ncbi	TRANSCRIPTOMIC	Nicotiana tabacum	0.9765
RNA-Seq	180	PRJNA307213	SAMN06607649	Plant		sra	SRX2646843	0	Illumina HiSeq 2000	PAIRED	cDNA	wild type	2017-03-16	4397	3053	ILLUMINA	2017-03-22	SRR5341129	SRS2052138	SRP101829	wild type tobacco seedlings		G28	one month	China			seedlings	public	ncbi	TRANSCRIPTOMIC	Nicotiana tabacum	0.9817
RNA-Seq	180	PRJNA376075	SAMN06349871	Plant	TOBACCO RESEARCH INSTITUTE, CHINESE ACADEMY OF AGR	sra	SRX2655430	0	Illumina HiSeq 2000	PAIRED	RT-PCR		2017-04-05	9502	7253	ILLUMINA	2017-11-13	SRR5359629	SRS2059161	SRP102153	15LL	missing	zhongyan100	missing	China:zhucheng			leaf	public	ncbi	TRANSCRIPTOMIC	Nicotiana tabacum	0.9683
RNA-Seq	180	PRJNA376075	SAMN06349871	Plant	TOBACCO RESEARCH INSTITUTE, CHINESE ACADEMY OF AGR	sra	SRX2655478	0	Illumina HiSeq 2000	PAIRED	RT-PCR		2017-04-05	9258	7049	ILLUMINA	2017-11-13	SRR5359642	SRS2059161	SRP102153	15LL	missing	zhongyan100	missing	China:zhucheng			leaf	public	ncbi	TRANSCRIPTOMIC	Nicotiana tabacum	0.9656
RNA-Seq	180	PRJNA376075	SAMN06349873	Plant	TOBACCO RESEARCH INSTITUTE, CHINESE ACADEMY OF AGR	sra	SRX2655480	0	Illumina HiSeq 2000	PAIRED	RT-PCR		2017-04-05	9047	6614	ILLUMINA	2017-11-13	SRR5359643	SRS2059198	SRP102153	15ML	missing	zhongyan100	missing	China:zhucheng			leaf	public	ncbi	TRANSCRIPTOMIC	Nicotiana tabacum	0.9768
RNA-Seq	180	PRJNA376075	SAMN06349873	Plant	TOBACCO RESEARCH INSTITUTE, CHINESE ACADEMY OF AGR	sra	SRX2655632	0	Illumina HiSeq 2000	PAIRED	RT-PCR		2017-04-05	8985	6553	ILLUMINA	2017-11-13	SRR5359795	SRS2059198	SRP102153	15ML	missing	zhongyan100	missing	China:zhucheng			leaf	public	ncbi	TRANSCRIPTOMIC	Nicotiana tabacum	0.9777
RNA-Seq	180	PRJNA376075	SAMN06349875	Plant	TOBACCO RESEARCH INSTITUTE, CHINESE ACADEMY OF AGR	sra	SRX2655633	0	Illumina HiSeq 2000	PAIRED	RT-PCR		2017-04-05	8990	6586	ILLUMINA	2017-11-13	SRR5359796	SRS2059350	SRP102153	15UL	missing	zhongyan100	missing	China:zhucheng			leaf	public	ncbi	TRANSCRIPTOMIC	Nicotiana tabacum	0.9786
RNA-Seq	180	PRJNA376075	SAMN06349875	Plant	TOBACCO RESEARCH INSTITUTE, CHINESE ACADEMY OF AGR	sra	SRX2655634	0	Illumina HiSeq 2000	PAIRED	RT-PCR		2017-04-10	8790	6426	ILLUMINA	2017-11-13	SRR5359797	SRS2059350	SRP102153	15UL	missing	zhongyan100	missing	China:zhucheng			leaf	public	ncbi	TRANSCRIPTOMIC	Nicotiana tabacum	0.9752
RNA-Seq	180	PRJNA376075	SAMN06349876	Plant	TOBACCO RESEARCH INSTITUTE, CHINESE ACADEMY OF AGR	sra	SRX2655635	0	Illumina HiSeq 2000	PAIRED	RT-PCR		2017-04-05	8770	6681	ILLUMINA	2017-11-13	SRR5378550	SRS2059351	SRP102153	25LL	missing	zhongyan100	missing	China:zhucheng			leaf	public	ncbi	TRANSCRIPTOMIC	Nicotiana tabacum	0.9711
RNA-Seq	180	PRJNA376075	SAMN06349876	Plant	TOBACCO RESEARCH INSTITUTE, CHINESE ACADEMY OF AGR	sra	SRX2673812	0	Illumina HiSeq 2000	PAIRED	RT-PCR		2017-04-05	8941	6345	ILLUMINA	2017-11-13	SRR5378551	SRS2059351	SRP102153	25LL	missing	zhongyan100	missing	China:zhucheng			leaf	public	ncbi	TRANSCRIPTOMIC	Nicotiana tabacum	0.9653
WXS	180	PRJNA376075	SAMN06349879	Plant	TOBACCO RESEARCH INSTITUTE, CHINESE ACADEMY OF AGR	sra	SRX2673813	0	Illumina HiSeq 2000	PAIRED	RT-PCR		2017-04-05	9277	7090	ILLUMINA	2017-11-13	SRR5378569	SRS2073008	SRP102153	25ML	missing	zhongyan100	missing	China:zhucheng			leaf	public	ncbi	TRANSCRIPTOMIC	Nicotiana tabacum	0.9776
RNA-Seq	180	PRJNA376075	SAMN06349880	Plant	TOBACCO RESEARCH INSTITUTE, CHINESE ACADEMY OF AGR	sra	SRX2673833	0	Illumina HiSeq 2000	PAIRED	RT-PCR		2017-04-05	8838	6750	ILLUMINA	2017-11-13	SRR5381540	SRS2073026	SRP102153	25UL	missing	zhongyan100	missing	China:zhucheng			leaf	public	ncbi	TRANSCRIPTOMIC	Nicotiana tabacum	0.9751
RNA-Seq	180	PRJNA376075	SAMN06349880	Plant	TOBACCO RESEARCH INSTITUTE, CHINESE ACADEMY OF AGR	sra	SRX2673832	0	Illumina HiSeq 2000	PAIRED	RT-PCR		2017-04-10	8858	6774	ILLUMINA	2017-11-13	SRR5387713	SRS2073026	SRP102153	25UL	missing	zhongyan100	missing	China:zhucheng			leaf	public	ncbi	TRANSCRIPTOMIC	Nicotiana tabacum	0.9745
RNA-Seq	180	PRJNA376075	SAMN06349881	Plant	TOBACCO RESEARCH INSTITUTE, CHINESE ACADEMY OF AGR	sra	SRX2673859	0	Illumina HiSeq 2000	PAIRED	RT-PCR		2017-04-05	9242	7126	ILLUMINA	2017-11-13	SRR5381541	SRS2073042	SRP102153	35LL	missing	zhongyan100	missing	China:zhucheng			leaf	public	ncbi	TRANSCRIPTOMIC	Nicotiana tabacum	0.9637
RNA-Seq	180	PRJNA376075	SAMN06349881	Plant	TOBACCO RESEARCH INSTITUTE, CHINESE ACADEMY OF AGR	sra	SRX2676666	0	Illumina HiSeq 2000	PAIRED	RT-PCR		2017-04-05	9121	7033	ILLUMINA	2017-11-13	SRR5387714	SRS2073042	SRP102153	35LL	missing	zhongyan100	missing	China:zhucheng			leaf	public	ncbi	TRANSCRIPTOMIC	Nicotiana tabacum	0.9688
RNA-Seq	180	PRJNA376075	SAMN06349882	Plant	TOBACCO RESEARCH INSTITUTE, CHINESE ACADEMY OF AGR	sra	SRX2682728	0	Illumina HiSeq 2000	PAIRED	RT-PCR		2017-04-05	8974	6361	ILLUMINA	2017-11-13	SRR5387715	SRS2079967	SRP102153	35ML	missing	zhongyan100	missing	China:zhucheng			leaf	public	ncbi	TRANSCRIPTOMIC	Nicotiana tabacum	0.9738
RNA-Seq	180	PRJNA376075	SAMN06349882	Plant	TOBACCO RESEARCH INSTITUTE, CHINESE ACADEMY OF AGR	sra	SRX2682729	0	Illumina HiSeq 2000	PAIRED	RT-PCR		2017-04-05	9513	7179	ILLUMINA	2017-11-13	SRR5387716	SRS2079967	SRP102153	35ML	missing	zhongyan100	missing	China:zhucheng			leaf	public	ncbi	TRANSCRIPTOMIC	Nicotiana tabacum	0.9721
RNA-Seq	180	PRJNA376075	SAMN06349888	Plant	TOBACCO RESEARCH INSTITUTE, CHINESE ACADEMY OF AGR	sra	SRX2682730	0	Illumina HiSeq 2000	PAIRED	RT-PCR		2017-04-10	8774	6332	ILLUMINA	2017-11-13	SRR5387717	SRS2079968	SRP102153	35UL	missing	zhongyan100	missing	China:zhucheng			leaf	public	ncbi	TRANSCRIPTOMIC	Nicotiana tabacum	0.9753
RNA-Seq	180	PRJNA376075	SAMN06349888	Plant	TOBACCO RESEARCH INSTITUTE, CHINESE ACADEMY OF AGR	sra	SRX2682731	0	Illumina HiSeq 2000	PAIRED	RT-PCR		2017-04-10	9128	6859	ILLUMINA	2017-11-13	SRR5387719	SRS2079968	SRP102153	35UL	missing	zhongyan100	missing	China:zhucheng			leaf	public	ncbi	TRANSCRIPTOMIC	Nicotiana tabacum	0.9777
RNA-Seq	180	PRJNA376075	SAMN06349890	Plant	TOBACCO RESEARCH INSTITUTE, CHINESE ACADEMY OF AGR	sra	SRX2682732	0	Illumina HiSeq 2000	PAIRED	RT-PCR		2017-04-11	8958	6928	ILLUMINA	2017-11-13	SRR5387720	SRS2079969	SRP102153	45LL	missing	zhongyan100	missing	China:zhucheng			leaf	public	ncbi	TRANSCRIPTOMIC	Nicotiana tabacum	0.8672
RNA-Seq	180	PRJNA376075	SAMN06349890	Plant	TOBACCO RESEARCH INSTITUTE, CHINESE ACADEMY OF AGR	sra	SRX2682733	0	Illumina HiSeq 2000	PAIRED	RT-PCR		2017-04-12	9285	7071	ILLUMINA	2017-11-13	SRR5387721	SRS2079969	SRP102153	45LL	missing	zhongyan100	missing	China:zhucheng			leaf	public	ncbi	TRANSCRIPTOMIC	Nicotiana tabacum	0.949
RNA-Seq	180	PRJNA376075	SAMN06349896	Plant	TOBACCO RESEARCH INSTITUTE, CHINESE ACADEMY OF AGR	sra	SRX2682734	0	Illumina HiSeq 2000	PAIRED	RT-PCR		2017-04-12	9489	6943	ILLUMINA	2017-11-13	SRR5387722	SRS2079970	SRP102153	45ML	missing	zhongyan100	missing	China:zhucheng			leaf	public	ncbi	TRANSCRIPTOMIC	Nicotiana tabacum	0.9705
RNA-Seq	180	PRJNA376075	SAMN06349896	Plant	TOBACCO RESEARCH INSTITUTE, CHINESE ACADEMY OF AGR	sra	SRX2682735	0	Illumina HiSeq 2000	PAIRED	RT-PCR		2017-04-12	9052	6591	ILLUMINA	2017-11-13	SRR5387723	SRS2079970	SRP102153	45ML	missing	zhongyan100	missing	China:zhucheng			leaf	public	ncbi	TRANSCRIPTOMIC	Nicotiana tabacum	0.9733
RNA-Seq	180	PRJNA376075	SAMN06349897	Plant	TOBACCO RESEARCH INSTITUTE, CHINESE ACADEMY OF AGR	sra	SRX2682736	0	Illumina HiSeq 2000	PAIRED	RT-PCR		2017-04-13	9516	6994	ILLUMINA	2017-11-13	SRR5387724	SRS2079971	SRP102153	45UL	missing	zhongyan100	missing	China:zhucheng			leaf	public	ncbi	TRANSCRIPTOMIC	Nicotiana tabacum	0.972
RNA-Seq	180	PRJNA376075	SAMN06349897	Plant	TOBACCO RESEARCH INSTITUTE, CHINESE ACADEMY OF AGR	sra	SRX2682737	0	Illumina HiSeq 2000	PAIRED	RT-PCR		2017-04-05	9410	6951	ILLUMINA	2017-11-13	SRR5387725	SRS2079971	SRP102153	45UL	missing	zhongyan100	missing	China:zhucheng			leaf	public	ncbi	TRANSCRIPTOMIC	Nicotiana tabacum	0.9758
RNA-Seq	180	PRJNA376075	SAMN06349899	Plant	TOBACCO RESEARCH INSTITUTE, CHINESE ACADEMY OF AGR	sra	SRX2682738	0	Illumina HiSeq 2000	PAIRED	RT-PCR		2017-04-13	9387	6692	ILLUMINA	2017-11-13	SRR5387726	SRS2079972	SRP102153	55ML	missing	zhongyan100	missing	China:zhucheng			leaf	public	ncbi	TRANSCRIPTOMIC	Nicotiana tabacum	0.9739
RNA-Seq	180	PRJNA376075	SAMN06349899	Plant	TOBACCO RESEARCH INSTITUTE, CHINESE ACADEMY OF AGR	sra	SRX2682739	0	Illumina HiSeq 2000	PAIRED	RT-PCR		2017-04-13	9116	6462	ILLUMINA	2017-11-13	SRR5387727	SRS2079972	SRP102153	55ML	missing	zhongyan100	missing	China:zhucheng			leaf	public	ncbi	TRANSCRIPTOMIC	Nicotiana tabacum	0.9757
RNA-Seq	180	PRJNA376075	SAMN06349901	Plant	TOBACCO RESEARCH INSTITUTE, CHINESE ACADEMY OF AGR	sra	SRX2682740	0	Illumina HiSeq 2000	PAIRED	RT-PCR		2017-04-13	8787	6386	ILLUMINA	2017-11-13	SRR5387728	SRS2079973	SRP102153	55UL	missing	zhongyan100	missing	China:zhucheng			leaf	public	ncbi	TRANSCRIPTOMIC	Nicotiana tabacum	0.9732
RNA-Seq	180	PRJNA376075	SAMN06349901	Plant	TOBACCO RESEARCH INSTITUTE, CHINESE ACADEMY OF AGR	sra	SRX2682741	0	Illumina HiSeq 2000	PAIRED	RT-PCR		2017-04-18	9059	6538	ILLUMINA	2017-11-13	SRR5387729	SRS2079973	SRP102153	55UL	missing	zhongyan100	missing	China:zhucheng			leaf	public	ncbi	TRANSCRIPTOMIC	Nicotiana tabacum	0.9725
RNA-Seq	180	PRJNA376075	SAMN06349902	Plant	TOBACCO RESEARCH INSTITUTE, CHINESE ACADEMY OF AGR	sra	SRX2682742	0	Illumina HiSeq 2000	PAIRED	RT-PCR		2017-04-12	9335	6642	ILLUMINA	2017-11-13	SRR5387730	SRS2079974	SRP102153	65ML	missing	zhongyan100	missing	China:zhucheng			leaf	public	ncbi	TRANSCRIPTOMIC	Nicotiana tabacum	0.9694
RNA-Seq	180	PRJNA376075	SAMN06349902	Plant	TOBACCO RESEARCH INSTITUTE, CHINESE ACADEMY OF AGR	sra	SRX2682743	0	Illumina HiSeq 2000	PAIRED	RT-PCR		2017-04-11	9344	6541	ILLUMINA	2017-11-13	SRR5387731	SRS2079974	SRP102153	65ML	missing	zhongyan100	missing	China:zhucheng			leaf	public	ncbi	TRANSCRIPTOMIC	Nicotiana tabacum	0.9681
RNA-Seq	180	PRJNA376075	SAMN06349934	Plant	TOBACCO RESEARCH INSTITUTE, CHINESE ACADEMY OF AGR	sra	SRX2682744	0	Illumina HiSeq 2000	PAIRED	RT-PCR		2017-04-11	8800	6263	ILLUMINA	2017-11-13	SRR5387732	SRS2079975	SRP102153	65UL	missing	zhongyan100	missing	China:zhucheng			leaf	public	ncbi	TRANSCRIPTOMIC	Nicotiana tabacum	0.9733
RNA-Seq	180	PRJNA376075	SAMN06349934	Plant	TOBACCO RESEARCH INSTITUTE, CHINESE ACADEMY OF AGR	sra	SRX2682745	0	Illumina HiSeq 2000	PAIRED	RT-PCR		2017-04-13	9488	6756	ILLUMINA	2017-11-13	SRR5387733	SRS2079975	SRP102153	65UL	missing	zhongyan100	missing	China:zhucheng			leaf	public	ncbi	TRANSCRIPTOMIC	Nicotiana tabacum	0.9705
RNA-Seq	180	PRJNA376075	SAMN06349937	Plant	TOBACCO RESEARCH INSTITUTE, CHINESE ACADEMY OF AGR	sra	SRX2682748	0	Illumina HiSeq 2000	PAIRED	RT-PCR		2017-04-11	8792	6140	ILLUMINA	2017-11-13	SRR5387736	SRS2079976	SRP102153	75ML	missing	zhongyan100	missing	China:zhucheng			leaf	public	ncbi	TRANSCRIPTOMIC	Nicotiana tabacum	0.9698
RNA-Seq	180	PRJNA376075	SAMN06349937	Plant	TOBACCO RESEARCH INSTITUTE, CHINESE ACADEMY OF AGR	sra	SRX2682758	0	Illumina HiSeq 2000	PAIRED	RT-PCR		2017-04-12	9514	6628	ILLUMINA	2017-11-13	SRR5387743	SRS2079976	SRP102153	75ML	missing	zhongyan100	missing	China:zhucheng			leaf	public	ncbi	TRANSCRIPTOMIC	Nicotiana tabacum	0.9627
RNA-Seq	180	PRJNA376075	SAMN06349938	Plant	TOBACCO RESEARCH INSTITUTE, CHINESE ACADEMY OF AGR	sra	SRX2682759	0	Illumina HiSeq 2000	PAIRED	RT-PCR		2017-04-12	8787	6128	ILLUMINA	2017-11-13	SRR5387744	SRS2079980	SRP102153	75UL	missing	zhongyan100	missing	China:zhucheng			leaf	public	ncbi	TRANSCRIPTOMIC	Nicotiana tabacum	0.9712
RNA-Seq	180	PRJNA376075	SAMN06349938	Plant	TOBACCO RESEARCH INSTITUTE, CHINESE ACADEMY OF AGR	sra	SRX2682760	0	Illumina HiSeq 2000	PAIRED	RT-PCR		2017-04-12	9398	6553	ILLUMINA	2017-11-13	SRR5387745	SRS2079980	SRP102153	75UL	missing	zhongyan100	missing	China:zhucheng			leaf	public	ncbi	TRANSCRIPTOMIC	Nicotiana tabacum	0.9717
RNA-Seq	180	PRJNA376075	SAMN06349939	Plant	TOBACCO RESEARCH INSTITUTE, CHINESE ACADEMY OF AGR	sra	SRX2682761	0	Illumina HiSeq 2000	PAIRED	RT-PCR		2017-04-12	9309	6720	ILLUMINA	2017-11-13	SRR5387746	SRS2079981	SRP102153	85ML	missing	zhongyan100	missing	China:zhucheng			leaf	public	ncbi	TRANSCRIPTOMIC	Nicotiana tabacum	0.9641
RNA-Seq	180	PRJNA376075	SAMN06349939	Plant	TOBACCO RESEARCH INSTITUTE, CHINESE ACADEMY OF AGR	sra	SRX2682762	0	Illumina HiSeq 2000	PAIRED	RT-PCR		2017-04-13	8854	6403	ILLUMINA	2017-11-13	SRR5387747	SRS2079981	SRP102153	85ML	missing	zhongyan100	missing	China:zhucheng			leaf	public	ncbi	TRANSCRIPTOMIC	Nicotiana tabacum	0.9628
RNA-Seq	180	PRJNA376075	SAMN06349940	Plant	TOBACCO RESEARCH INSTITUTE, CHINESE ACADEMY OF AGR	sra	SRX2682763	0	Illumina HiSeq 2000	PAIRED	RT-PCR		2017-04-13	9281	6483	ILLUMINA	2017-11-13	SRR5387748	SRS2079982	SRP102153	85UL	missing	zhongyan100	missing	China:zhucheng			leaf	public	ncbi	TRANSCRIPTOMIC	Nicotiana tabacum	0.969
RNA-Seq	180	PRJNA376075	SAMN06349940	Plant	TOBACCO RESEARCH INSTITUTE, CHINESE ACADEMY OF AGR	sra	SRX2682764	0	Illumina HiSeq 2000	PAIRED	RT-PCR		2017-04-14	9112	6353	ILLUMINA	2017-11-13	SRR5387749	SRS2079982	SRP102153	85UL	missing	zhongyan100	missing	China:zhucheng			leaf	public	ncbi	TRANSCRIPTOMIC	Nicotiana tabacum	0.9714
RNA-Seq	47	PRJNA384687	SAMN06844094	Plant		sra	SRX2768244	0	Illumina HiSeq 2500	SINGLE	RACE	Ntab.Leaf_Degradome	2017-04-28	445	197	ILLUMINA	2017-04-28	SRR5485035	SRS2152017	SRP105387	Ntab.Leaf_Degradome	missing	cehengweipangdongyan	Four leaf stage	missing			leaf	public	ncbi	TRANSCRIPTOMIC	Nicotiana tabacum	0.7624
RNA-Seq	138	PRJNA390716	SAMN07249304	Plant		sra	SRX2930339	0	Ion Torrent Proton	PAIRED	RT-PCR	NT_606	2017-06-19	3496	2846	ION_TORRENT	2018-06-16	SRR5709737	SRS2293049	SRP109607	NT606	20d	L. cv. Xanthi		Hong Kong			Seedlings	public	ncbi	TRANSCRIPTOMIC	Nicotiana tabacum	0.9485
RNA-Seq	137	PRJNA390716	SAMN07249303	Plant		sra	SRX2930340	0	Ion Torrent Proton	PAIRED	RT-PCR	NT_603	2017-06-19	3351	2639	ION_TORRENT	2018-06-16	SRR5709736	SRS2293050	SRP109607	NT603	20d	L. cv. Xanthi		Hong Kong			Seedlings	public	ncbi	TRANSCRIPTOMIC	Nicotiana tabacum	0.9483
RNA-Seq	132	PRJNA390716	SAMN07249299	Plant		sra	SRX2930344	0	Ion Torrent Proton	PAIRED	RT-PCR	NT_401	2017-06-19	3326	2607	ION_TORRENT	2018-06-16	SRR5709732	SRS2293051	SRP109607	NT401	20d	L. cv. Xanthi		Hong Kong			Seedlings	public	ncbi	TRANSCRIPTOMIC	Nicotiana tabacum	0.953
RNA-Seq	134	PRJNA390716	SAMN07249298	Plant		sra	SRX2930345	0	Ion Torrent Proton	PAIRED	RT-PCR	NT_pSa13	2017-06-19	3384	2710	ION_TORRENT	2018-06-16	SRR5709731	SRS2293052	SRP109607	NTpSa13	20d	L. cv. Xanthi		Hong Kong			Seedlings	public	ncbi	TRANSCRIPTOMIC	Nicotiana tabacum	0.9442
RNA-Seq	133	PRJNA390716	SAMN07249300	Plant		sra	SRX2930343	0	Ion Torrent Proton	PAIRED	RT-PCR	NT_402	2017-06-19	3315	2655	ION_TORRENT	2018-06-16	SRR5709733	SRS2293053	SRP109607	NT402	20d	L. cv. Xanthi		Hong Kong			Seedlings	public	ncbi	TRANSCRIPTOMIC	Nicotiana tabacum	0.9434
RNA-Seq	141	PRJNA390716	SAMN07249301	Plant		sra	SRX2930342	0	Ion Torrent Proton	PAIRED	RT-PCR	NT_404	2017-06-19	3561	2890	ION_TORRENT	2018-06-16	SRR5709734	SRS2293054	SRP109607	NT404	20d	L. cv. Xanthi		Hong Kong			Seedlings	public	ncbi	TRANSCRIPTOMIC	Nicotiana tabacum	0.9428
RNA-Seq	135	PRJNA390716	SAMN07249302	Plant		sra	SRX2930341	0	Ion Torrent Proton	PAIRED	RT-PCR	NT_602	2017-06-19	3218	2527	ION_TORRENT	2018-06-16	SRR5709735	SRS2293055	SRP109607	NT602	20d	L. cv. Xanthi		Hong Kong			Seedlings	public	ncbi	TRANSCRIPTOMIC	Nicotiana tabacum	0.9509
RNA-Seq	129	PRJNA390716	SAMN07249297	Plant		sra	SRX2930346	0	Ion Torrent Proton	PAIRED	RT-PCR	NT_WT	2017-06-19	3174	2533	ION_TORRENT	2018-06-16	SRR5709730	SRS2293081	SRP109607	NTWT	20d	L. cv. Xanthi		Hong Kong			Seedlings	public	ncbi	TRANSCRIPTOMIC	Nicotiana tabacum	0.9476
RNA-Seq	300	PRJNA391846	SAMN07285917	Plant		sra	SRX2962434	0	Illumina HiSeq 2000	PAIRED	RANDOM	I010	2017-06-28	3817	1749	ILLUMINA	2018-06-01	SRR5762770	SRS2319844	SRP110643	F21_4H	reproductive stage			China			petal	public	ncbi	TRANSCRIPTOMIC	Nicotiana tabacum	0.9573
RNA-Seq	300	PRJNA391846	SAMN07285916	Plant		sra	SRX2962435	0	Illumina HiSeq 2000	PAIRED	RANDOM	I009	2017-06-28	3467	1460	ILLUMINA	2018-06-01	SRR5762769	SRS2319845	SRP110643	F21_2H	reproductive stage			China			petal	public	ncbi	TRANSCRIPTOMIC	Nicotiana tabacum	0.9507
RNA-Seq	300	PRJNA391846	SAMN07285919	Plant		sra	SRX2962436	0	Illumina HiSeq 2000	PAIRED	RANDOM	I014	2017-06-28	3947	1777	ILLUMINA	2018-06-01	SRR5762768	SRS2319846	SRP110643	F21_22-11H	reproductive stage			China			petal	public	ncbi	TRANSCRIPTOMIC	Nicotiana tabacum	0.9487
RNA-Seq	300	PRJNA391846	SAMN07285918	Plant		sra	SRX2962437	0	Illumina HiSeq 2000	PAIRED	RANDOM	I013	2017-06-28	4116	1863	ILLUMINA	2018-06-01	SRR5762767	SRS2319847	SRP110643	F21_22-3H	reproductive stage			China			petal	public	ncbi	TRANSCRIPTOMIC	Nicotiana tabacum	0.9556
RNA-Seq	300	PRJNA391846	SAMN07285921	Plant		sra	SRX2962438	0	Illumina HiSeq 2000	PAIRED	RANDOM	I016	2017-06-28	3046	1378	ILLUMINA	2018-06-01	SRR5762766	SRS2319848	SRP110643	F21_22-7L	reproductive stage			China			petal	public	ncbi	TRANSCRIPTOMIC	Nicotiana tabacum	0.9
RNA-Seq	300	PRJNA391846	SAMN07285920	Plant		sra	SRX2962439	0	Illumina HiSeq 2000	PAIRED	RANDOM	I015	2017-06-28	2776	1269	ILLUMINA	2018-06-01	SRR5762765	SRS2319849	SRP110643	F21_22-12H	reproductive stage			China			petal	public	ncbi	TRANSCRIPTOMIC	Nicotiana tabacum	0.9439
RNA-Seq	300	PRJNA391846	SAMN07285923	Plant		sra	SRX2962440	0	Illumina HiSeq 2000	PAIRED	RANDOM	I018	2017-06-28	3425	1545	ILLUMINA	2018-06-01	SRR5762764	SRS2319850	SRP110643	F21_22-9L	reproductive stage			China			petal	public	ncbi	TRANSCRIPTOMIC	Nicotiana tabacum	0.9476
RNA-Seq	300	PRJNA391846	SAMN07285922	Plant		sra	SRX2962441	0	Illumina HiSeq 2000	PAIRED	RANDOM	I017	2017-06-28	2831	1288	ILLUMINA	2018-06-01	SRR5762763	SRS2319851	SRP110643	F21_22-8L	reproductive stage			China			petal	public	ncbi	TRANSCRIPTOMIC	Nicotiana tabacum	0.9461
RNA-Seq	300	PRJNA391846	SAMN07285915	Plant		sra	SRX2962442	0	Illumina HiSeq 2000	PAIRED	RANDOM	I008	2017-06-28	3170	1339	ILLUMINA	2018-06-01	SRR5762762	SRS2319852	SRP110643	F21_1H	reproductive stage			China			petal	public	ncbi	TRANSCRIPTOMIC	Nicotiana tabacum	0.9529
RNA-Seq	300	PRJNA391846	SAMN07285914	Plant		sra	SRX2962443	0	Illumina HiSeq 2000	PAIRED	RANDOM	I020	2017-06-28	4049	1845	ILLUMINA	2018-06-01	SRR5762761	SRS2319853	SRP110643	F21_30L	reproductive stage			China			petal	public	ncbi	TRANSCRIPTOMIC	Nicotiana tabacum	0.9527
RNA-Seq	300	PRJNA391846	SAMN07285907	Plant		sra	SRX2962444	0	Illumina HiSeq 2000	PAIRED	RANDOM	I006	2017-06-28	4371	1998	ILLUMINA	2018-06-01	SRR5762760	SRS2319854	SRP110643	CK2H	reproductive stage			China			petal	public	ncbi	TRANSCRIPTOMIC	Nicotiana tabacum	0.9507
RNA-Seq	300	PRJNA391846	SAMN07285906	Plant		sra	SRX2962445	0	Illumina HiSeq 2000	PAIRED	RANDOM	I005	2017-06-28	4000	1680	ILLUMINA	2018-06-01	SRR5762759	SRS2319855	SRP110643	CK1H	reproductive stage			China			petal	public	ncbi	TRANSCRIPTOMIC	Nicotiana tabacum	0.9528
RNA-Seq	300	PRJNA391846	SAMN07285909	Plant		sra	SRX2962446	0	Illumina HiSeq 2000	PAIRED	RANDOM	I001	2017-06-28	3355	1487	ILLUMINA	2018-06-01	SRR5762758	SRS2319856	SRP110643	CK4L	reproductive stage			China			petal	public	ncbi	TRANSCRIPTOMIC	Nicotiana tabacum	0.9653
RNA-Seq	300	PRJNA391846	SAMN07285908	Plant		sra	SRX2962447	0	Illumina HiSeq 2000	PAIRED	RANDOM	I007	2017-06-28	4690	1977	ILLUMINA	2018-06-01	SRR5762757	SRS2319857	SRP110643	CK3H	reproductive stage			China			petal	public	ncbi	TRANSCRIPTOMIC	Nicotiana tabacum	0.9538
RNA-Seq	300	PRJNA391846	SAMN07285911	Plant		sra	SRX2962448	0	Illumina HiSeq 2000	PAIRED	RANDOM	I003	2017-06-28	3593	1596	ILLUMINA	2018-06-01	SRR5762756	SRS2319858	SRP110643	CK6L	reproductive stage			China			petal	public	ncbi	TRANSCRIPTOMIC	Nicotiana tabacum	0.9661
RNA-Seq	300	PRJNA391846	SAMN07285910	Plant		sra	SRX2962449	0	Illumina HiSeq 2000	PAIRED	RANDOM	I002	2017-06-28	3291	1462	ILLUMINA	2018-06-01	SRR5762755	SRS2319859	SRP110643	CK5L	reproductive stage			China			petal	public	ncbi	TRANSCRIPTOMIC	Nicotiana tabacum	0.9608
RNA-Seq	300	PRJNA391846	SAMN07285913	Plant		sra	SRX2962450	0	Illumina HiSeq 2000	PAIRED	RANDOM	I012	2017-06-28	3783	1729	ILLUMINA	2018-06-01	SRR5762754	SRS2319860	SRP110643	F21_6L	reproductive stage			China			petal	public	ncbi	TRANSCRIPTOMIC	Nicotiana tabacum	0.9514
RNA-Seq	300	PRJNA391846	SAMN07285912	Plant		sra	SRX2962451	0	Illumina HiSeq 2000	PAIRED	RANDOM	I011	2017-06-28	3309	1505	ILLUMINA	2018-06-01	SRR5762753	SRS2319861	SRP110643	F21_5L	reproductive stage			China			petal	public	ncbi	TRANSCRIPTOMIC	Nicotiana tabacum	0.9518
RNA-Seq	33	PRJDB5152	SAMD00059436		NAIST_BS	sra	DRX062781	0	Illumina Genome Analyzer IIx	SINGLE	cDNA	dex-00h_3	2017-09-01	625	359	ILLUMINA	2017-09-01	DRR068831	DRS049472	DRP003781	SAMD00059436								public	ncbi	TRANSCRIPTOMIC	Nicotiana tabacum	0.8398
RNA-Seq	33	PRJDB5152	SAMD00059436		NAIST_BS	sra	DRX062779	0	Illumina Genome Analyzer IIx	SINGLE	cDNA	dex-00h_1	2017-09-01	619	354	ILLUMINA	2017-09-01	DRR068829	DRS049472	DRP003781	SAMD00059436								public	ncbi	TRANSCRIPTOMIC	Nicotiana tabacum	0.8212
RNA-Seq	33	PRJDB5152	SAMD00059436		NAIST_BS	sra	DRX062780	0	Illumina Genome Analyzer IIx	SINGLE	cDNA	dex-00h_2	2017-09-01	728	422	ILLUMINA	2017-09-01	DRR068830	DRS049472	DRP003781	SAMD00059436								public	ncbi	TRANSCRIPTOMIC	Nicotiana tabacum	0.8371
RNA-Seq	33	PRJDB5152	SAMD00059437		NAIST_BS	sra	DRX062784	0	Illumina Genome Analyzer IIx	SINGLE	cDNA	dex-06h_3	2017-09-01	559	318	ILLUMINA	2017-09-01	DRR068834	DRS049473	DRP003781	SAMD00059437								public	ncbi	TRANSCRIPTOMIC	Nicotiana tabacum	0.8454
RNA-Seq	33	PRJDB5152	SAMD00059437		NAIST_BS	sra	DRX062782	0	Illumina Genome Analyzer IIx	SINGLE	cDNA	dex-06h_1	2017-09-01	639	364	ILLUMINA	2017-09-01	DRR068832	DRS049473	DRP003781	SAMD00059437								public	ncbi	TRANSCRIPTOMIC	Nicotiana tabacum	0.835
RNA-Seq	33	PRJDB5152	SAMD00059437		NAIST_BS	sra	DRX062783	0	Illumina Genome Analyzer IIx	SINGLE	cDNA	dex-06h_2	2017-09-01	608	349	ILLUMINA	2017-09-01	DRR068833	DRS049473	DRP003781	SAMD00059437								public	ncbi	TRANSCRIPTOMIC	Nicotiana tabacum	0.8147
RNA-Seq	33	PRJDB5152	SAMD00059438		NAIST_BS	sra	DRX062787	0	Illumina Genome Analyzer IIx	SINGLE	cDNA	dex-12h_3	2017-09-01	731	417	ILLUMINA	2017-09-01	DRR068837	DRS049474	DRP003781	SAMD00059438								public	ncbi	TRANSCRIPTOMIC	Nicotiana tabacum	0.8424
RNA-Seq	33	PRJDB5152	SAMD00059438		NAIST_BS	sra	DRX062785	0	Illumina Genome Analyzer IIx	SINGLE	cDNA	dex-12h_1	2017-09-01	598	343	ILLUMINA	2017-09-01	DRR068835	DRS049474	DRP003781	SAMD00059438								public	ncbi	TRANSCRIPTOMIC	Nicotiana tabacum	0.7971
RNA-Seq	33	PRJDB5152	SAMD00059438		NAIST_BS	sra	DRX062786	0	Illumina Genome Analyzer IIx	SINGLE	cDNA	dex-12h_2	2017-09-01	722	416	ILLUMINA	2017-09-01	DRR068836	DRS049474	DRP003781	SAMD00059438								public	ncbi	TRANSCRIPTOMIC	Nicotiana tabacum	0.7968
RNA-Seq	33	PRJDB5152	SAMD00059439		NAIST_BS	sra	DRX062789	0	Illumina Genome Analyzer IIx	SINGLE	cDNA	dex-24h_2	2017-09-01	517	294	ILLUMINA	2017-09-01	DRR068839	DRS049475	DRP003781	SAMD00059439								public	ncbi	TRANSCRIPTOMIC	Nicotiana tabacum	0.8072
RNA-Seq	33	PRJDB5152	SAMD00059439		NAIST_BS	sra	DRX062788	0	Illumina Genome Analyzer IIx	SINGLE	cDNA	dex-24h_1	2017-09-01	650	371	ILLUMINA	2017-09-01	DRR068838	DRS049475	DRP003781	SAMD00059439								public	ncbi	TRANSCRIPTOMIC	Nicotiana tabacum	0.8101
RNA-Seq	33	PRJDB5152	SAMD00059439		NAIST_BS	sra	DRX062790	0	Illumina Genome Analyzer IIx	SINGLE	cDNA	dex-24h_3	2017-09-01	666	379	ILLUMINA	2017-09-01	DRR068840	DRS049475	DRP003781	SAMD00059439								public	ncbi	TRANSCRIPTOMIC	Nicotiana tabacum	0.8293
RNA-Seq	33	PRJDB5152	SAMD00059440		NAIST_BS	sra	DRX062793	0	Illumina Genome Analyzer IIx	SINGLE	cDNA	dex-36h_3	2017-09-01	700	397	ILLUMINA	2017-09-01	DRR068843	DRS049476	DRP003781	SAMD00059440								public	ncbi	TRANSCRIPTOMIC	Nicotiana tabacum	0.8364
RNA-Seq	33	PRJDB5152	SAMD00059440		NAIST_BS	sra	DRX062792	0	Illumina Genome Analyzer IIx	SINGLE	cDNA	dex-36h_2	2017-09-01	630	358	ILLUMINA	2017-09-01	DRR068842	DRS049476	DRP003781	SAMD00059440								public	ncbi	TRANSCRIPTOMIC	Nicotiana tabacum	0.825
RNA-Seq	33	PRJDB5152	SAMD00059440		NAIST_BS	sra	DRX062791	0	Illumina Genome Analyzer IIx	SINGLE	cDNA	dex-36h_1	2017-09-01	699	400	ILLUMINA	2017-09-01	DRR068841	DRS049476	DRP003781	SAMD00059440								public	ncbi	TRANSCRIPTOMIC	Nicotiana tabacum	0.7956
RNA-Seq	33	PRJDB5152	SAMD00059441		NAIST_BS	sra	DRX062796	0	Illumina Genome Analyzer IIx	SINGLE	cDNA	mock-06h_3	2017-09-01	729	419	ILLUMINA	2017-09-01	DRR068846	DRS049477	DRP003781	SAMD00059441								public	ncbi	TRANSCRIPTOMIC	Nicotiana tabacum	0.8304
RNA-Seq	33	PRJDB5152	SAMD00059441		NAIST_BS	sra	DRX062794	0	Illumina Genome Analyzer IIx	SINGLE	cDNA	mock-06h_1	2017-09-01	364	213	ILLUMINA	2017-09-01	DRR068844	DRS049477	DRP003781	SAMD00059441								public	ncbi	TRANSCRIPTOMIC	Nicotiana tabacum	0.8248
RNA-Seq	33	PRJDB5152	SAMD00059441		NAIST_BS	sra	DRX062795	0	Illumina Genome Analyzer IIx	SINGLE	cDNA	mock-06h_2	2017-09-01	714	413	ILLUMINA	2017-09-01	DRR068845	DRS049477	DRP003781	SAMD00059441								public	ncbi	TRANSCRIPTOMIC	Nicotiana tabacum	0.8198
RNA-Seq	33	PRJDB5152	SAMD00059442		NAIST_BS	sra	DRX062798	0	Illumina Genome Analyzer IIx	SINGLE	cDNA	mock-12h_2	2017-09-01	681	394	ILLUMINA	2017-09-01	DRR068848	DRS049478	DRP003781	SAMD00059442								public	ncbi	TRANSCRIPTOMIC	Nicotiana tabacum	0.8426
RNA-Seq	33	PRJDB5152	SAMD00059442		NAIST_BS	sra	DRX062799	0	Illumina Genome Analyzer IIx	SINGLE	cDNA	mock-12h_3	2017-09-01	545	314	ILLUMINA	2017-09-01	DRR068849	DRS049478	DRP003781	SAMD00059442								public	ncbi	TRANSCRIPTOMIC	Nicotiana tabacum	0.8371
RNA-Seq	33	PRJDB5152	SAMD00059442		NAIST_BS	sra	DRX062797	0	Illumina Genome Analyzer IIx	SINGLE	cDNA	mock-12h_1	2017-09-01	672	392	ILLUMINA	2017-09-01	DRR068847	DRS049478	DRP003781	SAMD00059442								public	ncbi	TRANSCRIPTOMIC	Nicotiana tabacum	0.8384
RNA-Seq	33	PRJDB5152	SAMD00059443		NAIST_BS	sra	DRX062801	0	Illumina Genome Analyzer IIx	SINGLE	cDNA	mock-24h_2	2017-09-01	672	388	ILLUMINA	2017-09-01	DRR068851	DRS049479	DRP003781	SAMD00059443								public	ncbi	TRANSCRIPTOMIC	Nicotiana tabacum	0.8186
RNA-Seq	33	PRJDB5152	SAMD00059443		NAIST_BS	sra	DRX062802	0	Illumina Genome Analyzer IIx	SINGLE	cDNA	mock-24h_3	2017-09-01	577	335	ILLUMINA	2017-09-01	DRR068852	DRS049479	DRP003781	SAMD00059443								public	ncbi	TRANSCRIPTOMIC	Nicotiana tabacum	0.8286
RNA-Seq	33	PRJDB5152	SAMD00059443		NAIST_BS	sra	DRX062800	0	Illumina Genome Analyzer IIx	SINGLE	cDNA	mock-24h_1	2017-09-01	603	348	ILLUMINA	2017-09-01	DRR068850	DRS049479	DRP003781	SAMD00059443								public	ncbi	TRANSCRIPTOMIC	Nicotiana tabacum	0.826
RNA-Seq	33	PRJDB5152	SAMD00059444		NAIST_BS	sra	DRX062804	0	Illumina Genome Analyzer IIx	SINGLE	cDNA	mock-36h_2	2017-09-01	650	372	ILLUMINA	2017-09-01	DRR068854	DRS049480	DRP003781	SAMD00059444								public	ncbi	TRANSCRIPTOMIC	Nicotiana tabacum	0.8332
RNA-Seq	33	PRJDB5152	SAMD00059444		NAIST_BS	sra	DRX062805	0	Illumina Genome Analyzer IIx	SINGLE	cDNA	mock-36h_3	2017-09-01	555	322	ILLUMINA	2017-09-01	DRR068855	DRS049480	DRP003781	SAMD00059444								public	ncbi	TRANSCRIPTOMIC	Nicotiana tabacum	0.8471
RNA-Seq	33	PRJDB5152	SAMD00059444		NAIST_BS	sra	DRX062803	0	Illumina Genome Analyzer IIx	SINGLE	cDNA	mock-36h_1	2017-09-01	693	402	ILLUMINA	2017-09-01	DRR068853	DRS049480	DRP003781	SAMD00059444								public	ncbi	TRANSCRIPTOMIC	Nicotiana tabacum	0.8255
RNA-Seq	300	PRJNA401309	SAMN07603174	Plant		sra	SRX3158157	0	HiSeq X Ten	PAIRED	cDNA	CGATCT	2017-09-04	15343	6946	ILLUMINA	2017-09-04	SRR6002838	SRS2489517	SRP116749	D101-In1	30 days	D101	seedling	China	biological replicate 1		root	public	ncbi	TRANSCRIPTOMIC	Nicotiana tabacum	0.7599
RNA-Seq	300	PRJNA401309	SAMN07603169	Plant		sra	SRX3158158	0	HiSeq X Ten	PAIRED	cDNA	AGAATC	2017-09-04	6970	3153	ILLUMINA	2017-09-04	SRR6002837	SRS2489518	SRP116749	CBH-In2	30 days	CBH	seedling	China	biological replicate 2		root	public	ncbi	TRANSCRIPTOMIC	Nicotiana tabacum	0.8736
RNA-Seq	300	PRJNA401309	SAMN07603173	Plant		sra	SRX3158156	0	HiSeq X Ten	PAIRED	cDNA	GCATGG	2017-09-04	9816	4485	ILLUMINA	2017-09-04	SRR6002839	SRS2489519	SRP116749	D101-CK3	30 days	D101	seedling	China	biological replicate 3		root	public	ncbi	TRANSCRIPTOMIC	Nicotiana tabacum	0.8646
RNA-Seq	300	PRJNA401309	SAMN07603170	Plant		sra	SRX3158159	0	HiSeq X Ten	PAIRED	cDNA	GCGAAT	2017-09-04	9040	4109	ILLUMINA	2017-09-04	SRR6002836	SRS2489520	SRP116749	CBH-In3	30 days	CBH	seedling	China	biological replicate 3		root	public	ncbi	TRANSCRIPTOMIC	Nicotiana tabacum	0.7169
RNA-Seq	300	PRJNA401309	SAMN07603171	Plant		sra	SRX3158160	0	HiSeq X Ten	PAIRED	cDNA	GTAGAA	2017-09-04	10602	4804	ILLUMINA	2017-09-04	SRR6002835	SRS2489521	SRP116749	D101-CK1	30 days	D101	seedling	China	biological replicate 1		root	public	ncbi	TRANSCRIPTOMIC	Nicotiana tabacum	0.8095
RNA-Seq	300	PRJNA401309	SAMN07603172	Plant		sra	SRX3158161	0	HiSeq X Ten	PAIRED	cDNA	AGTACT	2017-09-04	9352	4253	ILLUMINA	2017-09-04	SRR6002834	SRS2489522	SRP116749	D101-CK2	30 days	D101	seedling	China	biological replicate 2		root	public	ncbi	TRANSCRIPTOMIC	Nicotiana tabacum	0.8745
RNA-Seq	300	PRJNA401309	SAMN07603165	Plant		sra	SRX3158162	0	HiSeq X Ten	PAIRED	cDNA	TGCACG	2017-09-04	8203	3767	ILLUMINA	2017-09-04	SRR6002833	SRS2489523	SRP116749	CBH-CK1	30 days	CBH	seedling	China	biological replicate 1		root	public	ncbi	TRANSCRIPTOMIC	Nicotiana tabacum	0.9161
RNA-Seq	300	PRJNA401309	SAMN07603167	Plant		sra	SRX3158164	0	HiSeq X Ten	PAIRED	cDNA	ACACGC	2017-09-04	7767	3549	ILLUMINA	2017-09-04	SRR6002831	SRS2489524	SRP116749	CBH-CK3	30 days	CBH	seedling	China	biological replicate 3		root	public	ncbi	TRANSCRIPTOMIC	Nicotiana tabacum	0.8997
RNA-Seq	300	PRJNA401309	SAMN07603166	Plant		sra	SRX3158163	0	HiSeq X Ten	PAIRED	cDNA	TCGTTC	2017-09-04	7861	3541	ILLUMINA	2017-09-04	SRR6002832	SRS2489525	SRP116749	CBH-CK2	30 days	CBH	seedling	China	biological replicate 2		root	public	ncbi	TRANSCRIPTOMIC	Nicotiana tabacum	0.8858
RNA-Seq	300	PRJNA401309	SAMN07603168	Plant		sra	SRX3158165	0	HiSeq X Ten	PAIRED	cDNA	GAAGTG	2017-09-04	6669	3052	ILLUMINA	2017-09-04	SRR6002830	SRS2489526	SRP116749	CBH-In1	30 days	CBH	seedling	China	biological replicate 1		root	public	ncbi	TRANSCRIPTOMIC	Nicotiana tabacum	0.9076
RNA-Seq	300	PRJNA401309	SAMN07603175	Plant		sra	SRX3158166	0	HiSeq X Ten	PAIRED	cDNA	CATCTA	2017-09-04	12834	5788	ILLUMINA	2017-09-04	SRR6002829	SRS2489527	SRP116749	D101-In2	30 days	D101	seedling	China	biological replicate 2		root	public	ncbi	TRANSCRIPTOMIC	Nicotiana tabacum	0.8871
RNA-Seq	298	PRJNA406854	SAMN07632937	Plant	SICHUAN ACADEMY OF FORESTRY	sra	SRX3177726	0	Illumina HiSeq 2000	PAIRED	cDNA		2017-10-16	6363	3230	ILLUMINA	2017-10-16	SRR6149304	SRS2507314	SRP117299	s13			6 leaf	China: Chengdu			leaf	public	ncbi	TRANSCRIPTOMIC	Nicotiana tabacum	0.9381
RNA-Seq	298	PRJNA406854	SAMN07632938	Plant	SICHUAN ACADEMY OF FORESTRY	sra	SRX3177727	0	Illumina HiSeq 2000	PAIRED	cDNA		2017-10-16	6950	3559	ILLUMINA	2017-10-16	SRR6149183	SRS2507315	SRP117299	s14			6 leaf	China: Chengdu			leaf	public	ncbi	TRANSCRIPTOMIC	Nicotiana tabacum	0.9387
RNA-Seq	298	PRJNA406854	SAMN07632940	Plant	SICHUAN ACADEMY OF FORESTRY	sra	SRX3177728	0	Illumina HiSeq 2000	PAIRED	cDNA		2017-10-12	7215	3682	ILLUMINA	2017-10-12	SRR6148780	SRS2507316	SRP117299	s12			6 leaf	China: Chengdu			leaf	public	ncbi	TRANSCRIPTOMIC	Nicotiana tabacum	0.928
RNA-Seq	298	PRJNA406854	SAMN07632939	Plant	SICHUAN ACADEMY OF FORESTRY	sra	SRX3177729	0	Illumina HiSeq 2000	PAIRED	cDNA		2017-09-27	5980	3052	ILLUMINA	2017-09-27	SRR6058996	SRS2507317	SRP117299	s11			6 leaf	China: Chengdu			leaf	public	ncbi	TRANSCRIPTOMIC	Nicotiana tabacum	0.9334
RNA-Seq	300	PRJNA419150	SAMN08043257	Plant		sra	SRX3415629	0	HiSeq X Ten	PAIRED	RT-PCR	Dy1-mRNA	2017-11-22	4759	1860	ILLUMINA	2017-11-22	SRR6315783	SRS2708475	SRP125463	Dy1-mRNA		TG34	1 week	China: Wuhan			Leaf	public	ncbi	TRANSCRIPTOMIC	Nicotiana tabacum	0.9397
RNA-Seq	300	PRJNA419150	SAMN08043258	Plant		sra	SRX3415630	0	HiSeq X Ten	PAIRED	RT-PCR	Dy3-mRNA	2017-11-22	5164	2054	ILLUMINA	2017-11-22	SRR6315782	SRS2708476	SRP125463	Dy3-mRNA		TG34	3 week	China: Wuhan			Leaf	public	ncbi	TRANSCRIPTOMIC	Nicotiana tabacum	0.9427
RNA-Seq	300	PRJNA419150	SAMN08043262	Plant		sra	SRX3415651	0	HiSeq X Ten	PAIRED	RT-PCR	Dy12-mRNA	2017-11-22	6219	2632	ILLUMINA	2017-11-22	SRR6315761	SRS2708495	SRP125463	Dy12-mRNA		TG34	6 week	China: Wuhan			Leaf	public	ncbi	TRANSCRIPTOMIC	Nicotiana tabacum	0.9536
RNA-Seq	300	PRJNA419150	SAMN08043260	Plant		sra	SRX3415649	0	HiSeq X Ten	PAIRED	RT-PCR	Dy7-mRNA	2017-11-22	6798	2841	ILLUMINA	2017-11-22	SRR6315763	SRS2708496	SRP125463	Dy7-mRNA		TG34	1 week	China: Wuhan			Leaf	public	ncbi	TRANSCRIPTOMIC	Nicotiana tabacum	0.9511
RNA-Seq	300	PRJNA419150	SAMN08043259	Plant		sra	SRX3415650	0	HiSeq X Ten	PAIRED	RT-PCR	Dy6-mRNA	2017-11-22	6787	2824	ILLUMINA	2017-11-22	SRR6315762	SRS2708497	SRP125463	Dy6-mRNA		TG34	6 week	China: Wuhan			Leaf	public	ncbi	TRANSCRIPTOMIC	Nicotiana tabacum	0.9552
RNA-Seq	300	PRJNA419150	SAMN08043261	Plant		sra	SRX3415652	0	HiSeq X Ten	PAIRED	RT-PCR	Dy9-mRNA	2017-11-22	6791	2886	ILLUMINA	2017-11-22	SRR6315760	SRS2708498	SRP125463	Dy9-mRNA		TG34	3 week	China: Wuhan			Leaf	public	ncbi	TRANSCRIPTOMIC	Nicotiana tabacum	0.9505
RNA-Seq	200	PRJNA421840	SAMN08158169	Plant		sra	SRX3460347	0	Illumina HiSeq 2000	PAIRED	RANDOM PCR	NAC8_1	2017-12-10	5158	2102	ILLUMINA	2017-12-10	SRR6364687	SRS2748663	SRP126464	NAC8_1		NC82	8 days after mock innoculation	China:Shandong	biological replicate 1		systemic leaf	public	ncbi	TRANSCRIPTOMIC	Nicotiana tabacum	0.9447
RNA-Seq	200	PRJNA421840	SAMN08158170	Plant		sra	SRX3460348	0	Illumina HiSeq 2000	PAIRED	RANDOM PCR	NAC8_2	2017-12-10	6494	2422	ILLUMINA	2017-12-10	SRR6364686	SRS2748664	SRP126464	NAC8_2		NC82	8 days after mock innoculation	China:Shandong	biological replicate 2		systemic leaf	public	ncbi	TRANSCRIPTOMIC	Nicotiana tabacum	0.9555
RNA-Seq	200	PRJNA421840	SAMN08158167	Plant		sra	SRX3460349	0	Illumina HiSeq 2000	PAIRED	RANDOM PCR	NAC3_2	2017-12-10	7799	3200	ILLUMINA	2017-12-10	SRR6364685	SRS2748665	SRP126464	NAC3_2		NC82	3 days after mock innoculation	China:Shandong	biological replicate 2		systemic leaf	public	ncbi	TRANSCRIPTOMIC	Nicotiana tabacum	0.9505
RNA-Seq	200	PRJNA421840	SAMN08158168	Plant		sra	SRX3460350	0	Illumina HiSeq 2000	PAIRED	RANDOM PCR	NAC3_3	2017-12-10	6279	2569	ILLUMINA	2017-12-10	SRR6364684	SRS2748666	SRP126464	NAC3_3		NC82	3 days after mock innoculation	China:Shandong	biological replicate 3		systemic leaf	public	ncbi	TRANSCRIPTOMIC	Nicotiana tabacum	0.9503
RNA-Seq	200	PRJNA421840	SAMN08158165	Plant		sra	SRX3460351	0	Illumina HiSeq 2000	PAIRED	RANDOM PCR	NAC1_3	2017-12-10	6347	2769	ILLUMINA	2017-12-10	SRR6364683	SRS2748667	SRP126464	NAC1_3		NC82	1 day after mock innoculation	China:Shandong	biological replicate 3		systemic leaf	public	ncbi	TRANSCRIPTOMIC	Nicotiana tabacum	0.9348
RNA-Seq	200	PRJNA421840	SAMN08158166	Plant		sra	SRX3460352	0	Illumina HiSeq 2000	PAIRED	RANDOM PCR	NAC3_1	2017-12-10	7659	3067	ILLUMINA	2017-12-10	SRR6364682	SRS2748668	SRP126464	NAC3_1		NC82	3 days after mock innoculation	China:Shandong	biological replicate 1		systemic leaf	public	ncbi	TRANSCRIPTOMIC	Nicotiana tabacum	0.9465
RNA-Seq	200	PRJNA421840	SAMN08158163	Plant		sra	SRX3460353	0	Illumina HiSeq 2000	PAIRED	RANDOM PCR	NAC1_1	2017-12-10	6973	2734	ILLUMINA	2017-12-10	SRR6364681	SRS2748669	SRP126464	NAC1_1		NC82	1 day after mock innoculation	China:Shandong	biological replicate 1		systemic leaf	public	ncbi	TRANSCRIPTOMIC	Nicotiana tabacum	0.9308
RNA-Seq	200	PRJNA421840	SAMN08158164	Plant		sra	SRX3460354	0	Illumina HiSeq 2000	PAIRED	RANDOM PCR	NAC1_2	2017-12-10	8075	3194	ILLUMINA	2017-12-10	SRR6364680	SRS2748670	SRP126464	NAC1_2		NC82	1 day after mock innoculation	China:Shandong	biological replicate 2		systemic leaf	public	ncbi	TRANSCRIPTOMIC	Nicotiana tabacum	0.9566
RNA-Seq	200	PRJNA421840	SAMN08158171	Plant		sra	SRX3460355	0	Illumina HiSeq 2000	PAIRED	RANDOM PCR	NAC8_3	2017-12-10	5398	2021	ILLUMINA	2017-12-10	SRR6364679	SRS2748671	SRP126464	NAC8_3		NC82	8 days after mock innoculation	China:Shandong	biological replicate 3		systemic leaf	public	ncbi	TRANSCRIPTOMIC	Nicotiana tabacum	0.9566
RNA-Seq	200	PRJNA421840	SAMN08158172	Plant		sra	SRX3460356	0	Illumina HiSeq 2000	PAIRED	RANDOM PCR	NAC15_1	2017-12-10	6706	2772	ILLUMINA	2017-12-10	SRR6364678	SRS2748672	SRP126464	NAC15_1		NC82	15 days after mock innoculation	China:Shandong	biological replicate 1		systemic leaf	public	ncbi	TRANSCRIPTOMIC	Nicotiana tabacum	0.9462
RNA-Seq	200	PRJNA421840	SAMN08158210	Plant		sra	SRX3460357	0	Illumina HiSeq 2000	PAIRED	RANDOM PCR	TA15_3	2017-12-10	6505	2423	ILLUMINA	2017-12-10	SRR6364677	SRS2748673	SRP126464	TA15_3		Taiyan8	15 days after CMV inoculation	China:Shandong	biological replicate 3		systemic leaf	public	ncbi	TRANSCRIPTOMIC	Nicotiana tabacum	0.9466
RNA-Seq	200	PRJNA421840	SAMN08158209	Plant		sra	SRX3460358	0	Illumina HiSeq 2000	PAIRED	RANDOM PCR	TA15_2	2017-12-10	6488	2410	ILLUMINA	2017-12-10	SRR6364676	SRS2748674	SRP126464	TA15_2		Taiyan8	15 days after CMV inoculation	China:Shandong	biological replicate 2		systemic leaf	public	ncbi	TRANSCRIPTOMIC	Nicotiana tabacum	0.9537
RNA-Seq	200	PRJNA421840	SAMN08158208	Plant		sra	SRX3460359	0	Illumina HiSeq 2000	PAIRED	RANDOM PCR	TA15_1	2017-12-10	6435	2388	ILLUMINA	2017-12-10	SRR6364675	SRS2748675	SRP126464	TA15_1		Taiyan8	15 days after CMV inoculation	China:Shandong	biological replicate 1		systemic leaf	public	ncbi	TRANSCRIPTOMIC	Nicotiana tabacum	0.9427
RNA-Seq	200	PRJNA421840	SAMN08158207	Plant		sra	SRX3460360	0	Illumina HiSeq 2000	PAIRED	RANDOM PCR	TA8_3	2017-12-10	4089	1655	ILLUMINA	2017-12-10	SRR6364674	SRS2748676	SRP126464	TA8_3		Taiyan8	8 days after CMV inoculation	China:Shandong	biological replicate 3		systemic leaf	public	ncbi	TRANSCRIPTOMIC	Nicotiana tabacum	0.9514
RNA-Seq	200	PRJNA421840	SAMN08158206	Plant		sra	SRX3460361	0	Illumina HiSeq 2000	PAIRED	RANDOM PCR	TA8_2	2017-12-10	8118	3158	ILLUMINA	2017-12-10	SRR6364673	SRS2748677	SRP126464	TA8_2		Taiyan8	8 days after CMV inoculation	China:Shandong	biological replicate 2		systemic leaf	public	ncbi	TRANSCRIPTOMIC	Nicotiana tabacum	0.9517
RNA-Seq	200	PRJNA421840	SAMN08158205	Plant		sra	SRX3460362	0	Illumina HiSeq 2000	PAIRED	RANDOM PCR	TA8_1	2017-12-10	7611	3090	ILLUMINA	2017-12-10	SRR6364672	SRS2748678	SRP126464	TA8_1		Taiyan8	8 days after CMV inoculation	China:Shandong	biological replicate 1		systemic leaf	public	ncbi	TRANSCRIPTOMIC	Nicotiana tabacum	0.9428
RNA-Seq	200	PRJNA421840	SAMN08158204	Plant		sra	SRX3460363	0	Illumina HiSeq 2000	PAIRED	RANDOM PCR	TA3_3	2017-12-10	6898	2786	ILLUMINA	2017-12-10	SRR6364671	SRS2748679	SRP126464	TA3_3		Taiyan8	3 days after CMV inoculation	China:Shandong	biological replicate 3		systemic leaf	public	ncbi	TRANSCRIPTOMIC	Nicotiana tabacum	0.9269
RNA-Seq	200	PRJNA421840	SAMN08158203	Plant		sra	SRX3460364	0	Illumina HiSeq 2000	PAIRED	RANDOM PCR	TA3_2	2017-12-10	5696	2501	ILLUMINA	2017-12-10	SRR6364670	SRS2748680	SRP126464	TA3_2		Taiyan8	3 days after CMV inoculation	China:Shandong	biological replicate 2		systemic leaf	public	ncbi	TRANSCRIPTOMIC	Nicotiana tabacum	0.9419
RNA-Seq	200	PRJNA421840	SAMN08158188	Plant		sra	SRX3460365	0	Illumina HiSeq 2000	PAIRED	RANDOM PCR	TAC1_2	2017-12-10	7063	2873	ILLUMINA	2017-12-10	SRR6364669	SRS2748681	SRP126464	TAC1_2		Taiyan8	1 day after mock innoculation	China:Shandong	biological replicate 2		systemic leaf	public	ncbi	TRANSCRIPTOMIC	Nicotiana tabacum	0.9465
RNA-Seq	200	PRJNA421840	SAMN08158187	Plant		sra	SRX3460366	0	Illumina HiSeq 2000	PAIRED	RANDOM PCR	TAC1_1	2017-12-10	7936	3092	ILLUMINA	2017-12-10	SRR6364668	SRS2748682	SRP126464	TAC1_1		Taiyan8	1 day after mock innoculation	China:Shandong	biological replicate 1		systemic leaf	public	ncbi	TRANSCRIPTOMIC	Nicotiana tabacum	0.9479
RNA-Seq	200	PRJNA421840	SAMN08158190	Plant		sra	SRX3460367	0	Illumina HiSeq 2000	PAIRED	RANDOM PCR	TAC3_1	2017-12-10	6145	2516	ILLUMINA	2017-12-10	SRR6364667	SRS2748683	SRP126464	TAC3_1		Taiyan8	3 days after mock innoculation	China:Shandong	biological replicate 1		systemic leaf	public	ncbi	TRANSCRIPTOMIC	Nicotiana tabacum	0.9469
RNA-Seq	200	PRJNA421840	SAMN08158189	Plant		sra	SRX3460368	0	Illumina HiSeq 2000	PAIRED	RANDOM PCR	TAC1_3	2017-12-10	6527	2563	ILLUMINA	2017-12-10	SRR6364666	SRS2748684	SRP126464	TAC1_3		Taiyan8	1 day after mock innoculation	China:Shandong	biological replicate 3		systemic leaf	public	ncbi	TRANSCRIPTOMIC	Nicotiana tabacum	0.9509
RNA-Seq	200	PRJNA421840	SAMN08158184	Plant		sra	SRX3460369	0	Illumina HiSeq 2000	PAIRED	RANDOM PCR	NA15_1	2017-12-10	5223	2196	ILLUMINA	2017-12-10	SRR6364665	SRS2748685	SRP126464	NA15_1		NC82	15 days after CMV inoculation	China:Shandong	biological replicate 1		systemic leaf	public	ncbi	TRANSCRIPTOMIC	Nicotiana tabacum	0.9317
RNA-Seq	200	PRJNA421840	SAMN08158183	Plant		sra	SRX3460370	0	Illumina HiSeq 2000	PAIRED	RANDOM PCR	NA8_3	2017-12-10	5974	2206	ILLUMINA	2017-12-10	SRR6364664	SRS2748686	SRP126464	NA8_3		NC82	8 days after CMV inoculation	China:Shandong	biological replicate 3		systemic leaf	public	ncbi	TRANSCRIPTOMIC	Nicotiana tabacum	0.9566
RNA-Seq	200	PRJNA421840	SAMN08158186	Plant		sra	SRX3460371	0	Illumina HiSeq 2000	PAIRED	RANDOM PCR	NA15_3	2017-12-10	5654	2362	ILLUMINA	2017-12-10	SRR6364663	SRS2748687	SRP126464	NA15_3		NC82	15 days after CMV inoculation	China:Shandong	biological replicate 3		systemic leaf	public	ncbi	TRANSCRIPTOMIC	Nicotiana tabacum	0.9428
RNA-Seq	200	PRJNA421840	SAMN08158185	Plant		sra	SRX3460372	0	Illumina HiSeq 2000	PAIRED	RANDOM PCR	NA15_2	2017-12-10	5536	2279	ILLUMINA	2017-12-10	SRR6364662	SRS2748688	SRP126464	NA15_2		NC82	15 days after CMV inoculation	China:Shandong	biological replicate 2		systemic leaf	public	ncbi	TRANSCRIPTOMIC	Nicotiana tabacum	0.8858
RNA-Seq	200	PRJNA421840	SAMN08158192	Plant		sra	SRX3460373	0	Illumina HiSeq 2000	PAIRED	RANDOM PCR	TAC3_3	2017-12-10	7844	3143	ILLUMINA	2017-12-10	SRR6364661	SRS2748689	SRP126464	TAC3_3		Taiyan8	3 days after mock innoculation	China:Shandong	biological replicate 3		systemic leaf	public	ncbi	TRANSCRIPTOMIC	Nicotiana tabacum	0.9371
RNA-Seq	200	PRJNA421840	SAMN08158191	Plant		sra	SRX3460374	0	Illumina HiSeq 2000	PAIRED	RANDOM PCR	TAC3_2	2017-12-10	7177	2891	ILLUMINA	2017-12-10	SRR6364660	SRS2748690	SRP126464	TAC3_2		Taiyan8	3 days after mock innoculation	China:Shandong	biological replicate 2		systemic leaf	public	ncbi	TRANSCRIPTOMIC	Nicotiana tabacum	0.9498
RNA-Seq	200	PRJNA421840	SAMN08158181	Plant		sra	SRX3460375	0	Illumina HiSeq 2000	PAIRED	RANDOM PCR	NA8_1	2017-12-10	6184	2292	ILLUMINA	2017-12-10	SRR6364659	SRS2748691	SRP126464	NA8_1		NC82	8 days after CMV inoculation	China:Shandong	biological replicate 1		systemic leaf	public	ncbi	TRANSCRIPTOMIC	Nicotiana tabacum	0.9546
RNA-Seq	200	PRJNA421840	SAMN08158182	Plant		sra	SRX3460376	0	Illumina HiSeq 2000	PAIRED	RANDOM PCR	NA8_2	2017-12-10	7038	2550	ILLUMINA	2017-12-10	SRR6364658	SRS2748692	SRP126464	NA8_2		NC82	8 days after CMV inoculation	China:Shandong	biological replicate 2		systemic leaf	public	ncbi	TRANSCRIPTOMIC	Nicotiana tabacum	0.958
RNA-Seq	200	PRJNA421840	SAMN08158177	Plant		sra	SRX3460377	0	Illumina HiSeq 2000	PAIRED	RANDOM PCR	NA1_3	2017-12-10	6533	2572	ILLUMINA	2017-12-10	SRR6364657	SRS2748693	SRP126464	NA1_3		NC82	1 day after CMV inoculation	China:Shandong	biological replicate 3		systemic leaf	public	ncbi	TRANSCRIPTOMIC	Nicotiana tabacum	0.9368
RNA-Seq	200	PRJNA421840	SAMN08158178	Plant		sra	SRX3460378	0	Illumina HiSeq 2000	PAIRED	RANDOM PCR	NA3_1	2017-12-10	7443	3004	ILLUMINA	2017-12-10	SRR6364656	SRS2748694	SRP126464	NA3_1		NC82	3 days after CMV inoculation	China:Shandong	biological replicate 1		systemic leaf	public	ncbi	TRANSCRIPTOMIC	Nicotiana tabacum	0.9449
RNA-Seq	200	PRJNA421840	SAMN08158179	Plant		sra	SRX3460379	0	Illumina HiSeq 2000	PAIRED	RANDOM PCR	NA3_2	2017-12-10	6437	2600	ILLUMINA	2017-12-10	SRR6364655	SRS2748695	SRP126464	NA3_2		NC82	3 days after CMV inoculation	China:Shandong	biological replicate 2		systemic leaf	public	ncbi	TRANSCRIPTOMIC	Nicotiana tabacum	0.9485
RNA-Seq	200	PRJNA421840	SAMN08158180	Plant		sra	SRX3460380	0	Illumina HiSeq 2000	PAIRED	RANDOM PCR	NA3_3	2017-12-10	6222	2539	ILLUMINA	2017-12-10	SRR6364654	SRS2748696	SRP126464	NA3_3		NC82	3 days after CMV inoculation	China:Shandong	biological replicate 3		systemic leaf	public	ncbi	TRANSCRIPTOMIC	Nicotiana tabacum	0.9324
RNA-Seq	200	PRJNA421840	SAMN08158173	Plant		sra	SRX3460381	0	Illumina HiSeq 2000	PAIRED	RANDOM PCR	NAC15_2	2017-12-10	6414	2821	ILLUMINA	2017-12-10	SRR6364653	SRS2748697	SRP126464	NAC15_2		NC82	15 days after mock innoculation	China:Shandong	biological replicate 2		systemic leaf	public	ncbi	TRANSCRIPTOMIC	Nicotiana tabacum	0.9386
RNA-Seq	200	PRJNA421840	SAMN08158174	Plant		sra	SRX3460382	0	Illumina HiSeq 2000	PAIRED	RANDOM PCR	NAC15_3	2017-12-10	7235	3025	ILLUMINA	2017-12-10	SRR6364652	SRS2748698	SRP126464	NAC15_3		NC82	15 days after mock innoculation	China:Shandong	biological replicate 3		systemic leaf	public	ncbi	TRANSCRIPTOMIC	Nicotiana tabacum	0.9418
RNA-Seq	200	PRJNA421840	SAMN08158175	Plant		sra	SRX3460383	0	Illumina HiSeq 2000	PAIRED	RANDOM PCR	NA1_1	2017-12-10	5032	2024	ILLUMINA	2017-12-10	SRR6364651	SRS2748699	SRP126464	NA1_1		NC82	1 day after CMV inoculation	China:Shandong	biological replicate 1		systemic leaf	public	ncbi	TRANSCRIPTOMIC	Nicotiana tabacum	0.9449
RNA-Seq	200	PRJNA421840	SAMN08158176	Plant		sra	SRX3460384	0	Illumina HiSeq 2000	PAIRED	RANDOM PCR	NA1_2	2017-12-10	5762	2312	ILLUMINA	2017-12-10	SRR6364650	SRS2748700	SRP126464	NA1_2		NC82	1 day after CMV inoculation	China:Shandong	biological replicate 2		systemic leaf	public	ncbi	TRANSCRIPTOMIC	Nicotiana tabacum	0.9484
RNA-Seq	200	PRJNA421840	SAMN08158199	Plant		sra	SRX3460385	0	Illumina HiSeq 2000	PAIRED	RANDOM PCR	TA1_1	2017-12-10	7308	2865	ILLUMINA	2017-12-10	SRR6364649	SRS2748701	SRP126464	TA1_1		Taiyan8	1 day after CMV inoculation	China:Shandong	biological replicate 1		systemic leaf	public	ncbi	TRANSCRIPTOMIC	Nicotiana tabacum	0.941
RNA-Seq	200	PRJNA421840	SAMN08158200	Plant		sra	SRX3460386	0	Illumina HiSeq 2000	PAIRED	RANDOM PCR	TA1_2	2017-12-10	6202	2469	ILLUMINA	2017-12-10	SRR6364648	SRS2748702	SRP126464	TA1_2		Taiyan8	1 day after CMV inoculation	China:Shandong	biological replicate 2		systemic leaf	public	ncbi	TRANSCRIPTOMIC	Nicotiana tabacum	0.9524
RNA-Seq	200	PRJNA421840	SAMN08158197	Plant		sra	SRX3460387	0	Illumina HiSeq 2000	PAIRED	RANDOM PCR	TAC15_2	2017-12-10	5146	2139	ILLUMINA	2017-12-10	SRR6364647	SRS2748703	SRP126464	TAC15_2		Taiyan8	15 days after mock innoculation	China:Shandong	biological replicate 2		systemic leaf	public	ncbi	TRANSCRIPTOMIC	Nicotiana tabacum	0.9309
RNA-Seq	200	PRJNA421840	SAMN08158198	Plant		sra	SRX3460388	0	Illumina HiSeq 2000	PAIRED	RANDOM PCR	TAC15_3	2017-12-10	7054	2914	ILLUMINA	2017-12-10	SRR6364646	SRS2748704	SRP126464	TAC15_3		Taiyan8	15 days after mock innoculation	China:Shandong	biological replicate 3		systemic leaf	public	ncbi	TRANSCRIPTOMIC	Nicotiana tabacum	0.9383
RNA-Seq	200	PRJNA421840	SAMN08158194	Plant		sra	SRX3460392	0	Illumina HiSeq 2000	PAIRED	RANDOM PCR	TAC8_2	2017-12-10	7289	2819	ILLUMINA	2017-12-10	SRR6364642	SRS2748705	SRP126464	TAC8_2		Taiyan8	8 days after mock innoculation	China:Shandong	biological replicate 2		systemic leaf	public	ncbi	TRANSCRIPTOMIC	Nicotiana tabacum	0.9521
RNA-Seq	200	PRJNA421840	SAMN08158195	Plant		sra	SRX3460389	0	Illumina HiSeq 2000	PAIRED	RANDOM PCR	TAC8_3	2017-12-10	5699	2114	ILLUMINA	2017-12-10	SRR6364645	SRS2748706	SRP126464	TAC8_3		Taiyan8	8 days after mock innoculation	China:Shandong	biological replicate 3		systemic leaf	public	ncbi	TRANSCRIPTOMIC	Nicotiana tabacum	0.9566
RNA-Seq	200	PRJNA421840	SAMN08158201	Plant		sra	SRX3460393	0	Illumina HiSeq 2000	PAIRED	RANDOM PCR	TA1_3	2017-12-10	6107	2418	ILLUMINA	2017-12-10	SRR6364641	SRS2748707	SRP126464	TA1_3		Taiyan8	1 day after CMV inoculation	China:Shandong	biological replicate 3		systemic leaf	public	ncbi	TRANSCRIPTOMIC	Nicotiana tabacum	0.939
RNA-Seq	200	PRJNA421840	SAMN08158202	Plant		sra	SRX3460394	0	Illumina HiSeq 2000	PAIRED	RANDOM PCR	TA3_1	2017-12-10	6023	2411	ILLUMINA	2017-12-10	SRR6364640	SRS2748708	SRP126464	TA3_1		Taiyan8	3 days after CMV inoculation	China:Shandong	biological replicate 1		systemic leaf	public	ncbi	TRANSCRIPTOMIC	Nicotiana tabacum	0.9494
RNA-Seq	200	PRJNA421840	SAMN08158196	Plant		sra	SRX3460390	0	Illumina HiSeq 2000	PAIRED	RANDOM PCR	TAC15_1	2017-12-10	5302	2188	ILLUMINA	2017-12-10	SRR6364644	SRS2748709	SRP126464	TAC15_1		Taiyan8	15 days after mock innoculation	China:Shandong	biological replicate 1		systemic leaf	public	ncbi	TRANSCRIPTOMIC	Nicotiana tabacum	0.9459
RNA-Seq	200	PRJNA421840	SAMN08158193	Plant		sra	SRX3460391	0	Illumina HiSeq 2000	PAIRED	RANDOM PCR	TAC8_1	2017-12-10	7810	2998	ILLUMINA	2017-12-10	SRR6364643	SRS2748710	SRP126464	TAC8_1		Taiyan8	8 days after mock innoculation	China:Shandong	biological replicate 1		systemic leaf	public	ncbi	TRANSCRIPTOMIC	Nicotiana tabacum	0.9552
RNA-Seq	200	PRJNA422141	SAMN08166320	Plant		sra	SRX3469344	0	Illumina HiSeq 2000	PAIRED	RANDOM PCR	TBC3_2	2017-12-13	6244	2691	ILLUMINA	2018-06-11	SRR6374528	SRS2756800	SRP126702	TBC3_2		Taiyan8	3 day after mock inoculation	China:Shandong	biological replicate 2		innoculated leaf	public	ncbi	TRANSCRIPTOMIC	Nicotiana tabacum	0.9306
RNA-Seq	200	PRJNA422141	SAMN08166323	Plant		sra	SRX3469347	0	Illumina HiSeq 2000	PAIRED	RANDOM PCR	TBC5_2	2017-12-13	6944	2848	ILLUMINA	2018-06-11	SRR6374525	SRS2756801	SRP126702	TBC5_2		Taiyan8	5 day after mock inoculation	China:Shandong	biological replicate 2		innoculated leaf	public	ncbi	TRANSCRIPTOMIC	Nicotiana tabacum	0.9384
RNA-Seq	200	PRJNA422141	SAMN08166326	Plant		sra	SRX3469350	0	Illumina HiSeq 2000	PAIRED	RANDOM PCR	TB1_2	2017-12-13	6792	2668	ILLUMINA	2018-06-11	SRR6374522	SRS2756802	SRP126702	TB1_2		Taiyan8	1 day after CMV inoculation	China:Shandong	biological replicate 2		innoculated leaf	public	ncbi	TRANSCRIPTOMIC	Nicotiana tabacum	0.9458
RNA-Seq	200	PRJNA422141	SAMN08166327	Plant		sra	SRX3469351	0	Illumina HiSeq 2000	PAIRED	RANDOM PCR	TB1_3	2017-12-13	7204	3081	ILLUMINA	2018-06-11	SRR6374521	SRS2756803	SRP126702	TB1_3		Taiyan8	1 day after CMV inoculation	China:Shandong	biological replicate 3		innoculated leaf	public	ncbi	TRANSCRIPTOMIC	Nicotiana tabacum	0.9188
RNA-Seq	200	PRJNA422141	SAMN08166299	Plant		sra	SRX3469352	0	Illumina HiSeq 2000	PAIRED	RANDOM PCR	NBC1_2	2017-12-13	7010	2774	ILLUMINA	2018-06-11	SRR6374520	SRS2756804	SRP126702	NBC1_2		NC82	1 day after mock inoculation	China:Shandong	biological replicate 2		innoculated leaf	public	ncbi	TRANSCRIPTOMIC	Nicotiana tabacum	0.9161
RNA-Seq	200	PRJNA422141	SAMN08166298	Plant		sra	SRX3469353	0	Illumina HiSeq 2000	PAIRED	RANDOM PCR	NBC1_1	2017-12-13	7577	3008	ILLUMINA	2018-06-11	SRR6374519	SRS2756805	SRP126702	NBC1_1		NC82	1 day after mock inoculation	China:Shandong	biological replicate 1		innoculated leaf	public	ncbi	TRANSCRIPTOMIC	Nicotiana tabacum	0.9445
RNA-Seq	200	PRJNA422141	SAMN08166301	Plant		sra	SRX3469354	0	Illumina HiSeq 2000	PAIRED	RANDOM PCR	NBC3_1	2017-12-13	6500	2660	ILLUMINA	2018-06-11	SRR6374518	SRS2756806	SRP126702	NBC3_1		NC82	3 day after mock inoculation	China:Shandong	biological replicate 1		innoculated leaf	public	ncbi	TRANSCRIPTOMIC	Nicotiana tabacum	0.942
RNA-Seq	200	PRJNA422141	SAMN08166300	Plant		sra	SRX3469355	0	Illumina HiSeq 2000	PAIRED	RANDOM PCR	NBC1_3	2017-12-13	6330	2535	ILLUMINA	2018-06-11	SRR6374517	SRS2756807	SRP126702	NBC1_3		NC82	1 day after mock inoculation	China:Shandong	biological replicate 3		innoculated leaf	public	ncbi	TRANSCRIPTOMIC	Nicotiana tabacum	0.9335
RNA-Seq	200	PRJNA422141	SAMN08166306	Plant		sra	SRX3469361	0	Illumina HiSeq 2000	PAIRED	RANDOM PCR	NBC5_3	2017-12-13	7772	2964	ILLUMINA	2018-06-11	SRR6374511	SRS2756808	SRP126702	NBC5_3		NC82	5 day after mock inoculation	China:Shandong	biological replicate 3		innoculated leaf	public	ncbi	TRANSCRIPTOMIC	Nicotiana tabacum	0.9394
RNA-Seq	200	PRJNA422141	SAMN08166319	Plant		sra	SRX3469343	0	Illumina HiSeq 2000	PAIRED	RANDOM PCR	TBC3_1	2017-12-13	7029	2868	ILLUMINA	2018-06-11	SRR6374529	SRS2756809	SRP126702	TBC3_1		Taiyan8	3 day after mock inoculation	China:Shandong	biological replicate 1		innoculated leaf	public	ncbi	TRANSCRIPTOMIC	Nicotiana tabacum	0.9062
RNA-Seq	200	PRJNA422141	SAMN08166303	Plant		sra	SRX3469356	0	Illumina HiSeq 2000	PAIRED	RANDOM PCR	NBC3_3	2017-12-13	5866	2577	ILLUMINA	2018-06-11	SRR6374516	SRS2756810	SRP126702	NBC3_3		NC82	3 day after mock inoculation	China:Shandong	biological replicate 3		innoculated leaf	public	ncbi	TRANSCRIPTOMIC	Nicotiana tabacum	0.9329
RNA-Seq	200	PRJNA422141	SAMN08166325	Plant		sra	SRX3469349	0	Illumina HiSeq 2000	PAIRED	RANDOM PCR	TB1_1	2017-12-13	6060	2431	ILLUMINA	2018-06-11	SRR6374523	SRS2756811	SRP126702	TB1_1		Taiyan8	1 day after CMV inoculation	China:Shandong	biological replicate 1		innoculated leaf	public	ncbi	TRANSCRIPTOMIC	Nicotiana tabacum	0.9316
RNA-Seq	200	PRJNA422141	SAMN08166318	Plant		sra	SRX3469342	0	Illumina HiSeq 2000	PAIRED	RANDOM PCR	TBC1_3	2017-12-13	7235	2876	ILLUMINA	2018-06-11	SRR6374530	SRS2756812	SRP126702	TBC1_3		Taiyan8	1 day after mock inoculation	China:Shandong	biological replicate 3		innoculated leaf	public	ncbi	TRANSCRIPTOMIC	Nicotiana tabacum	0.9313
RNA-Seq	200	PRJNA422141	SAMN08166324	Plant		sra	SRX3469348	0	Illumina HiSeq 2000	PAIRED	RANDOM PCR	TBC5_3	2017-12-13	6815	2806	ILLUMINA	2018-06-11	SRR6374524	SRS2756813	SRP126702	TBC5_3		Taiyan8	5 day after mock inoculation	China:Shandong	biological replicate 3		innoculated leaf	public	ncbi	TRANSCRIPTOMIC	Nicotiana tabacum	0.9425
RNA-Seq	200	PRJNA422141	SAMN08166302	Plant		sra	SRX3469357	0	Illumina HiSeq 2000	PAIRED	RANDOM PCR	NBC3_2	2017-12-13	6509	2686	ILLUMINA	2018-06-11	SRR6374515	SRS2756814	SRP126702	NBC3_2		NC82	3 day after mock inoculation	China:Shandong	biological replicate 2		innoculated leaf	public	ncbi	TRANSCRIPTOMIC	Nicotiana tabacum	0.9386
RNA-Seq	200	PRJNA422141	SAMN08166307	Plant		sra	SRX3469360	0	Illumina HiSeq 2000	PAIRED	RANDOM PCR	NB1_1	2017-12-13	8022	3217	ILLUMINA	2018-06-11	SRR6374512	SRS2756815	SRP126702	NB1_1		NC82	1 day after CMV inoculation	China:Shandong	biological replicate 1		innoculated leaf	public	ncbi	TRANSCRIPTOMIC	Nicotiana tabacum	0.9502
RNA-Seq	200	PRJNA422141	SAMN08166317	Plant		sra	SRX3469362	0	Illumina HiSeq 2000	PAIRED	RANDOM PCR	TBC1_2	2017-12-13	7399	3205	ILLUMINA	2018-06-11	SRR6374510	SRS2756816	SRP126702	TBC1_2		Taiyan8	1 day after mock inoculation	China:Shandong	biological replicate 2		innoculated leaf	public	ncbi	TRANSCRIPTOMIC	Nicotiana tabacum	0.9345
RNA-Seq	200	PRJNA422141	SAMN08166330	Plant		sra	SRX3469367	0	Illumina HiSeq 2000	PAIRED	RANDOM PCR	TB3_3	2017-12-13	6503	2786	ILLUMINA	2018-06-11	SRR6374505	SRS2756817	SRP126702	TB3_3		Taiyan8	3 day after CMV inoculation	China:Shandong	biological replicate 3		innoculated leaf	public	ncbi	TRANSCRIPTOMIC	Nicotiana tabacum	0.9405
RNA-Seq	200	PRJNA422141	SAMN08166322	Plant		sra	SRX3469346	0	Illumina HiSeq 2000	PAIRED	RANDOM PCR	TBC5_1	2017-12-13	7142	2915	ILLUMINA	2018-06-11	SRR6374526	SRS2756818	SRP126702	TBC5_1		Taiyan8	5 day after mock inoculation	China:Shandong	biological replicate 1		innoculated leaf	public	ncbi	TRANSCRIPTOMIC	Nicotiana tabacum	0.9271
RNA-Seq	200	PRJNA422141	SAMN08166329	Plant		sra	SRX3469368	0	Illumina HiSeq 2000	PAIRED	RANDOM PCR	TB3_2	2017-12-13	7432	2984	ILLUMINA	2018-06-11	SRR6374504	SRS2756819	SRP126702	TB3_2		Taiyan8	3 day after CMV inoculation	China:Shandong	biological replicate 2		innoculated leaf	public	ncbi	TRANSCRIPTOMIC	Nicotiana tabacum	0.9346
RNA-Seq	200	PRJNA422141	SAMN08166304	Plant		sra	SRX3469359	0	Illumina HiSeq 2000	PAIRED	RANDOM PCR	NBC5_1	2017-12-13	8545	3283	ILLUMINA	2018-06-11	SRR6374513	SRS2756820	SRP126702	NBC5_1		NC82	5 day after mock inoculation	China:Shandong	biological replicate 1		innoculated leaf	public	ncbi	TRANSCRIPTOMIC	Nicotiana tabacum	0.9362
RNA-Seq	200	PRJNA422141	SAMN08166321	Plant		sra	SRX3469345	0	Illumina HiSeq 2000	PAIRED	RANDOM PCR	TBC3_3	2017-12-13	7506	3013	ILLUMINA	2018-06-11	SRR6374527	SRS2756821	SRP126702	TBC3_3		Taiyan8	3 day after mock inoculation	China:Shandong	biological replicate 3		innoculated leaf	public	ncbi	TRANSCRIPTOMIC	Nicotiana tabacum	0.9446
RNA-Seq	200	PRJNA422141	SAMN08166332	Plant		sra	SRX3469365	0	Illumina HiSeq 2000	PAIRED	RANDOM PCR	TB5_2	2017-12-13	6191	2583	ILLUMINA	2018-06-11	SRR6374507	SRS2756822	SRP126702	TB5_2		Taiyan8	5 day after CMV inoculation	China:Shandong	biological replicate 2		innoculated leaf	public	ncbi	TRANSCRIPTOMIC	Nicotiana tabacum	0.9267
RNA-Seq	200	PRJNA422141	SAMN08166316	Plant		sra	SRX3469363	0	Illumina HiSeq 2000	PAIRED	RANDOM PCR	TBC1_1	2017-12-13	8697	3463	ILLUMINA	2018-06-11	SRR6374509	SRS2756823	SRP126702	TBC1_1		Taiyan8	1 day after mock inoculation	China:Shandong	biological replicate 1		innoculated leaf	public	ncbi	TRANSCRIPTOMIC	Nicotiana tabacum	0.8646
RNA-Seq	200	PRJNA422141	SAMN08166331	Plant		sra	SRX3469366	0	Illumina HiSeq 2000	PAIRED	RANDOM PCR	TB5_1	2017-12-13	7369	3044	ILLUMINA	2018-06-11	SRR6374506	SRS2756824	SRP126702	TB5_1		Taiyan8	5 day after CMV inoculation	China:Shandong	biological replicate 1		innoculated leaf	public	ncbi	TRANSCRIPTOMIC	Nicotiana tabacum	0.9393
RNA-Seq	200	PRJNA422141	SAMN08166305	Plant		sra	SRX3469358	0	Illumina HiSeq 2000	PAIRED	RANDOM PCR	NBC5_2	2017-12-13	7307	2802	ILLUMINA	2018-06-11	SRR6374514	SRS2756825	SRP126702	NBC5_2		NC82	5 day after mock inoculation	China:Shandong	biological replicate 2		innoculated leaf	public	ncbi	TRANSCRIPTOMIC	Nicotiana tabacum	0.9379
RNA-Seq	200	PRJNA422141	SAMN08166333	Plant		sra	SRX3469364	0	Illumina HiSeq 2000	PAIRED	RANDOM PCR	TB5_3	2017-12-13	6513	2668	ILLUMINA	2018-06-11	SRR6374508	SRS2756826	SRP126702	TB5_3		Taiyan8	5 day after CMV inoculation	China:Shandong	biological replicate 3		innoculated leaf	public	ncbi	TRANSCRIPTOMIC	Nicotiana tabacum	0.9389
RNA-Seq	200	PRJNA422141	SAMN08166309	Plant		sra	SRX3469370	0	Illumina HiSeq 2000	PAIRED	RANDOM PCR	NB1_3	2017-12-13	6611	2639	ILLUMINA	2018-06-11	SRR6374502	SRS2756827	SRP126702	NB1_3		NC82	1 day after CMV inoculation	China:Shandong	biological replicate 3		innoculated leaf	public	ncbi	TRANSCRIPTOMIC	Nicotiana tabacum	0.9527
RNA-Seq	200	PRJNA422141	SAMN08166311	Plant		sra	SRX3469372	0	Illumina HiSeq 2000	PAIRED	RANDOM PCR	NB3_2	2017-12-13	7307	2957	ILLUMINA	2018-06-11	SRR6374500	SRS2756828	SRP126702	NB3_2		NC82	3 day after CMV inoculation	China:Shandong	biological replicate 2		innoculated leaf	public	ncbi	TRANSCRIPTOMIC	Nicotiana tabacum	0.9077
RNA-Seq	200	PRJNA422141	SAMN08166310	Plant		sra	SRX3469373	0	Illumina HiSeq 2000	PAIRED	RANDOM PCR	NB3_1	2017-12-13	6115	2489	ILLUMINA	2018-06-11	SRR6374499	SRS2756829	SRP126702	NB3_1		NC82	3 day after CMV inoculation	China:Shandong	biological replicate 1		innoculated leaf	public	ncbi	TRANSCRIPTOMIC	Nicotiana tabacum	0.9442
RNA-Seq	200	PRJNA422141	SAMN08166328	Plant		sra	SRX3469369	0	Illumina HiSeq 2000	PAIRED	RANDOM PCR	TB3_1	2017-12-13	6124	2497	ILLUMINA	2018-06-11	SRR6374503	SRS2756830	SRP126702	TB3_1		Taiyan8	3 day after CMV inoculation	China:Shandong	biological replicate 1		innoculated leaf	public	ncbi	TRANSCRIPTOMIC	Nicotiana tabacum	0.9367
RNA-Seq	200	PRJNA422141	SAMN08166308	Plant		sra	SRX3469371	0	Illumina HiSeq 2000	PAIRED	RANDOM PCR	NB1_2	2017-12-13	6614	2676	ILLUMINA	2018-06-11	SRR6374501	SRS2756831	SRP126702	NB1_2		NC82	1 day after CMV inoculation	China:Shandong	biological replicate 2		innoculated leaf	public	ncbi	TRANSCRIPTOMIC	Nicotiana tabacum	0.9509
RNA-Seq	200	PRJNA422141	SAMN08166313	Plant		sra	SRX3469374	0	Illumina HiSeq 2000	PAIRED	RANDOM PCR	NB5_1	2017-12-13	5813	2396	ILLUMINA	2018-06-11	SRR6374498	SRS2756835	SRP126702	NB5_1		NC82	5 day after CMV inoculation	China:Shandong	biological replicate 1		innoculated leaf	public	ncbi	TRANSCRIPTOMIC	Nicotiana tabacum	0.9425
RNA-Seq	200	PRJNA422141	SAMN08166315	Plant		sra	SRX3469376	0	Illumina HiSeq 2000	PAIRED	RANDOM PCR	NB5_3	2017-12-13	7072	2755	ILLUMINA	2018-06-11	SRR6374496	SRS2756837	SRP126702	NB5_3		NC82	5 day after CMV inoculation	China:Shandong	biological replicate 3		innoculated leaf	public	ncbi	TRANSCRIPTOMIC	Nicotiana tabacum	0.9423
RNA-Seq	200	PRJNA422141	SAMN08166312	Plant		sra	SRX3469375	0	Illumina HiSeq 2000	PAIRED	RANDOM PCR	NB3_3	2017-12-13	8049	3237	ILLUMINA	2018-06-11	SRR6374497	SRS2756839	SRP126702	NB3_3		NC82	3 day after CMV inoculation	China:Shandong	biological replicate 3		innoculated leaf	public	ncbi	TRANSCRIPTOMIC	Nicotiana tabacum	0.9451
RNA-Seq	200	PRJNA422141	SAMN08166314	Plant		sra	SRX3469377	0	Illumina HiSeq 2000	PAIRED	RANDOM PCR	NB5_2	2017-12-13	7775	2969	ILLUMINA	2018-06-11	SRR6374495	SRS2756840	SRP126702	NB5_2		NC82	5 day after CMV inoculation	China:Shandong	biological replicate 2		innoculated leaf	public	ncbi	TRANSCRIPTOMIC	Nicotiana tabacum	0.939
RNA-Seq	85	PRJNA428236	SAMN08285135	Plant		sra	SRX3526483	0	Illumina HiSeq 2500	SINGLE	size fractionation	40	2018-01-02	1274	475	ILLUMINA	2018-01-02	SRR6434969	SRS2802206	SRP127804	QM24c_85		QM24	85% flowers	United Kingdom: Queen Mary			85% flowers	public	ncbi	TRANSCRIPTOMIC	Nicotiana tabacum	0.8353
RNA-Seq	85	PRJNA428236	SAMN08285134	Plant		sra	SRX3526484	0	Illumina HiSeq 2500	SINGLE	size fractionation	39	2018-01-02	2268	861	ILLUMINA	2018-01-02	SRR6434968	SRS2802207	SRP127804	QM24b_85		QM24	85% flowers	United Kingdom: Queen Mary			85% flowers	public	ncbi	TRANSCRIPTOMIC	Nicotiana tabacum	0.7629
RNA-Seq	85	PRJNA428236	SAMN08285115	Plant		sra	SRX3526485	0	Illumina HiSeq 2500	SINGLE	size fractionation	20	2018-01-02	1737	655	ILLUMINA	2018-01-02	SRR6434967	SRS2802208	SRP127804	095-55_c_60		095-55	60% flowers	Germany: Gatersleben			60% flowers	public	ncbi	TRANSCRIPTOMIC	Nicotiana tabacum	0.8669
RNA-Seq	85	PRJNA428236	SAMN08285114	Plant		sra	SRX3526486	0	Illumina HiSeq 2500	SINGLE	size fractionation	19	2018-01-02	928	361	ILLUMINA	2018-01-02	SRR6434966	SRS2802209	SRP127804	095-55_b_60		095-55	60% flowers	Germany: Gatersleben			60% flowers	public	ncbi	TRANSCRIPTOMIC	Nicotiana tabacum	0.8827
RNA-Seq	85	PRJNA428236	SAMN08285131	Plant		sra	SRX3526487	0	Illumina HiSeq 2500	SINGLE	size fractionation	36	2018-01-02	1315	502	ILLUMINA	2018-01-02	SRR6434965	SRS2802210	SRP127804	QM24a_60		QM24	60% flowers	United Kingdom: Queen Mary			60% flowers	public	ncbi	TRANSCRIPTOMIC	Nicotiana tabacum	0.7537
RNA-Seq	85	PRJNA428236	SAMN08285130	Plant		sra	SRX3526488	0	Illumina HiSeq 2500	SINGLE	size fractionation	35	2018-01-02	1308	503	ILLUMINA	2018-01-02	SRR6434964	SRS2802211	SRP127804	Chulu_c_95		Chulumani	95% flowers	Not collected			95% flowers	public	ncbi	TRANSCRIPTOMIC	Nicotiana tabacum	0.8568
RNA-Seq	85	PRJNA428236	SAMN08285129	Plant		sra	SRX3526489	0	Illumina HiSeq 2500	SINGLE	size fractionation	34	2018-01-02	2049	783	ILLUMINA	2018-01-02	SRR6434963	SRS2802212	SRP127804	Chulu_b_95		Chulumani	95% flowers	Not collected			95% flowers	public	ncbi	TRANSCRIPTOMIC	Nicotiana tabacum	0.7758
RNA-Seq	85	PRJNA428236	SAMN08285128	Plant		sra	SRX3526490	0	Illumina HiSeq 2500	SINGLE	size fractionation	33	2018-01-02	1243	480	ILLUMINA	2018-01-02	SRR6434962	SRS2802213	SRP127804	Chulu_a_95		Chulumani	95% flowers	Not collected			95% flowers	public	ncbi	TRANSCRIPTOMIC	Nicotiana tabacum	0.7962
RNA-Seq	85	PRJNA428236	SAMN08285127	Plant		sra	SRX3526491	0	Illumina HiSeq 2500	SINGLE	size fractionation	32	2018-01-02	1775	667	ILLUMINA	2018-01-02	SRR6434961	SRS2802214	SRP127804	Chulu_c_85		Chulumani	85% flowers	Not collected			85% flowers	public	ncbi	TRANSCRIPTOMIC	Nicotiana tabacum	0.9313
RNA-Seq	85	PRJNA428236	SAMN08285113	Plant		sra	SRX3526499	0	Illumina HiSeq 2500	SINGLE	size fractionation	18	2018-01-02	1535	583	ILLUMINA	2018-01-02	SRR6434953	SRS2802221	SRP127804	095-55_a_60		095-55	60% flowers	Germany: Gatersleben			60% flowers	public	ncbi	TRANSCRIPTOMIC	Nicotiana tabacum	0.8005
RNA-Seq	85	PRJNA428236	SAMN08285146	Plant		sra	SRX3526501	0	Illumina HiSeq 2500	SINGLE	size fractionation	51	2018-01-02	1502	570	ILLUMINA	2018-01-02	SRR6434951	SRS2802223	SRP127804	QM25c_95		QM25	95% flowers	United Kingdom: Queen Mary			95% flowers	public	ncbi	TRANSCRIPTOMIC	Nicotiana tabacum	0.7688
RNA-Seq	85	PRJNA428236	SAMN08285133	Plant		sra	SRX3526502	0	Illumina HiSeq 2500	SINGLE	size fractionation	38	2018-01-02	2512	954	ILLUMINA	2018-01-02	SRR6434950	SRS2802224	SRP127804	QM24a_85		QM24	85% flowers	United Kingdom: Queen Mary			85% flowers	public	ncbi	TRANSCRIPTOMIC	Nicotiana tabacum	0.7493
RNA-Seq	85	PRJNA428236	SAMN08285132	Plant		sra	SRX3526503	0	Illumina HiSeq 2500	SINGLE	size fractionation	37	2018-01-02	2231	841	ILLUMINA	2018-01-02	SRR6434949	SRS2802225	SRP127804	QM24c_60		QM24	60% flowers	United Kingdom: Queen Mary			60% flowers	public	ncbi	TRANSCRIPTOMIC	Nicotiana tabacum	0.8059
RNA-Seq	85	PRJNA428236	SAMN08285116	Plant		sra	SRX3526514	0	Illumina HiSeq 2500	SINGLE	size fractionation	21	2018-01-08	1181	452	ILLUMINA	2018-01-09	SRR6434938	SRS2802236	SRP127804	095-55_a_85		095-55	85% flowers	Germany: Gatersleben			85% flowers	public	ncbi	TRANSCRIPTOMIC	Nicotiana tabacum	0.8563
RNA-Seq	85	PRJNA428236	SAMN08285117	Plant		sra	SRX3526515	0	Illumina HiSeq 2500	SINGLE	size fractionation	22	2018-01-02	1370	522	ILLUMINA	2018-01-02	SRR6434937	SRS2802237	SRP127804	095-55_b_85		095-55	85% flowers	Germany: Gatersleben			85% flowers	public	ncbi	TRANSCRIPTOMIC	Nicotiana tabacum	0.8412
RNA-Seq	85	PRJNA428236	SAMN08285118	Plant		sra	SRX3526516	0	Illumina HiSeq 2500	SINGLE	size fractionation	23	2018-01-02	1581	601	ILLUMINA	2018-01-02	SRR6434936	SRS2802238	SRP127804	095-55_c_85		095-55	85% flowers	Germany: Gatersleben			85% flowers	public	ncbi	TRANSCRIPTOMIC	Nicotiana tabacum	0.8433
RNA-Seq	85	PRJNA428236	SAMN08285119	Plant		sra	SRX3526517	0	Illumina HiSeq 2500	SINGLE	size fractionation	24	2018-01-02	1229	466	ILLUMINA	2018-01-02	SRR6434935	SRS2802239	SRP127804	095-55_a_95		095-55	95% flowers	Germany: Gatersleben			95% flowers	public	ncbi	TRANSCRIPTOMIC	Nicotiana tabacum	0.8857
RNA-Seq	85	PRJNA428236	SAMN08285121	Plant		sra	SRX3526519	0	Illumina HiSeq 2500	SINGLE	size fractionation	26	2018-01-02	1613	619	ILLUMINA	2018-01-02	SRR6434933	SRS2802240	SRP127804	095-55_c_95		095-55	95% flowers	Germany: Gatersleben			95% flowers	public	ncbi	TRANSCRIPTOMIC	Nicotiana tabacum	0.8132
RNA-Seq	85	PRJNA428236	SAMN08285120	Plant		sra	SRX3526518	0	Illumina HiSeq 2500	SINGLE	size fractionation	25	2018-01-02	1729	658	ILLUMINA	2018-01-02	SRR6434934	SRS2802241	SRP127804	095-55_b_95		095-55	95% flowers	Germany: Gatersleben			95% flowers	public	ncbi	TRANSCRIPTOMIC	Nicotiana tabacum	0.7558
RNA-Seq	85	PRJNA428236	SAMN08285122	Plant		sra	SRX3526520	0	Illumina HiSeq 2500	SINGLE	size fractionation	27	2018-01-02	1041	408	ILLUMINA	2018-01-02	SRR6434932	SRS2802242	SRP127804	Chulu_a_60		Chulumani	60% flowers	Not collected			60% flowers	public	ncbi	TRANSCRIPTOMIC	Nicotiana tabacum	0.8409
RNA-Seq	85	PRJNA428236	SAMN08285123	Plant		sra	SRX3526521	0	Illumina HiSeq 2500	SINGLE	size fractionation	28	2018-01-02	1374	524	ILLUMINA	2018-01-02	SRR6434931	SRS2802243	SRP127804	Chulu_b_60		Chulumani	60% flowers	Not collected			60% flowers	public	ncbi	TRANSCRIPTOMIC	Nicotiana tabacum	0.8234
RNA-Seq	85	PRJNA428236	SAMN08285124	Plant		sra	SRX3526522	0	Illumina HiSeq 2500	SINGLE	size fractionation	29	2018-01-02	1237	472	ILLUMINA	2018-01-02	SRR6434930	SRS2802244	SRP127804	Chulu_c_60		Chulumani	60% flowers	Not collected			60% flowers	public	ncbi	TRANSCRIPTOMIC	Nicotiana tabacum	0.855
RNA-Seq	85	PRJNA428236	SAMN08285125	Plant		sra	SRX3526523	0	Illumina HiSeq 2500	SINGLE	size fractionation	30	2018-01-02	1280	488	ILLUMINA	2018-01-02	SRR6434929	SRS2802245	SRP127804	Chulu_a_85		Chulumani	85% flowers	Not collected			85% flowers	public	ncbi	TRANSCRIPTOMIC	Nicotiana tabacum	0.8583
RNA-Seq	85	PRJNA428236	SAMN08285142	Plant		sra	SRX3526524	0	Illumina HiSeq 2500	SINGLE	size fractionation	47	2018-01-02	996	383	ILLUMINA	2018-01-02	SRR6434928	SRS2802246	SRP127804	QM25b_85		QM25	85% flowers	United Kingdom: Queen Mary			85% flowers	public	ncbi	TRANSCRIPTOMIC	Nicotiana tabacum	0.7929
RNA-Seq	85	PRJNA428236	SAMN08285143	Plant		sra	SRX3526525	0	Illumina HiSeq 2500	SINGLE	size fractionation	48	2018-01-02	1298	487	ILLUMINA	2018-01-02	SRR6434927	SRS2802247	SRP127804	QM25c_85		QM25	85% flowers	United Kingdom: Queen Mary			85% flowers	public	ncbi	TRANSCRIPTOMIC	Nicotiana tabacum	0.8511
RNA-Seq	85	PRJNA428236	SAMN08285140	Plant		sra	SRX3526526	0	Illumina HiSeq 2500	SINGLE	size fractionation	45	2018-01-02	1177	452	ILLUMINA	2018-01-02	SRR6434926	SRS2802248	SRP127804	QM25c_60		QM25	60% flowers	United Kingdom: Queen Mary			60% flowers	public	ncbi	TRANSCRIPTOMIC	Nicotiana tabacum	0.7866
RNA-Seq	85	PRJNA428236	SAMN08285141	Plant		sra	SRX3526527	0	Illumina HiSeq 2500	SINGLE	size fractionation	46	2018-01-02	1261	484	ILLUMINA	2018-01-02	SRR6434925	SRS2802249	SRP127804	QM25a_85		QM25	85% flowers	United Kingdom: Queen Mary			85% flowers	public	ncbi	TRANSCRIPTOMIC	Nicotiana tabacum	0.7602
RNA-Seq	85	PRJNA428236	SAMN08285138	Plant		sra	SRX3526528	0	Illumina HiSeq 2500	SINGLE	size fractionation	43	2018-01-02	1305	496	ILLUMINA	2018-01-02	SRR6434924	SRS2802250	SRP127804	QM25a_60		QM25	60% flowers	United Kingdom: Queen Mary			60% flowers	public	ncbi	TRANSCRIPTOMIC	Nicotiana tabacum	0.7835
RNA-Seq	85	PRJNA428236	SAMN08285139	Plant		sra	SRX3526529	0	Illumina HiSeq 2500	SINGLE	size fractionation	44	2018-01-02	1733	654	ILLUMINA	2018-01-02	SRR6434923	SRS2802251	SRP127804	QM25b_60		QM25	60% flowers	United Kingdom: Queen Mary			60% flowers	public	ncbi	TRANSCRIPTOMIC	Nicotiana tabacum	0.7567
RNA-Seq	85	PRJNA428236	SAMN08285136	Plant		sra	SRX3526530	0	Illumina HiSeq 2500	SINGLE	size fractionation	41	2018-01-02	1487	567	ILLUMINA	2018-01-02	SRR6434922	SRS2802252	SRP127804	QM24a_95		QM24	95% flowers	United Kingdom: Queen Mary			95% flowers	public	ncbi	TRANSCRIPTOMIC	Nicotiana tabacum	0.7718
RNA-Seq	85	PRJNA428236	SAMN08285137	Plant		sra	SRX3526531	0	Illumina HiSeq 2500	SINGLE	size fractionation	42	2018-01-02	1737	668	ILLUMINA	2018-01-02	SRR6434921	SRS2802253	SRP127804	QM24b_95		QM24	95% flowers	United Kingdom: Queen Mary			95% flowers	public	ncbi	TRANSCRIPTOMIC	Nicotiana tabacum	0.7363
RNA-Seq	85	PRJNA428236	SAMN08285126	Plant		sra	SRX3526492	0	Illumina HiSeq 2500	SINGLE	size fractionation	31	2018-01-02	1377	516	ILLUMINA	2018-01-02	SRR6434960	SRS2802254	SRP127804	Chulu_b_85		Chulumani	85% flowers	Not collected			85% flowers	public	ncbi	TRANSCRIPTOMIC	Nicotiana tabacum	0.9018
RNA-Seq	85	PRJNA428236	SAMN08285144	Plant		sra	SRX3526532	0	Illumina HiSeq 2500	SINGLE	size fractionation	49	2018-01-02	1413	532	ILLUMINA	2018-01-02	SRR6434920	SRS2802255	SRP127804	QM25a_95		QM25	95% flowers	United Kingdom: Queen Mary			95% flowers	public	ncbi	TRANSCRIPTOMIC	Nicotiana tabacum	0.8501
RNA-Seq	85	PRJNA428236	SAMN08285145	Plant		sra	SRX3526533	0	Illumina HiSeq 2500	SINGLE	size fractionation	50	2018-01-02	990	385	ILLUMINA	2018-01-02	SRR6434919	SRS2802256	SRP127804	QM25b_95		QM25	95% flowers	United Kingdom: Queen Mary			95% flowers	public	ncbi	TRANSCRIPTOMIC	Nicotiana tabacum	0.7705
RNA-Seq	138	PRJNA428236	SAMN08281073	Plant		sra	SRX3527193	0	NextSeq 500	SINGLE	size fractionation	3	2018-01-02	12908	6525	ILLUMINA	2018-01-02	SRR6435696	SRS2802904	SRP127804	Ntabacum_0955		0955-55	flowering	Germany: Gatersleben			flowers	public	ncbi	TRANSCRIPTOMIC	Nicotiana tabacum	0.9296
RNA-Seq	138	PRJNA428236	SAMN08281073	Plant		sra	SRX3527191	0	NextSeq 500	SINGLE	size fractionation	1	2018-01-02	11174	5645	ILLUMINA	2018-01-02	SRR6435698	SRS2802904	SRP127804	Ntabacum_0955		0955-55	flowering	Germany: Gatersleben			flowers	public	ncbi	TRANSCRIPTOMIC	Nicotiana tabacum	0.9348
RNA-Seq	138	PRJNA428236	SAMN08281073	Plant		sra	SRX3527190	0	NextSeq 500	SINGLE	size fractionation	2	2018-01-02	13560	6855	ILLUMINA	2018-01-02	SRR6435699	SRS2802904	SRP127804	Ntabacum_0955		0955-55	flowering	Germany: Gatersleben			flowers	public	ncbi	TRANSCRIPTOMIC	Nicotiana tabacum	0.9329
RNA-Seq	138	PRJNA428236	SAMN08285147	Plant		sra	SRX3527195	0	NextSeq 500	SINGLE	size fractionation	5	2018-01-02	12779	6475	ILLUMINA	2018-01-02	SRR6435694	SRS2802905	SRP127804	Ntabacum_51789		51789	flowering	Bolivia			flowers	public	ncbi	TRANSCRIPTOMIC	Nicotiana tabacum	0.939
RNA-Seq	139	PRJNA428236	SAMN08285147	Plant		sra	SRX3527194	0	NextSeq 500	SINGLE	size fractionation	6	2018-01-02	12702	6428	ILLUMINA	2018-01-02	SRR6435695	SRS2802905	SRP127804	Ntabacum_51789		51789	flowering	Bolivia			flowers	public	ncbi	TRANSCRIPTOMIC	Nicotiana tabacum	0.9263
RNA-Seq	139	PRJNA428236	SAMN08285147	Plant		sra	SRX3527192	0	NextSeq 500	SINGLE	size fractionation	4	2018-01-02	12334	6220	ILLUMINA	2018-01-02	SRR6435697	SRS2802905	SRP127804	Ntabacum_51789		51789	flowering	Bolivia			flowers	public	ncbi	TRANSCRIPTOMIC	Nicotiana tabacum	0.9429
RNA-Seq	300	PRJNA429497	SAMN08336870	Plant		sra	SRX3561063	0	Illumina HiSeq 2000	PAIRED	Oligo-dT	CK24h rep2	2018-01-14	8124	3107	ILLUMINA	2018-04-01	SRR6471191	SRS2834055	SRP129465	CK24h-2	seeding stage	K333		China: QingDao			Leaf	public	ncbi	TRANSCRIPTOMIC	Nicotiana tabacum	0.9666
RNA-Seq	300	PRJNA429497	SAMN08336867	Plant		sra	SRX3561064	0	Illumina HiSeq 2000	PAIRED	Oligo-dT	CK12h rep2	2018-01-14	6820	2658	ILLUMINA	2018-04-01	SRR6471190	SRS2834056	SRP129465	CK12h-2	seeding stage	K330		China: QingDao			Leaf	public	ncbi	TRANSCRIPTOMIC	Nicotiana tabacum	0.9643
RNA-Seq	300	PRJNA429497	SAMN08336869	Plant		sra	SRX3561062	0	Illumina HiSeq 2000	PAIRED	Oligo-dT	CK24h rep1	2018-01-14	6315	2500	ILLUMINA	2018-04-01	SRR6471192	SRS2834057	SRP129465	CK24h-1	seeding stage	K332		China: QingDao			Leaf	public	ncbi	TRANSCRIPTOMIC	Nicotiana tabacum	0.9653
RNA-Seq	300	PRJNA429497	SAMN08336868	Plant		sra	SRX3561065	0	Illumina HiSeq 2000	PAIRED	Oligo-dT	CK12h rep3	2018-01-14	6582	2580	ILLUMINA	2018-04-01	SRR6471189	SRS2834058	SRP129465	CK12h-3	seeding stage	K331		China: QingDao			Leaf	public	ncbi	TRANSCRIPTOMIC	Nicotiana tabacum	0.9603
RNA-Seq	300	PRJNA429497	SAMN08336865	Plant		sra	SRX3561066	0	Illumina HiSeq 2000	PAIRED	Oligo-dT	CK0h rep3	2018-01-14	7060	2824	ILLUMINA	2018-04-01	SRR6471188	SRS2834059	SRP129465	CK0h-3	seeding stage	K328		China: QingDao			Leaf	public	ncbi	TRANSCRIPTOMIC	Nicotiana tabacum	0.9683
RNA-Seq	300	PRJNA429497	SAMN08336866	Plant		sra	SRX3561067	0	Illumina HiSeq 2000	PAIRED	Oligo-dT	CK12h rep1	2018-01-14	6800	2683	ILLUMINA	2018-04-01	SRR6471187	SRS2834060	SRP129465	CK12h-1	seeding stage	K329		China: QingDao			Leaf	public	ncbi	TRANSCRIPTOMIC	Nicotiana tabacum	0.9659
RNA-Seq	300	PRJNA429497	SAMN08336863	Plant		sra	SRX3561068	0	Illumina HiSeq 2000	PAIRED	Oligo-dT	CK0h rep1	2018-01-14	7339	2869	ILLUMINA	2018-04-01	SRR6471186	SRS2834061	SRP129465	CK0h-1	seeding stage	K326		China: QingDao			Leaf	public	ncbi	TRANSCRIPTOMIC	Nicotiana tabacum	0.9651
RNA-Seq	300	PRJNA429497	SAMN08336871	Plant		sra	SRX3561070	0	Illumina HiSeq 2000	PAIRED	Oligo-dT	CK24h rep3	2018-01-14	6953	2641	ILLUMINA	2018-04-01	SRR6471184	SRS2834062	SRP129465	CK24h-3	seeding stage	K334		China: QingDao			Leaf	public	ncbi	TRANSCRIPTOMIC	Nicotiana tabacum	0.9644
RNA-Seq	300	PRJNA429497	SAMN08336872	Plant		sra	SRX3561071	0	Illumina HiSeq 2000	PAIRED	Oligo-dT	T12h rep1	2018-01-14	6641	2583	ILLUMINA	2018-04-01	SRR6471183	SRS2834063	SRP129465	T12h-1	seeding stage	K335		China: QingDao			Leaf	public	ncbi	TRANSCRIPTOMIC	Nicotiana tabacum	0.9194
RNA-Seq	300	PRJNA429497	SAMN08336864	Plant		sra	SRX3561069	0	Illumina HiSeq 2000	PAIRED	Oligo-dT	CK0h rep2	2018-01-14	6355	2524	ILLUMINA	2018-04-01	SRR6471185	SRS2834064	SRP129465	CK0h-2	seeding stage	K327		China: QingDao			Leaf	public	ncbi	TRANSCRIPTOMIC	Nicotiana tabacum	0.9694
RNA-Seq	300	PRJNA429497	SAMN08336877	Plant		sra	SRX3561072	0	Illumina HiSeq 2000	PAIRED	Oligo-dT	T24h rep3	2018-01-14	6043	2431	ILLUMINA	2018-04-01	SRR6471182	SRS2834065	SRP129465	T24h-3	seeding stage	K340		China: QingDao			Leaf	public	ncbi	TRANSCRIPTOMIC	Nicotiana tabacum	0.958
RNA-Seq	300	PRJNA429497	SAMN08336873	Plant		sra	SRX3561073	0	Illumina HiSeq 2000	PAIRED	Oligo-dT	T12h rep2	2018-01-14	6507	2497	ILLUMINA	2018-04-01	SRR6471181	SRS2834066	SRP129465	T12h-2	seeding stage	K336		China: QingDao			Leaf	public	ncbi	TRANSCRIPTOMIC	Nicotiana tabacum	0.9504
RNA-Seq	300	PRJNA429497	SAMN08336875	Plant		sra	SRX3561075	0	Illumina HiSeq 2000	PAIRED	Oligo-dT	T24h rep1	2018-01-14	6140	2367	ILLUMINA	2018-04-01	SRR6471179	SRS2834067	SRP129465	T24h-1	seeding stage	K338		China: QingDao			Leaf	public	ncbi	TRANSCRIPTOMIC	Nicotiana tabacum	0.9274
RNA-Seq	300	PRJNA429497	SAMN08336874	Plant		sra	SRX3561074	0	Illumina HiSeq 2000	PAIRED	Oligo-dT	T12h rep3	2018-01-14	6930	2703	ILLUMINA	2018-04-01	SRR6471180	SRS2834068	SRP129465	T12h-3	seeding stage	K337		China: QingDao			Leaf	public	ncbi	TRANSCRIPTOMIC	Nicotiana tabacum	0.962
RNA-Seq	300	PRJNA429497	SAMN08336876	Plant		sra	SRX3561076	0	Illumina HiSeq 2000	PAIRED	Oligo-dT	T24h rep2	2018-01-14	7049	2764	ILLUMINA	2018-04-01	SRR6471178	SRS2834069	SRP129465	T24h-2	seeding stage	K339		China: QingDao			Leaf	public	ncbi	TRANSCRIPTOMIC	Nicotiana tabacum	0.9075
RNA-Seq	300	PRJNA445873	SAMN08801661	Plant		sra	SRX3858624	0	Illumina HiSeq 2000	PAIRED	cDNA	T2_75d_1	2018-03-28	7715	3252	ILLUMINA	2018-03-28	SRR6910600	SRS3101680	SRP136648	T2_75d	2.5 month	Yunyan 87	after topping	China:xinfeng, jiangxi			leaves	public	ncbi	TRANSCRIPTOMIC	Nicotiana tabacum	0.9627
RNA-Seq	300	PRJNA445873	SAMN08801661	Plant		sra	SRX3858614	0	Illumina HiSeq 2000	PAIRED	cDNA	T2_75d_3	2018-03-28	9340	3969	ILLUMINA	2018-03-28	SRR6910610	SRS3101680	SRP136648	T2_75d	2.5 month	Yunyan 87	after topping	China:xinfeng, jiangxi			leaves	public	ncbi	TRANSCRIPTOMIC	Nicotiana tabacum	0.966
RNA-Seq	300	PRJNA445873	SAMN08801661	Plant		sra	SRX3858613	0	Illumina HiSeq 2000	PAIRED	cDNA	T2_75d_2	2018-03-28	10523	4466	ILLUMINA	2018-03-28	SRR6910611	SRS3101680	SRP136648	T2_75d	2.5 month	Yunyan 87	after topping	China:xinfeng, jiangxi			leaves	public	ncbi	TRANSCRIPTOMIC	Nicotiana tabacum	0.9661
RNA-Seq	300	PRJNA445873	SAMN08801659	Plant		sra	SRX3858622	0	Illumina HiSeq 2000	PAIRED	cDNA	T1_75d_1	2018-03-28	7533	3150	ILLUMINA	2018-03-28	SRR6910602	SRS3101681	SRP136648	T1_75d	2.5 month	Yunyan 87	after topping	China: xinfeng,jiangxi			leaves	public	ncbi	TRANSCRIPTOMIC	Nicotiana tabacum	0.9622
RNA-Seq	300	PRJNA445873	SAMN08801659	Plant		sra	SRX3858616	0	Illumina HiSeq 2000	PAIRED	cDNA	T1_75d_3	2018-03-28	9969	4248	ILLUMINA	2018-03-28	SRR6910608	SRS3101681	SRP136648	T1_75d	2.5 month	Yunyan 87	after topping	China: xinfeng,jiangxi			leaves	public	ncbi	TRANSCRIPTOMIC	Nicotiana tabacum	0.968
RNA-Seq	300	PRJNA445873	SAMN08801659	Plant		sra	SRX3858615	0	Illumina HiSeq 2000	PAIRED	cDNA	T1_75d_2	2018-03-28	9112	3847	ILLUMINA	2018-03-28	SRR6910609	SRS3101681	SRP136648	T1_75d	2.5 month	Yunyan 87	after topping	China: xinfeng,jiangxi			leaves	public	ncbi	TRANSCRIPTOMIC	Nicotiana tabacum	0.9685
RNA-Seq	300	PRJNA445873	SAMN08801660	Plant		sra	SRX3858623	0	Illumina HiSeq 2000	PAIRED	cDNA	T2_60d_3	2018-03-28	8266	3480	ILLUMINA	2018-03-28	SRR6910601	SRS3101682	SRP136648	T2_60d	2 month	Yunyan 87	before topping	China:xinfeng, jiangxi			leaves	public	ncbi	TRANSCRIPTOMIC	Nicotiana tabacum	0.9686
RNA-Seq	300	PRJNA445873	SAMN08801660	Plant		sra	SRX3858618	0	Illumina HiSeq 2000	PAIRED	cDNA	T2_60d_2	2018-03-28	11437	4966	ILLUMINA	2018-03-28	SRR6910606	SRS3101682	SRP136648	T2_60d	2 month	Yunyan 87	before topping	China:xinfeng, jiangxi			leaves	public	ncbi	TRANSCRIPTOMIC	Nicotiana tabacum	0.9679
RNA-Seq	300	PRJNA445873	SAMN08801660	Plant		sra	SRX3858617	0	Illumina HiSeq 2000	PAIRED	cDNA	T2_60d_1	2018-03-28	7797	3307	ILLUMINA	2018-03-28	SRR6910607	SRS3101682	SRP136648	T2_60d	2 month	Yunyan 87	before topping	China:xinfeng, jiangxi			leaves	public	ncbi	TRANSCRIPTOMIC	Nicotiana tabacum	0.9633
RNA-Seq	300	PRJNA445873	SAMN08801658	Plant		sra	SRX3858621	0	Illumina HiSeq 2000	PAIRED	cDNA	T1_60d_3	2018-03-28	8984	3782	ILLUMINA	2018-03-28	SRR6910603	SRS3101683	SRP136648	T1_60d	2 month	Yunyan 87	before topping	China: xinfeng,jiangxi			leaves	public	ncbi	TRANSCRIPTOMIC	Nicotiana tabacum	0.9701
RNA-Seq	300	PRJNA445873	SAMN08801658	Plant		sra	SRX3858620	0	Illumina HiSeq 2000	PAIRED	cDNA	T1_60d_2	2018-03-28	9275	3924	ILLUMINA	2018-03-28	SRR6910604	SRS3101683	SRP136648	T1_60d	2 month	Yunyan 87	before topping	China: xinfeng,jiangxi			leaves	public	ncbi	TRANSCRIPTOMIC	Nicotiana tabacum	0.9695
RNA-Seq	300	PRJNA445873	SAMN08801658	Plant		sra	SRX3858619	0	Illumina HiSeq 2000	PAIRED	cDNA	T1_60d_1	2018-03-28	7381	3106	ILLUMINA	2018-03-28	SRR6910605	SRS3101683	SRP136648	T1_60d	2 month	Yunyan 87	before topping	China: xinfeng,jiangxi			leaves	public	ncbi	TRANSCRIPTOMIC	Nicotiana tabacum	0.9654
RNA-Seq	200	PRJNA472668	SAMN09240488	Plant		sra	SRX4114246	0	Illumina HiSeq 2500	PAIRED	unspecified	K326RNA_F	2018-05-23	5776	3485	ILLUMINA	2018-05-23	SRR7205251	SRS3329673	SRP148727	K326_100PE	3m	K326		USA			leaf	public	ncbi	TRANSCRIPTOMIC	Nicotiana tabacum	0.9854
RNA-Seq	200	PRJNA472668	SAMN09240490	Plant		sra	SRX4114248	0	Illumina HiSeq 2500	PAIRED	unspecified	VAMRNA_F	2018-05-23	11756	7093	ILLUMINA	2018-05-23	SRR7205249	SRS3329675	SRP148727	VAM_100PE	3m	TI 1406		USA			leaf	public	ncbi	TRANSCRIPTOMIC	Nicotiana tabacum	0.9822
RNA-Seq	200	PRJNA472668	SAMN09240489	Plant		sra	SRX4114247	0	Illumina HiSeq 2500	PAIRED	unspecified	K326vaRNA_F	2018-05-23	11063	6655	ILLUMINA	2018-05-23	SRR7205250	SRS3329679	SRP148727	K326va_100PE	3m	K326-va		USA			leaf	public	ncbi	TRANSCRIPTOMIC	Nicotiana tabacum	0.986
RNA-Seq	51	PRJNA475529	SAMN09399124	Plant		sra	SRX4196993	0	Illumina HiSeq 2500	SINGLE	cDNA	Topped_Fluepro_1	2018-06-12	662	451	ILLUMINA	2018-06-12	SRR7294379	SRS3407615	SRP150337	Topping and flupro treatment		TN90	Button	USA:Kentucky:Lexington			Leaf	public	ncbi	TRANSCRIPTOMIC	Nicotiana tabacum	0.7718
RNA-Seq	51	PRJNA475529	SAMN09399124	Plant		sra	SRX4196992	0	Illumina HiSeq 2500	SINGLE	cDNA	Topped_Fluepro_2	2018-06-12	620	424	ILLUMINA	2018-06-12	SRR7294380	SRS3407615	SRP150337	Topping and flupro treatment		TN90	Button	USA:Kentucky:Lexington			Leaf	public	ncbi	TRANSCRIPTOMIC	Nicotiana tabacum	0.7811
RNA-Seq	51	PRJNA475529	SAMN09399125	Plant		sra	SRX4196995	0	Illumina HiSeq 2500	SINGLE	cDNA	Topped_Offshoot-1	2018-06-12	675	460	ILLUMINA	2018-06-12	SRR7294377	SRS3407616	SRP150337	Topping and Off-Shoot-T treatment		TN90	Button	USA:Kentucky:Lexington			Leaf	public	ncbi	TRANSCRIPTOMIC	Nicotiana tabacum	0.8082
RNA-Seq	51	PRJNA475529	SAMN09399125	Plant		sra	SRX4196994	0	Illumina HiSeq 2500	SINGLE	cDNA	Topped_Offshoot-2	2018-06-12	854	579	ILLUMINA	2018-06-12	SRR7294378	SRS3407616	SRP150337	Topping and Off-Shoot-T treatment		TN90	Button	USA:Kentucky:Lexington			Leaf	public	ncbi	TRANSCRIPTOMIC	Nicotiana tabacum	0.6237
RNA-Seq	51	PRJNA475529	SAMN09399122	Plant		sra	SRX4196997	0	Illumina HiSeq 2500	SINGLE	cDNA	Untopped_1	2018-06-12	809	553	ILLUMINA	2018-06-12	SRR7294375	SRS3407617	SRP150337	No topping control		TN90	Button	USA:Kentucky:Lexington			Leaf	public	ncbi	TRANSCRIPTOMIC	Nicotiana tabacum	0.6615
RNA-Seq	51	PRJNA475529	SAMN09399122	Plant		sra	SRX4196996	0	Illumina HiSeq 2500	SINGLE	cDNA	Untopped_2	2018-06-12	637	433	ILLUMINA	2018-06-12	SRR7294376	SRS3407617	SRP150337	No topping control		TN90	Button	USA:Kentucky:Lexington			Leaf	public	ncbi	TRANSCRIPTOMIC	Nicotiana tabacum	0.8188
RNA-Seq	51	PRJNA475529	SAMN09399123	Plant		sra	SRX4196999	0	Illumina HiSeq 2500	SINGLE	cDNA	Topped_1	2018-06-12	872	595	ILLUMINA	2018-06-12	SRR7294373	SRS3407618	SRP150337	Topping		TN90	Button	USA:Kentucky:Lexington			Leaf	public	ncbi	TRANSCRIPTOMIC	Nicotiana tabacum	0.6461
RNA-Seq	51	PRJNA475529	SAMN09399123	Plant		sra	SRX4196998	0	Illumina HiSeq 2500	SINGLE	cDNA	Topped_2	2018-06-12	638	441	ILLUMINA	2018-06-12	SRR7294374	SRS3407618	SRP150337	Topping		TN90	Button	USA:Kentucky:Lexington			Leaf	public	ncbi	TRANSCRIPTOMIC	Nicotiana tabacum	0.7605
