# Supplementary material for: Investigating nicotine pathway-related long non-coding RNAs in tobacco
Source: Front Genet. 2023 Jan 19;13:1102183. doi: 10.3389/fgene.2022.1102183 (PMC9892058; doi:10.3389/fgene.2022.1102183)
Supplement: Supplementary file 9 [file Table10.XLSX]

## Sheet: nicotine_biosynthesis_genes
Table S11: Nicotine pathway-related coding genes in MEyellow module.
Gene_Id	Gene_Name
Nitab4.5_0000013g0380	PMT
Nitab4.5_0000025g0290	MPO
Nitab4.5_0000031g0370	A622
Nitab4.5_0000031g0420	MATE
Nitab4.5_0000063g0120	SAMS
Nitab4.5_0000063g0170	SAMS
Nitab4.5_0000316g0090	BBLc
Nitab4.5_0000745g0170	SAMS
Nitab4.5_0000884g0010	A622
Nitab4.5_0000884g0030	MATE
Nitab4.5_0000983g0060	MPO
Nitab4.5_0001029g0080	BBLc
Nitab4.5_0001965g0070	SAMDC
Nitab4.5_0002338g0020	AO
Nitab4.5_0002522g0070	QS
Nitab4.5_0002722g0030	JAT1
Nitab4.5_0002869g0010	SAMS
Nitab4.5_0003090g0030	ERF189
Nitab4.5_0003284g0010	PMT
Nitab4.5_0003284g0040	PMT
Nitab4.5_0004332g0030	JAT1
Nitab4.5_0005830g0010	AO
Nitab4.5_0006307g0010	BBLc
Nitab4.5_0011232g0010	PMT
Nitab4.5_0011349g0010	JAT1
Nitab4.5_0015055g0010	ERF189
