# Supplementary material for: Investigating nicotine pathway-related long non-coding RNAs in tobacco
Source: Front Genet. 2023 Jan 19;13:1102183. doi: 10.3389/fgene.2022.1102183 (PMC9892058; doi:10.3389/fgene.2022.1102183)
Supplement: Supplementary file 10 [file Table12.XLSX]

## Sheet: DEGs
Table S13: Expression of up-regulated DEGs in topping data.
Gene_id	after_topping_1	after_topping_2	after_topping_3	before_topping_1	before_topping_2	before_topping_3	mean_after_topping	mean_before_topping	pvalue	log2fdc
MSTRG.101975	7.42943	6.7233	7.26161	2.21817	1.94287	5.5118	7.13811	3.22428	0.0284035	1.14632
MSTRG.109593	1.0252	1.56323	1.04865	0.549414	0.776721	0.517349	1.21236	0.614495	0.0366503	0.979193
MSTRG.121156	1.61791	2.68906	2.29431	0.717618	1.17831	1.13966	2.20043	1.01186	0.0263655	1.12
MSTRG.130223	1.40139	1.33111	1.12889	0.831418	0.882715	0.847371	1.28713	0.853835	0.00644603	0.591561
MSTRG.133277	4.28214	6.09401	5.26172	3.77284	2.6961	1.64441	5.21262	2.70445	0.0359789	0.946416
MSTRG.133298	5.17197	5.16499	4.92042	4.08325	2.68789	2.20673	5.0858	2.99262	0.0212008	0.764865
MSTRG.140777	44.9193	43.9398	48.1487	35.0906	34.9588	22.4127	45.6693	30.8207	0.0277691	0.567309
MSTRG.146216	7.85729	7.07421	6.83465	5.03488	6.51103	4.38713	7.25538	5.31101	0.0499855	0.449992
MSTRG.154955	3.13301	2.86628	3.02382	2.53819	2.41051	2.09843	3.0077	2.34904	0.0122728	0.356454
MSTRG.161756	4.01153	3.45681	4.42862	2.07811	2.35901	1.34372	3.96565	1.92695	0.00785945	1.04086
MSTRG.181724	0.848146	1.25992	1.08181	0.489229	0.525468	0.075006	1.06329	0.363234	0.0201744	1.54696
MSTRG.194637	313.872	429.549	389.895	154.853	151.594	144.985	377.772	150.477	0.0026214	1.32796
MSTRG.207613	7.3678	9.57018	7.07769	3.72374	5.3839	2.28721	8.00523	3.79829	0.0242167	1.07539
MSTRG.213607	1.39434	1.26832	1.43733	0.542775	1.11939	0.556043	1.36666	0.739401	0.0332403	0.885335
MSTRG.22251	2.10832	2.24076	1.74627	0.904664	1.32162	0.612088	2.03178	0.946125	0.0128074	1.10183
MSTRG.2226	3.03105	2.94343	2.75508	2.46853	2.44615	2.02662	2.90985	2.31377	0.0225816	0.330575
MSTRG.224010	2.81035	1.97334	2.4587	1.4008	1.40079	0.584485	2.41413	1.12869	0.0243222	1.09617
MSTRG.238134	7.52618	5.50854	6.60584	3.10599	4.66972	3.98524	6.54685	3.92032	0.0236272	0.739683
MSTRG.244754	3.25416	2.29407	3.50612	1.53303	1.03259	0.105929	3.01812	0.890516	0.0188682	1.75979
MSTRG.247181	2.07768	2.54711	1.93513	1.77588	1.16164	0.868038	2.18664	1.26852	0.0476446	0.785093
MSTRG.261904	1.07427	1.11136	1.07332	0.79939	0.200719	0.365028	1.08631	0.455046	0.0243147	1.25352
MSTRG.31351	10.3796	9.89138	10.5403	5.87027	6.09143	3.09817	10.2704	5.01996	0.00591118	1.0326
MSTRG.32526	7.47268	7.93582	6.90976	4.97376	6.49948	3.78797	7.43942	5.08707	0.0486237	0.548265
MSTRG.33804	11.5395	13.0011	10.888	9.69139	9.26624	7.97617	11.8095	8.97794	0.0250019	0.395458
MSTRG.34387	5.52105	5.57575	4.69954	4.46207	3.91734	3.07489	5.26545	3.8181	0.0425877	0.463597
MSTRG.36783	2.80324	2.7196	1.97055	1.30376	1.44669	0.767605	2.4978	1.17269	0.0168832	1.09019
MSTRG.40434	5.02608	5.60398	5.50636	4.53828	4.53193	3.78845	5.37881	4.28622	0.0234479	0.327512
MSTRG.54320	4.73021	4.23243	3.34187	2.48165	3.12359	2.05524	4.10151	2.55349	0.0388468	0.683469
MSTRG.54633	5.46581	6.57319	5.32726	4.25379	4.19307	3.60781	5.78875	4.01823	0.016395	0.526584
MSTRG.77265	4.18125	5.60064	4.58226	3.22396	3.61541	3.23826	4.78805	3.35921	0.031779	0.511189
MSTRG.77412	0.901062	1.18212	0.965514	0.601339	0.782368	0.431663	1.01623	0.605123	0.0358869	0.746964
MSTRG.8280	5.09596	6.86024	5.60939	3.23057	4.3533	3.30275	5.85519	3.62887	0.0250442	0.690044
MSTRG.87387	11.7787	12.6826	12.5515	10.3761	10.7486	9.21512	12.3376	10.1133	0.0147212	0.286785
MSTRG.89105	5.8042	5.71009	6.02698	3.68811	4.47196	3.63286	5.84709	3.93097	0.00260904	0.572711
Nitab4.5_0000001g0020	97.5817	93.9656	92.0572	45.5121	60.6181	61.7714	94.5349	55.9672	0.00215252	0.756254
Nitab4.5_0000001g0400	4.13547	5.23137	4.15458	2.67257	3.46264	3.5276	4.50714	3.22093	0.0473855	0.484606
Nitab4.5_0000007g0150	37.3607	39.4176	37.803	25.5728	30.0659	34.4215	38.1938	30.02	0.0359402	0.347401
Nitab4.5_0000008g0210	597.608	643.908	600.156	444.684	533.494	435.438	613.89	471.206	0.0146841	0.381624
Nitab4.5_0000009g0110	3.59326	3.68442	3.88422	2.76974	2.5673	1.38617	3.72063	2.24107	0.0282157	0.731104
Nitab4.5_0000009g0350	18.1942	16.1318	17.4383	11.9341	11.3686	14.7115	17.2548	12.6714	0.0185747	0.44539
Nitab4.5_0000009g0360	11.3862	12.4779	12.1176	6.26835	7.08339	9.49871	11.9939	7.61681	0.0128058	0.654973
Nitab4.5_0000011g0370	6.61335	6.19221	5.96564	4.01716	4.93006	4.55238	6.25707	4.49987	0.00571732	0.475514
Nitab4.5_0000013g0380	11.5436	24.5228	20.1267	3.23518	3.86622	1.71694	18.731	2.93945	0.0150163	2.6714
Nitab4.5_0000019g0120	48.7615	53.2668	51.2509	45.6562	45.8333	38.9245	51.0931	43.4713	0.0437597	0.233059
Nitab4.5_0000021g0020	1330.63	1098.68	1332.31	929.711	1029.44	890.462	1253.87	949.872	0.0258871	0.400587
Nitab4.5_0000021g0650	37.0119	34.1719	38.0191	32.1855	33.0199	28.2426	36.401	31.1493	0.0484004	0.224769
Nitab4.5_0000025g0290	2.73797	2.50096	2.2542	1.49511	1.72511	0.985652	2.49771	1.40196	0.0134163	0.832715
Nitab4.5_0000031g0370	16.0841	19.4611	16.8527	8.82467	6.4297	3.90589	17.466	6.38676	0.0031834	1.45125
Nitab4.5_0000031g0400	1.3651	2.09673	1.70118	0.457264	1.00577	0.342454	1.721	0.601829	0.0190512	1.51427
Nitab4.5_0000031g0420	20.1414	21.5881	21.8513	13.2615	13.068	14.7784	21.1936	13.7026	0.000589152	0.629138
Nitab4.5_0000035g0230	14.6822	15.9905	12.5369	7.10074	8.32669	5.73714	14.4032	7.05486	0.00423401	1.0296
Nitab4.5_0000042g0050	4.41291	4.76692	4.10414	2.75515	3.30389	2.48947	4.42799	2.8495	0.00677227	0.635762
Nitab4.5_0000046g0050	25.8378	25.6409	25.7772	21.2574	23.4641	23.1708	25.752	22.6308	0.0108624	0.186391
Nitab4.5_0000050g0110	18.6391	20.7821	17.7354	13.9802	15.0289	11.014	19.0522	13.341	0.0191417	0.514054
Nitab4.5_0000052g0420	13.5175	14.8745	13.5516	10.0894	12.2893	9.12736	13.9812	10.502	0.0284325	0.412785
Nitab4.5_0000055g0200	258.95	232.15	234.804	201.193	211.572	193.731	241.968	202.165	0.0162456	0.25928
Nitab4.5_0000055g0220	12.775	14.5295	10.8674	7.84189	10.2937	5.96545	12.724	8.03367	0.0459071	0.66335
Nitab4.5_0000059g0360	4.70776	4.4657	3.43047	1.5172	2.37416	1.22482	4.20131	1.70539	0.00875958	1.30023
Nitab4.5_0000059g0370	2.35117	1.84998	2.16056	1.44364	1.36531	1.48306	2.12057	1.43067	0.0100587	0.567433
Nitab4.5_0000068g0020	4.73594	5.02123	4.64288	2.47784	2.96638	1.94633	4.80002	2.46351	0.00177951	0.962036
Nitab4.5_0000068g0040	17.3185	17.4314	16.5122	11.6406	13.536	6.27555	17.0874	10.4841	0.0395296	0.70468
Nitab4.5_0000068g0290	13.708	13.7163	14.4111	11.2109	12.7435	10.8849	13.9451	11.6131	0.019601	0.263982
Nitab4.5_0000074g0060	36.753	29.3244	24.7046	13.8468	15.3955	11.6111	30.2607	13.6178	0.0106111	1.15189
Nitab4.5_0000074g0100	21.0207	17.3527	21.1825	12.1392	10.3873	9.26857	19.852	10.5984	0.00353901	0.905377
Nitab4.5_0000099g0240	2.34129	2.30484	1.76375	1.08511	1.18284	1.23009	2.13663	1.16601	0.00714481	0.873189
Nitab4.5_0000100g0160	6.12485	6.8007	5.66142	4.55664	4.71619	3.52267	6.19566	4.26517	0.0180564	0.53855
Nitab4.5_0000105g0250	447.446	422.137	413.945	317.653	352.779	304.766	427.843	325.066	0.00423012	0.396347
Nitab4.5_0000106g0060	21.6783	19.0232	18.5103	11.2742	17.0379	13.4932	19.7373	13.9351	0.0405805	0.502168
Nitab4.5_0000109g0530	6.92736	6.28636	6.04901	5.01846	5.47339	5.7771	6.42091	5.42298	0.0435767	0.24365
Nitab4.5_0000112g0010	9.82066	9.83384	7.34318	4.67806	7.07369	3.97437	8.99922	5.24204	0.0398345	0.779558
Nitab4.5_0000112g0020	6.09586	7.17834	5.87733	2.72902	4.39768	3.50585	6.38384	3.54419	0.0106351	0.848789
Nitab4.5_0000114g0140	4.23316	5.84354	5.85295	3.48493	3.14638	2.11692	5.30988	2.91608	0.0241627	0.864429
Nitab4.5_0000119g0080	12.3656	11.655	8.9464	5.11575	8.66881	4.70814	10.989	6.16423	0.0417921	0.833967
Nitab4.5_0000119g0200	35.4766	43.9084	34.1453	22.4986	30.3373	16.313	37.8435	23.0496	0.0435918	0.715277
Nitab4.5_0000119g0370	1.74464	1.64954	1.98751	0.768364	1.29491	0.643717	1.7939	0.90233	0.0162757	0.990575
Nitab4.5_0000126g0060	3.45569	5.27232	3.18004	1.18942	1.82586	0.635487	3.96935	1.21692	0.0205706	1.70485
Nitab4.5_0000130g0060	108.805	105.753	93.9517	69.4173	88.5564	73.405	102.837	77.1263	0.0252902	0.415054
Nitab4.5_0000131g0220	91.8962	95.2577	87.3687	76.4693	83.45	78.2124	91.5075	79.3773	0.0173926	0.205162
Nitab4.5_0000131g0250	3.46614	3.07139	3.52647	1.94319	2.6011	2.73248	3.35466	2.42559	0.0303529	0.467669
Nitab4.5_0000136g0060	9.82597	10.5054	7.36777	5.46705	6.98046	4.99359	9.23305	5.8137	0.0384998	0.667258
Nitab4.5_0000139g0070	1.98399	1.97526	1.3378	0.866422	1.25851	0.599174	1.76568	0.908035	0.0404538	0.958635
Nitab4.5_0000143g0580	7.84714	10.3575	9.22063	5.20254	7.40234	6.66267	9.14177	6.42251	0.048904	0.509268
Nitab4.5_0000170g0430	63.1449	62.5916	46.2841	32.8009	40.629	28.3068	57.3402	33.9122	0.0237933	0.757724
Nitab4.5_0000173g0200	24.0917	23.893	24.6069	19.5419	20.3263	14.6463	24.1972	18.1715	0.0281285	0.413143
Nitab4.5_0000174g0140	37.8468	33.4717	34.1818	26.8026	28.2273	26.0372	35.1667	27.0224	0.00557898	0.380045
Nitab4.5_0000174g0290	67.0057	69.002	63.3539	54.3515	57.9289	45.9452	66.4539	52.7419	0.0248995	0.333398
Nitab4.5_0000190g0140	3.29182	2.90232	2.60499	2.15165	2.29281	2.37624	2.93304	2.27356	0.0345275	0.367301
Nitab4.5_0000190g0200	1.26329	1.50741	1.07582	0.697844	0.700252	0.737189	1.28217	0.711762	0.0104837	0.848221
Nitab4.5_0000193g0120	2.34027	3.24513	3.5911	1.83502	1.79581	1.65028	3.05883	1.76037	0.026218	0.796755
Nitab4.5_0000214g0130	8.68468	17.9201	8.79217	3.50553	3.41298	1.7457	11.799	2.88807	0.0458427	2.03011
Nitab4.5_0000255g0050	7.58803	7.59843	8.12557	6.04441	5.51265	6.52085	7.77068	6.02597	0.00690381	0.366793
Nitab4.5_0000280g0050	9.26741	7.86437	7.31292	5.96565	6.27099	4.46898	8.14823	5.56854	0.0327946	0.549105
Nitab4.5_0000280g0150	6.05989	6.51675	5.35728	4.61443	3.3119	2.20856	5.97797	3.3783	0.0281967	0.823175
Nitab4.5_0000280g0220	61.8819	51.5506	53.2432	34.1147	43.2386	27.2069	55.5586	34.8534	0.021348	0.672695
Nitab4.5_0000284g0010	1.92117	2.149	1.5353	1.02745	1.2023	0.904016	1.86849	1.04459	0.0143543	0.838326
Nitab4.5_0000284g0060	70.171	76.2932	64.903	55.5415	60.7723	57.7576	70.4557	58.0238	0.026512	0.280068
Nitab4.5_0000286g0140	4.78712	4.75733	4.10626	3.4256	3.94002	2.71238	4.55024	3.35933	0.0469455	0.437655
Nitab4.5_0000288g0150	15.4641	16.5931	14.2168	9.06521	12.0655	11.3031	15.4246	10.8113	0.0151587	0.512661
Nitab4.5_0000299g0030	3.43945	3.61993	3.02417	2.03882	2.47872	2.00649	3.36118	2.17468	0.0070242	0.627935
Nitab4.5_0000302g0150	67.3255	68.0255	60.8235	45.6311	53.9151	39.3385	65.3915	46.2949	0.0164624	0.498242
Nitab4.5_0000303g0210	14.2393	12.1696	12.2942	7.46417	9.93074	10.2217	12.901	9.20554	0.0284683	0.486869
Nitab4.5_0000305g0060	15.1903	14.7046	14.0633	13.0094	13.5841	11.5821	14.6527	12.7252	0.0468751	0.203467
Nitab4.5_0000312g0170	3.67188	4.98382	3.5974	2.58544	2.55529	1.0768	4.08437	2.07251	0.040063	0.97839
Nitab4.5_0000314g0020	18.9949	17.4624	24.852	10.387	7.10889	7.84501	20.4364	8.44695	0.00820779	1.27454
Nitab4.5_0000314g0060	14.6731	21.2512	23.9126	13.4429	7.78459	8.91377	19.9456	10.0471	0.03801	0.989222
Nitab4.5_0000314g0070	36.92	53.0288	51.1092	33.1504	29.2442	22.1601	47.0193	28.1849	0.0351018	0.738311
Nitab4.5_0000318g0130	48.3498	59.1112	54.905	41.0131	41.5757	40.6725	54.122	41.0871	0.014279	0.397523
Nitab4.5_0000319g0240	39.5091	39.1454	37.3012	30.5389	34.7156	31.4625	38.6519	32.239	0.0111985	0.261724
Nitab4.5_0000319g0250	10.392	9.00857	10.2842	6.57921	8.80898	6.8246	9.89491	7.40426	0.0404941	0.418281
Nitab4.5_0000333g0080	1.52289	2.05549	1.40212	0.863601	0.98985	0.823376	1.66017	0.892276	0.0206229	0.895019
Nitab4.5_0000342g0310	4.85777	7.3171	4.83669	2.41876	3.67535	1.11617	5.67052	2.40342	0.0418267	1.23804
Nitab4.5_0000342g0320	3.6198	3.85636	4.05099	2.06333	2.95988	1.45265	3.84238	2.15862	0.0208411	0.831602
Nitab4.5_0000351g0160	40.7973	44.3493	36.3599	30.5448	35.1225	25.5828	40.5022	30.4167	0.0485701	0.413123
Nitab4.5_0000359g0200	7.19293	7.35983	7.65642	6.19609	6.8338	6.26504	7.40306	6.43164	0.01623	0.202905
Nitab4.5_0000359g0210	13.384	12.3751	12.5668	11.5376	10.3932	9.04814	12.7753	10.3263	0.0352772	0.307007
Nitab4.5_0000362g0110	14.1721	14.193	11.6347	8.80985	10.8214	6.20603	13.3333	8.61241	0.0406551	0.630485
Nitab4.5_0000368g0270	282.248	346.217	263.845	215.64	223.908	232.358	297.437	223.969	0.0445777	0.409283
Nitab4.5_0000375g0150	53.2664	52.9639	45.3155	26.5396	36.9117	41.8375	50.5152	35.0962	0.0414603	0.52539
Nitab4.5_0000390g0020	2.46094	1.92016	2.10808	0.289415	0.684703	0.565691	2.16306	0.51327	0.00111337	2.07314
Nitab4.5_0000397g0280	20.8018	22.8263	21.5815	12.2415	17.8737	12.9922	21.7365	14.3691	0.0167068	0.597116
Nitab4.5_0000402g0180	93.4015	108.187	99.0221	72.6684	87.8532	83.064	100.204	81.1952	0.0377571	0.303464
Nitab4.5_0000414g0110	349.307	355.457	268.015	178.8	210.976	160.014	324.26	183.263	0.0114691	0.823229
Nitab4.5_0000426g0050	53.0766	59.2569	58.7929	43.6754	45.9617	28.0046	57.0421	39.2139	0.0407478	0.540651
Nitab4.5_0000433g0130	29.2356	27.3801	27.3478	24.4889	25.9115	22.1132	27.9878	24.1712	0.0398819	0.211499
Nitab4.5_0000437g0020	1.35296	1.15252	1.51782	0.538131	0.834243	0.499268	1.3411	0.623881	0.00866026	1.10284
Nitab4.5_0000437g0130	33.5618	30.372	33.9174	20.2235	26.7485	14.882	32.6171	20.618	0.0293145	0.661698
Nitab4.5_0000439g0040	8.42794	8.28733	6.52107	3.84598	5.35278	5.63559	7.74545	4.94479	0.0276815	0.647335
Nitab4.5_0000441g0240	63.9115	83.246	58.3077	33.6507	52.5605	27.2432	68.4884	37.8182	0.0458244	0.856763
Nitab4.5_0000451g0030	20.6436	18.7312	17.9089	15.7694	16.8515	14.6856	19.0946	15.7688	0.0313768	0.276068
Nitab4.5_0000455g0070	703.883	685.283	706.885	604.791	645.97	664.218	698.684	638.326	0.0327297	0.130345
Nitab4.5_0000465g0030	2.99873	3.74208	2.75546	1.94447	2.39923	2.24736	3.16543	2.19702	0.0409254	0.526652
Nitab4.5_0000469g0120	13.8148	13.2863	12.207	9.93092	12.0644	10.6973	13.1027	10.8975	0.0480192	0.265837
Nitab4.5_0000470g0050	5.00396	5.02371	4.35407	2.85791	2.47899	1.99143	4.79391	2.44278	0.00213705	0.972392
Nitab4.5_0000489g0090	104.082	102.84	108.655	86.7337	87.5667	81.867	105.193	85.3891	0.001389	0.300905
Nitab4.5_0000492g0200	71.1768	75.1573	68.5441	53.7597	59.8707	54.5438	71.6261	56.0581	0.00459176	0.353557
Nitab4.5_0000495g0020	2.32443	2.36597	2.2992	1.73571	1.57106	1.80302	2.32987	1.70326	0.000939453	0.451718
Nitab4.5_0000496g0260	22.2416	23.3578	22.0775	18.487	19.7443	20.9837	22.559	19.7383	0.026844	0.192693
Nitab4.5_0000498g0080	5.87364	7.3897	5.60887	3.102	4.42001	1.03586	6.29074	2.85262	0.0383408	1.14066
Nitab4.5_0000502g0070	6.84387	6.37536	5.74551	4.67864	5.0944	4.33409	6.32158	4.70238	0.0138425	0.426816
Nitab4.5_0000505g0100	11.3995	13.0758	12.0558	7.79853	8.28917	4.05204	12.177	6.71325	0.0185173	0.858986
Nitab4.5_0000518g0070	4.66406	5.55057	5.67872	3.4228	4.3691	2.21948	5.29778	3.33713	0.0485774	0.666621
Nitab4.5_0000521g0090	3.59608	3.55343	3.43074	3.10602	2.94612	3.24059	3.52675	3.09758	0.0120846	0.187143
Nitab4.5_0000549g0010	8.19911	8.38405	8.265	6.78078	7.30335	7.17806	8.28272	7.0874	0.00199625	0.22482
Nitab4.5_0000556g0190	27.4755	25.4105	24.0886	20.089	23.5081	20.6055	25.6582	21.4009	0.0425855	0.261741
Nitab4.5_0000562g0030	5.85663	5.75738	5.95265	5.13464	5.08181	4.58153	5.85555	4.93266	0.00755433	0.247394
Nitab4.5_0000568g0130	14.3289	14.3135	13.0694	9.49468	11.9813	9.80059	13.904	10.4255	0.0172339	0.415344
Nitab4.5_0000582g0180	195.842	180.468	159.856	120.667	156.432	125	178.722	134.033	0.0436313	0.415131
Nitab4.5_0000605g0070	1.9223	2.5851	1.51532	0.696262	1.30173	0.462218	2.00757	0.82007	0.0411007	1.2906
Nitab4.5_0000610g0270	3.13585	3.61233	2.65391	1.49048	1.93416	1.06857	3.13403	1.49774	0.0117929	1.06473
Nitab4.5_0000617g0220	2.82469	2.35707	1.64746	1.01886	1.53224	0.628789	2.2764	1.05996	0.0476383	1.10202
Nitab4.5_0000626g0060	190.7	193.895	184.127	162.216	168.057	161.934	189.574	164.069	0.00188489	0.208456
Nitab4.5_0000628g0020	69.9038	58.8954	60.3099	34.9316	45.1191	44.3361	63.0364	41.4623	0.0105688	0.604373
Nitab4.5_0000633g0070	2.13443	1.79904	2.55229	1.34942	1.39475	1.68774	2.16192	1.47731	0.0475664	0.549035
Nitab4.5_0000635g0010	22.7068	18.3884	20.5623	17.6391	14.392	12.8006	20.5525	14.9439	0.0414001	0.45973
Nitab4.5_0000639g0190	105.185	99.0957	122.088	82.6685	90.7454	64.9989	108.79	79.471	0.0459362	0.453037
Nitab4.5_0000649g0240	5.34464	3.9165	2.73229	1.39562	2.29486	0.637104	3.99781	1.44253	0.0460667	1.46997
Nitab4.5_0000650g0200	1.59568	1.31518	1.3204	0.779255	0.896071	0.650295	1.41042	0.775207	0.00553275	0.862634
Nitab4.5_0000650g0270	3.92188	3.69464	3.75686	1.26761	1.37085	1.10129	3.79113	1.24659	1.63968e-05	1.60387
Nitab4.5_0000651g0040	43.5555	45.1489	49.267	35.7356	39.0421	32.4499	45.9905	35.7425	0.0159386	0.363684
Nitab4.5_0000651g0070	1.81484	1.73551	1.8143	1.23172	1.09879	1.19446	1.78822	1.17499	0.000208615	0.605455
Nitab4.5_0000662g0060	72.5258	91.4541	77.5722	59.2133	64.073	54.982	80.5174	59.4228	0.0277556	0.438278
Nitab4.5_0000669g0080	12.8031	12.6119	11.6485	8.22415	9.88705	4.64448	12.3545	7.58522	0.0397723	0.7037
Nitab4.5_0000672g0050	0.893907	1.17969	0.974989	0.670261	0.807263	0.681969	1.01619	0.719831	0.0363006	0.496863
Nitab4.5_0000672g0090	1.06009	1.39151	1.05136	0.532851	0.68167	0.443348	1.16765	0.552623	0.0095383	1.07787
Nitab4.5_0000681g0070	3.3287	3.59616	4.29795	2.45416	2.68843	0.964351	3.74094	2.03565	0.0495819	0.87759
Nitab4.5_0000681g0150	3.62891	4.82603	5.21137	3.44339	2.97898	2.54817	4.55544	2.99018	0.0446641	0.607192
Nitab4.5_0000692g0170	12.1597	15.6549	13.4623	8.63835	9.99925	7.28369	13.759	8.64043	0.0164103	0.671139
Nitab4.5_0000696g0020	137.025	126.267	134.585	117.842	119.565	118.141	132.625	118.516	0.0128868	0.162277
Nitab4.5_0000703g0100	1.41125	1.35333	1.23433	0.838342	0.972686	0.958865	1.33297	0.923298	0.00368693	0.529297
Nitab4.5_0000704g0050	10.3517	10.646	9.72938	9.42398	9.29867	9.21669	10.2424	9.31311	0.0283927	0.137201
Nitab4.5_0000709g0010	9.13815	11.6462	9.79068	6.22957	7.62584	4.97475	10.1917	6.27672	0.0217776	0.699222
Nitab4.5_0000713g0230	11.514	14.5702	12.129	7.00798	8.01003	5.72071	12.7377	6.9129	0.00703564	0.881648
Nitab4.5_0000722g0010	15.2479	18.7013	11.6192	7.66018	10.1362	6.98419	15.1895	8.26019	0.0373363	0.878745
Nitab4.5_0000722g0020	1.59949	1.29168	1.00802	0.78677	0.743669	0.539635	1.29973	0.690025	0.0310816	0.912511
Nitab4.5_0000723g0170	11.0678	10.9557	14.2958	8.64791	5.32454	8.78947	12.1064	7.58731	0.0455134	0.674045
Nitab4.5_0000733g0180	6.23429	6.15963	4.88408	3.26652	4.30602	3.27872	5.75933	3.61709	0.0184037	0.670925
Nitab4.5_0000734g0010	66.2029	59.2802	65.6446	53.493	50.6399	44.0947	63.7092	49.4092	0.015897	0.366716
Nitab4.5_0000743g0250	8.59019	8.75789	6.1497	4.47749	5.3179	1.48597	7.8326	3.76045	0.0470846	1.05838
Nitab4.5_0000748g0130	12.3319	12.6084	11.4431	8.23984	8.98344	8.51098	12.1278	8.57808	0.00100922	0.499539
Nitab4.5_0000749g0150	19.1554	18.4505	18.1736	14.2017	16.004	12.9079	18.5932	14.3712	0.0110607	0.371569
Nitab4.5_0000754g0140	440.656	501.466	445.007	360.147	387.371	254.529	462.376	334.016	0.0462768	0.469151
Nitab4.5_0000762g0090	34.806	36.7411	29.6386	13.5519	19.5301	14.6564	33.7286	15.9128	0.00314766	1.08374
Nitab4.5_0000795g0060	8.56055	10.0473	8.60834	6.02659	5.98773	3.77217	9.07207	5.26216	0.0128676	0.785662
Nitab4.5_0000812g0030	2.55185	2.13479	2.19461	1.08911	1.28009	1.2503	2.29375	1.2065	0.00160915	0.926311
Nitab4.5_0000819g0070	15.7004	17.7715	15.1857	12.0814	13.403	11.4729	16.2192	12.3191	0.0160852	0.396776
Nitab4.5_0000841g0120	18.3187	22.0701	15.4759	12.4825	13.5738	12.8284	18.6216	12.9616	0.0431263	0.5227
Nitab4.5_0000845g0210	58.0573	52.7327	56.9537	47.1754	46.8925	51.3223	55.9145	48.4634	0.0262132	0.206323
Nitab4.5_0000876g0010	5.93323	6.55083	4.80552	3.87652	3.93057	2.41105	5.76319	3.40605	0.0298078	0.758597
Nitab4.5_0000876g0100	45.0167	40.7076	39.407	24.113	34.8143	16.3032	41.7104	25.0769	0.0417148	0.734027
Nitab4.5_0000884g0010	26.23	29.3184	25.603	15.2875	18.1075	16.2021	27.0505	16.5323	0.00175942	0.710329
Nitab4.5_0000884g0030	18.5924	25.7993	23.3532	12.3901	13.4631	14.3121	22.5817	13.3884	0.013673	0.75412
Nitab4.5_0000906g0030	38.571	40.4941	35.0122	30.3184	27.392	28.8051	38.0258	28.8385	0.00716453	0.398968
Nitab4.5_0000911g0010	39.8756	37.6388	34.0275	21.1566	23.6452	21.522	37.1806	22.108	0.00129187	0.749959
Nitab4.5_0000914g0090	1.52986	1.50666	1.11583	0.92049	0.645231	0.514097	1.38412	0.693273	0.018471	0.996434
Nitab4.5_0000926g0130	7.74649	7.21949	6.87028	4.61893	5.16087	3.77987	7.27875	4.51989	0.00439403	0.687282
Nitab4.5_0000941g0110	4.01552	3.81954	2.74801	2.09523	1.99693	1.78291	3.52769	1.95836	0.0178564	0.848752
Nitab4.5_0000989g0100	3.59514	3.90417	3.68238	2.63204	2.93524	2.33573	3.72723	2.63434	0.00506985	0.500502
Nitab4.5_0000995g0010	5.07897	4.63255	4.27004	2.27125	3.19919	2.00891	4.66052	2.49312	0.0072933	0.902272
Nitab4.5_0001014g0010	1.75164	1.22767	1.33664	0.802624	0.709668	0.807239	1.43865	0.773177	0.0149909	0.894984
Nitab4.5_0001027g0040	4.66618	3.62123	3.82226	2.16006	2.87828	2.1652	4.03655	2.40118	0.0148976	0.749137
Nitab4.5_0001028g0090	3.78245	3.31356	2.74866	2.30122	2.38604	1.74406	3.28155	2.14377	0.0342709	0.613994
Nitab4.5_0001029g0080	1.66288	1.24851	0.716016	0.508736	0.431303	0.242099	1.20914	0.394046	0.0460513	1.61508
Nitab4.5_0001031g0270	6.80505	6.1481	5.98923	3.14114	3.28819	3.78012	6.31413	3.40315	0.000769001	0.891516
Nitab4.5_0001036g0120	6.37146	6.46964	5.19113	4.91723	4.65585	4.18653	6.01074	4.58654	0.0370926	0.390063
Nitab4.5_0001085g0030	3.98668	4.8829	3.14065	1.97433	2.38191	1.72186	4.00341	2.02604	0.0213552	0.982219
Nitab4.5_0001085g0050	15.0563	13.5428	11.0635	9.05838	10.2449	6.4729	13.2208	8.59206	0.0452988	0.62168
Nitab4.5_0001086g0010	46.0265	54.8724	48.0706	38.181	41.358	35.6441	49.6565	38.3943	0.0231127	0.37108
Nitab4.5_0001097g0100	12.9865	14.5827	11.5212	7.65522	10.3719	10.0043	13.0301	9.34379	0.0397753	0.479726
Nitab4.5_0001129g0080	6.48091	5.66739	5.75893	4.67663	4.92263	3.29837	5.96908	4.29921	0.0422061	0.473342
Nitab4.5_0001133g0020	25.1577	22.5942	20.0068	10.6255	13.0865	8.50518	22.5863	10.7391	0.00400097	1.07251
Nitab4.5_0001142g0040	4.09563	3.79871	2.70597	2.24224	2.22067	1.88148	3.53344	2.11479	0.0317898	0.740282
Nitab4.5_0001154g0080	17.9161	14.3996	14.1155	10.9034	12.4915	10.0362	15.4771	11.1437	0.0378068	0.473869
Nitab4.5_0001163g0130	4.55762	5.08797	4.51346	2.89431	4.0594	3.3649	4.71968	3.43954	0.02935	0.456361
Nitab4.5_0001176g0140	54.9148	57.3796	50.9401	42.2086	48.2659	47.85	54.4115	46.1082	0.0374449	0.238884
Nitab4.5_0001190g0050	14.959	14.448	13.2102	9.32963	11.9795	7.81183	14.2057	9.70698	0.027322	0.54933
Nitab4.5_0001196g0060	2.48614	2.02486	2.01499	0.910729	1.19297	1.07651	2.17533	1.06007	0.00315441	1.03638
Nitab4.5_0001198g0260	1.63085	2.30956	1.70324	0.938483	1.42004	0.97363	1.88122	1.11072	0.0438804	0.759644
Nitab4.5_0001219g0010	12.6738	12.524	10.2805	5.40352	9.57089	5.35428	11.8261	6.77623	0.0341432	0.803333
Nitab4.5_0001265g0120	6.16647	3.96333	5.43956	3.46914	3.46759	2.86688	5.18979	3.26787	0.0472083	0.667161
Nitab4.5_0001279g0030	59.4223	57.884	58.3295	35.4156	33.7398	30.093	58.5453	33.0828	9.95802e-05	0.823453
Nitab4.5_0001288g0210	1.99003	2.11847	1.28637	0.809528	1.14752	0.784234	1.79829	0.913759	0.0356794	0.975964
Nitab4.5_0001290g0020	14.4707	15.7449	13.7744	6.86796	10.3996	5.90845	14.6633	7.72534	0.00944583	0.924455
Nitab4.5_0001290g0070	5.84811	5.58463	4.57017	2.5867	4.21258	1.90149	5.3343	2.90026	0.036657	0.878892
Nitab4.5_0001298g0030	21.5049	20.9008	20.9901	16.7694	18.4481	19.9108	21.1319	18.3761	0.041014	0.201586
Nitab4.5_0001301g0160	44.0605	44.5397	38.3651	30.6168	34.9608	26.486	42.3218	30.6879	0.0209475	0.46372
Nitab4.5_0001321g0020	616.796	558.799	579.958	441.131	478.324	370.385	585.184	429.947	0.0124147	0.444732
Nitab4.5_0001331g0140	13.4432	9.90736	10.8325	5.90048	6.67378	7.18737	11.3943	6.58721	0.0128325	0.790486
Nitab4.5_0001348g0100	7.68344	5.77653	5.98189	4.25249	4.84676	4.37096	6.48062	4.49007	0.0343648	0.529295
Nitab4.5_0001361g0180	5.63622	6.5632	5.05706	3.93796	4.50452	4.42072	5.75216	4.28773	0.0363217	0.423803
Nitab4.5_0001364g0010	2.83972	3.42029	2.11544	1.61074	1.89771	1.3538	2.79182	1.62075	0.0457227	0.784168
Nitab4.5_0001380g0020	17.8607	17.101	19.258	12.1424	10.82	7.98275	18.0732	10.3151	0.00492336	0.809043
Nitab4.5_0001402g0040	2.32733	2.34639	2.72302	1.45656	1.86997	1.85036	2.46558	1.72563	0.0165317	0.514553
Nitab4.5_0001449g0090	41.8532	46.9006	30.0783	21.2568	25.6102	9.16719	39.6107	18.6781	0.0403635	1.0845
Nitab4.5_0001461g0070	60.5235	66.5186	68.1749	37.3263	41.8832	27.1809	65.0723	35.4635	0.00386203	0.875692
Nitab4.5_0001472g0030	9.7322	8.79328	7.38689	5.93289	6.85184	6.48426	8.63746	6.42299	0.0389555	0.427303
Nitab4.5_0001477g0070	168.089	201.792	182.263	94.778	117.704	148.054	184.048	120.179	0.0249572	0.614894
Nitab4.5_0001477g0080	341.075	336.214	401.511	215.874	242.55	290.672	359.6	249.698	0.0222952	0.526205
Nitab4.5_0001479g0080	1.66724	1.53763	1.53859	0.935091	1.1209	0.67741	1.58115	0.911134	0.00780979	0.794571
Nitab4.5_0001487g0140	3.90358	3.99079	2.9458	1.55581	2.76477	2.3979	3.61339	2.23949	0.0486265	0.689935
Nitab4.5_0001489g0040	2.57451	2.26584	1.91951	1.11028	1.24249	1.87356	2.25329	1.40878	0.0490304	0.677202
Nitab4.5_0001499g0140	6.62345	5.34126	5.09388	3.59007	4.52449	3.80902	5.6862	3.97452	0.0361225	0.516573
Nitab4.5_0001500g0080	1.81736	1.54068	1.07736	0.478154	0.977822	0.513979	1.47847	0.656652	0.0379456	1.16968
Nitab4.5_0001508g0010	18.1884	15.4568	13.8395	9.75929	12.9928	7.84403	15.8282	10.1987	0.0458195	0.634064
Nitab4.5_0001519g0140	3.95296	4.92493	3.21905	1.97529	2.77382	1.2605	4.03231	2.0032	0.0370711	1.00894
Nitab4.5_0001520g0030	3.67064	3.704	3.27191	2.31445	3.16986	2.26105	3.54885	2.58179	0.04111	0.458831
Nitab4.5_0001526g0010	4.77329	4.52515	3.25935	2.07406	3.01525	2.5716	4.18593	2.55364	0.039469	0.712775
Nitab4.5_0001544g0010	28.3801	27.6668	28.8339	22.181	23.4272	23.9561	28.2936	23.1881	0.0012325	0.287082
Nitab4.5_0001574g0020	23.753	18.4084	20.1217	9.47951	9.05398	12.7854	20.761	10.4396	0.00632113	0.99174
Nitab4.5_0001591g0200	27.015	27.7914	25.7794	21.5182	21.8473	19.0698	26.8619	20.8118	0.0045631	0.368147
Nitab4.5_0001595g0010	4.58311	4.05134	4.34558	3.74007	3.28452	3.6445	4.32668	3.55636	0.020483	0.282785
Nitab4.5_0001600g0020	25.1588	26.7681	24.6984	20.9223	21.3555	18.3188	25.5417	20.1989	0.00931687	0.338568
Nitab4.5_0001600g0100	146.291	178.736	156.542	104.91	133.491	117.562	160.523	118.654	0.0296705	0.436013
Nitab4.5_0001600g0110	123.965	141.96	134.804	90.5723	108.188	97.0055	133.576	98.5888	0.00885346	0.438166
Nitab4.5_0001645g0030	35.6125	42.6257	41.7549	22.5949	30.679	15.5533	39.9977	22.9424	0.025264	0.801871
Nitab4.5_0001659g0100	54.9062	48.3438	51.1085	43.6577	46.7359	40.716	51.4528	43.7032	0.0396403	0.235506
Nitab4.5_0001664g0120	1.42141	1.31217	1.10055	0.876344	0.853292	0.854864	1.27804	0.8615	0.0116094	0.568468
Nitab4.5_0001694g0010	4.22465	3.72003	4.05145	3.23452	3.40329	2.87437	3.99871	3.17073	0.0183	0.334625
Nitab4.5_0001698g0020	13.8735	13.275	12.3817	9.25714	12.0591	8.59752	13.1767	9.97127	0.0489888	0.402109
Nitab4.5_0001707g0080	4.83111	3.20719	4.17412	1.23034	2.24464	2.1849	4.07081	1.88662	0.0191062	1.1091
Nitab4.5_0001730g0110	46.5121	44.6354	46.2776	40.1128	42.6509	39.5472	45.8084	40.7703	0.0109104	0.168089
Nitab4.5_0001737g0030	16.6058	17.1144	15.1557	12.2964	14.9047	11.9452	16.2919	13.0487	0.0423316	0.320225
Nitab4.5_0001737g0080	22.9858	23.9352	22.0578	18.3315	21.5554	18.2729	22.9929	19.3866	0.0409627	0.246117
Nitab4.5_0001774g0010	12.3134	13.364	12.5369	10.1219	10.2678	6.41744	12.7381	8.93572	0.043007	0.511445
Nitab4.5_0001819g0020	7.21887	6.80069	6.03661	4.55782	5.8647	4.87157	6.68539	5.09803	0.0388854	0.391005
Nitab4.5_0001820g0120	551.375	493.375	522.484	271.475	351.698	260.395	522.411	294.523	0.00238138	0.826805
Nitab4.5_0001851g0010	3.84256	3.26069	3.2914	2.58682	3.06807	2.60465	3.46488	2.75318	0.044464	0.3316
Nitab4.5_0001867g0080	3.21194	1.9964	2.04467	1.1147	1.33968	0.65445	2.41767	1.03628	0.0362231	1.22141
Nitab4.5_0001876g0060	3.93499	3.67861	3.88173	2.07605	2.71592	2.83192	3.83178	2.5413	0.00646875	0.592256
Nitab4.5_0001885g0060	7.91004	8.52686	7.44329	6.00952	7.05986	4.87308	7.96006	5.98082	0.0484642	0.412377
Nitab4.5_0001899g0010	35.6725	35.4964	32.6624	21.0251	27.0402	10.0679	34.6104	19.3778	0.0396056	0.836773
Nitab4.5_0001952g0070	1.76198	1.44027	1.34998	1.17495	1.03841	0.748506	1.51741	0.98729	0.0403494	0.619559
Nitab4.5_0001969g0070	28.5767	25.5887	25.2904	20.0687	21.1339	22.5139	26.4853	21.2388	0.0143167	0.318474
Nitab4.5_0001972g0020	706.268	685.112	689.089	620.898	655.455	669.781	693.49	648.711	0.0479635	0.0962974
Nitab4.5_0001979g0030	497.135	541.98	477.486	409.067	446.23	364.494	505.534	406.597	0.0311572	0.314207
Nitab4.5_0001982g0070	297.173	296.069	265.628	237.083	265.857	235.478	286.29	246.139	0.0483445	0.218003
Nitab4.5_0001986g0010	5.37938	5.83032	4.7051	3.17849	4.42472	2.52854	5.30493	3.37725	0.0404451	0.651331
Nitab4.5_0001988g0020	3.16143	3.23785	3.69093	2.76652	2.21411	2.34388	3.3634	2.44151	0.0171493	0.461987
Nitab4.5_0001988g0030	45.9335	44.431	35.6638	27.838	33.2645	22.5017	42.0094	27.8681	0.0338777	0.592083
Nitab4.5_0001993g0050	28.2585	29.844	25.594	20.4461	23.0473	22.553	27.8989	22.0155	0.0162576	0.341675
Nitab4.5_0002016g0030	294.774	303.6	293.338	241.597	280.79	221.833	297.237	248.073	0.0492962	0.260848
Nitab4.5_0002031g0040	2.86849	3.25253	3.65603	2.00457	2.63044	2.17896	3.25901	2.27132	0.0283364	0.520712
Nitab4.5_0002046g0050	1.91984	2.04648	1.56338	1.04043	1.3174	0.919817	1.84323	1.09255	0.0157862	0.754002
Nitab4.5_0002050g0080	34.4288	30.6353	33.9677	23.4388	23.7135	23.493	33.0106	23.5484	0.00138998	0.487281
Nitab4.5_0002053g0120	163.109	158.788	121.838	76.1103	100.302	62.6408	147.912	79.6845	0.016312	0.892358
Nitab4.5_0002208g0090	13.6416	15.0296	12.4022	8.74043	10.5451	7.01053	13.6911	8.76535	0.0179407	0.643298
Nitab4.5_0002218g0010	698.778	568.432	660.31	307.01	378.649	426.954	642.507	370.871	0.00643251	0.792791
Nitab4.5_0002219g0040	1.3297	1.07234	1.01616	0.516554	0.619675	0.455705	1.1394	0.530645	0.0048324	1.101
Nitab4.5_0002220g0030	5.83246	5.94326	3.93437	2.96853	3.75933	2.389	5.2367	3.03895	0.0450612	0.784884
Nitab4.5_0002235g0010	25.4485	26.0085	28.0929	21.5436	23.6299	19.2916	26.5166	21.4884	0.0278514	0.303329
Nitab4.5_0002257g0130	12.7216	17.3181	13.7748	8.25328	7.69468	9.06431	14.6048	8.33742	0.012308	0.808699
Nitab4.5_0002259g0060	3.53683	4.30899	3.62858	2.24218	3.02728	2.37411	3.8248	2.54785	0.0205852	0.585913
Nitab4.5_0002285g0010	1.97849	1.68648	1.56076	0.653392	1.02544	0.78168	1.74191	0.820172	0.00503318	1.08574
Nitab4.5_0002290g0070	4.58755	4.28833	4.34314	3.02561	3.16381	2.76717	4.40634	2.98553	0.000662007	0.561438
Nitab4.5_0002322g0120	29.51	27.2346	26.4554	20.5254	24.5685	20.8372	27.7333	21.977	0.0223315	0.33561
Nitab4.5_0002323g0040	1.59601	1.38509	1.52837	0.905496	0.983683	1.25055	1.50316	1.04658	0.0198434	0.5219
Nitab4.5_0002335g0060	5.02248	4.94494	4.32444	3.33339	2.99711	3.08473	4.76396	3.13841	0.00258813	0.60197
Nitab4.5_0002347g0200	14.6156	16.6834	11.5345	9.42941	10.6982	7.10748	14.2779	9.07837	0.0466898	0.653216
Nitab4.5_0002369g0010	184.643	217.585	191.403	145.334	169.923	130.407	197.877	148.555	0.0320706	0.413607
Nitab4.5_0002383g0130	115.686	100.578	135.055	85.1351	88.0794	87.0471	117.106	86.7539	0.0387532	0.432816
Nitab4.5_0002391g0020	1.10902	1.29093	0.924778	0.350019	0.505527	0.481901	1.10824	0.445816	0.0046863	1.31182
Nitab4.5_0002429g0030	20.1389	20.3278	19.0386	16.7499	18.2352	15.7933	19.8351	16.9261	0.0235044	0.228788
Nitab4.5_0002439g0120	4.40558	3.94263	3.8089	2.57712	3.30393	2.63914	4.05237	2.84006	0.0146719	0.512692
Nitab4.5_0002456g0130	3.77836	4.66061	3.45829	2.71169	2.81067	1.50337	3.96575	2.34191	0.0425476	0.759657
Nitab4.5_0002459g0050	34.1551	22.0681	38.4588	10.8567	18.4037	10.0892	31.5607	13.1166	0.0297408	1.26668
Nitab4.5_0002476g0050	2.46979	2.3714	1.4036	0.837773	1.21682	0.717032	2.0816	0.923875	0.0358019	1.17106
Nitab4.5_0002479g0010	27.9902	24.8074	27.1822	17.9264	20.955	16.2063	26.6599	18.3626	0.00790447	0.537882
Nitab4.5_0002485g0080	60.193	58.0871	58.1599	56.6661	56.8417	55.8467	58.8133	56.4515	0.0352734	0.0591308
Nitab4.5_0002522g0070	11.6769	14.3776	14.9381	9.47366	11.1686	10.3721	13.6642	10.3381	0.0411005	0.402393
Nitab4.5_0002537g0010	13.0521	10.2649	8.87246	3.19155	4.81669	3.24058	10.7298	3.74961	0.00646966	1.51656
Nitab4.5_0002568g0040	6.03222	4.96817	5.42374	4.72773	4.52802	4.18728	5.47471	4.48101	0.0454746	0.288901
Nitab4.5_0002571g0040	12.5939	11.5428	10.7733	9.66889	10.1926	10.0856	11.6367	9.98236	0.0399093	0.221203
Nitab4.5_0002593g0010	21.83	20.7726	21.6418	15.8556	18.5768	16.2301	21.4148	16.8875	0.00767365	0.342636
Nitab4.5_0002603g0020	5.06697	5.47494	4.08019	2.98128	3.86844	3.25928	4.87404	3.36967	0.0372763	0.532378
Nitab4.5_0002620g0020	4.16624	5.24569	3.7809	2.05062	2.89214	2.05175	4.39761	2.3315	0.01653	0.915171
Nitab4.5_0002633g0010	3.59092	4.23675	3.72819	2.27214	3.00338	1.78137	3.85195	2.3523	0.0209091	0.711281
Nitab4.5_0002633g0050	17.5015	17.3404	17.0767	14.1475	15.083	14.5014	17.3062	14.5773	0.00080496	0.247549
Nitab4.5_0002642g0070	6.96868	6.18446	4.16845	2.59835	3.89424	1.31924	5.77387	2.60394	0.0469926	1.14854
Nitab4.5_0002680g0030	3.88565	2.97626	2.73662	2.05208	2.17343	1.43433	3.19951	1.88661	0.0348559	0.761736
Nitab4.5_0002687g0010	6.27902	6.89558	4.72469	2.74795	3.55059	3.72764	5.96643	3.34206	0.0211663	0.83594
Nitab4.5_0002687g0090	11.6175	11.2542	12.4935	7.62488	9.49805	6.54338	11.7884	7.88877	0.0141854	0.57943
Nitab4.5_0002700g0040	1.31451	1.16738	1.10302	0.709839	0.845621	0.98452	1.19497	0.84666	0.0261046	0.496624
Nitab4.5_0002712g0020	619.625	473.519	539.17	281.85	319.17	458.58	544.104	353.2	0.0492427	0.623397
Nitab4.5_0002717g0050	165.063	189.251	149.813	85.1099	99.4691	75.6938	168.042	86.7576	0.00373197	0.953755
Nitab4.5_0002717g0070	14.9829	13.9535	11.7619	8.09643	9.40767	6.17323	13.5661	7.89244	0.013185	0.781384
Nitab4.5_0002722g0030	2.02295	1.41023	1.26666	0.388538	0.850478	0.874334	1.56661	0.70445	0.0372285	1.15195
Nitab4.5_0002755g0080	3.17428	3.40072	2.75134	1.63747	1.99201	1.44594	3.10878	1.69181	0.004682	0.877397
Nitab4.5_0002780g0060	3.88333	4.26011	3.55933	2.51338	2.59666	2.64573	3.90092	2.58525	0.00309246	0.593321
Nitab4.5_0002810g0030	0.964379	1.52742	0.815807	0.381539	0.466222	0.469588	1.10254	0.439116	0.0386144	1.32618
Nitab4.5_0002816g0010	1.65352	1.73838	1.36285	1.05313	1.22003	0.894444	1.58492	1.05587	0.023041	0.585521
Nitab4.5_0002823g0030	1.74287	1.96959	2.1631	0.915174	1.66705	0.980592	1.95852	1.1876	0.0458495	0.721232
Nitab4.5_0002827g0030	4.89321	3.62297	3.48446	1.55114	1.66061	0.459255	4.00021	1.22367	0.00926439	1.70805
Nitab4.5_0002840g0010	2.99941	3.63323	2.52548	2.23361	1.88535	1.18784	3.0527	1.76893	0.0446184	0.786865
Nitab4.5_0002865g0140	34.2099	31.2882	32.8653	27.9146	29.2226	29.0149	32.7878	28.7174	0.012204	0.191228
Nitab4.5_0002881g0090	13.0467	12.587	13.2323	10.8916	12.1118	12.0776	12.9553	11.6937	0.0469887	0.147802
Nitab4.5_0002891g0060	54.5067	47.9763	48.5182	39.7315	44.6767	43.3464	50.3337	42.5848	0.0389624	0.24118
Nitab4.5_0002896g0020	4.60192	4.02889	3.2864	2.14812	2.89119	2.06666	3.9724	2.36866	0.0256255	0.745696
Nitab4.5_0002902g0020	1110.31	1117.48	1024.76	861.56	960.503	831.096	1084.18	884.386	0.0152558	0.293859
Nitab4.5_0002904g0100	3.5344	3.86179	3.31442	2.3198	2.74096	1.04457	3.57021	2.03511	0.0453002	0.810598
Nitab4.5_0002910g0010	135.801	122.55	125.513	93.2924	103.571	104.141	127.954	100.335	0.0066552	0.350806
Nitab4.5_0002919g0020	7.50619	6.10997	6.31384	4.93815	5.35609	4.82972	6.64333	5.04132	0.0260014	0.398036
Nitab4.5_0002939g0020	2.47245	2.47345	1.96939	1.49696	1.10336	1.08113	2.3051	1.22715	0.00747241	0.908968
Nitab4.5_0002951g0030	3.28994	2.51737	3.15683	2.12714	2.36186	2.13642	2.98805	2.20847	0.0357992	0.435983
Nitab4.5_0002987g0010	10.642	9.8761	9.24455	7.17698	9.05804	6.79193	9.92088	7.67565	0.049934	0.370136
Nitab4.5_0002995g0060	2.34133	2.50748	2.29799	1.197	1.75025	1.20965	2.38227	1.38563	0.00670486	0.781356
Nitab4.5_0003018g0080	2.5408	2.02864	1.87736	1.18907	1.29025	0.95037	2.14893	1.14323	0.0110105	0.909913
Nitab4.5_0003031g0010	1.10867	1.51463	0.964687	0.257357	0.507725	0.762442	1.19599	0.509175	0.0354268	1.23035
Nitab4.5_0003080g0090	6.68834	6.70289	4.95133	3.75079	4.72722	4.09823	6.11418	4.19208	0.0412739	0.544386
Nitab4.5_0003084g0040	7.20178	6.84901	5.53989	3.40485	4.87007	3.51326	6.53023	3.92939	0.0197277	0.732679
Nitab4.5_0003088g0020	2.54847	2.98838	2.00998	1.25122	1.76935	0.578365	2.51561	1.19964	0.041943	1.06767
Nitab4.5_0003100g0070	1.21318	1.27009	1.59227	0.941183	0.97647	0.785757	1.35852	0.901137	0.0255563	0.591675
Nitab4.5_0003114g0050	136.167	135.376	138.295	121.14	129.144	130.23	136.613	126.838	0.0309918	0.107105
Nitab4.5_0003121g0010	9.29321	7.78493	8.38354	6.3524	7.52581	6.95205	8.48723	6.94342	0.0495058	0.289609
Nitab4.5_0003154g0050	1739.04	1400.94	1754.38	902.924	997.474	1263.92	1631.45	1054.77	0.0218028	0.629225
Nitab4.5_0003221g0030	4.61661	4.52536	3.45873	2.58644	3.01506	2.26189	4.20024	2.62113	0.0215009	0.680073
Nitab4.5_0003251g0050	3.86819	3.80764	3.48197	3.06978	2.42478	2.6995	3.71927	2.73135	0.0112544	0.445263
Nitab4.5_0003254g0070	37.817	36.3685	37.5213	21.8433	25.0227	29.3473	37.2356	25.4044	0.00595879	0.551584
Nitab4.5_0003257g0010	1.26875	1.38145	1.12151	0.664717	0.958544	0.661321	1.25724	0.761527	0.0161494	0.722541
Nitab4.5_0003284g0010	6.3818	7.7753	6.04445	2.38831	3.76314	1.20772	6.73385	2.45306	0.00923611	1.45648
Nitab4.5_0003284g0040	5.0073	7.33018	6.26181	1.59976	2.06012	0.771112	6.19976	1.477	0.00358056	2.0688
Nitab4.5_0003295g0110	1.27063	1.14853	1.10826	0.733952	0.659437	0.151426	1.17581	0.514938	0.0251489	1.18961
Nitab4.5_0003318g0170	2.85316	2.74052	1.93215	0.69588	1.60008	1.02049	2.50861	1.10548	0.0232782	1.18148
Nitab4.5_0003374g0070	2.35995	2.43492	2.36311	1.75736	1.58231	1.41663	2.386	1.58543	0.00139061	0.589409
Nitab4.5_0003431g0060	35.5537	43.8245	36.552	30.7028	32.4726	29.785	38.6434	30.9868	0.0482398	0.318559
Nitab4.5_0003466g0010	1.24928	1.30602	1.30505	0.11603	0.567322	0.884782	1.28678	0.522711	0.0269356	1.29805
Nitab4.5_0003470g0070	18.5411	18.8478	17.618	12.6678	16.1544	12.9116	18.3356	13.9113	0.0201216	0.398371
Nitab4.5_0003503g0060	5.93616	5.91286	5.00328	3.99585	3.75436	3.1911	5.61744	3.6471	0.00714359	0.623022
Nitab4.5_0003602g0020	1.19752	1.16474	0.833974	0.478483	0.768239	0.51759	1.06541	0.588104	0.0317135	0.856172
Nitab4.5_0003604g0030	1635.85	1263.04	1681.52	891.042	940.949	1172.95	1526.8	1001.65	0.0295419	0.608141
Nitab4.5_0003624g0020	47.6405	39.4934	35.6512	26.3996	28.7757	23.2342	40.9284	26.1365	0.0189337	0.647015
Nitab4.5_0003628g0030	11.3563	11.561	13.6086	8.07712	9.02377	10.3819	12.1753	9.16092	0.0373111	0.410355
Nitab4.5_0003674g0070	3.24489	4.48596	3.24616	1.56144	1.07333	1.14398	3.659	1.25958	0.0055233	1.53776
Nitab4.5_0003680g0010	1.81688	1.53721	1.4135	0.945963	1.21121	1.0247	1.5892	1.06063	0.020856	0.582931
Nitab4.5_0003709g0010	4.53687	3.5423	3.72584	1.61117	2.71849	2.87204	3.935	2.40057	0.0375842	0.712756
Nitab4.5_0003716g0110	181.944	179.639	179.973	160.575	160.197	176.173	180.519	165.648	0.0488548	0.124025
Nitab4.5_0003722g0060	77.8198	90.882	76.2382	61.2681	72.083	64.523	81.6467	65.958	0.0496965	0.307841
Nitab4.5_0003768g0060	76.5715	81.5598	75.7293	66.4767	71.6438	69.2664	77.9535	69.129	0.0199609	0.173321
Nitab4.5_0003771g0060	299.106	320.092	302.935	225.549	256.792	147.023	307.378	209.788	0.042728	0.55108
Nitab4.5_0003812g0020	2.95334	3.49322	3.14095	2.48773	2.64407	1.87962	3.19583	2.33714	0.0381334	0.45128
Nitab4.5_0003827g0040	9.62208	9.53184	9.47138	5.09591	6.59056	6.62366	9.54177	6.10338	0.00244455	0.644564
Nitab4.5_0003834g0030	14.3771	14.8356	12.3443	8.84322	11.1573	9.80989	13.8524	9.93681	0.0183608	0.479236
Nitab4.5_0003850g0070	22.8564	19.1005	17.2022	11.7462	15.8716	12.4476	19.7197	13.3552	0.0384145	0.562207
Nitab4.5_0003856g0030	1.40356	1.0437	1.20556	0.813168	0.575928	0.898393	1.21761	0.762496	0.0326733	0.674542
Nitab4.5_0003884g0020	1.58969	1.44987	1.5383	0.994427	0.954602	0.810494	1.52596	0.919841	0.000936511	0.729634
Nitab4.5_0003886g0060	7.82035	7.88805	6.06405	4.35737	5.79503	3.28429	7.25748	4.4789	0.0418513	0.696203
Nitab4.5_0003906g0040	4.46785	4.4135	3.49931	2.25678	3.25714	2.22022	4.12688	2.57805	0.028643	0.678563
Nitab4.5_0003913g0040	38.4026	37.2204	41.2937	23.7219	26.7835	14.9294	38.9722	21.8116	0.0102426	0.837323
Nitab4.5_0003959g0030	73.29	71.1852	68.8395	45.444	58.4644	39.4589	71.1049	47.7891	0.015464	0.573258
Nitab4.5_0003971g0020	19.7443	16.8532	17.06	14.3263	15.6393	15.1831	17.8858	15.0496	0.04807	0.249078
Nitab4.5_0004005g0030	23.1969	26.8843	23.3312	16.5734	21.1455	17.2905	24.4708	18.3364	0.0301729	0.416327
Nitab4.5_0004010g0060	22.7375	21.654	23.0833	17.6226	20.1477	17.3725	22.4916	18.3809	0.0140109	0.291165
Nitab4.5_0004018g0050	41.135	40.1685	40.0033	36.888	37.0269	33.3961	40.4356	35.7703	0.0196901	0.176858
Nitab4.5_0004028g0040	2.14995	2.23426	1.95086	0.717797	1.19009	1.27984	2.11169	1.06258	0.00561211	0.990156
Nitab4.5_0004078g0040	10.9882	10.1532	11.172	8.28857	9.84776	7.56639	10.7711	8.56757	0.041252	0.330175
Nitab4.5_0004087g0040	4.79011	9.67355	7.29104	3.40908	3.52179	2.2199	7.25156	3.05026	0.0460284	1.24909
Nitab4.5_0004090g0040	1.49128	1.37844	1.27939	1.14907	0.975926	0.702078	1.38304	0.942356	0.037491	0.553009
Nitab4.5_0004143g0010	2.62868	4.735	3.06507	1.26781	1.1139	1.72947	3.47625	1.37039	0.0344279	1.34231
Nitab4.5_0004164g0030	37.6472	42.2434	33.9597	24.8783	32.7989	23.6624	37.9501	27.1132	0.0440368	0.485092
Nitab4.5_0004164g0070	7.51013	8.73242	5.53782	1.62921	4.76782	1.53542	7.26012	2.64415	0.0308285	1.45684
Nitab4.5_0004274g0050	4.95264	5.59104	3.90315	2.30862	3.38432	1.17354	4.81561	2.28883	0.0350063	1.07278
Nitab4.5_0004288g0040	1.31733	1.74759	1.5872	0.93658	1.07299	1.2078	1.55071	1.07246	0.0319016	0.531592
Nitab4.5_0004325g0060	9.27707	10.4096	8.99089	5.67487	8.00565	5.23996	9.55918	6.30683	0.027738	0.599895
Nitab4.5_0004332g0030	21.1655	22.1424	20.1669	16.7896	18.7122	16.7799	21.1583	17.4272	0.0122245	0.279865
Nitab4.5_0004367g0030	24.0039	23.8178	19.4686	17.8276	18.8053	16.8403	22.4301	17.8244	0.043992	0.331564
Nitab4.5_0004399g0040	18.071	16.5989	15.8332	14.4684	14.1371	14.9671	16.8344	14.5242	0.0298625	0.21294
Nitab4.5_0004441g0010	1.42293	1.10316	1.18349	0.628334	0.85549	0.144539	1.23652	0.542788	0.0396114	1.18634
Nitab4.5_0004443g0040	5.61511	5.20581	4.49786	1.5483	2.92728	3.2195	5.10626	2.56503	0.0140738	0.993012
Nitab4.5_0004469g0020	41.8899	37.5944	42.796	36.288	35.1262	33.0292	40.7601	34.8145	0.0333509	0.227464
Nitab4.5_0004520g0050	2.63053	2.06825	1.89308	1.00631	1.4272	0.698831	2.19728	1.04411	0.0197706	1.07272
Nitab4.5_0004530g0010	53.0083	58.2299	54.1083	39.5266	44.149	48.0972	55.1155	43.9243	0.0190539	0.327434
Nitab4.5_0004578g0030	2.47929	2.94808	3.12939	1.21774	2.13524	0.609773	2.85225	1.32092	0.0340208	1.10997
Nitab4.5_0004583g0040	18.5414	16.3406	16.5504	10.273	12.573	8.21784	17.1441	10.3546	0.00920938	0.727389
Nitab4.5_0004647g0010	38.5914	40.7044	40.7352	33.9987	35.5303	37.1465	40.0103	35.5585	0.0181293	0.170173
Nitab4.5_0004772g0020	0.920258	1.32849	1.05192	0.784095	0.351346	0.339159	1.10022	0.491533	0.0324851	1.16081
Nitab4.5_0004775g0060	10.5005	15.1222	11.8562	8.13362	8.42149	4.04775	12.4929	6.86762	0.0460588	0.863137
Nitab4.5_0004781g0090	7.62959	6.30422	5.67985	3.82853	4.94976	4.29318	6.53788	4.35716	0.0298843	0.585327
Nitab4.5_0004785g0070	2.16411	2.1134	1.33895	0.587128	1.12417	0.262301	1.87215	0.657866	0.0296074	1.50741
Nitab4.5_0004831g0020	4.23664	3.2194	3.50184	1.71416	2.83397	2.12473	3.65263	2.22429	0.0328144	0.715338
Nitab4.5_0004836g0030	7.92338	9.07821	9.3391	6.983	6.98612	5.37551	8.78023	6.44821	0.0278646	0.445301
Nitab4.5_0004878g0050	1.78544	1.68535	1.70778	1.10522	1.40222	1.10745	1.72619	1.20496	0.00722416	0.518242
Nitab4.5_0004898g0010	32.6072	30.072	30.1568	18.6364	22.358	7.76205	30.9453	16.2521	0.0300292	0.929051
Nitab4.5_0004928g0060	17.6782	15.7987	14.3127	13.025	12.284	8.69432	15.9299	11.3345	0.0499226	0.490983
Nitab4.5_0005041g0020	5.81262	4.6608	5.30023	3.30183	3.51388	1.89961	5.25788	2.90511	0.0178256	0.855669
Nitab4.5_0005059g0040	1.41014	1.17277	1.02642	0.755093	0.765055	0.322031	1.20311	0.61406	0.0328183	0.969168
Nitab4.5_0005080g0010	5.61234	4.5229	4.78369	3.71487	3.89878	4.05725	4.97298	3.8903	0.0343	0.354148
Nitab4.5_0005152g0020	38.9811	35.1339	35.7019	24.3829	31.4577	21.2819	36.6056	25.7075	0.0282412	0.509859
Nitab4.5_0005162g0010	20.8336	20.8406	16.3021	13.4956	15.7088	12.9624	19.3254	14.0556	0.038158	0.459328
Nitab4.5_0005247g0020	18.0284	14.7666	16.8493	10.3861	14.4645	9.51285	16.5481	11.4545	0.04731	0.530717
Nitab4.5_0005257g0040	10.485	10.7656	11.0581	8.73282	8.86204	7.47175	10.7695	8.35554	0.00698187	0.366114
Nitab4.5_0005316g0010	136.806	105.021	115.945	56.0399	89.724	71.3972	119.257	72.387	0.0254241	0.720268
Nitab4.5_0005327g0010	24.3936	27.0217	21.1506	19.3627	19.6954	16.5957	24.1886	18.5513	0.0452994	0.382791
Nitab4.5_0005335g0020	1.79988	1.86297	1.65751	0.545449	0.776022	0.688928	1.77345	0.670133	0.000261141	1.4027
Nitab4.5_0005339g0050	28.3968	19.7531	23.4273	7.20853	15.6447	13.0162	23.8591	11.9565	0.0280778	0.996687
Nitab4.5_0005389g0050	100.789	102.9	98.7658	78.5133	93.2307	75.7375	100.818	82.4938	0.0300119	0.289397
Nitab4.5_0005413g0010	4.88957	4.13842	4.45016	3.00869	3.74016	1.96875	4.49272	2.90587	0.0467384	0.628445
Nitab4.5_0005423g0030	44.5878	34.1433	47.1058	28.7222	31.4499	26.2581	41.9456	28.8101	0.0363454	0.541932
Nitab4.5_0005539g0040	18.9937	20.7954	17.2718	13.8779	16.691	13.9647	19.0203	14.8445	0.0384315	0.35759
Nitab4.5_0005572g0010	178.108	169.414	172.018	105.924	128.284	114.729	173.18	116.312	0.00124508	0.574269
Nitab4.5_0005601g0030	19.2931	19.8149	16.4975	11.6359	15.4018	7.87022	18.5352	11.636	0.0455705	0.671629
Nitab4.5_0005657g0010	36.1016	38.859	29.1627	21.4297	25.4232	19.0559	34.7078	21.9696	0.0206069	0.659727
Nitab4.5_0005678g0020	4.78438	3.74709	3.30124	1.40224	2.58124	1.75705	3.94424	1.91351	0.0223903	1.04314
Nitab4.5_0005695g0010	10.9184	12.2722	10.3747	7.48036	8.58699	6.72392	11.1884	7.59709	0.0100708	0.558426
Nitab4.5_0005737g0020	113.719	103.412	105.39	87.3061	95.6672	89.9244	107.507	90.9659	0.014537	0.241031
Nitab4.5_0005860g0020	12.7298	12.5736	11.4505	8.29467	8.12809	10.3042	12.2513	8.909	0.0143617	0.459553
Nitab4.5_0005941g0010	21.7548	22.155	19.9094	10.2014	16.825	11.9251	21.2731	12.9838	0.0168845	0.712269
Nitab4.5_0005946g0020	9.80006	9.62328	8.97566	6.89785	8.16143	8.19489	9.46633	7.75139	0.0257107	0.288316
Nitab4.5_0006224g0010	125.479	133.629	115.316	92.5703	101.705	105.429	124.808	99.9016	0.0188815	0.32113
Nitab4.5_0006238g0020	28.1344	29.7928	21.3332	17.5269	18.5599	15.5225	26.4201	17.2031	0.0281202	0.618943
Nitab4.5_0006358g0040	10.7048	10.8822	7.82524	5.36452	7.11125	4.84052	9.80408	5.77209	0.0286975	0.764184
Nitab4.5_0006360g0060	22.0954	22.9204	19.9509	17.8851	19.5504	19.0534	21.6556	18.8296	0.0493735	0.201724
Nitab4.5_0006371g0020	13.0374	15.9424	12.5929	7.23901	7.79363	6.76077	13.8576	7.26447	0.00379283	0.931652
Nitab4.5_0006467g0040	297.684	269.776	236.66	177.123	210.817	160.279	268.04	182.74	0.0208556	0.552655
Nitab4.5_0006538g0010	4.47836	5.27127	3.80855	2.00047	3.40494	2.00983	4.51939	2.47175	0.0313126	0.870331
Nitab4.5_0006538g0100	2.43381	3.99286	3.22827	1.33773	1.8386	1.48952	3.21831	1.55528	0.0246859	1.04865
Nitab4.5_0006596g0010	3.38873	4.4506	3.677	2.44783	2.3068	1.14706	3.83878	1.96723	0.0227671	0.964124
Nitab4.5_0006764g0030	6.2773	6.64684	6.25237	4.2862	4.31878	3.81996	6.39217	4.14165	0.000394813	0.625979
Nitab4.5_0006879g0040	35.3045	39.6207	35.2139	30.4083	32.9786	29.0714	36.713	30.8194	0.0334443	0.252443
Nitab4.5_0006947g0040	14.5619	13.5759	11.6078	7.52218	10.6032	5.8983	13.2485	8.00788	0.0324445	0.72627
Nitab4.5_0006996g0040	6.88588	7.23971	6.48989	4.04985	5.17979	2.90221	6.87183	4.04395	0.0150349	0.764782
Nitab4.5_0007063g0050	8.5775	9.40947	8.50632	5.75737	6.84897	3.56526	8.83109	5.39053	0.0269546	0.71206
Nitab4.5_0007140g0010	2.06416	2.20741	1.64017	1.04238	1.05114	0.776985	1.97058	0.956836	0.00623994	1.0415
Nitab4.5_0007164g0030	56.2145	60.9423	60.1446	39.8985	50.3322	34.466	59.1005	41.5656	0.0228863	0.507771
Nitab4.5_0007252g0010	1.78844	1.51489	1.74373	0.476915	0.823898	0.752086	1.68235	0.6843	0.00181011	1.29653
Nitab4.5_0007257g0040	218.141	210.749	200.722	164.529	182.847	192.144	209.871	179.84	0.0347435	0.222785
Nitab4.5_0007284g0010	18.7238	17.7198	15.9386	14.4261	15.3612	13.7089	17.4607	14.4987	0.0349806	0.268174
Nitab4.5_0007285g0010	7.14711	4.96355	4.31005	2.15383	3.12864	2.7565	5.47357	2.67966	0.0365006	1.03016
Nitab4.5_0007369g0010	73.6243	77.0022	75.2668	60.457	58.7864	62.5591	75.2978	60.6008	0.000553156	0.313265
Nitab4.5_0007405g0010	96.3092	91.4465	72.5982	57.6291	70.4947	50.2368	86.7846	59.4535	0.0430321	0.545669
Nitab4.5_0007452g0020	61.0451	56.901	57.3734	48.9245	54.3554	51.4989	58.4399	51.5929	0.0285496	0.179776
Nitab4.5_0007460g0010	36.4015	35.2918	31.4436	26.5887	30.2427	27.4561	34.379	28.0958	0.0279878	0.29116
Nitab4.5_0007480g0040	9.06928	8.02321	7.6331	5.68053	6.66864	5.50365	8.24186	5.95094	0.0150931	0.469786
Nitab4.5_0007482g0020	28.3925	26.1924	29.199	23.4411	23.4422	23.9472	27.928	23.6102	0.00914937	0.242292
Nitab4.5_0007549g0020	34.117	34.4667	29.1803	15.0829	20.7686	17.0403	32.588	17.6306	0.00330601	0.886223
Nitab4.5_0007566g0010	216.889	196.255	223.406	163.374	171.438	144.202	212.183	159.671	0.010285	0.410201
Nitab4.5_0007683g0010	6.789	7.57081	6.72013	4.75292	5.38159	5.7743	7.02665	5.30294	0.0129435	0.405978
Nitab4.5_0007742g0010	1.82163	1.56292	1.52279	1.07826	0.789421	1.14086	1.63578	1.00285	0.0114898	0.70532
Nitab4.5_0007798g0020	5.00697	4.79348	4.19977	3.47122	3.72851	2.99878	4.66674	3.3995	0.0171026	0.456977
Nitab4.5_0007899g0020	4.7736	4.88324	4.84065	2.94273	3.44945	2.92584	4.8325	3.10601	0.000588649	0.637542
Nitab4.5_0007919g0010	7.00364	7.19133	7.15708	5.60999	5.63523	5.24805	7.11735	5.49776	0.000299287	0.372437
Nitab4.5_0007999g0020	19.1998	17.5452	17.6182	13.6477	16.1011	13.8255	18.1211	14.5248	0.0197885	0.319132
Nitab4.5_0008003g0010	11.8948	11.5891	10.1331	7.91143	10.0379	7.32808	11.2057	8.42579	0.0479476	0.411301
Nitab4.5_0008051g0010	15.4891	16.6353	14.6032	10.2506	13.9097	9.57445	15.5759	11.2449	0.0420842	0.470004
Nitab4.5_0008120g0010	26.5916	27.0055	26.4339	22.4496	20.6491	18.7651	26.677	20.6213	0.00492394	0.371449
Nitab4.5_0008124g0020	248.349	215.896	197.822	151.185	173.214	133.082	220.689	152.494	0.0221799	0.533261
Nitab4.5_0008173g0030	413.346	368.861	380.719	290.802	334.479	298.199	387.642	307.827	0.0135613	0.332605
Nitab4.5_0008194g0090	23.2898	22.9151	20.4613	18.2552	19.7231	16.7165	22.2221	18.2316	0.032422	0.285539
Nitab4.5_0008201g0020	35.0458	35.6479	36.8878	29.0045	33.7492	29.4788	35.8605	30.7442	0.0331763	0.222075
Nitab4.5_0008226g0010	49.1768	52.1066	46.8798	20.645	28.0764	18.1286	49.3877	22.2833	0.0012645	1.14815
Nitab4.5_0008255g0010	7.0586	6.77274	5.7267	2.20543	4.48254	1.66072	6.51934	2.78289	0.0173186	1.22784
Nitab4.5_0008259g0010	46.5201	49.7031	47.3056	36.3467	39.1117	36.3605	47.843	37.273	0.00134708	0.360169
Nitab4.5_0008283g0010	2.33892	2.31981	1.61863	0.853318	1.45114	0.316784	2.09245	0.873748	0.0393934	1.25894
Nitab4.5_0008292g0010	56.3484	71.2066	63.7396	44.5955	53.5622	43.4806	63.7649	47.2128	0.0363556	0.433577
Nitab4.5_0008421g0020	19.8831	21.3223	20.4828	18.7259	16.7247	19.0541	20.5628	18.1683	0.0462264	0.178604
Nitab4.5_0008466g0010	2.14012	2.14891	1.59263	0.820691	1.38035	0.994881	1.96055	1.06531	0.022375	0.879371
Nitab4.5_0008481g0050	8.03392	9.70887	10.336	4.35367	4.12976	3.47064	9.35961	3.98469	0.00187403	1.23177
Nitab4.5_0008496g0020	6.56586	6.86012	6.63423	5.0107	5.48007	3.05141	6.68673	4.51406	0.0440955	0.566773
Nitab4.5_0008566g0040	2.51572	2.79241	1.9942	0.879988	1.07326	1.76303	2.43411	1.23876	0.0283137	0.973921
Nitab4.5_0008568g0050	1.12112	0.991358	0.974609	0.360317	0.577582	0.422783	1.02903	0.453561	0.0019293	1.18014
Nitab4.5_0008573g0070	18.8822	17.8389	17.7801	14.0825	16.7297	13.3769	18.1671	14.7297	0.0335862	0.302579
Nitab4.5_0008596g0010	12.2536	11.2523	13.7632	8.44883	9.06472	9.22003	12.423	8.91119	0.0101868	0.47928
Nitab4.5_0008659g0010	7.79961	7.95786	5.21104	4.12332	4.47076	3.99535	6.9895	4.19648	0.0363039	0.735874
Nitab4.5_0008680g0030	56.2092	53.4338	53.7644	35.4407	47.6659	44.3559	54.4691	42.4875	0.0331657	0.358393
Nitab4.5_0008702g0010	11.1497	10.4714	9.61132	6.44825	8.06979	7.67805	10.4108	7.3987	0.0103569	0.492684
Nitab4.5_0008923g0010	0.987088	1.15273	1.02804	0.748257	0.836089	0.693071	1.05595	0.759139	0.0102483	0.475578
Nitab4.5_0009001g0020	22.7789	22.3843	21.3457	16.7292	18.2192	15.0252	22.1697	16.6579	0.00561633	0.412361
Nitab4.5_0009003g0020	1.63375	2.02784	1.60726	0.585848	0.827475	0.569687	1.75628	0.661003	0.00235611	1.40844
Nitab4.5_0009008g0010	3.38193	2.93141	2.45669	1.61915	1.80977	1.12271	2.92334	1.51721	0.0139449	0.945743
Nitab4.5_0009111g0010	2.17679	1.71967	1.90119	1.10878	1.20028	1.05933	1.93255	1.1228	0.00434224	0.782875
Nitab4.5_0009146g0010	30.6035	30.8136	26.88	25.1104	25.4167	24.5133	29.4324	25.0135	0.0276211	0.234689
Nitab4.5_0009266g0020	7.86449	6.94825	8.15577	5.04853	5.52755	5.45529	7.65617	5.34379	0.00417703	0.518678
Nitab4.5_0009276g0030	0.622788	1.94852	1.55763	0.318448	0.226925	0.091139	1.37631	0.212171	0.0432825	2.69178
Nitab4.5_0009395g0020	17.85	18.0741	14.9976	9.53998	11.8919	10.3016	16.9739	10.5778	0.00611928	0.682222
Nitab4.5_0009473g0020	3.18509	2.76037	3.67397	1.67786	1.86135	1.22495	3.20648	1.58805	0.00757444	1.01327
Nitab4.5_0009643g0030	21.7834	24.29	21.4857	15.6751	19.0339	18.8114	22.5197	17.8401	0.0289223	0.336047
Nitab4.5_0009760g0010	41.7332	38.6681	32.6157	21.9337	28.5975	15.9719	37.6723	22.1677	0.0266165	0.76502
Nitab4.5_0009796g0050	18.1622	17.9704	13.8401	8.94221	12.5366	11.0831	16.6576	10.854	0.029701	0.617906
Nitab4.5_0009820g0040	26.6973	33.6036	31.1063	23.3548	23.7598	20.5308	30.4691	22.5485	0.0247906	0.4343
Nitab4.5_0009827g0030	4.71302	5.15047	4.02175	2.08218	2.59181	1.75431	4.62841	2.14276	0.00370604	1.11068
Nitab4.5_0009833g0010	48.7197	64.0846	44.6826	29.5316	26.0728	39.0084	52.4956	31.5376	0.041253	0.735105
Nitab4.5_0010060g0010	25.5152	19.2736	32.5092	9.44289	3.08025	11.3699	25.766	7.96435	0.0176141	1.69371
Nitab4.5_0010060g0020	28.8414	40.0596	44.095	17.5879	18.3245	14.4246	37.6653	16.779	0.0114438	1.16653
Nitab4.5_0010146g0020	5.63398	4.61583	3.49306	1.5294	1.51822	1.60451	4.58095	1.55071	0.00806479	1.5621
Nitab4.5_0010166g0020	73.8374	72.9886	67.6099	49.5312	56.9742	44.5111	71.4787	50.3388	0.00678676	0.505832
Nitab4.5_0010209g0020	9.99392	11.3014	8.51088	2.15883	7.40806	1.62699	9.9354	3.73129	0.0368704	1.41266
Nitab4.5_0010237g0010	37.4704	40.2009	37.6005	28.3506	34.3083	30.4966	38.4239	31.0518	0.0196201	0.307318
Nitab4.5_0010244g0030	17.8244	22.0543	15.3767	11.256	11.886	9.50099	18.4184	10.881	0.0221739	0.759286
Nitab4.5_0010353g0030	17.0035	19.8102	13.2758	10.5526	11.4195	7.72062	16.6965	9.89757	0.0364362	0.75434
Nitab4.5_0010411g0020	10.1564	10.4876	10.7929	8.30689	9.43498	6.98888	10.479	8.24358	0.0376328	0.346114
Nitab4.5_0010415g0040	4.3016	4.83457	3.64649	2.86583	3.19276	2.94836	4.26089	3.00232	0.0244001	0.504935
Nitab4.5_0010554g0020	6.40823	7.26906	5.83044	3.97852	4.32161	3.71811	6.50258	4.00608	0.00529097	0.698682
Nitab4.5_0010662g0010	101.705	132.902	100.74	56.0827	72.2393	42.8483	111.782	57.0568	0.0156492	0.97021
Nitab4.5_0010768g0030	14.4452	16.2212	12.505	6.09787	9.58069	4.9986	14.3905	6.89239	0.0127762	1.06193
Nitab4.5_0010769g0010	26.5971	33.4773	28.8143	14.9184	15.6371	6.64691	29.6296	12.4008	0.00812202	1.25654
Nitab4.5_0010797g0030	7.25022	5.56506	5.9085	4.72268	4.84623	3.44	6.24126	4.33631	0.0493502	0.52527
Nitab4.5_0010926g0010	6.48127	7.12308	5.13949	3.6181	4.52647	2.14058	6.24795	3.42839	0.0360639	0.865663
Nitab4.5_0011064g0010	39.5688	44.4253	41.8519	33.3065	32.3363	34.2153	41.9487	33.286	0.00450822	0.3337
Nitab4.5_0011132g0020	13.0728	14.4867	13.8216	9.86727	11.3262	6.23859	13.7937	9.14403	0.0412334	0.593057
Nitab4.5_0011171g0010	2.68372	3.14154	2.80053	2.06463	2.38753	1.65666	2.87526	2.03627	0.0291763	0.497558
Nitab4.5_0011232g0010	1.6918	1.97426	1.67767	0.623269	1.0118	0.31157	1.78125	0.648881	0.00725044	1.45545
Nitab4.5_0011405g0010	1.34165	1.05143	0.971362	0.549259	0.747314	0.599247	1.12148	0.63194	0.0183419	0.82655
Nitab4.5_0011407g0020	1.19344	1.48483	1.51251	0.782942	0.732661	1.02903	1.39693	0.84821	0.0161038	0.719098
Nitab4.5_0011884g0010	2.92514	2.88692	2.76835	2.14319	2.20915	1.53203	2.86013	1.96146	0.0151907	0.543926
Nitab4.5_0011953g0010	12.2731	12.0193	11.0453	9.39767	10.4133	7.71295	11.7792	9.17464	0.040441	0.360488
Nitab4.5_0011970g0030	1.44836	0.656694	1.08735	0.384273	0.399398	0.466209	1.06414	0.416627	0.0481849	1.35075
Nitab4.5_0012095g0010	9.6738	9.39175	8.3206	7.38672	7.76981	5.78641	9.12872	6.98098	0.0429955	0.386934
Nitab4.5_0012103g0010	36.959	35.2037	34.5301	24.2563	27.7489	28.8514	35.5643	26.9522	0.00529096	0.400014
Nitab4.5_0012119g0010	104.894	105.636	111.109	76.2824	89.1412	56.527	107.213	73.9835	0.0265118	0.535201
Nitab4.5_0012245g0040	101.387	103.415	117.513	58.8269	61.3391	65.3573	107.438	61.8411	0.00108998	0.796861
Nitab4.5_0012282g0010	24.709	25.573	23.0979	14.0843	18.4354	13.6048	24.4599	15.3749	0.00589766	0.669814
Nitab4.5_0012375g0020	12.0166	10.5829	9.33524	6.41229	7.96804	4.63847	10.6449	6.3396	0.0252131	0.747607
Nitab4.5_0012411g0010	17.6376	15.6649	19.0494	12.7607	14.1044	14.5421	17.4506	13.8024	0.0310121	0.338336
Nitab4.5_0012434g0010	32.3713	28.5747	27.8142	19.9168	25.7403	23.5195	29.5868	23.0589	0.0415798	0.359617
Nitab4.5_0012555g0040	47.614	53.9324	47.9045	35.1212	44.1644	36.6567	49.817	38.6474	0.03234	0.366256
Nitab4.5_0012560g0010	10.5434	9.38705	8.5745	6.56356	7.24621	4.69699	9.50164	6.16892	0.0249005	0.623077
Nitab4.5_0012748g0020	39.8135	38.1749	35.5259	27.3864	32.3894	28.9738	37.8381	29.5832	0.0129598	0.355049
Nitab4.5_0012805g0010	1.06937	0.810796	1.16212	0.492914	0.429546	0.671058	1.0141	0.531173	0.0193468	0.931649
Nitab4.5_0012818g0020	6.55461	6.3255	5.41749	4.74176	5.12222	4.91686	6.0992	4.92695	0.0323209	0.30787
Nitab4.5_0012842g0010	4.44867	3.57498	3.20041	2.0027	2.96895	1.86392	3.74136	2.27853	0.0449004	0.715213
Nitab4.5_0013007g0030	474.858	419.724	406.113	282.234	330.061	184.624	433.565	265.64	0.024405	0.706776
Nitab4.5_0013045g0020	117.417	128.387	121.338	104.067	113.519	97.6835	122.381	105.09	0.0368313	0.219747
Nitab4.5_0013140g0020	16.376	17.8499	15.247	10.7272	11.7207	13.8778	16.491	12.1086	0.0215541	0.445616
Nitab4.5_0013243g0020	22.903	27.4547	17.932	14.1693	15.543	10.8438	22.7632	13.5187	0.040017	0.751708
Nitab4.5_0013552g0020	71.8854	78.193	71.7541	52.1475	62.8142	52.7377	73.9442	55.8998	0.0113096	0.403587
Nitab4.5_0013883g0010	3.98036	3.75892	3.93513	1.85461	2.86207	2.52828	3.89147	2.41499	0.0082883	0.688073
Nitab4.5_0014197g0010	501.785	548.888	525.048	419.198	479.585	461.209	525.24	453.331	0.0328325	0.212413
Nitab4.5_0014378g0010	1.52111	1.37889	1.10012	1.00835	0.504157	0.65505	1.33337	0.722518	0.0345187	0.883062
Nitab4.5_0015538g0010	3.32728	3.81193	3.29293	2.20521	2.96413	2.45324	3.47738	2.54086	0.0284795	0.452529
Nitab4.5_0016435g0010	435.664	526.362	370.598	211.21	272.316	193.118	444.208	225.548	0.0128822	0.977799
Nitab4.5_0019712g0010	14.298	12.5509	10.8419	6.30357	8.57029	5.44741	12.5636	6.77376	0.0132481	0.891125
Nitab4.5_0020114g0010	137.35	123.28	145.303	82.0435	100.353	61.7978	135.311	81.3981	0.0137889	0.733204
Nitab4.5_0021747g0010	6.23779	6.20986	6.26809	3.75018	4.76994	4.22517	6.23858	4.24843	0.00251944	0.55418
Nitab4.5_0026162g0010	11.5735	13.0749	11.7479	9.05613	10.2262	7.32045	12.1321	8.8676	0.0279931	0.452165

## Sheet: subnetwork
nicotine pathway related DEGs
lncRNA	gene	pcc	gene_pathway
MSTRG.181724	Nitab4.5_0000063g0170	0.924	nicotine biosynthesis
MSTRG.194637	Nitab4.5_0000013g0380	0.8943	nicotine biosynthesis
MSTRG.194637	Nitab4.5_0000025g0290	0.8836	nicotine biosynthesis
MSTRG.194637	Nitab4.5_0000031g0370	0.9663	nicotine biosynthesis
MSTRG.194637	Nitab4.5_0000316g0090	0.9943	nicotine biosynthesis
MSTRG.194637	Nitab4.5_0000745g0170	0.8714	nicotine biosynthesis
MSTRG.194637	Nitab4.5_0000884g0010	0.9653	nicotine biosynthesis
MSTRG.194637	Nitab4.5_0001029g0080	0.9146	nicotine biosynthesis
MSTRG.194637	Nitab4.5_0001965g0070	0.854	nicotine biosynthesis
MSTRG.194637	Nitab4.5_0002338g0020	0.9539	nicotine biosynthesis
MSTRG.194637	Nitab4.5_0002522g0070	0.9092	nicotine biosynthesis
MSTRG.194637	Nitab4.5_0003090g0030	0.9222	nicotine biosynthesis
MSTRG.194637	Nitab4.5_0003284g0040	0.8717	nicotine biosynthesis
MSTRG.194637	Nitab4.5_0005830g0010	0.9059	nicotine biosynthesis
MSTRG.194637	Nitab4.5_0006307g0010	0.9645	nicotine biosynthesis
MSTRG.194637	Nitab4.5_0011232g0010	0.9537	nicotine biosynthesis
MSTRG.194637	Nitab4.5_0015055g0010	0.97	nicotine biosynthesis
MSTRG.207613	Nitab4.5_0000063g0170	0.8843	nicotine biosynthesis
MSTRG.22251	Nitab4.5_0000063g0120	0.8869	nicotine biosynthesis
MSTRG.22251	Nitab4.5_0000745g0170	0.9208	nicotine biosynthesis
MSTRG.22251	Nitab4.5_0001029g0080	0.9042	nicotine biosynthesis
MSTRG.22251	Nitab4.5_0001965g0070	0.9086	nicotine biosynthesis
MSTRG.224010	Nitab4.5_0001029g0080	0.8763	nicotine biosynthesis
MSTRG.244754	Nitab4.5_0000013g0380	0.8831	nicotine biosynthesis
MSTRG.244754	Nitab4.5_0000025g0290	0.8759	nicotine biosynthesis
MSTRG.244754	Nitab4.5_0000031g0370	0.9511	nicotine biosynthesis
MSTRG.244754	Nitab4.5_0000316g0090	0.975	nicotine biosynthesis
MSTRG.244754	Nitab4.5_0000745g0170	0.8539	nicotine biosynthesis
MSTRG.244754	Nitab4.5_0000884g0010	0.9506	nicotine biosynthesis
MSTRG.244754	Nitab4.5_0001029g0080	0.889	nicotine biosynthesis
MSTRG.244754	Nitab4.5_0002338g0020	0.939	nicotine biosynthesis
MSTRG.244754	Nitab4.5_0002522g0070	0.8641	nicotine biosynthesis
MSTRG.244754	Nitab4.5_0003090g0030	0.9105	nicotine biosynthesis
MSTRG.244754	Nitab4.5_0003284g0040	0.8594	nicotine biosynthesis
MSTRG.244754	Nitab4.5_0005830g0010	0.8855	nicotine biosynthesis
MSTRG.244754	Nitab4.5_0006307g0010	0.9469	nicotine biosynthesis
MSTRG.244754	Nitab4.5_0011232g0010	0.9392	nicotine biosynthesis
MSTRG.244754	Nitab4.5_0015055g0010	0.9533	nicotine biosynthesis
MSTRG.31351	Nitab4.5_0000013g0380	0.8541	nicotine biosynthesis
MSTRG.31351	Nitab4.5_0000031g0370	0.8902	nicotine biosynthesis
MSTRG.31351	Nitab4.5_0000316g0090	0.9023	nicotine biosynthesis
MSTRG.31351	Nitab4.5_0000745g0170	0.8995	nicotine biosynthesis
MSTRG.31351	Nitab4.5_0000884g0010	0.9044	nicotine biosynthesis
MSTRG.31351	Nitab4.5_0001029g0080	0.9343	nicotine biosynthesis
MSTRG.31351	Nitab4.5_0002338g0020	0.8916	nicotine biosynthesis
MSTRG.31351	Nitab4.5_0003090g0030	0.884	nicotine biosynthesis
MSTRG.31351	Nitab4.5_0006307g0010	0.9018	nicotine biosynthesis
MSTRG.31351	Nitab4.5_0011232g0010	0.8927	nicotine biosynthesis
MSTRG.31351	Nitab4.5_0015055g0010	0.888	nicotine biosynthesis
MSTRG.194637	Nitab4.5_0000031g0420	0.9794	nicotine transport
MSTRG.194637	Nitab4.5_0000884g0030	0.8514	nicotine transport
MSTRG.194637	Nitab4.5_0001116g0030	0.9794	nicotine transport
MSTRG.194637	Nitab4.5_0001640g0050	0.9605	nicotine transport
MSTRG.194637	Nitab4.5_0002722g0030	0.9994	nicotine transport
MSTRG.194637	Nitab4.5_0004332g0030	0.9094	nicotine transport
MSTRG.194637	Nitab4.5_0011349g0010	0.9338	nicotine transport
MSTRG.22251	Nitab4.5_0004332g0030	0.9331	nicotine transport
MSTRG.22251	Nitab4.5_0011349g0010	0.9247	nicotine transport
MSTRG.244754	Nitab4.5_0000031g0420	0.9721	nicotine transport
MSTRG.244754	Nitab4.5_0001116g0030	0.9645	nicotine transport
MSTRG.244754	Nitab4.5_0001640g0050	0.9467	nicotine transport
MSTRG.244754	Nitab4.5_0002722g0030	0.9832	nicotine transport
MSTRG.244754	Nitab4.5_0004332g0030	0.8797	nicotine transport
MSTRG.244754	Nitab4.5_0011349g0010	0.9242	nicotine transport
MSTRG.31351	Nitab4.5_0000031g0420	0.8998	nicotine transport
MSTRG.31351	Nitab4.5_0001116g0030	0.9294	nicotine transport
MSTRG.31351	Nitab4.5_0001640g0050	0.9338	nicotine transport
MSTRG.31351	Nitab4.5_0002722g0030	0.926	nicotine transport
MSTRG.31351	Nitab4.5_0004332g0030	0.92	nicotine transport
MSTRG.31351	Nitab4.5_0011349g0010	0.9401	nicotine transport
MSTRG.2004	Nitab4.5_0000013g0380	0.95	nicotine biosynthesis

## Sheet: GO_enrichment
GO enrichment result of coding DEGs in topping data.
GO_term	GO_id	total_GO_in_test	total_gene_owned_GO_in_test	total_GO_in_refrence	total_gene_owned_GO_in_reference	pvalue	fdr	gene_id
response to L-glutamate	GO:1902065	2	420	10	37323	0.000160097	0.00302119	Nitab4.5_0005539g0040.1,Nitab4.5_0004005g0030.1
basipetal auxin transport	GO:0010540	2	420	50	37323	0.018769	0.042833	Nitab4.5_0002687g0010.1,Nitab4.5_0000941g0110.1
asymmetric cell division	GO:0008356	2	420	40	37323	0.0102714	0.0294248	Nitab4.5_0008283g0010.1,Nitab4.5_0021747g0010.1
jasmonic acid metabolic process	GO:0009694	2	420	43	37323	0.0125168	0.032689	Nitab4.5_0007460g0010.1,Nitab4.5_0000305g0060.1
riboflavin biosynthetic process	GO:0009231	2	420	33	37323	0.00600975	0.0209268	Nitab4.5_0003959g0030.1,Nitab4.5_0003834g0030.1
mannosylation	GO:0097502	1	420	15	37323	0.0120402	0.0317275	Nitab4.5_0000521g0090.1
tryptophanyl-tRNA aminoacylation	GO:0006436	1	420	8	37323	0.00338217	0.0146735	Nitab4.5_0000288g0150.1
male meiosis cytokinesis	GO:0007112	1	420	12	37323	0.00773842	0.0239523	Nitab4.5_0012555g0040.1
systemic acquired resistance, salicylic acid mediated signaling pathway	GO:0009862	2	420	35	37323	0.007091	0.0233047	Nitab4.5_0012555g0040.1,Nitab4.5_0002593g0010.1
osmosensory signaling pathway	GO:0007231	1	420	12	37323	0.00773842	0.0239523	Nitab4.5_0003884g0020.1
cellular response to magnesium starvation	GO:0010350	1	420	4	37323	0.000746735	0.00590324	Nitab4.5_0012748g0020.1
triose phosphate transmembrane transport	GO:0035436	1	420	12	37323	0.00773842	0.0239523	Nitab4.5_0008003g0010.1
cellular response to sucrose stimulus	GO:0071329	1	420	6	37323	0.00183913	0.0101499	Nitab4.5_0003884g0020.1
proline catabolic process to glutamate	GO:0010133	2	420	6	37323	2.75941e-05	0.000896808	Nitab4.5_0006224g0010.1,Nitab4.5_0001982g0070.1
piecemeal microautophagy of the nucleus	GO:0034727	1	420	8	37323	0.00338217	0.0146735	Nitab4.5_0001036g0120.1
post-embryonic plant organ morphogenesis	GO:0090697	1	420	9	37323	0.00431622	0.0165032	Nitab4.5_0004087g0040.1
MAPK cascade	GO:0000165	2	420	18	37323	0.00101818	0.00763633	Nitab4.5_0005539g0040.1,Nitab4.5_0004005g0030.1
autophagy of mitochondrion	GO:0000422	4	420	38	37323	6.51415e-05	0.00190539	Nitab4.5_0000451g0030.1,Nitab4.5_0004018g0050.1,Nitab4.5_0001036g0120.1,Nitab4.5_0003080g0090.1
response to UV-B	GO:0010224	6	420	163	37323	0.00258068	0.0131278	Nitab4.5_0000722g0020.1,Nitab4.5_0003680g0010.1,Nitab4.5_0002459g0050.1,Nitab4.5_0000426g0050.1,Nitab4.5_0007140g0010.1,Nitab4.5_0000284g0010.1
response to calcium ion	GO:0051592	1	420	12	37323	0.00773842	0.0239523	Nitab4.5_0012748g0020.1
photosynthetic acclimation	GO:0009643	2	420	14	37323	0.000469627	0.00590324	Nitab4.5_0008003g0010.1,Nitab4.5_0000426g0050.1
negative regulation of ethylene-activated signaling pathway	GO:0010105	4	420	44	37323	0.000133351	0.0030004	Nitab4.5_0004928g0060.1,Nitab4.5_0006360g0060.1,Nitab4.5_0005860g0020.1,Nitab4.5_0004443g0040.1
regulation of signal transduction	GO:0009966	1	420	13	37323	0.00907775	0.0270943	Nitab4.5_0001600g0020.1
cellular ion homeostasis	GO:0006873	2	420	16	37323	0.00071052	0.00590324	Nitab4.5_0003674g0070.1,Nitab4.5_0011407g0020.1
defense response by callose deposition in cell wall	GO:0052544	2	420	43	37323	0.0125168	0.032689	Nitab4.5_0006467g0040.1,Nitab4.5_0008124g0020.1
phenylpropanoid biosynthetic process	GO:0009699	2	420	20	37323	0.00139891	0.00899302	Nitab4.5_0012119g0010.1,Nitab4.5_0002459g0050.1
phosphorelay signal transduction system	GO:0000160	3	420	86	37323	0.0162872	0.0398661	Nitab4.5_0003884g0020.1,Nitab4.5_0003856g0030.1,Nitab4.5_0004443g0040.1
drug export	GO:0046618	2	420	12	37323	0.000288633	0.0048243	Nitab4.5_0004332g0030.1,Nitab4.5_0002722g0030.1
oligosaccharide biosynthetic process	GO:0009312	1	420	4	37323	0.000746735	0.00590324	Nitab4.5_0001867g0080.1
negative regulation of peroxidase activity	GO:2000469	1	420	9	37323	0.00431622	0.0165032	Nitab4.5_0004087g0040.1
RNA polyadenylation	GO:0043631	1	420	8	37323	0.00338217	0.0146735	Nitab4.5_0003886g0060.1
regulation of systemic acquired resistance	GO:0010112	1	420	14	37323	0.0105124	0.0294248	Nitab4.5_0002593g0010.1
histone H2A monoubiquitination	GO:0035518	1	420	11	37323	0.00649679	0.0214724	Nitab4.5_0000284g0010.1
phosphatidylcholine biosynthetic process	GO:0006656	1	420	17	37323	0.0153658	0.0379282	Nitab4.5_0011970g0030.1
histone H4-R3 methylation	GO:0043985	1	420	4	37323	0.000746735	0.00590324	Nitab4.5_0012842g0010.1
peptide metabolic process	GO:0006518	3	420	12	37323	7.28553e-06	0.000304431	Nitab4.5_0004028g0040.1,Nitab4.5_0000139g0070.1,Nitab4.5_0000099g0240.1
(+)-abscisic acid D-glucopyranosyl ester transmembrane transport	GO:1902418	1	420	6	37323	0.00183913	0.0101499	Nitab4.5_0003624g0020.1
biotin biosynthetic process	GO:0009102	2	420	18	37323	0.00101818	0.00763633	Nitab4.5_0000170g0430.1,Nitab4.5_0004090g0040.1
cellular response to potassium ion	GO:0035865	1	420	4	37323	0.000746735	0.00590324	Nitab4.5_0012748g0020.1
response to symbiont	GO:0009608	1	420	2	37323	0.000126335	0.00295623	Nitab4.5_0002687g0090.1
regulation of post-embryonic root development	GO:2000069	1	420	12	37323	0.00773842	0.0239523	Nitab4.5_0006360g0060.1
mitophagy	GO:0000423	1	420	8	37323	0.00338217	0.0146735	Nitab4.5_0000451g0030.1
response to mitochondrial depolarisation	GO:0098780	1	420	4	37323	0.000746735	0.00590324	Nitab4.5_0000451g0030.1
cell redox homeostasis	GO:0045454	9	420	309	37323	0.00283838	0.0141919	Nitab4.5_0000469g0120.1,Nitab4.5_0000368g0270.1,Nitab4.5_0000650g0270.1,Nitab4.5_0004325g0060.1,Nitab4.5_0000130g0060.1,Nitab4.5_0002910g0010.1,Nitab4.5_0007257g0040.1,Nitab4.5_0007285g0010.1,Nitab4.5_0005339g0050.1
pigment biosynthetic process	GO:0046148	2	420	16	37323	0.00071052	0.00590324	Nitab4.5_0005316g0010.1,Nitab4.5_0001820g0120.1
endosomal transport	GO:0016197	1	420	17	37323	0.0153658	0.0379282	Nitab4.5_0000562g0030.1
immune response	GO:0006955	2	420	27	37323	0.0033862	0.0146735	Nitab4.5_0003722g0060.1,Nitab4.5_0009643g0030.1
plant-type hypersensitive response	GO:0009626	15	420	751	37323	0.0118681	0.0317275	Nitab4.5_0009760g0010.1,Nitab4.5_0000989g0100.1,Nitab4.5_0008466g0010.1,Nitab4.5_0003722g0060.1,Nitab4.5_0000280g0150.1,Nitab4.5_0009008g0010.1,Nitab4.5_0001449g0090.1,Nitab4.5_0000681g0070.1,Nitab4.5_0009643g0030.1,Nitab4.5_0000280g0050.1,Nitab4.5_0002323g0040.1,Nitab4.5_0000280g0220.1,Nitab4.5_0005041g0020.1,Nitab4.5_0009827g0030.1,Nitab4.5_0000672g0050.1
defense response signaling pathway, resistance gene-independent	GO:0010204	3	420	55	37323	0.00342909	0.0147501	Nitab4.5_0008466g0010.1,Nitab4.5_0001449g0090.1,Nitab4.5_0009827g0030.1
cell surface receptor signaling pathway	GO:0007166	1	420	9	37323	0.00431622	0.0165032	Nitab4.5_0004078g0040.1
histone H3-K18 acetylation	GO:0043971	1	420	20	37323	0.0209967	0.0456619	Nitab4.5_0003906g0040.1
proline catabolic process	GO:0006562	2	420	4	37323	5.61242e-06	0.000252559	Nitab4.5_0006224g0010.1,Nitab4.5_0001982g0070.1
histone H4 acetylation	GO:0043967	1	420	16	37323	0.0136587	0.0348923	Nitab4.5_0004530g0010.1
root hair cell development	GO:0080147	2	420	30	37323	0.0045846	0.0171922	Nitab4.5_0002603g0020.1,Nitab4.5_0006371g0020.1
negative regulation of neuron apoptotic process	GO:0043524	1	420	8	37323	0.00338217	0.0146735	Nitab4.5_0000451g0030.1
raffinose family oligosaccharide biosynthetic process	GO:0010325	1	420	17	37323	0.0153658	0.0379282	Nitab4.5_0011064g0010.1
N-terminal protein myristoylation	GO:0006499	1	420	8	37323	0.00338217	0.0146735	Nitab4.5_0012748g0020.1
nucleotide transport	GO:0006862	1	420	9	37323	0.00431622	0.0165032	Nitab4.5_0000109g0530.1
response to herbivore	GO:0080027	1	420	4	37323	0.000746735	0.00590324	Nitab4.5_0002593g0010.1
DNA methylation on cytosine	GO:0032776	1	420	14	37323	0.0105124	0.0294248	Nitab4.5_0000136g0060.1
detoxification of cadmium ion	GO:0071585	1	420	11	37323	0.00649679	0.0214724	Nitab4.5_0002456g0130.1
spermatid development	GO:0007286	1	420	12	37323	0.00773842	0.0239523	Nitab4.5_0003602g0020.1
negative regulation of phosphatase activity	GO:0010923	1	420	12	37323	0.00773842	0.0239523	Nitab4.5_0008051g0010.1
response to heat	GO:0009408	8	420	353	37323	0.0193568	0.0433859	Nitab4.5_0012095g0010.1,Nitab4.5_0005059g0040.1,Nitab4.5_0000426g0050.1,Nitab4.5_0002593g0010.1,Nitab4.5_0012103g0010.1,Nitab4.5_0003254g0070.1,Nitab4.5_0002987g0010.1,Nitab4.5_0007482g0020.1
snRNA transcription by RNA polymerase II	GO:0042795	1	420	3	37323	0.000376173	0.00536735	Nitab4.5_0001499g0140.1
glucose-6-phosphate transport	GO:0015760	1	420	8	37323	0.00338217	0.0146735	Nitab4.5_0008003g0010.1
fruit morphogenesis	GO:0048530	2	420	15	37323	0.000582144	0.00590324	Nitab4.5_0001645g0030.1,Nitab4.5_0011064g0010.1
L-fucose catabolic process	GO:0042355	1	420	1	37323	0	0	Nitab4.5_0007480g0040.1
nucleotide-excision repair, DNA incision, 5'-to lesion	GO:0006296	1	420	12	37323	0.00773842	0.0239523	Nitab4.5_0000284g0010.1
positive regulation of histone H3-K4 methylation	GO:0051571	1	420	10	37323	0.00535524	0.0188724	Nitab4.5_0001520g0030.1
brassinosteroid metabolic process	GO:0016131	1	420	19	37323	0.0190369	0.042833	Nitab4.5_0000995g0010.1
cellular response to sorbitol	GO:0072709	1	420	4	37323	0.000746735	0.00590324	Nitab4.5_0012748g0020.1
indole glucosinolate catabolic process	GO:0042344	2	420	4	37323	5.61242e-06	0.000252559	Nitab4.5_0006467g0040.1,Nitab4.5_0008124g0020.1
defense response to fungus, incompatible interaction	GO:0009817	3	420	61	37323	0.00497772	0.0183143	Nitab4.5_0006467g0040.1,Nitab4.5_0005041g0020.1,Nitab4.5_0008124g0020.1
mitochondrial calcium ion transmembrane transport	GO:0006851	1	420	15	37323	0.0120402	0.0317275	Nitab4.5_0000743g0250.1
histone H3 acetylation	GO:0043966	1	420	19	37323	0.0190369	0.042833	Nitab4.5_0004530g0010.1
negative regulation of RIG-I signaling pathway	GO:0039536	1	420	4	37323	0.000746735	0.00590324	Nitab4.5_0001154g0080.1
post-translational protein modification	GO:0043687	1	420	15	37323	0.0120402	0.0317275	Nitab4.5_0000284g0010.1
multicellular organismal water homeostasis	GO:0050891	1	420	5	37323	0.00123528	0.00811955	Nitab4.5_0007063g0050.1
circumnutation	GO:0010031	1	420	16	37323	0.0136587	0.0348923	Nitab4.5_0000359g0210.1
copal-8-ol diphosphate(3-) catabolic process	GO:1902242	1	420	11	37323	0.00649679	0.0214724	Nitab4.5_0004164g0070.1
septation initiation signaling	GO:0031028	1	420	10	37323	0.00535524	0.0188724	Nitab4.5_0000397g0280.1
salicylic acid metabolic process	GO:0009696	2	420	30	37323	0.0045846	0.0171922	Nitab4.5_0007460g0010.1,Nitab4.5_0008255g0010.1
cold acclimation	GO:0009631	3	420	76	37323	0.010734	0.0299018	Nitab4.5_0005539g0040.1,Nitab4.5_0004005g0030.1,Nitab4.5_0000426g0050.1
negative regulation of defense response	GO:0031348	4	420	131	37323	0.0165507	0.0399926	Nitab4.5_0006467g0040.1,Nitab4.5_0002593g0010.1,Nitab4.5_0008124g0020.1,Nitab4.5_0000305g0060.1
regulation of stem cell division	GO:2000035	1	420	13	37323	0.00907775	0.0270943	Nitab4.5_0006360g0060.1
muscle organ development	GO:0007517	1	420	4	37323	0.000746735	0.00590324	Nitab4.5_0002633g0010.1
sideretin biosynthesis	GO:0106146	1	420	18	37323	0.0171592	0.0399926	Nitab4.5_0001290g0070.1
protein folding	GO:0006457	13	420	271	37323	2.8907e-06	0.000169106	Nitab4.5_0010353g0030.1,Nitab4.5_0012095g0010.1,Nitab4.5_0000650g0270.1,Nitab4.5_0001449g0090.1,Nitab4.5_0001163g0130.1,Nitab4.5_0008173g0030.1,Nitab4.5_0001301g0160.1,Nitab4.5_0010244g0030.1,Nitab4.5_0003254g0070.1,Nitab4.5_0002347g0200.1,Nitab4.5_0009827g0030.1,Nitab4.5_0002987g0010.1,Nitab4.5_0007482g0020.1
purine nucleotide biosynthetic process	GO:0006164	1	420	18	37323	0.0171592	0.0399926	Nitab4.5_0003100g0070.1
potassium ion transmembrane transport	GO:0071805	4	420	97	37323	0.00487232	0.0181548	Nitab4.5_0000052g0420.1,Nitab4.5_0001196g0060.1,Nitab4.5_0004831g0020.1,Nitab4.5_0001952g0070.1
response to UV	GO:0009411	3	420	87	37323	0.0169246	0.0399926	Nitab4.5_0000722g0020.1,Nitab4.5_0007140g0010.1,Nitab4.5_0000284g0010.1
retrograde protein transport, ER to cytosol	GO:0030970	1	420	16	37323	0.0136587	0.0348923	Nitab4.5_0001154g0080.1
lignin biosynthetic process	GO:0009809	6	420	155	37323	0.00194442	0.0104356	Nitab4.5_0007405g0010.1,Nitab4.5_0002053g0120.1,Nitab4.5_0002459g0050.1,Nitab4.5_0000723g0170.1,Nitab4.5_0000021g0020.1,Nitab4.5_0003771g0060.1
calcium export from the mitochondrion	GO:0099093	1	420	5	37323	0.00123528	0.00811955	Nitab4.5_0000743g0250.1
phosphoenolpyruvate transport	GO:0015714	1	420	14	37323	0.0105124	0.0294248	Nitab4.5_0008003g0010.1
positive regulation of DNA demethylation	GO:1901537	1	420	8	37323	0.00338217	0.0146735	Nitab4.5_0002031g0040.1
negative regulation of mitotic cell cycle	GO:0045930	1	420	5	37323	0.00123528	0.00811955	Nitab4.5_0021747g0010.1
innate immune response	GO:0045087	6	420	203	37323	0.00843079	0.025958	Nitab4.5_0005539g0040.1,Nitab4.5_0004005g0030.1,Nitab4.5_0019712g0010.1,Nitab4.5_0000255g0050.1,Nitab4.5_0013552g0020.1,Nitab4.5_0000841g0120.1
protein glycosylation	GO:0006486	10	420	326	37323	0.00128424	0.00834754	Nitab4.5_0007480g0040.1,Nitab4.5_0002220g0030.1,Nitab4.5_0002603g0020.1,Nitab4.5_0006371g0020.1,Nitab4.5_0001867g0080.1,Nitab4.5_0000521g0090.1,Nitab4.5_0005695g0010.1,Nitab4.5_0004274g0050.1,Nitab4.5_0000190g0200.1,Nitab4.5_0000119g0200.1
pathogen-associated molecular pattern dependent induction by symbiont of host innate immune response	GO:0052033	1	420	17	37323	0.0153658	0.0379282	Nitab4.5_0001301g0160.1
termination of RNA polymerase II transcription	GO:0006369	1	420	16	37323	0.0136587	0.0348923	Nitab4.5_0000469g0120.1
oxidation-reduction process	GO:0055114	46	420	2382	37323	0.000139656	0.00302119	Nitab4.5_0012119g0010.1,Nitab4.5_0000314g0020.1,Nitab4.5_0001461g0070.1,Nitab4.5_0000390g0020.1,Nitab4.5_0000009g0350.1,Nitab4.5_0005941g0010.1,Nitab4.5_0000649g0240.1,Nitab4.5_0002902g0020.1,Nitab4.5_0001014g0010.1,Nitab4.5_0007566g0010.1,Nitab4.5_0000669g0080.1,Nitab4.5_0001290g0070.1,Nitab4.5_0000314g0070.1,Nitab4.5_0000025g0290.1,Nitab4.5_0004090g0040.1,Nitab4.5_0000651g0040.1,Nitab4.5_000037…
transmembrane transport	GO:0055085	22	420	1300	37323	0.0229821	0.0488273	Nitab4.5_0000812g0030.1,Nitab4.5_0000059g0360.1,Nitab4.5_0002687g0010.1,Nitab4.5_0005152g0020.1,Nitab4.5_0004836g0030.1,Nitab4.5_0000884g0030.1,Nitab4.5_0003709g0010.1,Nitab4.5_0003628g0030.1,Nitab4.5_0004332g0030.1,Nitab4.5_0006467g0040.1,Nitab4.5_0003084g0040.1,Nitab4.5_0000007g0150.1,Nitab4.5_0002722g0030.1,Nitab4.5_0001361g0180.1,Nitab4.5_0003674g0070.1,Nitab4.5_0000131g0250.1,Nitab4.5_000049…
trichome papilla formation	GO:1905499	1	420	8	37323	0.00338217	0.0146735	Nitab4.5_0000672g0090.1
somatic embryogenesis	GO:0010262	1	420	19	37323	0.0190369	0.042833	Nitab4.5_0000549g0010.1
response to biotic stimulus	GO:0009607	7	420	90	37323	8.33764e-06	0.000325168	Nitab4.5_0000035g0230.1,Nitab4.5_0003154g0050.1,Nitab4.5_0003604g0030.1,Nitab4.5_0001477g0070.1,Nitab4.5_0012245g0040.1,Nitab4.5_0001477g0080.1,Nitab4.5_0010768g0030.1
positive regulation of fertilization	GO:1905516	1	420	6	37323	0.00183913	0.0101499	Nitab4.5_0011064g0010.1
root system development	GO:0022622	2	420	10	37323	0.000160097	0.00302119	Nitab4.5_0005539g0040.1,Nitab4.5_0004005g0030.1
terpenoid biosynthetic process	GO:0016114	7	420	135	37323	0.000153641	0.00302119	Nitab4.5_0002717g0070.1,Nitab4.5_0013007g0030.1,Nitab4.5_0002717g0050.1,Nitab4.5_0016435g0010.1,Nitab4.5_0000414g0110.1,Nitab4.5_0010662g0010.1,Nitab4.5_0008226g0010.1
regulation of gene expression by genetic imprinting	GO:0006349	1	420	18	37323	0.0171592	0.0399926	Nitab4.5_0001472g0030.1
epithelial tube morphogenesis	GO:0060562	1	420	1	37323	0	0	Nitab4.5_0007063g0050.1
hypotonic salinity response	GO:0042539	1	420	4	37323	0.000746735	0.00590324	Nitab4.5_0012555g0040.1
reticulophagy	GO:0061709	1	420	2	37323	0.000126335	0.00295623	Nitab4.5_0001036g0120.1
response to molecule of fungal origin	GO:0002238	2	420	47	37323	0.0159142	0.0391169	Nitab4.5_0000008g0210.1,Nitab4.5_0005572g0010.1
import into nucleus	GO:0051170	1	420	9	37323	0.00431622	0.0165032	Nitab4.5_0009111g0010.1
positive regulation of anion channel activity	GO:1901529	2	420	10	37323	0.000160097	0.00302119	Nitab4.5_0003674g0070.1,Nitab4.5_0011407g0020.1
positive regulation of innate immune response	GO:0045089	1	420	9	37323	0.00431622	0.0165032	Nitab4.5_0000255g0050.1
cellular response to potassium ion starvation	GO:0051365	1	420	9	37323	0.00431622	0.0165032	Nitab4.5_0005327g0010.1
negative regulation of immune response	GO:0050777	1	420	15	37323	0.0120402	0.0317275	Nitab4.5_0004078g0040.1
chloroplast-nucleus signaling pathway	GO:0010019	1	420	20	37323	0.0209967	0.0456619	Nitab4.5_0000284g0060.1
nicotine biosynthetic process	GO:0042179	4	420	5	37323	1.76239e-10	1.47286e-08	Nitab4.5_0000013g0380.1,Nitab4.5_0003284g0010.1,Nitab4.5_0003284g0040.1,Nitab4.5_0011232g0010.1
fucosylation	GO:0036065	1	420	6	37323	0.00183913	0.0101499	Nitab4.5_0007480g0040.1
protein geranylgeranylation	GO:0018344	1	420	14	37323	0.0105124	0.0294248	Nitab4.5_0002046g0050.1
nucleotide-excision repair, preincision complex assembly	GO:0006294	1	420	9	37323	0.00431622	0.0165032	Nitab4.5_0000284g0010.1
N-terminal peptidyl-methionine acetylation	GO:0017196	1	420	18	37323	0.0171592	0.0399926	Nitab4.5_0004530g0010.1
chloride transport	GO:0006821	2	420	26	37323	0.00303506	0.0146735	Nitab4.5_0003674g0070.1,Nitab4.5_0011407g0020.1
embryonic root morphogenesis	GO:0010086	1	420	14	37323	0.0105124	0.0294248	Nitab4.5_0003884g0020.1
regulation of hormone metabolic process	GO:0032350	1	420	5	37323	0.00123528	0.00811955	Nitab4.5_0021747g0010.1
cellular response to copper ion	GO:0071280	1	420	4	37323	0.000746735	0.00590324	Nitab4.5_0012748g0020.1
proton export across plasma membrane	GO:0120029	1	420	18	37323	0.0171592	0.0399926	Nitab4.5_0000055g0200.1
regulation of chromatin silencing by small RNA	GO:0010964	1	420	7	37323	0.00255562	0.0131144	Nitab4.5_0000136g0060.1
borate transport	GO:0046713	1	420	17	37323	0.0153658	0.0379282	Nitab4.5_0002896g0020.1
response to salt stress	GO:0009651	19	420	1074	37323	0.0203944	0.045364	Nitab4.5_0000011g0370.1,Nitab4.5_0001819g0020.1,Nitab4.5_0005539g0040.1,Nitab4.5_0004005g0030.1,Nitab4.5_0012555g0040.1,Nitab4.5_0005059g0040.1,Nitab4.5_0002285g0010.1,Nitab4.5_0003221g0030.1,Nitab4.5_0012805g0010.1,Nitab4.5_0005413g0010.1,Nitab4.5_0005327g0010.1,Nitab4.5_0003674g0070.1,Nitab4.5_0004087g0040.1,Nitab4.5_0012103g0010.1,Nitab4.5_0003254g0070.1,Nitab4.5_0011407g0020.1,Nitab4.5_000271…
negative regulation of microtubule polymerization	GO:0031115	1	420	4	37323	0.000746735	0.00590324	Nitab4.5_0012748g0020.1
plasma membrane organization	GO:0007009	1	420	3	37323	0.000376173	0.00536735	Nitab4.5_0000119g0200.1
secondary metabolite biosynthetic process	GO:0044550	2	420	2	37323	0	0	Nitab4.5_0000031g0370.1,Nitab4.5_0000884g0010.1
intracellular estrogen receptor signaling pathway	GO:0030520	1	420	4	37323	0.000746735	0.00590324	Nitab4.5_0011884g0010.1
saponin biosynthetic process	GO:0016135	3	420	18	37323	4.26897e-05	0.00131439	Nitab4.5_0001219g0010.1,Nitab4.5_0006538g0010.1,Nitab4.5_0006538g0100.1
autophagosome assembly	GO:0000045	3	420	58	37323	0.00415483	0.0165032	Nitab4.5_0000451g0030.1,Nitab4.5_0001036g0120.1,Nitab4.5_0003080g0090.1
nucleotide biosynthetic process	GO:0009165	1	420	14	37323	0.0105124	0.0294248	Nitab4.5_0003100g0070.1
positive regulation of interferon-beta production	GO:0032728	1	420	8	37323	0.00338217	0.0146735	Nitab4.5_0000255g0050.1
farnesyl diphosphate biosynthetic process, mevalonate pathway	GO:0010142	1	420	12	37323	0.00773842	0.0239523	Nitab4.5_0002429g0030.1
drug transmembrane transport	GO:0006855	10	420	152	37323	1.34689e-06	8.7548e-05	Nitab4.5_0005152g0020.1,Nitab4.5_0000884g0030.1,Nitab4.5_0003628g0030.1,Nitab4.5_0004332g0030.1,Nitab4.5_0006467g0040.1,Nitab4.5_0000007g0150.1,Nitab4.5_0002722g0030.1,Nitab4.5_0001361g0180.1,Nitab4.5_0008124g0020.1,Nitab4.5_0000031g0420.1
ribonucleoside monophosphate biosynthetic process	GO:0009156	1	420	6	37323	0.00183913	0.0101499	Nitab4.5_0003100g0070.1
phosphoglycerate transmembrane transport	GO:0015713	1	420	14	37323	0.0105124	0.0294248	Nitab4.5_0008003g0010.1
positive regulation of hydrogen peroxide biosynthetic process	GO:0010729	1	420	13	37323	0.00907775	0.0270943	Nitab4.5_0000649g0240.1
negative regulation of type I interferon production	GO:0032480	1	420	4	37323	0.000746735	0.00590324	Nitab4.5_0001154g0080.1
protein prenylation	GO:0018342	2	420	16	37323	0.00071052	0.00590324	Nitab4.5_0002046g0050.1,Nitab4.5_0000941g0110.1
arsenite transport	GO:0015700	1	420	9	37323	0.00431622	0.0165032	Nitab4.5_0003624g0020.1
global genome nucleotide-excision repair	GO:0070911	1	420	3	37323	0.000376173	0.00536735	Nitab4.5_0000284g0010.1
autophagy of peroxisome	GO:0030242	2	420	12	37323	0.000288633	0.0048243	Nitab4.5_0001036g0120.1,Nitab4.5_0003080g0090.1
pyrimidine dimer repair	GO:0006290	1	420	16	37323	0.0136587	0.0348923	Nitab4.5_0000284g0010.1
negative regulation of synaptic transmission, glutamatergic	GO:0051967	1	420	5	37323	0.00123528	0.00811955	Nitab4.5_0004367g0030.1
gibberellin mediated signaling pathway	GO:0010476	2	420	21	37323	0.00161852	0.0101499	Nitab4.5_0001737g0080.1,Nitab4.5_0011064g0010.1
potassium ion transport	GO:0006813	4	420	135	37323	0.0186011	0.042833	Nitab4.5_0000052g0420.1,Nitab4.5_0001196g0060.1,Nitab4.5_0004831g0020.1,Nitab4.5_0001952g0070.1
glycophagy	GO:0061723	1	420	2	37323	0.000126335	0.00295623	Nitab4.5_0001036g0120.1
protein N-linked glycosylation via asparagine	GO:0018279	1	420	20	37323	0.0209967	0.0456619	Nitab4.5_0008466g0010.1
salicylic acid catabolic process	GO:0046244	1	420	15	37323	0.0120402	0.0317275	Nitab4.5_0005941g0010.1
learning	GO:0007612	1	420	6	37323	0.00183913	0.0101499	Nitab4.5_0004367g0030.1
indole glucosinolate metabolic process	GO:0042343	3	420	39	37323	0.00095227	0.00742771	Nitab4.5_0001290g0070.1,Nitab4.5_0000068g0020.1,Nitab4.5_0000068g0040.1
5-phosphoribose 1-diphosphate biosynthetic process	GO:0006015	1	420	7	37323	0.00255562	0.0131144	Nitab4.5_0003100g0070.1
transcription-coupled nucleotide-excision repair	GO:0006283	1	420	14	37323	0.0105124	0.0294248	Nitab4.5_0000469g0120.1
NAD biosynthetic process	GO:0009435	2	420	19	37323	0.00119904	0.00811955	Nitab4.5_0002522g0070.1,Nitab4.5_0002439g0120.1
protein monoubiquitination	GO:0006513	1	420	19	37323	0.0190369	0.042833	Nitab4.5_0000914g0090.1
prolyl-tRNA aminoacylation	GO:0006433	1	420	9	37323	0.00431622	0.0165032	Nitab4.5_0002322g0120.1
putrescine biosynthetic process	GO:0009446	4	420	13	37323	2.10553e-07	1.53967e-05	Nitab4.5_0000013g0380.1,Nitab4.5_0003284g0010.1,Nitab4.5_0003284g0040.1,Nitab4.5_0011232g0010.1
mRNA 3'-end processing	GO:0031124	1	420	19	37323	0.0190369	0.042833	Nitab4.5_0000469g0120.1
hyperosmotic response	GO:0006972	3	420	25	37323	0.000165816	0.00303133	Nitab4.5_0001142g0040.1,Nitab4.5_0007063g0050.1,Nitab4.5_0012555g0040.1
jasmonic acid and ethylene-dependent systemic resistance, jasmonic acid mediated signaling pathway	GO:0009868	1	420	4	37323	0.000746735	0.00590324	Nitab4.5_0012555g0040.1
cellular response to starvation	GO:0009267	1	420	18	37323	0.0171592	0.0399926	Nitab4.5_0000451g0030.1
establishment of protein localization to telomere	GO:0070200	1	420	1	37323	0	0	Nitab4.5_0001499g0140.1
protein palmitoylation	GO:0018345	1	420	5	37323	0.00123528	0.00811955	Nitab4.5_0000941g0110.1
'de novo' NAD biosynthetic process from aspartate	GO:0034628	1	420	4	37323	0.000746735	0.00590324	Nitab4.5_0002522g0070.1
chloroplast fission	GO:0010020	2	420	45	37323	0.0141574	0.0360091	Nitab4.5_0003709g0010.1,Nitab4.5_0000131g0250.1
positive regulation of seed germination	GO:0010030	2	420	54	37323	0.0229875	0.0488273	Nitab4.5_0012842g0010.1,Nitab4.5_0008255g0010.1
amine metabolic process	GO:0009308	1	420	15	37323	0.0120402	0.0317275	Nitab4.5_0000025g0290.1
cellular response to toxic substance	GO:0097237	1	420	10	37323	0.00535524	0.0188724	Nitab4.5_0012282g0010.1
nucleotide-excision repair, preincision complex stabilization	GO:0006293	1	420	4	37323	0.000746735	0.00590324	Nitab4.5_0000284g0010.1
carbohydrate homeostasis	GO:0033500	1	420	10	37323	0.00535524	0.0188724	Nitab4.5_0003884g0020.1
UV-damage excision repair	GO:0070914	1	420	8	37323	0.00338217	0.0146735	Nitab4.5_0000284g0010.1
6-sulfoquinovose(1-) catabolic process to glycerone phosphate and 3-sulfolactaldehyde	GO:0061720	1	420	2	37323	0.000126335	0.00295623	Nitab4.5_0000470g0050.1
negative regulation of unidimensional cell growth	GO:0051511	1	420	8	37323	0.00338217	0.0146735	Nitab4.5_0012748g0020.1
spermatogenesis	GO:0007283	1	420	18	37323	0.0171592	0.0399926	Nitab4.5_0007063g0050.1
positive regulation of division septum assembly	GO:0010973	1	420	10	37323	0.00535524	0.0188724	Nitab4.5_0000397g0280.1
diacylglycerol catabolic process	GO:0046340	1	420	18	37323	0.0171592	0.0399926	Nitab4.5_0000681g0150.1
organ boundary specification between lateral organs and the meristem	GO:0010199	1	420	20	37323	0.0209967	0.0456619	Nitab4.5_0001645g0030.1
cellular response to iron ion	GO:0071281	3	420	74	37323	0.00979598	0.0290896	Nitab4.5_0012748g0020.1,Nitab4.5_0001290g0070.1,Nitab4.5_0006360g0060.1
cadmium ion homeostasis	GO:0055073	1	420	11	37323	0.00649679	0.0214724	Nitab4.5_0002456g0130.1
hydrogen peroxide mediated signaling pathway	GO:0071588	1	420	6	37323	0.00183913	0.0101499	Nitab4.5_0006996g0040.1
ceramide biosynthetic process	GO:0046513	1	420	21	37323	0.0230365	0.0488273	Nitab4.5_0003768g0060.1
positive regulation of cell death	GO:0010942	2	420	28	37323	0.00376118	0.0159441	Nitab4.5_0005041g0020.1,Nitab4.5_0002290g0070.1
radial pattern formation	GO:0009956	1	420	18	37323	0.0171592	0.0399926	Nitab4.5_0021747g0010.1
anthocyanin-containing compound metabolic process	GO:0046283	3	420	15	37323	1.95594e-05	0.00071514	Nitab4.5_0008466g0010.1,Nitab4.5_0001449g0090.1,Nitab4.5_0009827g0030.1
nucleoside metabolic process	GO:0009116	2	420	53	37323	0.0218886	0.0472504	Nitab4.5_0003884g0020.1,Nitab4.5_0003100g0070.1
ER-associated misfolded protein catabolic process	GO:0071712	2	420	28	37323	0.00376118	0.0159441	Nitab4.5_0001154g0080.1,Nitab4.5_0008466g0010.1
developmental vegetative growth	GO:0080186	1	420	17	37323	0.0153658	0.0379282	Nitab4.5_0000106g0060.1
monoacylglycerol catabolic process	GO:0052651	1	420	11	37323	0.00649679	0.0214724	Nitab4.5_0000681g0150.1
regulation of myoblast differentiation	GO:0045661	1	420	4	37323	0.000746735	0.00590324	Nitab4.5_0011884g0010.1
protein hexamerization	GO:0034214	1	420	19	37323	0.0190369	0.042833	Nitab4.5_0000743g0250.1
positive regulation of microtubule depolymerization	GO:0031117	1	420	5	37323	0.00123528	0.00811955	Nitab4.5_0012748g0020.1
plant-type primary cell wall biogenesis	GO:0009833	3	420	61	37323	0.00497772	0.0183143	Nitab4.5_0000342g0310.1,Nitab4.5_0004583g0040.1,Nitab4.5_0000342g0320.1
globoside biosynthetic process	GO:0001576	1	420	1	37323	0	0	Nitab4.5_0000119g0200.1
positive regulation of transcription from RNA polymerase II promoter in response to increased salt	GO:0061404	1	420	1	37323	0	0	Nitab4.5_0007063g0050.1
protein phosphorylation	GO:0006468	37	420	1857	37323	0.000311101	0.00505539	Nitab4.5_0009146g0010.1,Nitab4.5_0001085g0030.1,Nitab4.5_0001993g0050.1,Nitab4.5_0009796g0050.1,Nitab4.5_0008702g0010.1,Nitab4.5_0007063g0050.1,Nitab4.5_0001986g0010.1,Nitab4.5_0003257g0010.1,Nitab4.5_0004469g0020.1,Nitab4.5_0005539g0040.1,Nitab4.5_0002840g0010.1,Nitab4.5_0003884g0020.1,Nitab4.5_0002865g0140.1,Nitab4.5_0005657g0010.1,Nitab4.5_0004005g0030.1,Nitab4.5_0012555g0040.1,Nitab4.5_000073…
memory	GO:0007613	1	420	5	37323	0.00123528	0.00811955	Nitab4.5_0004367g0030.1
lysyl-tRNA aminoacylation	GO:0006430	1	420	11	37323	0.00649679	0.0214724	Nitab4.5_0000119g0080.1
protein import into peroxisome matrix	GO:0016558	1	420	20	37323	0.0209967	0.0456619	Nitab4.5_0000914g0090.1
cinnamic acid biosynthetic process	GO:0009800	1	420	12	37323	0.00773842	0.0239523	Nitab4.5_0000582g0180.1
gamma-aminobutyric acid metabolic process	GO:0009448	1	420	8	37323	0.00338217	0.0146735	Nitab4.5_0000170g0430.1
7-methylguanosine mRNA capping	GO:0006370	2	420	12	37323	0.000288633	0.0048243	Nitab4.5_0001028g0090.1,Nitab4.5_0010554g0020.1
miRNA loading onto RISC involved in gene silencing by miRNA	GO:0035280	1	420	8	37323	0.00338217	0.0146735	Nitab4.5_0009111g0010.1
meristem development	GO:0048507	1	420	21	37323	0.0230365	0.0488273	Nitab4.5_0001988g0030.1
cell wall pectin biosynthetic process	GO:0052325	2	420	25	37323	0.00270728	0.0136531	Nitab4.5_0002603g0020.1,Nitab4.5_0006371g0020.1
photoinhibition	GO:0010205	2	420	18	37323	0.00101818	0.00763633	Nitab4.5_0000465g0030.1,Nitab4.5_0004399g0040.1
snRNA processing	GO:0016180	1	420	15	37323	0.0120402	0.0317275	Nitab4.5_0000469g0120.1
embryonic morphogenesis	GO:0048598	1	420	4	37323	0.000746735	0.00590324	Nitab4.5_0000914g0090.1
regulation of photoperiodism, flowering	GO:2000028	3	420	92	37323	0.0203449	0.045364	Nitab4.5_0000359g0210.1,Nitab4.5_0004078g0040.1,Nitab4.5_0000284g0060.1
cellular response to indolebutyric acid stimulus	GO:0071366	2	420	4	37323	5.61242e-06	0.000252559	Nitab4.5_0006467g0040.1,Nitab4.5_0008124g0020.1
regulation of microtubule binding	GO:1904526	1	420	3	37323	0.000376173	0.00536735	Nitab4.5_0002755g0080.1
nucleotide phosphorylation	GO:0046939	1	420	5	37323	0.00123528	0.00811955	Nitab4.5_0000106g0060.1
para-aminobenzoic acid metabolic process	GO:0046482	1	420	6	37323	0.00183913	0.0101499	Nitab4.5_0008255g0010.1
cadmium ion transport	GO:0015691	2	420	8	37323	7.59764e-05	0.00211648	Nitab4.5_0006467g0040.1,Nitab4.5_0008124g0020.1
intracellular transport of virus	GO:0075733	1	420	4	37323	0.000746735	0.00590324	Nitab4.5_0012748g0020.1
peptidyl-threonine phosphorylation	GO:0018107	2	420	41	37323	0.0109914	0.0304737	Nitab4.5_0007063g0050.1,Nitab4.5_0001737g0080.1
regulation of stomatal movement	GO:0010119	4	420	140	37323	0.0213906	0.0463463	Nitab4.5_0012555g0040.1,Nitab4.5_0000359g0210.1,Nitab4.5_0008680g0030.1,Nitab4.5_0000305g0060.1
induced systemic resistance	GO:0009682	3	420	32	37323	0.000442957	0.00590324	Nitab4.5_0002593g0010.1,Nitab4.5_0019712g0010.1,Nitab4.5_0000841g0120.1
positive regulation of telomere capping	GO:1904355	1	420	7	37323	0.00255562	0.0131144	Nitab4.5_0001499g0140.1
toxin transport	GO:1901998	1	420	6	37323	0.00183913	0.0101499	Nitab4.5_0011884g0010.1
benzoate metabolic process	GO:0018874	1	420	6	37323	0.00183913	0.0101499	Nitab4.5_0008255g0010.1
glycerol metabolic process	GO:0006071	2	420	42	37323	0.0117398	0.0317275	Nitab4.5_0012375g0020.1,Nitab4.5_0001489g0040.1
cellular response to magnesium ion	GO:0071286	1	420	6	37323	0.00183913	0.0101499	Nitab4.5_0012748g0020.1
positive regulation of transcription from RNA polymerase II promoter in response to heat stress	GO:0061408	3	420	47	37323	0.00192419	0.0104227	Nitab4.5_0002904g0100.1,Nitab4.5_0004775g0060.1,Nitab4.5_0004441g0010.1
entrainment of circadian clock	GO:0009649	2	420	42	37323	0.0117398	0.0317275	Nitab4.5_0000722g0020.1,Nitab4.5_0007140g0010.1
mitochondrial fragmentation involved in apoptotic process	GO:0043653	1	420	6	37323	0.00183913	0.0101499	Nitab4.5_0004018g0050.1
plastid rRNA transcription	GO:0042794	1	420	13	37323	0.00907775	0.0270943	Nitab4.5_0010411g0020.1
positive regulation of protein phosphorylation	GO:0001934	1	420	7	37323	0.00255562	0.0131144	Nitab4.5_0001036g0120.1
nucleotide-excision repair, DNA damage recognition	GO:0000715	1	420	6	37323	0.00183913	0.0101499	Nitab4.5_0000284g0010.1
root meristem specification	GO:0010071	1	420	15	37323	0.0120402	0.0317275	Nitab4.5_0001774g0010.1
regulation of transcription from RNA polymerase II promoter in response to DNA damage	GO:1990248	1	420	4	37323	0.000746735	0.00590324	Nitab4.5_0000469g0120.1
positive regulation of sulfur metabolic process	GO:0051176	1	420	8	37323	0.00338217	0.0146735	Nitab4.5_0002522g0070.1
snoRNA 3'-end processing	GO:0031126	1	420	4	37323	0.000746735	0.00590324	Nitab4.5_0000469g0120.1
positive regulation of hydrogen peroxide metabolic process	GO:0010726	1	420	11	37323	0.00649679	0.0214724	Nitab4.5_0002290g0070.1
response to acidic pH	GO:0010447	1	420	18	37323	0.0171592	0.0399926	Nitab4.5_0009001g0020.1
positive regulation of gibberellic acid mediated signaling pathway	GO:0009939	1	420	17	37323	0.0153658	0.0379282	Nitab4.5_0011064g0010.1
jasmonic acid and ethylene-dependent systemic resistance	GO:0009861	1	420	11	37323	0.00649679	0.0214724	Nitab4.5_0012555g0040.1
petal formation	GO:0048451	1	420	3	37323	0.000376173	0.00536735	Nitab4.5_0003886g0060.1
positive regulation of gene expression, epigenetic	GO:0045815	1	420	9	37323	0.00431622	0.0165032	Nitab4.5_0000556g0190.1
nucleotide-excision repair, DNA incision	GO:0033683	1	420	13	37323	0.00907775	0.0270943	Nitab4.5_0000284g0010.1
DNA-dependent DNA replication maintenance of fidelity	GO:0045005	1	420	8	37323	0.00338217	0.0146735	Nitab4.5_0000469g0120.1
neural tube development	GO:0021915	1	420	4	37323	0.000746735	0.00590324	Nitab4.5_0000451g0030.1
mRNA 5'-splice site recognition	GO:0000395	1	420	14	37323	0.0105124	0.0294248	Nitab4.5_0001730g0110.1
mitochondrial calcium ion homeostasis	GO:0051560	1	420	21	37323	0.0230365	0.0488273	Nitab4.5_0000743g0250.1
FMN biosynthetic process	GO:0009398	1	420	6	37323	0.00183913	0.0101499	Nitab4.5_0003834g0030.1
skotomorphogenesis	GO:0009647	2	420	22	37323	0.00185852	0.0101611	Nitab4.5_0000439g0040.1,Nitab4.5_0001265g0120.1
positive regulation of phosphatidylinositol 3-kinase activity	GO:0043552	1	420	4	37323	0.000746735	0.00590324	Nitab4.5_0000451g0030.1
positive regulation of transcription initiation from RNA polymerase II promoter	GO:0060261	1	420	10	37323	0.00535524	0.0188724	Nitab4.5_0008496g0020.1
regulation of phosphoprotein phosphatase activity	GO:0043666	1	420	12	37323	0.00773842	0.0239523	Nitab4.5_0001600g0020.1
root meristem growth	GO:0010449	2	420	30	37323	0.0045846	0.0171922	Nitab4.5_0005539g0040.1,Nitab4.5_0004005g0030.1
defense response to bacterium	GO:0042742	14	420	675	37323	0.0102658	0.0294248	Nitab4.5_0003884g0020.1,Nitab4.5_0012748g0020.1,Nitab4.5_0006467g0040.1,Nitab4.5_0001449g0090.1,Nitab4.5_0002593g0010.1,Nitab4.5_0000068g0290.1,Nitab4.5_0019712g0010.1,Nitab4.5_0004078g0040.1,Nitab4.5_0005041g0020.1,Nitab4.5_0008124g0020.1,Nitab4.5_0009827g0030.1,Nitab4.5_0006238g0020.1,Nitab4.5_0002290g0070.1,Nitab4.5_0000841g0120.1
induced systemic resistance, jasmonic acid mediated signaling pathway	GO:0009864	2	420	29	37323	0.0041605	0.0165032	Nitab4.5_0000734g0010.1,Nitab4.5_0000305g0060.1
transport of virus in host, cell to cell	GO:0046740	1	420	13	37323	0.00907775	0.0270943	Nitab4.5_0001774g0010.1
cellular response to mannitol stimulus	GO:0071325	1	420	4	37323	0.000746735	0.00590324	Nitab4.5_0012748g0020.1
negative regulation of cardiac muscle cell apoptotic process	GO:0010667	1	420	4	37323	0.000746735	0.00590324	Nitab4.5_0000451g0030.1
regulation of meristem development	GO:0048509	1	420	14	37323	0.0105124	0.0294248	Nitab4.5_0003884g0020.1
acetyl-CoA biosynthetic process from acetate	GO:0019427	1	420	5	37323	0.00123528	0.00811955	Nitab4.5_0000055g0220.1
root hair cell tip growth	GO:0048768	2	420	32	37323	0.00550883	0.0192974	Nitab4.5_0000001g0020.1,Nitab4.5_0000911g0010.1
mitotic cell cycle checkpoint	GO:0007093	1	420	10	37323	0.00535524	0.0188724	Nitab4.5_0001499g0140.1
barbed-end actin filament capping	GO:0051016	1	420	9	37323	0.00431622	0.0165032	Nitab4.5_0001348g0100.1
dephosphorylation of RNA polymerase II C-terminal domain	GO:0070940	1	420	19	37323	0.0190369	0.042833	Nitab4.5_0000011g0370.1
positive regulation of kinase activity	GO:0033674	2	420	6	37323	2.75941e-05	0.000896808	Nitab4.5_0019712g0010.1,Nitab4.5_0000841g0120.1
determination of dorsal/ventral asymmetry	GO:0048262	1	420	20	37323	0.0209967	0.0456619	Nitab4.5_0008659g0010.1
regulation of ion transport	GO:0043269	1	420	4	37323	0.000746735	0.00590324	Nitab4.5_0001595g0010.1
cis-abienol biosynthetic process	GO:1902246	1	420	11	37323	0.00649679	0.0214724	Nitab4.5_0004164g0070.1
acetate metabolic process	GO:0006083	1	420	9	37323	0.00431622	0.0165032	Nitab4.5_0000055g0220.1
positive regulation of receptor internalization	GO:0002092	1	420	7	37323	0.00255562	0.0131144	Nitab4.5_0004367g0030.1

## Sheet: pathway_enrichment
KEGG enrichment result of coding DEGs in topping data.
pathway_name	ko_id	total_ko_term_in_test	total_gene_owned_ko_term_in_test	total_ko_term_in_refrence	total_gene_owned_ko_term_in_reference	pvalue	fdr	gene_id
Degradation of aromatic compounds	ko01220	2	135	15	13635	0.000395855	0.0068483	Nitab4.5_0002902g0020,Nitab4.5_0000105g0250
Adherens junction	ko04520	3	135	75	13635	0.0064938	0.0493295	Nitab4.5_0012555g0040,Nitab4.5_0009820g0040,Nitab4.5_0000284g0060
Retrograde endocannabinoid signaling	ko04723	3	135	58	13635	0.00257862	0.0336662	Nitab4.5_0000819g0070,Nitab4.5_0012555g0040,Nitab4.5_0009820g0040
Antigen processing and presentation	ko04612	6	135	128	13635	0.000279013	0.0055364	Nitab4.5_0000351g0160,Nitab4.5_0001449g0090,Nitab4.5_0005257g0040,Nitab4.5_0008173g0030,Nitab4.5_0000549g0010,Nitab4.5_0009827g0030
Tropane, piperidine and pyridine alkaloid biosynthesis	ko00960	5	135	67	13635	5.12465e-05	0.00147761	Nitab4.5_0000013g0380,Nitab4.5_0000025g0290,Nitab4.5_0003284g0010,Nitab4.5_0003284g0040,Nitab4.5_0011232g0010
Plant hormone signal transduction	ko04075	19	135	676	13635	1.06755e-05	0.000615622	Nitab4.5_0006996g0040,Nitab4.5_0003884g0020,Nitab4.5_0002865g0140,Nitab4.5_0000692g0170,Nitab4.5_0009266g0020,Nitab4.5_0005162g0010,Nitab4.5_0001477g0070,Nitab4.5_0001988g0030,Nitab4.5_0012245g0040,Nitab4.5_0002593g0010,Nitab4.5_0004928g0060,Nitab4.5_0006360g0060,Nitab4.5_0005080g0010,Nitab4.5_0001477g0080,Nitab4.5_0006764g0030,Nitab4.5_0011064g0010,Nitab4.5_0003856g0030,Nitab4.5_0004443g0040,Nit…
Isoquinoline alkaloid biosynthesis	ko00950	3	135	60	13635	0.00291903	0.0336662	Nitab4.5_0000025g0290,Nitab4.5_0005316g0010,Nitab4.5_0001820g0120
Glutamatergic synapse	ko04724	4	135	119	13635	0.00655826	0.0493295	Nitab4.5_0013045g0020,Nitab4.5_0012555g0040,Nitab4.5_0009820g0040,Nitab4.5_0010146g0020
Protein processing in endoplasmic reticulum	ko04141	20	135	591	13635	3.35973e-07	2.90616e-05	Nitab4.5_0001142g0040,Nitab4.5_0000368g0270,Nitab4.5_0010353g0030,Nitab4.5_0001154g0080,Nitab4.5_0008466g0010,Nitab4.5_0000650g0270,Nitab4.5_0001449g0090,Nitab4.5_0000130g0060,Nitab4.5_0002910g0010,Nitab4.5_0008173g0030,Nitab4.5_0007257g0040,Nitab4.5_0001301g0160,Nitab4.5_0008421g0020,Nitab4.5_0008573g0070,Nitab4.5_0010244g0030,Nitab4.5_0007285g0010,Nitab4.5_0005339g0050,Nitab4.5_0003254g0070,Nit…
NOD-like receptor signaling pathway	ko04621	4	135	59	13635	0.000288021	0.0055364	Nitab4.5_0010353g0030,Nitab4.5_0012555g0040,Nitab4.5_0010244g0030,Nitab4.5_0009820g0040
Riboflavin metabolism	ko00740	2	135	24	13635	0.00164985	0.0237854	Nitab4.5_0003959g0030,Nitab4.5_0003834g0030
Phenylpropanoid biosynthesis	ko00940	19	135	451	13635	1.82088e-08	3.15012e-06	Nitab4.5_0000031g0400,Nitab4.5_0007405g0010,Nitab4.5_0012119g0010,Nitab4.5_0000582g0180,Nitab4.5_0002902g0020,Nitab4.5_0000669g0080,Nitab4.5_0000651g0040,Nitab4.5_0000375g0150,Nitab4.5_0002053g0120,Nitab4.5_0002459g0050,Nitab4.5_0000105g0250,Nitab4.5_0000795g0060,Nitab4.5_0000723g0170,Nitab4.5_0004772g0020,Nitab4.5_0000402g0180,Nitab4.5_0000021g0020,Nitab4.5_0003771g0060,Nitab4.5_0004781g0090,Nit…
Phenylalanine metabolism	ko00360	12	135	324	13635	1.96214e-05	0.000848626	Nitab4.5_0000582g0180,Nitab4.5_0002902g0020,Nitab4.5_0000669g0080,Nitab4.5_0000025g0290,Nitab4.5_0000651g0040,Nitab4.5_0000375g0150,Nitab4.5_0000105g0250,Nitab4.5_0000723g0170,Nitab4.5_0004772g0020,Nitab4.5_0003771g0060,Nitab4.5_0004781g0090,Nitab4.5_0002050g0080
Stilbenoid, diarylheptanoid and gingerol biosynthesis	ko00945	3	135	70	13635	0.00508764	0.0467348	Nitab4.5_0002902g0020,Nitab4.5_0000105g0250,Nitab4.5_0003771g0060
Plant-pathogen interaction	ko04626	14	135	444	13635	3.33246e-05	0.00115303	Nitab4.5_0010353g0030,Nitab4.5_0002891g0060,Nitab4.5_0005539g0040,Nitab4.5_0000617g0220,Nitab4.5_0002865g0140,Nitab4.5_0005657g0010,Nitab4.5_0004005g0030,Nitab4.5_0001477g0070,Nitab4.5_0012245g0040,Nitab4.5_0008923g0010,Nitab4.5_0001477g0080,Nitab4.5_0002687g0090,Nitab4.5_0010244g0030,Nitab4.5_0001595g0010
