# Supplementary material for: Investigating nicotine pathway-related long non-coding RNAs in tobacco
Source: Front Genet. 2023 Jan 19;13:1102183. doi: 10.3389/fgene.2022.1102183 (PMC9892058; doi:10.3389/fgene.2022.1102183)
Supplement: Supplementary file 11 [file Table5.XLSX]

## Sheet: Sheet1
Table S5: Predicted endogenous target mimics (eTMs) of miRNAs in tobacco.
eTM type	eTM_name	eTM_locus_ID	miRNA_ID	Target mimic sequence	eTM genomic location	Host_gene	Host_gene_annotation
lincRNA	ntab-eTM156-1	MSTRG.156831	nta-miR156	ATTGTCTTCTCCGTTTATTCGTC	Nitab4.5_0012115[+]41901-42375
lincRNA	ntab-eTM156-2	MSTRG.65257	nta-miR156	GCTGTCTTCTGTACTCTTTCTTG	Nitab4.5_0001660[+]154016-161708
lincRNA	ntab-eTM156-3	MSTRG.68198	nta-miR156	GCTGTCTTCTGTACTCTTTCTTG	Nitab4.5_0001790[+]215360-219029
lincRNA	ntab-eTM156-4	MSTRG.179261	nta-miR156	AGTGTCTTTTCGTCTTATTTGTG	Nitab4.5_0074749[+]9-2679
lincRNA	ntab-eTM156-5	MSTRG.167008	nta-miR156	ACTGTCTTCTTGTGTTTGTCGTA	Nitab4.5_0024653[+]1-2528
lincRNA	ntab-eTM156-6	MSTRG.21653	nta-miR156	ATTGTCTTCTCTTATCTCTCGAA	Nitab4.5_0000291[-]575887-578293
lincRNA	ntab-eTM156-7	MSTRG.73799	nta-miR156	ACTGTTTTCTTTGATATGTTGTG	Nitab4.5_0002065[-]329712-333121
lincRNA	ntab-eTM159-1	MSTRG.173108	nta-miR159	AAATCTCACTCTCTCTCTCGGGAT	Nitab4.5_0045159[+]1-2466
NATs	ntab-eTM172-1	MSTRG.117255	nta-miR172	TCTTAGAACTTAGCCTACGGAGTG	Nitab4.5_0005153[+]128503-167059	Nitab4.5_0005153g0080	Ribonucleoprotein LSM domain, Like-Sm (LSM) domain, Ribonucleoprotein LSM domain, eukaryotic/archaea-type
lincRNA	ntab-eTM172-2	MSTRG.109471	nta-miR172	TCTTGGAACTTAGCCTGCGGAGTA	Nitab4.5_0004430[-]171158-186336
lincRNA	ntab-eTM207_160-1	MSTRG.53564	NovelmiRNA-207,nta-miR160	ATTCCCTCTTGCCTTCTCTTTT/ACGGACCGCGCTTGGACCTGTGGT	Nitab4.5_0001180[-]491733-502337
lincRNA	ntab-eTM397-1	MSTRG.101603	nta-miR397	TAACTCACGTTATCGTCACTGGA	Nitab4.5_0003792[+]106046-108058
NATs	ntab-eTM397-2	MSTRG.27069	nta-miR397	TAACTCACGGAATCGAAGTTAGA	Nitab4.5_0000406[+]776648-781083	Nitab4.5_0000406g0090	Acyl-CoA N-acyltransferase
lincRNA	ntab-eTM6020-1	MSTRG.170241	nta-miR6020b	TTTACAAGGACGGGGTCATAAAAG	Nitab4.5_0034264[+]1-3324
NATs	ntab-eTM6020-2	MSTRG.61535	nta-miR6020b	TTTATAAGAAGGAGTTCATAACAG	Nitab4.5_0001498[-]250074-322821	Nitab4.5_0001498g0010	Lipase, GDSL, SGNH hydrolase-type esterase domain
lincRNA	ntab-eTM6021-1	MSTRG.125112	nta-miR6021	AATCTTCTTCAGCGACGACAACCT	Nitab4.5_0005990[+]55823-64862
NATs	ntab-eTM6025a-1	MSTRG.52864	nta-miR6025a	CTGGTTGTTAGTTACTCTATAGTGG	Nitab4.5_0001155[-]208216-225122	Nitab4.5_0001155g0040	Chloramphenicol acetyltransferase-like domain, Transferase
lincRNA	ntab-eTM6025a-2	MSTRG.52866	nta-miR6025a	CTGGTTGTTAACTACTCTATAGTGG	Nitab4.5_0001155[-]228305-245949
lincRNA	ntab-eTM6025a-3	MSTRG.878	nta-miR6025a	GTGGTTGTTGTATACTCTATTGTAT	Nitab4.5_0000005[-]3792052-3794523
NATs	ntab-eTM6153-1	MSTRG.87019	nta-miR6153	ATTCTGGTATAAGTAGAGATAAAA	Nitab4.5_0002789[-]318955-351749	Nitab4.5_0002789g0060
NATs	ntab-eTM6154a-1	MSTRG.38232	nta-miR6154a	GGCTAGAGGAAGCCCTTTTTCCAG	Nitab4.5_0000684[-]485062-529439	Nitab4.5_0000684g0130	Cyclophilin-like peptidyl-prolyl cis-trans isomerase domain, Cyclophilin-type peptidyl-prolyl cis-trans isomerase, Cyclophilin-type peptidyl-prolyl cis-trans isomerase, conserved site
lincRNA	ntab-eTM6154a-2	MSTRG.53927	nta-miR6154a	TCCCAGAGGACTTCTTCTTTTCAG	Nitab4.5_0001195[+]344166-356629
lincRNA	ntab-eTM6156-1	MSTRG.20240	nta-miR6156	AACTGCTATAGGAAGATAAAAACA	Nitab4.5_0000261[-]727050-730755
lincRNA	ntab-eTM6162-1	MSTRG.105066	nta-miR6162	TCTTTTTACCTGGATTTTTAATCT	Nitab4.5_0004064[-]75698-79059
lincRNA	ntab-eTM6162-2	MSTRG.33789	nta-miR6162	TCTTTCTACCCAAATTAGTAATCT	Nitab4.5_0000567[-]498550-510969
lincRNA	ntab-eTM6163-1	MSTRG.1564	nta-miR6163	ACCTTCATGTGTACGGATTTAGAAA	Nitab4.5_0000010[-]428661-469382
lincRNA	ntab-eTM6163-2	MSTRG.35017	nta-miR6163	ACCTTCATGAGTTCGGGTTCTAATT	Nitab4.5_0000597[+]114115-117371
NATs	ntab-eTM6414-1	MSTRG.60253	nta-miR6144	ACCGTTGAGGGCCAAGTCGTACAG	Nitab4.5_0001448[-]160050-162745	Nitab4.5_0001448g0030	Chlorophyll a/b binding protein domain, Chlorophyll A-B binding protein, plant, Chlorophyll A-B binding protein
lincRNA	ntab-eTM6414-2	MSTRG.63382	nta-miR6144	ACCGTTGAAGCTGGAGTTGTCTGG	Nitab4.5_0001579[-]78762-97785
lincRNA	ntab-eTM6415f-1	MSTRG.11213	nta-miR6145f	TAGCATTGTACTCTATTTTGAGTG	Nitab4.5_0000114[-]1572883-1589380
lincRNA	ntab-eTM6418b-1	MSTRG.135865	nta-miR6148b	ACACAATTAAGAAGAAACAGGGGT	Nitab4.5_0007421[+]77003-85270
lincRNA	ntab-eTMnovel207-1	MSTRG.114496	NovelmiRNA-207	TTTCCCTCCTTCTTTTCCTATC	Nitab4.5_0004879[+]56262-78833
lincRNA	ntab-eTMnovel207-10	MSTRG.156593	NovelmiRNA-207	TTTCCCTTCTTTATTCTCTTTC	Nitab4.5_0012025[-]363-43969
lincRNA	ntab-eTMnovel207-11	MSTRG.15706	NovelmiRNA-207	CTTCCCTCCGTACTTTCCTTTC	Nitab4.5_0000182[+]972259-973966
lincRNA	ntab-eTMnovel207-12	MSTRG.159862	NovelmiRNA-207	CTTCCTTTCGTCATTTTCTTTC	Nitab4.5_0013522[+]13696-23883
lincRNA	ntab-eTMnovel207-13	MSTRG.166786	NovelmiRNA-207	CTTCCCTTCTGGTTTCATTTTC	Nitab4.5_0024046[+]623-6101
lincRNA	ntab-eTMnovel207-14	MSTRG.17006	NovelmiRNA-207	CTTTCCTCCTTCGTATTCTTTT	Nitab4.5_0000203[+]417851-422408
lincRNA	ntab-eTMnovel207-15	MSTRG.18171	NovelmiRNA-207	CTTTTCTCCTCATCTCTCTTTC	Nitab4.5_0000224[+]41162-46349
lincRNA	ntab-eTMnovel207-16	MSTRG.186772	NovelmiRNA-207	TTTCCCTTCTCTACTCTCTCTC	Nitab4.5_0119992[-]16-2074
lincRNA	ntab-eTMnovel207-17	MSTRG.193606	NovelmiRNA-207	CTTTTCTCCTTCCTTCTCTTAA	Nitab4.5_0167352[+]444-1584
lincRNA	ntab-eTMnovel207-18	MSTRG.194696	NovelmiRNA-207	CTTTCCTCCTTCGTATTCTTTT	Nitab4.5_0175154[-]1-1677
lincRNA	ntab-eTMnovel207-19	MSTRG.20296	NovelmiRNA-207	CTTCTCTCCGCCTTTCCTTTTT	Nitab4.5_0000262[-]727053-734320
lincRNA	ntab-eTMnovel207-2	MSTRG.116604	NovelmiRNA-207	CTTCCCTCCTCGTCTTACTTTA	Nitab4.5_0005088[-]190474-195720
lincRNA	ntab-eTMnovel207-20	MSTRG.221729	NovelmiRNA-207	CTTCTTTTCTAGGTTCTGTTTC	Nitab4.5_0402472[+]252-851
lincRNA	ntab-eTMnovel207-21	MSTRG.24070	NovelmiRNA-207	CTTCTCTTCTTGATTCCCTTTT	Nitab4.5_0000341[+]44572-65325
lincRNA	ntab-eTMnovel207-22	MSTRG.247712	NovelmiRNA-207	CTTCTCTCTTATAATCTCTCTC	Nitab4.5_0738341[+]52-647
lincRNA	ntab-eTMnovel207-23	MSTRG.253123	NovelmiRNA-207	CTTCTCTCCTCTCTTCTCTCTC	Nitab4.5_0824042[+]9-592
lincRNA	ntab-eTMnovel207-24	MSTRG.2566	NovelmiRNA-207	TTTCGCTCCTTTTTTCACTTTT	Nitab4.5_0000017[+]1876856-1904966
lincRNA	ntab-eTMnovel207-25	MSTRG.28672	NovelmiRNA-207	TATCCCTCCTAGTCTCTCTTTC	Nitab4.5_0000444[-]134698-137862
NATs	ntab-eTMnovel207-26	MSTRG.34678	NovelmiRNA-207	CTTCTCTTCTTTCTTCTCCTTC	Nitab4.5_0000588[-]621146-692928	Nitab4.5_0000588g0250	Dehydrin
NATs	ntab-eTMnovel207-27	MSTRG.35508	NovelmiRNA-207	ATTCCCTCCTCTGGTCTTTATC	Nitab4.5_0000611[-]612472-619957	Nitab4.5_0000611g0150	Protein kinase domain, Serine/threonine-protein kinase, active site, Protein kinase, ATP binding site, Protein kinase-like domain, Serine/threonine- / dual specificity protein kinase, catalytic domain
lincRNA	ntab-eTMnovel207-28	MSTRG.38736	NovelmiRNA-207	CTTCTCTCCACTTTTCTCTCTC	Nitab4.5_0000698[-]85709-99660
NATs	ntab-eTMnovel207-29	MSTRG.40283	NovelmiRNA-207	CCTCTCTCCTTGCATCTCTTTC	Nitab4.5_0000744[-]205142-237923	Nitab4.5_0000744g0050	HSP20-like chaperone, Alpha crystallin/Hsp20 domain
lincRNA	ntab-eTMnovel207-3	MSTRG.118679	NovelmiRNA-207	CTTCTCTCCAGTCTTCTTTTAC	Nitab4.5_0005293[-]45469-66420
lincRNA	ntab-eTMnovel207-30	MSTRG.52202	NovelmiRNA-207	CTTCCCTTTTAACTTCTTTCTC	Nitab4.5_0001130[-]527397-530846
lincRNA	ntab-eTMnovel207-31	MSTRG.64794	NovelmiRNA-207	CTTCCTTCTCCTTTTCTCGTTC	Nitab4.5_0001642[+]40997-43507
lincRNA	ntab-eTMnovel207-32	MSTRG.6839	NovelmiRNA-207	CTTCCCTCCTTTATTCCCTTTT	Nitab4.5_0000059[+]683022-691285
lincRNA	ntab-eTMnovel207-33	MSTRG.68991	NovelmiRNA-207	CTTCGCTCCCTAGTTCTCTTCC	Nitab4.5_0001823[-]334257-346702
lincRNA	ntab-eTMnovel207-34	MSTRG.7201	NovelmiRNA-207	CTTCCCTTCTTTCGTTGCTTTC	Nitab4.5_0000063[+]511442-513199
lincRNA	ntab-eTMnovel207-35	MSTRG.72136	NovelmiRNA-207	CTTCTCTCTTTTTGTCTCTTTC	Nitab4.5_0001978[-]122598-129893
lincRNA	ntab-eTMnovel207-36	MSTRG.76606	NovelmiRNA-207	CTTCCCTCCTCCGTATTGTTTC	Nitab4.5_0002209[-]333643-334615
lincRNA	ntab-eTMnovel207-37	MSTRG.77412	NovelmiRNA-207	TTTCCCTTCTCTATTCTCTTTT	Nitab4.5_0002251[+]92034-97694
NATs	ntab-eTMnovel207-38	MSTRG.79141	NovelmiRNA-207	CTTCTCTCTTTTTTTTTCTTTT	Nitab4.5_0002340[+]264820-308028	Nitab4.5_0002340g0040
lincRNA	ntab-eTMnovel207-39	MSTRG.80692	NovelmiRNA-207	CTTCTCTCCACTTTTCTCTCTC	Nitab4.5_0002428[+]112921-146999
lincRNA	ntab-eTMnovel207-4	MSTRG.124717	NovelmiRNA-207	CTTTCCTCCTCCTTTAATTTTC	Nitab4.5_0005947[+]138289-140045
lincRNA	ntab-eTMnovel207-40	MSTRG.98444	NovelmiRNA-207	CTTCTCTCTTCTCTTCTCTCTT	Nitab4.5_0003556[+]206531-209444
lincRNA	ntab-eTMnovel207-41	MSTRG.98932	NovelmiRNA-207	TTTCCTTCCTCGCTTCCCTTTC	Nitab4.5_0003592[+]257257-264391
lincRNA	ntab-eTMnovel207-5	MSTRG.138126	NovelmiRNA-207	CTTCCTTTCTCGATTCTCTTTG	Nitab4.5_0007771[-]10092-18046
lincRNA	ntab-eTMnovel207-6	MSTRG.141482	NovelmiRNA-207	TTTCCCTTTTTCAGTCTCTTTT	Nitab4.5_0008339[+]80100-82261
lincRNA	ntab-eTMnovel207-7	MSTRG.142609	NovelmiRNA-207	CTTCCCTTCTTCGCTCTCTATA	Nitab4.5_0008543[-]12331-45921
lincRNA	ntab-eTMnovel207-8	MSTRG.14927	NovelmiRNA-207	CTTCTCGTCTATTTTCTCTTTC	Nitab4.5_0000171[+]1476456-1480789
lincRNA	ntab-eTMnovel207-9	MSTRG.151284	NovelmiRNA-207	CTTCCCTTTTTTTGTCTCTTTC	Nitab4.5_0010410[-]49573-54176
lincRNA	ntab-eTMnovel362-1	MSTRG.24108	NovelmiRNA-362	CCTGTCTTTCTACCTCTCTTG	Nitab4.5_0000341[-]970130-1010543
