# Supplementary material for: Investigating nicotine pathway-related long non-coding RNAs in tobacco
Source: Front Genet. 2023 Jan 19;13:1102183. doi: 10.3389/fgene.2022.1102183 (PMC9892058; doi:10.3389/fgene.2022.1102183)
Supplement: Supplementary file 12 [file Table13.XLSX]

## Sheet: Sheet1
Table S14: Primers used in the experiments.
Primer_id	Sequence
MSTRG.136121 F	GCTGCTAGCTTGTCCTTCCA
MSTRG.136121 R	CATGTTGGTCTCCTCTGCCA
MSTRG.261054 F	ATGTTGGGCAGCATGGATCA
MSTRG.261054 R	GCCGAGGCTAGAGAAGTAGC
MSTRG.44119 F	GGAAAAGACCACGCTACCCA
MSTRG.44119 R	CGTATGGAGAATGTCGACGGT
MSTRG.58625 F	GCAATTGCTCCTGGCTCAA
MSTRG.58625 R	CTCCAAGATGAGGGGGTTGT
MSTRG.165378 F	ATGTATGCATGCGGGGACTT
MSTRG.165378 R	AATCAACCCAAAACCCGGTG
MSTRG.173387 F	GTCTAAGGCAGCTGCTCCAA
MSTRG.173387 R	GTTGACCCAAGACTTGTTGCA
MSTRG.233973 F	TGTTTCGAGCAATAACTTGGCA
MSTRG.233973 R	ATTCCGTCACCGTGGTAACC
MSTRG.20402 F	GTTCTTGAAGGGAGGGAGCC
MSTRG.20402 R	TGATCTGTAGCGCGGTCAAG
MSTRG.172671 F	CGCCGGCAAAGCTTGTAAAA
MSTRG.172671 R	TGACCCAAAGACCTGTTCCA
MSTRG.194637 F	TGACCCCAAGACTTGTTGCA
MSTRG.194637 R	CGTCCAAAACCAGGAGGCAA
MSTRG.197424 F	AACACTTGGGTGGCATCAGT
MSTRG.197424 R	TGTGTAGCGCGGATTTGTCT
MSTRG.55164 F	CTGATAGACGCTCGGCTCAC
MSTRG.55164 R	AGGAATGTGCGGATGTCGAG
MSTRG.211964 F	TCTGTCCCCCTCTTCTCTTGT
MSTRG.211964 R	CAAATTGTGAAATCTTGGAGTCGTC
MSTRG.32254 F	CCGTGCTTGGAGCTGAAGTA
MSTRG.32254 R	TGTGGCCGTTGAGAAATCGT
MSTRG.83093 F	GAGTAGTGAGGATGCACGCA
MSTRG.83093 R	CCCGCTTCATTCATTCAGCC
MSTRG.95991 F	TTTGGTTTGGCTTCTTCCGC
MSTRG.95991 R	AGTTCTTGTTCCAGGGTCCA
A622F	AAAGCACACTCGTAAACCCC
A622R	TGAGAGCGAAGAGTGATGCA
QPT2_F	CAAAGTACAAGGAAACGCTTACAAC
QPT2_R	CCTCCAGCAGCAGATATGTGATTGT
GAPDH F	TGGGTGTCAACGAGAAGGAA
GAPDH R	TCTGGGTGGCAGTAAGGGA
MSTRG.181724L	ATGGGCGTTGGTGTTTGATT
MSTRG.181724R	CCAAACCAACTCCACAGCAA
MSTRG.194637L	TGGCATTTGGTTAGTGGTTTCA
MSTRG.194637R	TCGGAGCTTTTCAACACACG
MSTRG.2004L	CATGGCTGATTGTCCCGTTC
MSTRG.2004R	GGCTCTTCCGAACACCAAAA
MSTRG.207613L	AAACTCACACCAGCACAAGT
MSTRG.207613R	TCAGAAGATACCAAAACGTCCA
MSTRG.22251L	ATCATTAGCCGCCACCAATC
MSTRG.22251R	TTCTATGGGGTAATGGCGGG
MSTRG.224010L	GGCCGAAACTCATAACTTGCA
MSTRG.224010R	CCATTGCGGCTGTAAAGGTT
MSTRG.244754L	GGAGGACCTCTAAGCGCATT
MSTRG.244754R	CAGAGCAACCATGACTTCGG
MSTRG.31351L	GCTGGATGTTTGGAGTGCAA
MSTRG.31351R	AGAGATTGATGGTGGGGTGG
NtMYC2-gRNA	GATTTATTCCAGTTAATACCCCAA
NtMYC2-PCR-L	ATGACTGATTACAGCTTACCCACCA
NtMYC2-PCR-R	GCTTTATCTTCTTCACCTTTGTAGT
