# Supplementary material for: Investigating nicotine pathway-related long non-coding RNAs in tobacco
Source: Front Genet. 2023 Jan 19;13:1102183. doi: 10.3389/fgene.2022.1102183 (PMC9892058; doi:10.3389/fgene.2022.1102183)
Supplement: Supplementary file 13 [file Table7.XLSX]

## Sheet: Sheet1
Table S7: lincRNA and its corresponding target acted in a cis manner with a PCC cutoff of 0.9
lncRNA_gid	coding_gene_gid	pcc_value	coding_gene_anntation
MSTRG.10032	Nitab4.5_0000099g0160	0.99	Protein kinase-like domain, Serine/threonine- / dual specificity protein kinase, catalytic domain, Protein kinase domain, Protein kinase, ATP binding site, Serine/threonine-protein kinase, active site
MSTRG.100364	Nitab4.5_0003699g0040	0.9	Homeobox domain, Zinc finger, PHD-finger, Zinc finger, PHD-type, Zinc finger, FYVE/PHD-type, Homeodomain-like, Zinc finger, RING/FYVE/PHD-type, Zinc finger, PHD-type, conserved site
MSTRG.100491	Nitab4.5_0003710g0030	0.97	Lateral organ boundaries, LOB
MSTRG.104264	Nitab4.5_0004000g0030	0.96	Protein of unknown function DUF241, plant
MSTRG.104264	Nitab4.5_0004000g0010	0.93	Protein of unknown function DUF241, plant
MSTRG.10606	Nitab4.5_0000107g0010	0.91	P-loop containing nucleoside triphosphate hydrolase, Disease resistance protein, NB-ARC
MSTRG.107027	Nitab4.5_0004224g0040	0.98	DNA topoisomerase, type IIA, DNA gyrase B subunit, C-terminal, DNA topoisomerase, type IIA, central domain, DNA topoisomerase, type IIA-like domain, Toprim domain
MSTRG.116791	Nitab4.5_0005106g0010	0.92	SAM dependent carboxyl methyltransferase
MSTRG.126702	Nitab4.5_0006180g0030	0.96	Domain of unknown function DUF4463, Domain of unknown function DUF221
MSTRG.126866	Nitab4.5_0006201g0010	0.94
MSTRG.13339	Nitab4.5_0000146g0100	0.99	EF-Hand 1, calcium-binding site, EF-hand domain pair, EF-hand domain
MSTRG.136257	Nitab4.5_0007485g0020	0.91	Adenosine/AMP deaminase domain, AMP deaminase, Adenosine/AMP deaminase active site
MSTRG.139703	Nitab4.5_0008031g0040	0.98	NAD(P)-binding domain, NmrA-like
MSTRG.149681	Nitab4.5_0010018g0010	0.93
MSTRG.149681	Nitab4.5_0010018g0020	0.91
MSTRG.154915	Nitab4.5_0011450g0010	0.98	C2 domain
MSTRG.20139	Nitab4.5_0000259g0280	0.94
MSTRG.21326	Nitab4.5_0000283g0430	0.96	Protein of unknown function DUF1624
MSTRG.22367	Nitab4.5_0000305g0350	0.9	Protein of unknown function DUF2358
MSTRG.24747	Nitab4.5_0000354g0040	0.9	Myc-type, basic helix-loop-helix (bHLH) domain
MSTRG.24910	Nitab4.5_0000357g0120	0.91	Phosphatidylinositol-4-phosphate 5-kinase, N-terminal domain, GroEL-like apical domain, Chaperonin Cpn60/TCP-1, Zinc finger, FYVE/PHD-type, FYVE zinc finger, Zinc finger, FYVE-related, Phosphatidylinositol-4-phosphate 5-kinase, C-terminal, Zinc finger, RING/FYVE/PHD-type, Phosphatidylinositol-4-phosphate 5-kinase, core, subgroup, Phosphatidylinositol-4-phosphate 5-kinase, core
MSTRG.30073	Nitab4.5_0000475g0100	0.96	Myc-type, basic helix-loop-helix (bHLH) domain
MSTRG.30130	Nitab4.5_0000476g0230	0.99	C2 domain
MSTRG.31232	Nitab4.5_0000504g0050	0.92	AP2/ERF domain, DNA-binding domain
MSTRG.36138	Nitab4.5_0000628g0010	0.97	Protein of unknown function DUF1195
MSTRG.36758	Nitab4.5_0000643g0200	0.9	Pentatricopeptide repeat, Tetratricopeptide-like helical
MSTRG.3836	Nitab4.5_0000028g0360	0.92
MSTRG.39036	Nitab4.5_0000707g0080	0.93	Uncharacterised protein family UPF0114
MSTRG.39503	Nitab4.5_0000721g0120	0.93
MSTRG.39503	Nitab4.5_0000721g0100	0.98	Pectinesterase inhibitor domain, Potato leaf roll virus readthrough protein
MSTRG.39942	Nitab4.5_0000733g0150	0.93	Protein kinase-like domain, Protein kinase domain, Serine/threonine-protein kinase, active site, Protein kinase, ATP binding site, Serine/threonine- / dual specificity protein kinase, catalytic domain
MSTRG.41147	Nitab4.5_0000769g0120	0.99	Pyridoxal-phosphate binding site, Aromatic-L-amino-acid decarboxylase, Pyridoxal phosphate-dependent transferase, major region, subdomain 2, Pyridoxal phosphate-dependent transferase, Pyridoxal phosphate-dependent transferase, major region, subdomain 1, Pyridoxal phosphate-dependent decarboxylase
MSTRG.41166	Nitab4.5_0000769g0170	0.96
MSTRG.45216	Nitab4.5_0000892g0010	0.98	Glutathione S-transferase, C-terminal-like, Thioredoxin-like fold, Glutathione S-transferase, N-terminal, Glutathione S-transferase, C-terminal
MSTRG.45278	Nitab4.5_0000893g0110	0.97	Late embryogenesis abundant protein, LEA-14
MSTRG.49716	Nitab4.5_0001044g0160	0.9	P-loop containing nucleoside triphosphate hydrolase, IQ motif, EF-hand binding site, Myosin head, motor domain, Myosin, N-terminal, SH3-like
MSTRG.53107	Nitab4.5_0001164g0080	0.95
MSTRG.53107	Nitab4.5_0001164g0040	0.92
MSTRG.59593	Nitab4.5_0001422g0130	0.9	Calmodulin binding protein-like
MSTRG.62073	Nitab4.5_0001521g0050	0.98
MSTRG.63200	Nitab4.5_0001571g0090	0.97	Hrf1
MSTRG.69646	Nitab4.5_0001859g0010	0.98	RelA/SpoT, TGS-like, HD/PDEase domain, Beta-grasp domain, TGS
MSTRG.70312	Nitab4.5_0001888g0060	0.94	P-loop containing nucleoside triphosphate hydrolase, Intron-binding protein, aquarius, CWF11 family
MSTRG.70316	Nitab4.5_0001888g0060	0.92	P-loop containing nucleoside triphosphate hydrolase, Intron-binding protein, aquarius, CWF11 family
MSTRG.71949	Nitab4.5_0001968g0140	0.92	Isochorismatase-like
MSTRG.75252	Nitab4.5_0002141g0030	0.98	Nucleic acid-binding, OB-fold, Replication factor A, C-terminal
MSTRG.75252	Nitab4.5_0002141g0020	0.92	Serine/threonine-protein kinase, active site, Protein kinase-like domain, Protein kinase domain, Serine/threonine- / dual specificity protein kinase, catalytic domain, Protein kinase, ATP binding site
MSTRG.78913	Nitab4.5_0002329g0150	0.9
MSTRG.78913	Nitab4.5_0002329g0160	0.98
MSTRG.79174	Nitab4.5_0002342g0060	0.97	COBRA, plant, Cellulose-binding family II/chitobiase, carbohydrate-binding domain
MSTRG.80013	Nitab4.5_0002387g0070	0.94	E2F-associated phosphoprotein
MSTRG.80069	Nitab4.5_0002390g0010	0.96
MSTRG.80206	Nitab4.5_0002397g0040	0.96	Cytochrome P450, Cytochrome P450, conserved site, Cytochrome P450, E-class, group I
MSTRG.81771	Nitab4.5_0002489g0040	0.96	Ribosomal protein PSRP-3/Ycf65
MSTRG.86380	Nitab4.5_0002752g0140	0.96	CBS domain
MSTRG.88329	Nitab4.5_0002871g0010	0.91	FBD domain
MSTRG.89920	Nitab4.5_0002978g0030	0.96	Nucleotide-binding, alpha-beta plait, RNA recognition motif domain
MSTRG.94729	Nitab4.5_0003302g0080	0.94	Immunoglobulin E-set, Eukaryotic molybdopterin oxidoreductase, Oxidoreductase, molybdopterin binding site, Moybdenum cofactor oxidoreductase, dimerisation, Oxidoreductase, molybdopterin-binding domain
MSTRG.96233	Nitab4.5_0003394g0030	0.91	Chlorophyll a/b binding protein domain
MSTRG.96356	Nitab4.5_0003403g0030	0.93	COBRA, plant
MSTRG.96535	Nitab4.5_0003417g0030	0.93	Nucleotide-diphospho-sugar transferase
MSTRG.96629	Nitab4.5_0003423g0040	0.91	Uncharacterised protein family UPF0047
MSTRG.96989	Nitab4.5_0003450g0060	0.91
MSTRG.98142	Nitab4.5_0003534g0040	0.96	Protein of unknown function DUF1442
MSTRG.98144	Nitab4.5_0003534g0040	0.96	Protein of unknown function DUF1442
MSTRG.98185	Nitab4.5_0003537g0060	0.93
MSTRG.98543	Nitab4.5_0003563g0040	0.94
