# Supplementary material for: Investigating nicotine pathway-related long non-coding RNAs in tobacco
Source: Front Genet. 2023 Jan 19;13:1102183. doi: 10.3389/fgene.2022.1102183 (PMC9892058; doi:10.3389/fgene.2022.1102183)
Supplement: Supplementary file 14 [file Table8.XLSX]

## Sheet: Sheet1
Table S9: Information for lincRNA and its tans-targets relevant to nicotine biosynthesis.
lncRNA_gid	coding_gene_gid	pcc_value	coding_gene_annotation
MSTRG.10031	Nitab4.5_0004816g0010	0.9813	Nicotinate-nucleotide pyrophosphorylase, Quinolinate phosphoribosyl transferase, C-terminal, Quinolinate phosphoribosyl transferase, N-terminal, Aldolase-type TIM barrel, Nicotinate-nucleotide pyrophosphorylase/Putative pyrophosphorylase ModD
MSTRG.10032	Nitab4.5_0004816g0010	0.9774	Nicotinate-nucleotide pyrophosphorylase, Quinolinate phosphoribosyl transferase, C-terminal, Quinolinate phosphoribosyl transferase, N-terminal, Aldolase-type TIM barrel, Nicotinate-nucleotide pyrophosphorylase/Putative pyrophosphorylase ModD
MSTRG.100491	Nitab4.5_0000031g0370	0.9674	NAD(P)-binding domain, NmrA-like
MSTRG.100491	Nitab4.5_0005830g0010	0.9522	Succinate dehydrogenase/fumarate reductase flavoprotein, catalytic domain, Fumarate reductase/succinate dehydrogenase flavoprotein-like, C-terminal, FAD binding domain, L-aspartate oxidase, FAD-dependent pyridine nucleotide-disulphide oxidoreductase
MSTRG.100491	Nitab4.5_0003090g0030	0.9558	AP2/ERF domain, DNA-binding domain
MSTRG.100491	Nitab4.5_0003284g0010	0.9201	Spermidine/spermine synthases family, Putrescine N-methyltransferase
MSTRG.100491	Nitab4.5_0002722g0030	0.9177	Multi antimicrobial extrusion protein
MSTRG.100491	Nitab4.5_0001640g0050	0.9521	Triose-phosphate transporter domain
MSTRG.100491	Nitab4.5_0006307g0010	0.969	CO dehydrogenase flavoprotein-like, FAD-binding, subdomain 2, FAD-binding, type 2, FAD-binding, type 2, subdomain 1, FAD linked oxidase, N-terminal, Berberine/berberine-like
MSTRG.100491	Nitab4.5_0000316g0090	0.9406	CO dehydrogenase flavoprotein-like, FAD-binding, subdomain 2, FAD-binding, type 2, Berberine/berberine-like, FAD-binding, type 2, subdomain 1, FAD linked oxidase, N-terminal
MSTRG.100491	Nitab4.5_0000884g0010	0.9663	NmrA-like, NAD(P)-binding domain
MSTRG.100491	Nitab4.5_0000013g0380	0.9468	Spermidine/spermine synthases family
MSTRG.100491	Nitab4.5_0015055g0010	0.9676	DNA-binding domain, AP2/ERF domain
MSTRG.100491	Nitab4.5_0002338g0020	0.9679	FAD binding domain, L-aspartate oxidase, Fumarate reductase/succinate dehydrogenase flavoprotein-like, C-terminal, Succinate dehydrogenase/fumarate reductase flavoprotein, catalytic domain, FAD-dependent pyridine nucleotide-disulphide oxidoreductase
MSTRG.100491	Nitab4.5_0001116g0030	0.9534	Triose-phosphate transporter domain
MSTRG.100491	Nitab4.5_0011232g0010	0.9637	Spermidine/spermine synthases family, Putrescine N-methyltransferase
MSTRG.100491	Nitab4.5_0000025g0290	0.9528	Copper amine oxidase, C-terminal, Copper amine oxidase, N2-terminal, Copper amine oxidase, N3-terminal, Copper amine oxidase, N-terminal, Copper amine oxidase, N2/N3-terminal, Copper amine oxidase
MSTRG.100491	Nitab4.5_0003284g0040	0.9318	Spermidine/spermine synthases family, Putrescine N-methyltransferase
MSTRG.100582	Nitab4.5_0001029g0080	0.9039	CO dehydrogenase flavoprotein-like, FAD-binding, subdomain 2, FAD linked oxidase, N-terminal, FAD-binding, type 2, subdomain 1, FAD-binding, type 2
MSTRG.100582	Nitab4.5_0000745g0170	0.9135	S-adenosylmethionine synthetase, central domain, S-adenosylmethionine synthetase, S-adenosylmethionine synthetase, C-terminal, S-adenosylmethionine synthetase, conserved site, S-adenosylmethionine synthetase superfamily, S-adenosylmethionine synthetase, N-terminal
MSTRG.101277	Nitab4.5_0011349g0010	0.9056	Multi antimicrobial extrusion protein
MSTRG.101277	Nitab4.5_0000745g0170	0.9232	S-adenosylmethionine synthetase, central domain, S-adenosylmethionine synthetase, S-adenosylmethionine synthetase, C-terminal, S-adenosylmethionine synthetase, conserved site, S-adenosylmethionine synthetase superfamily, S-adenosylmethionine synthetase, N-terminal
MSTRG.101277	Nitab4.5_0004332g0030	0.9041	Multi antimicrobial extrusion protein
MSTRG.101277	Nitab4.5_0000063g0120	0.9003	S-adenosylmethionine synthetase, conserved site, S-adenosylmethionine synthetase superfamily, S-adenosylmethionine synthetase, N-terminal, S-adenosylmethionine synthetase, S-adenosylmethionine synthetase, C-terminal, S-adenosylmethionine synthetase, central domain
MSTRG.101573	Nitab4.5_0001029g0080	0.9555	CO dehydrogenase flavoprotein-like, FAD-binding, subdomain 2, FAD linked oxidase, N-terminal, FAD-binding, type 2, subdomain 1, FAD-binding, type 2
MSTRG.101573	Nitab4.5_0004332g0030	0.9276	Multi antimicrobial extrusion protein
MSTRG.101608	Nitab4.5_0000003g0720	0.9395	Copper amine oxidase, N2-terminal, Copper amine oxidase, Copper amine oxidase, C-terminal, Copper amine oxidase, N-terminal, Copper amine oxidase, N2/N3-terminal, Copper amine oxidase, N3-terminal
MSTRG.102210	Nitab4.5_0002722g0030	0.9754	Multi antimicrobial extrusion protein
MSTRG.102210	Nitab4.5_0000316g0090	0.9522	CO dehydrogenase flavoprotein-like, FAD-binding, subdomain 2, FAD-binding, type 2, Berberine/berberine-like, FAD-binding, type 2, subdomain 1, FAD linked oxidase, N-terminal
MSTRG.102210	Nitab4.5_0001029g0080	0.9439	CO dehydrogenase flavoprotein-like, FAD-binding, subdomain 2, FAD linked oxidase, N-terminal, FAD-binding, type 2, subdomain 1, FAD-binding, type 2
MSTRG.102210	Nitab4.5_0000031g0420	0.9815	Multi antimicrobial extrusion protein
MSTRG.102210	Nitab4.5_0001116g0030	0.9215	Triose-phosphate transporter domain
MSTRG.102210	Nitab4.5_0011349g0010	0.9908	Multi antimicrobial extrusion protein
MSTRG.102210	Nitab4.5_0001065g0040	0.9368	Drug/metabolite transporter, Triose-phosphate transporter domain
MSTRG.102210	Nitab4.5_0000745g0170	0.9541	S-adenosylmethionine synthetase, central domain, S-adenosylmethionine synthetase, S-adenosylmethionine synthetase, C-terminal, S-adenosylmethionine synthetase, conserved site, S-adenosylmethionine synthetase superfamily, S-adenosylmethionine synthetase, N-terminal
MSTRG.102210	Nitab4.5_0004332g0030	0.9493	Multi antimicrobial extrusion protein
MSTRG.102649	Nitab4.5_0004816g0010	0.9698	Nicotinate-nucleotide pyrophosphorylase, Quinolinate phosphoribosyl transferase, C-terminal, Quinolinate phosphoribosyl transferase, N-terminal, Aldolase-type TIM barrel, Nicotinate-nucleotide pyrophosphorylase/Putative pyrophosphorylase ModD
MSTRG.103040	Nitab4.5_0000031g0370	0.9442	NAD(P)-binding domain, NmrA-like
MSTRG.103040	Nitab4.5_0002722g0030	0.9972	Multi antimicrobial extrusion protein
MSTRG.103040	Nitab4.5_0001640g0050	0.9338	Triose-phosphate transporter domain
MSTRG.103040	Nitab4.5_0006307g0010	0.9424	CO dehydrogenase flavoprotein-like, FAD-binding, subdomain 2, FAD-binding, type 2, FAD-binding, type 2, subdomain 1, FAD linked oxidase, N-terminal, Berberine/berberine-like
MSTRG.103040	Nitab4.5_0000316g0090	0.9915	CO dehydrogenase flavoprotein-like, FAD-binding, subdomain 2, FAD-binding, type 2, Berberine/berberine-like, FAD-binding, type 2, subdomain 1, FAD linked oxidase, N-terminal
MSTRG.103040	Nitab4.5_0001029g0080	0.9042	CO dehydrogenase flavoprotein-like, FAD-binding, subdomain 2, FAD linked oxidase, N-terminal, FAD-binding, type 2, subdomain 1, FAD-binding, type 2
MSTRG.103040	Nitab4.5_0000884g0010	0.9402	NmrA-like, NAD(P)-binding domain
MSTRG.103040	Nitab4.5_0015055g0010	0.9506	DNA-binding domain, AP2/ERF domain
MSTRG.103040	Nitab4.5_0000031g0420	0.9877	Multi antimicrobial extrusion protein
MSTRG.103040	Nitab4.5_0002338g0020	0.9264	FAD binding domain, L-aspartate oxidase, Fumarate reductase/succinate dehydrogenase flavoprotein-like, C-terminal, Succinate dehydrogenase/fumarate reductase flavoprotein, catalytic domain, FAD-dependent pyridine nucleotide-disulphide oxidoreductase
MSTRG.103040	Nitab4.5_0001116g0030	0.9614	Triose-phosphate transporter domain
MSTRG.103040	Nitab4.5_0011349g0010	0.9376	Multi antimicrobial extrusion protein
MSTRG.103040	Nitab4.5_0011232g0010	0.9262	Spermidine/spermine synthases family, Putrescine N-methyltransferase
MSTRG.103040	Nitab4.5_0004332g0030	0.9042	Multi antimicrobial extrusion protein
MSTRG.103192	Nitab4.5_0000063g0120	0.9034	S-adenosylmethionine synthetase, conserved site, S-adenosylmethionine synthetase superfamily, S-adenosylmethionine synthetase, N-terminal, S-adenosylmethionine synthetase, S-adenosylmethionine synthetase, C-terminal, S-adenosylmethionine synthetase, central domain
MSTRG.103318	Nitab4.5_0000031g0370	0.9001	NAD(P)-binding domain, NmrA-like
MSTRG.103318	Nitab4.5_0003090g0030	0.9095	AP2/ERF domain, DNA-binding domain
MSTRG.103318	Nitab4.5_0001640g0050	0.9164	Triose-phosphate transporter domain
MSTRG.103318	Nitab4.5_0006307g0010	0.9097	CO dehydrogenase flavoprotein-like, FAD-binding, subdomain 2, FAD-binding, type 2, FAD-binding, type 2, subdomain 1, FAD linked oxidase, N-terminal, Berberine/berberine-like
MSTRG.103318	Nitab4.5_0001029g0080	0.9077	CO dehydrogenase flavoprotein-like, FAD-binding, subdomain 2, FAD linked oxidase, N-terminal, FAD-binding, type 2, subdomain 1, FAD-binding, type 2
MSTRG.103318	Nitab4.5_0000884g0010	0.9138	NmrA-like, NAD(P)-binding domain
MSTRG.103318	Nitab4.5_0002338g0020	0.9071	FAD binding domain, L-aspartate oxidase, Fumarate reductase/succinate dehydrogenase flavoprotein-like, C-terminal, Succinate dehydrogenase/fumarate reductase flavoprotein, catalytic domain, FAD-dependent pyridine nucleotide-disulphide oxidoreductase
MSTRG.103318	Nitab4.5_0001116g0030	0.9038	Triose-phosphate transporter domain
MSTRG.103318	Nitab4.5_0011232g0010	0.906	Spermidine/spermine synthases family, Putrescine N-methyltransferase
MSTRG.103318	Nitab4.5_0000025g0290	0.9093	Copper amine oxidase, C-terminal, Copper amine oxidase, N2-terminal, Copper amine oxidase, N3-terminal, Copper amine oxidase, N-terminal, Copper amine oxidase, N2/N3-terminal, Copper amine oxidase
MSTRG.103323	Nitab4.5_0003254g0030	0.9092	Multi antimicrobial extrusion protein
MSTRG.103380	Nitab4.5_0001270g0090	0.9233	Alanine racemase/group IV decarboxylase, C-terminal, Ornithine decarboxylase, Orn/DAP/Arg decarboxylase 2, pyridoxal-phosphate binding site, Orn/DAP/Arg decarboxylase 2, N-terminal, Orn/DAP/Arg decarboxylase 2, C-terminal, Ornithine/DAP/Arg decarboxylase
MSTRG.103825	Nitab4.5_0002722g0030	0.9429	Multi antimicrobial extrusion protein
MSTRG.103825	Nitab4.5_0001640g0050	0.933	Triose-phosphate transporter domain
MSTRG.103825	Nitab4.5_0006307g0010	0.9066	CO dehydrogenase flavoprotein-like, FAD-binding, subdomain 2, FAD-binding, type 2, FAD-binding, type 2, subdomain 1, FAD linked oxidase, N-terminal, Berberine/berberine-like
MSTRG.103825	Nitab4.5_0000316g0090	0.9197	CO dehydrogenase flavoprotein-like, FAD-binding, subdomain 2, FAD-binding, type 2, Berberine/berberine-like, FAD-binding, type 2, subdomain 1, FAD linked oxidase, N-terminal
MSTRG.103825	Nitab4.5_0001029g0080	0.9367	CO dehydrogenase flavoprotein-like, FAD-binding, subdomain 2, FAD linked oxidase, N-terminal, FAD-binding, type 2, subdomain 1, FAD-binding, type 2
MSTRG.103825	Nitab4.5_0000884g0010	0.9065	NmrA-like, NAD(P)-binding domain
MSTRG.103825	Nitab4.5_0000031g0420	0.92	Multi antimicrobial extrusion protein
MSTRG.103825	Nitab4.5_0001116g0030	0.935	Triose-phosphate transporter domain
MSTRG.103825	Nitab4.5_0011349g0010	0.9557	Multi antimicrobial extrusion protein
MSTRG.103825	Nitab4.5_0000745g0170	0.9162	S-adenosylmethionine synthetase, central domain, S-adenosylmethionine synthetase, S-adenosylmethionine synthetase, C-terminal, S-adenosylmethionine synthetase, conserved site, S-adenosylmethionine synthetase superfamily, S-adenosylmethionine synthetase, N-terminal
MSTRG.103825	Nitab4.5_0004332g0030	0.9252	Multi antimicrobial extrusion protein
MSTRG.103826	Nitab4.5_0002948g0020	0.9237	Triose-phosphate transporter domain, Drug/metabolite transporter
MSTRG.103826	Nitab4.5_0000031g0370	0.9018	NAD(P)-binding domain, NmrA-like
MSTRG.103826	Nitab4.5_0002722g0030	0.9739	Multi antimicrobial extrusion protein
MSTRG.103826	Nitab4.5_0000316g0090	0.9693	CO dehydrogenase flavoprotein-like, FAD-binding, subdomain 2, FAD-binding, type 2, Berberine/berberine-like, FAD-binding, type 2, subdomain 1, FAD linked oxidase, N-terminal
MSTRG.103826	Nitab4.5_0015055g0010	0.911	DNA-binding domain, AP2/ERF domain
MSTRG.103826	Nitab4.5_0000031g0420	0.9778	Multi antimicrobial extrusion protein
MSTRG.103826	Nitab4.5_0001116g0030	0.9226	Triose-phosphate transporter domain
MSTRG.103826	Nitab4.5_0011349g0010	0.9149	Multi antimicrobial extrusion protein
MSTRG.103968	Nitab4.5_0001640g0050	0.9226	Triose-phosphate transporter domain
MSTRG.103968	Nitab4.5_0001029g0080	0.9017	CO dehydrogenase flavoprotein-like, FAD-binding, subdomain 2, FAD linked oxidase, N-terminal, FAD-binding, type 2, subdomain 1, FAD-binding, type 2
MSTRG.103968	Nitab4.5_0001116g0030	0.9081	Triose-phosphate transporter domain
MSTRG.103994	Nitab4.5_0000031g0370	0.9038	NAD(P)-binding domain, NmrA-like
MSTRG.103994	Nitab4.5_0002722g0030	0.9304	Multi antimicrobial extrusion protein
MSTRG.103994	Nitab4.5_0001640g0050	0.9087	Triose-phosphate transporter domain
MSTRG.103994	Nitab4.5_0006307g0010	0.9337	CO dehydrogenase flavoprotein-like, FAD-binding, subdomain 2, FAD-binding, type 2, FAD-binding, type 2, subdomain 1, FAD linked oxidase, N-terminal, Berberine/berberine-like
MSTRG.103994	Nitab4.5_0000316g0090	0.9532	CO dehydrogenase flavoprotein-like, FAD-binding, subdomain 2, FAD-binding, type 2, Berberine/berberine-like, FAD-binding, type 2, subdomain 1, FAD linked oxidase, N-terminal
MSTRG.103994	Nitab4.5_0000884g0010	0.9008	NmrA-like, NAD(P)-binding domain
MSTRG.103994	Nitab4.5_0015055g0010	0.9122	DNA-binding domain, AP2/ERF domain
MSTRG.103994	Nitab4.5_0000031g0420	0.9235	Multi antimicrobial extrusion protein
MSTRG.103994	Nitab4.5_0001116g0030	0.9298	Triose-phosphate transporter domain
MSTRG.104072	Nitab4.5_0001029g0080	0.932	CO dehydrogenase flavoprotein-like, FAD-binding, subdomain 2, FAD linked oxidase, N-terminal, FAD-binding, type 2, subdomain 1, FAD-binding, type 2
MSTRG.104072	Nitab4.5_0000031g0420	0.9037	Multi antimicrobial extrusion protein
MSTRG.104072	Nitab4.5_0011349g0010	0.9209	Multi antimicrobial extrusion protein
MSTRG.104072	Nitab4.5_0001065g0040	0.9048	Drug/metabolite transporter, Triose-phosphate transporter domain
MSTRG.104072	Nitab4.5_0000745g0170	0.9039	S-adenosylmethionine synthetase, central domain, S-adenosylmethionine synthetase, S-adenosylmethionine synthetase, C-terminal, S-adenosylmethionine synthetase, conserved site, S-adenosylmethionine synthetase superfamily, S-adenosylmethionine synthetase, N-terminal
MSTRG.104072	Nitab4.5_0004332g0030	0.9525	Multi antimicrobial extrusion protein
MSTRG.104073	Nitab4.5_0002722g0030	0.9114	Multi antimicrobial extrusion protein
MSTRG.104073	Nitab4.5_0001029g0080	0.9443	CO dehydrogenase flavoprotein-like, FAD-binding, subdomain 2, FAD linked oxidase, N-terminal, FAD-binding, type 2, subdomain 1, FAD-binding, type 2
MSTRG.104073	Nitab4.5_0000031g0420	0.9209	Multi antimicrobial extrusion protein
MSTRG.104073	Nitab4.5_0011349g0010	0.9395	Multi antimicrobial extrusion protein
MSTRG.104073	Nitab4.5_0001065g0040	0.9067	Drug/metabolite transporter, Triose-phosphate transporter domain
MSTRG.104073	Nitab4.5_0000745g0170	0.9268	S-adenosylmethionine synthetase, central domain, S-adenosylmethionine synthetase, S-adenosylmethionine synthetase, C-terminal, S-adenosylmethionine synthetase, conserved site, S-adenosylmethionine synthetase superfamily, S-adenosylmethionine synthetase, N-terminal
MSTRG.104073	Nitab4.5_0004332g0030	0.9577	Multi antimicrobial extrusion protein
MSTRG.104114	Nitab4.5_0000031g0370	0.9386	NAD(P)-binding domain, NmrA-like
MSTRG.104114	Nitab4.5_0003090g0030	0.9122	AP2/ERF domain, DNA-binding domain
MSTRG.104114	Nitab4.5_0002722g0030	0.9785	Multi antimicrobial extrusion protein
MSTRG.104114	Nitab4.5_0001640g0050	0.9607	Triose-phosphate transporter domain
MSTRG.104114	Nitab4.5_0006307g0010	0.9446	CO dehydrogenase flavoprotein-like, FAD-binding, subdomain 2, FAD-binding, type 2, FAD-binding, type 2, subdomain 1, FAD linked oxidase, N-terminal, Berberine/berberine-like
MSTRG.104114	Nitab4.5_0000316g0090	0.9623	CO dehydrogenase flavoprotein-like, FAD-binding, subdomain 2, FAD-binding, type 2, Berberine/berberine-like, FAD-binding, type 2, subdomain 1, FAD linked oxidase, N-terminal
MSTRG.104114	Nitab4.5_0001029g0080	0.945	CO dehydrogenase flavoprotein-like, FAD-binding, subdomain 2, FAD linked oxidase, N-terminal, FAD-binding, type 2, subdomain 1, FAD-binding, type 2
MSTRG.104114	Nitab4.5_0000884g0010	0.9457	NmrA-like, NAD(P)-binding domain
MSTRG.104114	Nitab4.5_0015055g0010	0.9395	DNA-binding domain, AP2/ERF domain
MSTRG.104114	Nitab4.5_0000031g0420	0.9564	Multi antimicrobial extrusion protein
MSTRG.104114	Nitab4.5_0002338g0020	0.9329	FAD binding domain, L-aspartate oxidase, Fumarate reductase/succinate dehydrogenase flavoprotein-like, C-terminal, Succinate dehydrogenase/fumarate reductase flavoprotein, catalytic domain, FAD-dependent pyridine nucleotide-disulphide oxidoreductase
MSTRG.104114	Nitab4.5_0001116g0030	0.9682	Triose-phosphate transporter domain
MSTRG.104114	Nitab4.5_0011349g0010	0.9592	Multi antimicrobial extrusion protein
MSTRG.104114	Nitab4.5_0000745g0170	0.9082	S-adenosylmethionine synthetase, central domain, S-adenosylmethionine synthetase, S-adenosylmethionine synthetase, C-terminal, S-adenosylmethionine synthetase, conserved site, S-adenosylmethionine synthetase superfamily, S-adenosylmethionine synthetase, N-terminal
MSTRG.104114	Nitab4.5_0011232g0010	0.933	Spermidine/spermine synthases family, Putrescine N-methyltransferase
MSTRG.104114	Nitab4.5_0004332g0030	0.9345	Multi antimicrobial extrusion protein
MSTRG.104218	Nitab4.5_0000031g0370	0.9234	NAD(P)-binding domain, NmrA-like
MSTRG.104218	Nitab4.5_0003090g0030	0.9336	AP2/ERF domain, DNA-binding domain
MSTRG.104218	Nitab4.5_0002722g0030	0.9133	Multi antimicrobial extrusion protein
MSTRG.104218	Nitab4.5_0001640g0050	0.9692	Triose-phosphate transporter domain
MSTRG.104218	Nitab4.5_0006307g0010	0.9373	CO dehydrogenase flavoprotein-like, FAD-binding, subdomain 2, FAD-binding, type 2, FAD-binding, type 2, subdomain 1, FAD linked oxidase, N-terminal, Berberine/berberine-like
MSTRG.104218	Nitab4.5_0000316g0090	0.9082	CO dehydrogenase flavoprotein-like, FAD-binding, subdomain 2, FAD-binding, type 2, Berberine/berberine-like, FAD-binding, type 2, subdomain 1, FAD linked oxidase, N-terminal
MSTRG.104218	Nitab4.5_0000884g0010	0.937	NmrA-like, NAD(P)-binding domain
MSTRG.104218	Nitab4.5_0000013g0380	0.9145	Spermidine/spermine synthases family
MSTRG.104218	Nitab4.5_0015055g0010	0.9177	DNA-binding domain, AP2/ERF domain
MSTRG.104218	Nitab4.5_0002338g0020	0.9307	FAD binding domain, L-aspartate oxidase, Fumarate reductase/succinate dehydrogenase flavoprotein-like, C-terminal, Succinate dehydrogenase/fumarate reductase flavoprotein, catalytic domain, FAD-dependent pyridine nucleotide-disulphide oxidoreductase
MSTRG.104218	Nitab4.5_0001116g0030	0.954	Triose-phosphate transporter domain
MSTRG.104218	Nitab4.5_0011232g0010	0.9309	Spermidine/spermine synthases family, Putrescine N-methyltransferase
MSTRG.104218	Nitab4.5_0000025g0290	0.9005	Copper amine oxidase, C-terminal, Copper amine oxidase, N2-terminal, Copper amine oxidase, N3-terminal, Copper amine oxidase, N-terminal, Copper amine oxidase, N2/N3-terminal, Copper amine oxidase
MSTRG.104258	Nitab4.5_0003284g0010	0.9014	Spermidine/spermine synthases family, Putrescine N-methyltransferase
MSTRG.104258	Nitab4.5_0000013g0380	0.9004	Spermidine/spermine synthases family
MSTRG.104258	Nitab4.5_0000025g0290	0.902	Copper amine oxidase, C-terminal, Copper amine oxidase, N2-terminal, Copper amine oxidase, N3-terminal, Copper amine oxidase, N-terminal, Copper amine oxidase, N2/N3-terminal, Copper amine oxidase
MSTRG.104715	Nitab4.5_0001640g0050	0.9191	Triose-phosphate transporter domain
MSTRG.104715	Nitab4.5_0001029g0080	0.9371	CO dehydrogenase flavoprotein-like, FAD-binding, subdomain 2, FAD linked oxidase, N-terminal, FAD-binding, type 2, subdomain 1, FAD-binding, type 2
MSTRG.104715	Nitab4.5_0001116g0030	0.9094	Triose-phosphate transporter domain
MSTRG.104715	Nitab4.5_0011349g0010	0.9058	Multi antimicrobial extrusion protein
MSTRG.104715	Nitab4.5_0004332g0030	0.9169	Multi antimicrobial extrusion protein
MSTRG.10581	Nitab4.5_0001270g0090	0.9038	Alanine racemase/group IV decarboxylase, C-terminal, Ornithine decarboxylase, Orn/DAP/Arg decarboxylase 2, pyridoxal-phosphate binding site, Orn/DAP/Arg decarboxylase 2, N-terminal, Orn/DAP/Arg decarboxylase 2, C-terminal, Ornithine/DAP/Arg decarboxylase
MSTRG.10581	Nitab4.5_0003280g0010	0.9163	Alanine racemase/group IV decarboxylase, C-terminal, Orn/DAP/Arg decarboxylase 2, N-terminal, Ornithine/DAP/Arg decarboxylase, Orn/DAP/Arg decarboxylase 2, conserved site, Orn/DAP/Arg decarboxylase 2, pyridoxal-phosphate binding site, Orn/DAP/Arg decarboxylase 2, C-terminal, Ornithine decarboxylase
MSTRG.10606	Nitab4.5_0001029g0080	0.9489	CO dehydrogenase flavoprotein-like, FAD-binding, subdomain 2, FAD linked oxidase, N-terminal, FAD-binding, type 2, subdomain 1, FAD-binding, type 2
MSTRG.10606	Nitab4.5_0011349g0010	0.9024	Multi antimicrobial extrusion protein
MSTRG.10606	Nitab4.5_0004332g0030	0.9593	Multi antimicrobial extrusion protein
MSTRG.106111	Nitab4.5_0002948g0020	0.9101	Triose-phosphate transporter domain, Drug/metabolite transporter
MSTRG.106111	Nitab4.5_0002722g0030	0.981	Multi antimicrobial extrusion protein
MSTRG.106111	Nitab4.5_0000316g0090	0.9616	CO dehydrogenase flavoprotein-like, FAD-binding, subdomain 2, FAD-binding, type 2, Berberine/berberine-like, FAD-binding, type 2, subdomain 1, FAD linked oxidase, N-terminal
MSTRG.106111	Nitab4.5_0001029g0080	0.9295	CO dehydrogenase flavoprotein-like, FAD-binding, subdomain 2, FAD linked oxidase, N-terminal, FAD-binding, type 2, subdomain 1, FAD-binding, type 2
MSTRG.106111	Nitab4.5_0000031g0420	0.9877	Multi antimicrobial extrusion protein
MSTRG.106111	Nitab4.5_0001116g0030	0.9255	Triose-phosphate transporter domain
MSTRG.106111	Nitab4.5_0011349g0010	0.9817	Multi antimicrobial extrusion protein
MSTRG.106111	Nitab4.5_0001065g0040	0.9375	Drug/metabolite transporter, Triose-phosphate transporter domain
MSTRG.106111	Nitab4.5_0000745g0170	0.9406	S-adenosylmethionine synthetase, central domain, S-adenosylmethionine synthetase, S-adenosylmethionine synthetase, C-terminal, S-adenosylmethionine synthetase, conserved site, S-adenosylmethionine synthetase superfamily, S-adenosylmethionine synthetase, N-terminal
MSTRG.106111	Nitab4.5_0004332g0030	0.9358	Multi antimicrobial extrusion protein
MSTRG.106333	Nitab4.5_0004816g0010	0.9302	Nicotinate-nucleotide pyrophosphorylase, Quinolinate phosphoribosyl transferase, C-terminal, Quinolinate phosphoribosyl transferase, N-terminal, Aldolase-type TIM barrel, Nicotinate-nucleotide pyrophosphorylase/Putative pyrophosphorylase ModD
MSTRG.106482	Nitab4.5_0002722g0030	0.9128	Multi antimicrobial extrusion protein
MSTRG.106482	Nitab4.5_0000316g0090	0.9096	CO dehydrogenase flavoprotein-like, FAD-binding, subdomain 2, FAD-binding, type 2, Berberine/berberine-like, FAD-binding, type 2, subdomain 1, FAD linked oxidase, N-terminal
MSTRG.106482	Nitab4.5_0000031g0420	0.909	Multi antimicrobial extrusion protein
MSTRG.106482	Nitab4.5_0001116g0030	0.9046	Triose-phosphate transporter domain
MSTRG.106482	Nitab4.5_0011349g0010	0.9056	Multi antimicrobial extrusion protein
MSTRG.106482	Nitab4.5_0000745g0170	0.9102	S-adenosylmethionine synthetase, central domain, S-adenosylmethionine synthetase, S-adenosylmethionine synthetase, C-terminal, S-adenosylmethionine synthetase, conserved site, S-adenosylmethionine synthetase superfamily, S-adenosylmethionine synthetase, N-terminal
MSTRG.106803	Nitab4.5_0001029g0080	0.9224	CO dehydrogenase flavoprotein-like, FAD-binding, subdomain 2, FAD linked oxidase, N-terminal, FAD-binding, type 2, subdomain 1, FAD-binding, type 2
MSTRG.106803	Nitab4.5_0004332g0030	0.9141	Multi antimicrobial extrusion protein
MSTRG.107088	Nitab4.5_0004816g0010	0.9804	Nicotinate-nucleotide pyrophosphorylase, Quinolinate phosphoribosyl transferase, C-terminal, Quinolinate phosphoribosyl transferase, N-terminal, Aldolase-type TIM barrel, Nicotinate-nucleotide pyrophosphorylase/Putative pyrophosphorylase ModD
MSTRG.107565	Nitab4.5_0001640g0050	0.9126	Triose-phosphate transporter domain
MSTRG.107565	Nitab4.5_0001029g0080	0.9019	CO dehydrogenase flavoprotein-like, FAD-binding, subdomain 2, FAD linked oxidase, N-terminal, FAD-binding, type 2, subdomain 1, FAD-binding, type 2
MSTRG.108212	Nitab4.5_0003254g0030	0.953	Multi antimicrobial extrusion protein
MSTRG.108589	Nitab4.5_0002948g0020	0.9241	Triose-phosphate transporter domain, Drug/metabolite transporter
MSTRG.108621	Nitab4.5_0003090g0030	0.9368	AP2/ERF domain, DNA-binding domain
MSTRG.108621	Nitab4.5_0003284g0010	0.9522	Spermidine/spermine synthases family, Putrescine N-methyltransferase
MSTRG.108621	Nitab4.5_0001640g0050	0.9053	Triose-phosphate transporter domain
MSTRG.108621	Nitab4.5_0000013g0380	0.9392	Spermidine/spermine synthases family
MSTRG.108621	Nitab4.5_0002338g0020	0.9046	FAD binding domain, L-aspartate oxidase, Fumarate reductase/succinate dehydrogenase flavoprotein-like, C-terminal, Succinate dehydrogenase/fumarate reductase flavoprotein, catalytic domain, FAD-dependent pyridine nucleotide-disulphide oxidoreductase
MSTRG.108621	Nitab4.5_0011232g0010	0.9059	Spermidine/spermine synthases family, Putrescine N-methyltransferase
MSTRG.108621	Nitab4.5_0000013g0390	0.9703	Spermidine/spermine synthases family
MSTRG.108621	Nitab4.5_0000025g0290	0.9274	Copper amine oxidase, C-terminal, Copper amine oxidase, N2-terminal, Copper amine oxidase, N3-terminal, Copper amine oxidase, N-terminal, Copper amine oxidase, N2/N3-terminal, Copper amine oxidase
MSTRG.108621	Nitab4.5_0003284g0040	0.9371	Spermidine/spermine synthases family, Putrescine N-methyltransferase
MSTRG.108794	Nitab4.5_0002948g0020	0.9481	Triose-phosphate transporter domain, Drug/metabolite transporter
MSTRG.109402	Nitab4.5_0001270g0090	0.9082	Alanine racemase/group IV decarboxylase, C-terminal, Ornithine decarboxylase, Orn/DAP/Arg decarboxylase 2, pyridoxal-phosphate binding site, Orn/DAP/Arg decarboxylase 2, N-terminal, Orn/DAP/Arg decarboxylase 2, C-terminal, Ornithine/DAP/Arg decarboxylase
MSTRG.109593	Nitab4.5_0001640g0050	0.9002	Triose-phosphate transporter domain
MSTRG.109593	Nitab4.5_0001029g0080	0.9075	CO dehydrogenase flavoprotein-like, FAD-binding, subdomain 2, FAD linked oxidase, N-terminal, FAD-binding, type 2, subdomain 1, FAD-binding, type 2
MSTRG.109593	Nitab4.5_0011349g0010	0.9035	Multi antimicrobial extrusion protein
MSTRG.10973	Nitab4.5_0000031g0370	0.9414	NAD(P)-binding domain, NmrA-like
MSTRG.10973	Nitab4.5_0002722g0030	0.9928	Multi antimicrobial extrusion protein
MSTRG.10973	Nitab4.5_0001640g0050	0.9482	Triose-phosphate transporter domain
MSTRG.10973	Nitab4.5_0006307g0010	0.9426	CO dehydrogenase flavoprotein-like, FAD-binding, subdomain 2, FAD-binding, type 2, FAD-binding, type 2, subdomain 1, FAD linked oxidase, N-terminal, Berberine/berberine-like
MSTRG.10973	Nitab4.5_0000316g0090	0.9831	CO dehydrogenase flavoprotein-like, FAD-binding, subdomain 2, FAD-binding, type 2, Berberine/berberine-like, FAD-binding, type 2, subdomain 1, FAD linked oxidase, N-terminal
MSTRG.10973	Nitab4.5_0001029g0080	0.9369	CO dehydrogenase flavoprotein-like, FAD-binding, subdomain 2, FAD linked oxidase, N-terminal, FAD-binding, type 2, subdomain 1, FAD-binding, type 2
MSTRG.10973	Nitab4.5_0000884g0010	0.9423	NmrA-like, NAD(P)-binding domain
MSTRG.10973	Nitab4.5_0015055g0010	0.9463	DNA-binding domain, AP2/ERF domain
MSTRG.10973	Nitab4.5_0000031g0420	0.9813	Multi antimicrobial extrusion protein
MSTRG.10973	Nitab4.5_0002338g0020	0.9297	FAD binding domain, L-aspartate oxidase, Fumarate reductase/succinate dehydrogenase flavoprotein-like, C-terminal, Succinate dehydrogenase/fumarate reductase flavoprotein, catalytic domain, FAD-dependent pyridine nucleotide-disulphide oxidoreductase
MSTRG.10973	Nitab4.5_0001116g0030	0.9664	Triose-phosphate transporter domain
MSTRG.10973	Nitab4.5_0011349g0010	0.9523	Multi antimicrobial extrusion protein
MSTRG.10973	Nitab4.5_0000745g0170	0.9041	S-adenosylmethionine synthetase, central domain, S-adenosylmethionine synthetase, S-adenosylmethionine synthetase, C-terminal, S-adenosylmethionine synthetase, conserved site, S-adenosylmethionine synthetase superfamily, S-adenosylmethionine synthetase, N-terminal
MSTRG.10973	Nitab4.5_0011232g0010	0.9289	Spermidine/spermine synthases family, Putrescine N-methyltransferase
MSTRG.10973	Nitab4.5_0004332g0030	0.9238	Multi antimicrobial extrusion protein
MSTRG.110092	Nitab4.5_0003280g0010	0.9151	Alanine racemase/group IV decarboxylase, C-terminal, Orn/DAP/Arg decarboxylase 2, N-terminal, Ornithine/DAP/Arg decarboxylase, Orn/DAP/Arg decarboxylase 2, conserved site, Orn/DAP/Arg decarboxylase 2, pyridoxal-phosphate binding site, Orn/DAP/Arg decarboxylase 2, C-terminal, Ornithine decarboxylase
MSTRG.110470	Nitab4.5_0000003g0720	0.9249	Copper amine oxidase, N2-terminal, Copper amine oxidase, Copper amine oxidase, C-terminal, Copper amine oxidase, N-terminal, Copper amine oxidase, N2/N3-terminal, Copper amine oxidase, N3-terminal
MSTRG.111285	Nitab4.5_0004816g0010	0.9035	Nicotinate-nucleotide pyrophosphorylase, Quinolinate phosphoribosyl transferase, C-terminal, Quinolinate phosphoribosyl transferase, N-terminal, Aldolase-type TIM barrel, Nicotinate-nucleotide pyrophosphorylase/Putative pyrophosphorylase ModD
MSTRG.111426	Nitab4.5_0001029g0080	0.9064	CO dehydrogenase flavoprotein-like, FAD-binding, subdomain 2, FAD linked oxidase, N-terminal, FAD-binding, type 2, subdomain 1, FAD-binding, type 2
MSTRG.111426	Nitab4.5_0004332g0030	0.9095	Multi antimicrobial extrusion protein
MSTRG.111807	Nitab4.5_0001270g0090	0.9082	Alanine racemase/group IV decarboxylase, C-terminal, Ornithine decarboxylase, Orn/DAP/Arg decarboxylase 2, pyridoxal-phosphate binding site, Orn/DAP/Arg decarboxylase 2, N-terminal, Orn/DAP/Arg decarboxylase 2, C-terminal, Ornithine/DAP/Arg decarboxylase
MSTRG.112521	Nitab4.5_0002948g0020	0.9199	Triose-phosphate transporter domain, Drug/metabolite transporter
MSTRG.112552	Nitab4.5_0001640g0050	0.911	Triose-phosphate transporter domain
MSTRG.113018	Nitab4.5_0003280g0010	0.95	Alanine racemase/group IV decarboxylase, C-terminal, Orn/DAP/Arg decarboxylase 2, N-terminal, Ornithine/DAP/Arg decarboxylase, Orn/DAP/Arg decarboxylase 2, conserved site, Orn/DAP/Arg decarboxylase 2, pyridoxal-phosphate binding site, Orn/DAP/Arg decarboxylase 2, C-terminal, Ornithine decarboxylase
MSTRG.113481	Nitab4.5_0002948g0020	0.9034	Triose-phosphate transporter domain, Drug/metabolite transporter
MSTRG.113481	Nitab4.5_0000895g0150	0.9177	S-adenosylmethionine synthetase superfamily, S-adenosylmethionine synthetase, conserved site, S-adenosylmethionine synthetase, central domain, S-adenosylmethionine synthetase, S-adenosylmethionine synthetase, C-terminal, S-adenosylmethionine synthetase, N-terminal
MSTRG.113481	Nitab4.5_0001065g0040	0.9107	Drug/metabolite transporter, Triose-phosphate transporter domain
MSTRG.113481	Nitab4.5_0000745g0170	0.9045	S-adenosylmethionine synthetase, central domain, S-adenosylmethionine synthetase, S-adenosylmethionine synthetase, C-terminal, S-adenosylmethionine synthetase, conserved site, S-adenosylmethionine synthetase superfamily, S-adenosylmethionine synthetase, N-terminal
MSTRG.114105	Nitab4.5_0004816g0010	0.9774	Nicotinate-nucleotide pyrophosphorylase, Quinolinate phosphoribosyl transferase, C-terminal, Quinolinate phosphoribosyl transferase, N-terminal, Aldolase-type TIM barrel, Nicotinate-nucleotide pyrophosphorylase/Putative pyrophosphorylase ModD
MSTRG.115005	Nitab4.5_0000003g0720	0.9141	Copper amine oxidase, N2-terminal, Copper amine oxidase, Copper amine oxidase, C-terminal, Copper amine oxidase, N-terminal, Copper amine oxidase, N2/N3-terminal, Copper amine oxidase, N3-terminal
MSTRG.115872	Nitab4.5_0004816g0010	0.9774	Nicotinate-nucleotide pyrophosphorylase, Quinolinate phosphoribosyl transferase, C-terminal, Quinolinate phosphoribosyl transferase, N-terminal, Aldolase-type TIM barrel, Nicotinate-nucleotide pyrophosphorylase/Putative pyrophosphorylase ModD
MSTRG.116259	Nitab4.5_0000031g0370	0.93	NAD(P)-binding domain, NmrA-like
MSTRG.116259	Nitab4.5_0005830g0010	0.9125	Succinate dehydrogenase/fumarate reductase flavoprotein, catalytic domain, Fumarate reductase/succinate dehydrogenase flavoprotein-like, C-terminal, FAD binding domain, L-aspartate oxidase, FAD-dependent pyridine nucleotide-disulphide oxidoreductase
MSTRG.116259	Nitab4.5_0002722g0030	0.9284	Multi antimicrobial extrusion protein
MSTRG.116259	Nitab4.5_0001640g0050	0.9134	Triose-phosphate transporter domain
MSTRG.116259	Nitab4.5_0006307g0010	0.9508	CO dehydrogenase flavoprotein-like, FAD-binding, subdomain 2, FAD-binding, type 2, FAD-binding, type 2, subdomain 1, FAD linked oxidase, N-terminal, Berberine/berberine-like
MSTRG.116259	Nitab4.5_0000316g0090	0.9378	CO dehydrogenase flavoprotein-like, FAD-binding, subdomain 2, FAD-binding, type 2, Berberine/berberine-like, FAD-binding, type 2, subdomain 1, FAD linked oxidase, N-terminal
MSTRG.116259	Nitab4.5_0000884g0010	0.9309	NmrA-like, NAD(P)-binding domain
MSTRG.116259	Nitab4.5_0015055g0010	0.9403	DNA-binding domain, AP2/ERF domain
MSTRG.116259	Nitab4.5_0002338g0020	0.9228	FAD binding domain, L-aspartate oxidase, Fumarate reductase/succinate dehydrogenase flavoprotein-like, C-terminal, Succinate dehydrogenase/fumarate reductase flavoprotein, catalytic domain, FAD-dependent pyridine nucleotide-disulphide oxidoreductase
MSTRG.116259	Nitab4.5_0001116g0030	0.9299	Triose-phosphate transporter domain
MSTRG.116259	Nitab4.5_0011232g0010	0.9234	Spermidine/spermine synthases family, Putrescine N-methyltransferase
MSTRG.116325	Nitab4.5_0000003g0720	0.9026	Copper amine oxidase, N2-terminal, Copper amine oxidase, Copper amine oxidase, C-terminal, Copper amine oxidase, N-terminal, Copper amine oxidase, N2/N3-terminal, Copper amine oxidase, N3-terminal
MSTRG.116590	Nitab4.5_0001965g0070	0.9038	S-adenosylmethionine decarboxylase, S-adenosylmethionine decarboxylase, conserved site, S-adenosylmethionine decarboxylase subgroup, S-adenosyl-l-methionine decarboxylase leader peptide, S-adenosylmethionine decarboxylase, core
MSTRG.11675	Nitab4.5_0000003g0720	0.912	Copper amine oxidase, N2-terminal, Copper amine oxidase, Copper amine oxidase, C-terminal, Copper amine oxidase, N-terminal, Copper amine oxidase, N2/N3-terminal, Copper amine oxidase, N3-terminal
MSTRG.116997	Nitab4.5_0000259g0260	0.9133	S-adenosylmethionine decarboxylase, core, S-adenosyl-l-methionine decarboxylase leader peptide, S-adenosylmethionine decarboxylase, S-adenosylmethionine decarboxylase subgroup, S-adenosylmethionine decarboxylase, conserved site
MSTRG.116997	Nitab4.5_0003280g0010	0.9118	Alanine racemase/group IV decarboxylase, C-terminal, Orn/DAP/Arg decarboxylase 2, N-terminal, Ornithine/DAP/Arg decarboxylase, Orn/DAP/Arg decarboxylase 2, conserved site, Orn/DAP/Arg decarboxylase 2, pyridoxal-phosphate binding site, Orn/DAP/Arg decarboxylase 2, C-terminal, Ornithine decarboxylase
MSTRG.117119	Nitab4.5_0002722g0030	0.9524	Multi antimicrobial extrusion protein
MSTRG.117119	Nitab4.5_0000316g0090	0.9349	CO dehydrogenase flavoprotein-like, FAD-binding, subdomain 2, FAD-binding, type 2, Berberine/berberine-like, FAD-binding, type 2, subdomain 1, FAD linked oxidase, N-terminal
MSTRG.117119	Nitab4.5_0001029g0080	0.9637	CO dehydrogenase flavoprotein-like, FAD-binding, subdomain 2, FAD linked oxidase, N-terminal, FAD-binding, type 2, subdomain 1, FAD-binding, type 2
MSTRG.117119	Nitab4.5_0000031g0420	0.9418	Multi antimicrobial extrusion protein
MSTRG.117119	Nitab4.5_0001116g0030	0.9037	Triose-phosphate transporter domain
MSTRG.117119	Nitab4.5_0011349g0010	0.9256	Multi antimicrobial extrusion protein
MSTRG.117119	Nitab4.5_0004332g0030	0.9564	Multi antimicrobial extrusion protein
MSTRG.117377	Nitab4.5_0000003g0720	0.9099	Copper amine oxidase, N2-terminal, Copper amine oxidase, Copper amine oxidase, C-terminal, Copper amine oxidase, N-terminal, Copper amine oxidase, N2/N3-terminal, Copper amine oxidase, N3-terminal
MSTRG.1176	Nitab4.5_0000031g0370	0.912	NAD(P)-binding domain, NmrA-like
MSTRG.1176	Nitab4.5_0003090g0030	0.9152	AP2/ERF domain, DNA-binding domain
MSTRG.1176	Nitab4.5_0002722g0030	0.911	Multi antimicrobial extrusion protein
MSTRG.1176	Nitab4.5_0001640g0050	0.9477	Triose-phosphate transporter domain
MSTRG.1176	Nitab4.5_0006307g0010	0.9168	CO dehydrogenase flavoprotein-like, FAD-binding, subdomain 2, FAD-binding, type 2, FAD-binding, type 2, subdomain 1, FAD linked oxidase, N-terminal, Berberine/berberine-like
MSTRG.1176	Nitab4.5_0000884g0010	0.9251	NmrA-like, NAD(P)-binding domain
MSTRG.1176	Nitab4.5_0015055g0010	0.9084	DNA-binding domain, AP2/ERF domain
MSTRG.1176	Nitab4.5_0002338g0020	0.9181	FAD binding domain, L-aspartate oxidase, Fumarate reductase/succinate dehydrogenase flavoprotein-like, C-terminal, Succinate dehydrogenase/fumarate reductase flavoprotein, catalytic domain, FAD-dependent pyridine nucleotide-disulphide oxidoreductase
MSTRG.1176	Nitab4.5_0001116g0030	0.9306	Triose-phosphate transporter domain
MSTRG.1176	Nitab4.5_0011232g0010	0.9155	Spermidine/spermine synthases family, Putrescine N-methyltransferase
MSTRG.118014	Nitab4.5_0003254g0030	0.9083	Multi antimicrobial extrusion protein
MSTRG.119132	Nitab4.5_0004665g0010	0.9025	S-adenosylmethionine synthetase, conserved site, S-adenosylmethionine synthetase, S-adenosylmethionine synthetase superfamily, S-adenosylmethionine synthetase, C-terminal, S-adenosylmethionine synthetase, central domain, S-adenosylmethionine synthetase, N-terminal
MSTRG.119132	Nitab4.5_0008312g0060	0.9189	S-adenosylmethionine synthetase, conserved site, S-adenosylmethionine synthetase, S-adenosylmethionine synthetase, C-terminal, S-adenosylmethionine synthetase superfamily, S-adenosylmethionine synthetase, central domain, S-adenosylmethionine synthetase, N-terminal
MSTRG.119517	Nitab4.5_0003090g0030	0.9048	AP2/ERF domain, DNA-binding domain
MSTRG.119517	Nitab4.5_0001640g0050	0.9199	Triose-phosphate transporter domain
MSTRG.11953	Nitab4.5_0001029g0080	0.9016	CO dehydrogenase flavoprotein-like, FAD-binding, subdomain 2, FAD linked oxidase, N-terminal, FAD-binding, type 2, subdomain 1, FAD-binding, type 2
MSTRG.119553	Nitab4.5_0002722g0030	0.9002	Multi antimicrobial extrusion protein
MSTRG.119553	Nitab4.5_0001029g0080	0.9215	CO dehydrogenase flavoprotein-like, FAD-binding, subdomain 2, FAD linked oxidase, N-terminal, FAD-binding, type 2, subdomain 1, FAD-binding, type 2
MSTRG.119553	Nitab4.5_0000031g0420	0.9166	Multi antimicrobial extrusion protein
MSTRG.119553	Nitab4.5_0011349g0010	0.9493	Multi antimicrobial extrusion protein
MSTRG.119553	Nitab4.5_0000745g0170	0.9411	S-adenosylmethionine synthetase, central domain, S-adenosylmethionine synthetase, S-adenosylmethionine synthetase, C-terminal, S-adenosylmethionine synthetase, conserved site, S-adenosylmethionine synthetase superfamily, S-adenosylmethionine synthetase, N-terminal
MSTRG.119553	Nitab4.5_0004332g0030	0.9379	Multi antimicrobial extrusion protein
MSTRG.120072	Nitab4.5_0002722g0030	0.9345	Multi antimicrobial extrusion protein
MSTRG.120072	Nitab4.5_0001640g0050	0.9105	Triose-phosphate transporter domain
MSTRG.120072	Nitab4.5_0000316g0090	0.9062	CO dehydrogenase flavoprotein-like, FAD-binding, subdomain 2, FAD-binding, type 2, Berberine/berberine-like, FAD-binding, type 2, subdomain 1, FAD linked oxidase, N-terminal
MSTRG.120072	Nitab4.5_0001029g0080	0.9629	CO dehydrogenase flavoprotein-like, FAD-binding, subdomain 2, FAD linked oxidase, N-terminal, FAD-binding, type 2, subdomain 1, FAD-binding, type 2
MSTRG.120072	Nitab4.5_0000031g0420	0.9186	Multi antimicrobial extrusion protein
MSTRG.120072	Nitab4.5_0001116g0030	0.9156	Triose-phosphate transporter domain
MSTRG.120072	Nitab4.5_0011349g0010	0.9675	Multi antimicrobial extrusion protein
MSTRG.120072	Nitab4.5_0000745g0170	0.9346	S-adenosylmethionine synthetase, central domain, S-adenosylmethionine synthetase, S-adenosylmethionine synthetase, C-terminal, S-adenosylmethionine synthetase, conserved site, S-adenosylmethionine synthetase superfamily, S-adenosylmethionine synthetase, N-terminal
MSTRG.120072	Nitab4.5_0004332g0030	0.9541	Multi antimicrobial extrusion protein
MSTRG.120225	Nitab4.5_0003280g0010	0.9281	Alanine racemase/group IV decarboxylase, C-terminal, Orn/DAP/Arg decarboxylase 2, N-terminal, Ornithine/DAP/Arg decarboxylase, Orn/DAP/Arg decarboxylase 2, conserved site, Orn/DAP/Arg decarboxylase 2, pyridoxal-phosphate binding site, Orn/DAP/Arg decarboxylase 2, C-terminal, Ornithine decarboxylase
MSTRG.120263	Nitab4.5_0002722g0030	0.9028	Multi antimicrobial extrusion protein
MSTRG.120263	Nitab4.5_0001640g0050	0.9254	Triose-phosphate transporter domain
MSTRG.120263	Nitab4.5_0006307g0010	0.9115	CO dehydrogenase flavoprotein-like, FAD-binding, subdomain 2, FAD-binding, type 2, FAD-binding, type 2, subdomain 1, FAD linked oxidase, N-terminal, Berberine/berberine-like
MSTRG.120263	Nitab4.5_0000316g0090	0.9125	CO dehydrogenase flavoprotein-like, FAD-binding, subdomain 2, FAD-binding, type 2, Berberine/berberine-like, FAD-binding, type 2, subdomain 1, FAD linked oxidase, N-terminal
MSTRG.120263	Nitab4.5_0001029g0080	0.9256	CO dehydrogenase flavoprotein-like, FAD-binding, subdomain 2, FAD linked oxidase, N-terminal, FAD-binding, type 2, subdomain 1, FAD-binding, type 2
MSTRG.120263	Nitab4.5_0001116g0030	0.9252	Triose-phosphate transporter domain
MSTRG.120263	Nitab4.5_0004332g0030	0.9018	Multi antimicrobial extrusion protein
MSTRG.120358	Nitab4.5_0005830g0010	0.9169	Succinate dehydrogenase/fumarate reductase flavoprotein, catalytic domain, Fumarate reductase/succinate dehydrogenase flavoprotein-like, C-terminal, FAD binding domain, L-aspartate oxidase, FAD-dependent pyridine nucleotide-disulphide oxidoreductase
MSTRG.120358	Nitab4.5_0003090g0030	0.9471	AP2/ERF domain, DNA-binding domain
MSTRG.120358	Nitab4.5_0003284g0010	0.9875	Spermidine/spermine synthases family, Putrescine N-methyltransferase
MSTRG.120358	Nitab4.5_0000013g0380	0.9654	Spermidine/spermine synthases family
MSTRG.120358	Nitab4.5_0002338g0020	0.9106	FAD binding domain, L-aspartate oxidase, Fumarate reductase/succinate dehydrogenase flavoprotein-like, C-terminal, Succinate dehydrogenase/fumarate reductase flavoprotein, catalytic domain, FAD-dependent pyridine nucleotide-disulphide oxidoreductase
MSTRG.120358	Nitab4.5_0011232g0010	0.9106	Spermidine/spermine synthases family, Putrescine N-methyltransferase
MSTRG.120358	Nitab4.5_0000013g0390	0.9971	Spermidine/spermine synthases family
MSTRG.120358	Nitab4.5_0000025g0290	0.958	Copper amine oxidase, C-terminal, Copper amine oxidase, N2-terminal, Copper amine oxidase, N3-terminal, Copper amine oxidase, N-terminal, Copper amine oxidase, N2/N3-terminal, Copper amine oxidase
MSTRG.120358	Nitab4.5_0003284g0040	0.9694	Spermidine/spermine synthases family, Putrescine N-methyltransferase
MSTRG.120575	Nitab4.5_0001029g0080	0.9087	CO dehydrogenase flavoprotein-like, FAD-binding, subdomain 2, FAD linked oxidase, N-terminal, FAD-binding, type 2, subdomain 1, FAD-binding, type 2
MSTRG.120575	Nitab4.5_0011349g0010	0.9151	Multi antimicrobial extrusion protein
MSTRG.120734	Nitab4.5_0000316g0090	0.9004	CO dehydrogenase flavoprotein-like, FAD-binding, subdomain 2, FAD-binding, type 2, Berberine/berberine-like, FAD-binding, type 2, subdomain 1, FAD linked oxidase, N-terminal
MSTRG.120734	Nitab4.5_0004332g0030	0.9101	Multi antimicrobial extrusion protein
MSTRG.121353	Nitab4.5_0000063g0170	0.9464	similar to S-adenosylmethionine synthase 2
MSTRG.121353	Nitab4.5_0000063g0120	0.912	S-adenosylmethionine synthetase, conserved site, S-adenosylmethionine synthetase superfamily, S-adenosylmethionine synthetase, N-terminal, S-adenosylmethionine synthetase, S-adenosylmethionine synthetase, C-terminal, S-adenosylmethionine synthetase, central domain
MSTRG.121510	Nitab4.5_0000013g0390	0.9349	Spermidine/spermine synthases family
MSTRG.121548	Nitab4.5_0001029g0080	0.9413	CO dehydrogenase flavoprotein-like, FAD-binding, subdomain 2, FAD linked oxidase, N-terminal, FAD-binding, type 2, subdomain 1, FAD-binding, type 2
MSTRG.121548	Nitab4.5_0011349g0010	0.9185	Multi antimicrobial extrusion protein
MSTRG.121548	Nitab4.5_0000745g0170	0.9382	S-adenosylmethionine synthetase, central domain, S-adenosylmethionine synthetase, S-adenosylmethionine synthetase, C-terminal, S-adenosylmethionine synthetase, conserved site, S-adenosylmethionine synthetase superfamily, S-adenosylmethionine synthetase, N-terminal
MSTRG.121548	Nitab4.5_0004332g0030	0.9256	Multi antimicrobial extrusion protein
MSTRG.121548	Nitab4.5_0000063g0120	0.9369	S-adenosylmethionine synthetase, conserved site, S-adenosylmethionine synthetase superfamily, S-adenosylmethionine synthetase, N-terminal, S-adenosylmethionine synthetase, S-adenosylmethionine synthetase, C-terminal, S-adenosylmethionine synthetase, central domain
MSTRG.1219	Nitab4.5_0004816g0010	0.9585	Nicotinate-nucleotide pyrophosphorylase, Quinolinate phosphoribosyl transferase, C-terminal, Quinolinate phosphoribosyl transferase, N-terminal, Aldolase-type TIM barrel, Nicotinate-nucleotide pyrophosphorylase/Putative pyrophosphorylase ModD
MSTRG.122405	Nitab4.5_0002948g0020	0.9635	Triose-phosphate transporter domain, Drug/metabolite transporter
MSTRG.122661	Nitab4.5_0001029g0080	0.9503	CO dehydrogenase flavoprotein-like, FAD-binding, subdomain 2, FAD linked oxidase, N-terminal, FAD-binding, type 2, subdomain 1, FAD-binding, type 2
MSTRG.122661	Nitab4.5_0011349g0010	0.9119	Multi antimicrobial extrusion protein
MSTRG.122661	Nitab4.5_0000745g0170	0.9239	S-adenosylmethionine synthetase, central domain, S-adenosylmethionine synthetase, S-adenosylmethionine synthetase, C-terminal, S-adenosylmethionine synthetase, conserved site, S-adenosylmethionine synthetase superfamily, S-adenosylmethionine synthetase, N-terminal
MSTRG.122661	Nitab4.5_0004332g0030	0.9407	Multi antimicrobial extrusion protein
MSTRG.122661	Nitab4.5_0000063g0120	0.9365	S-adenosylmethionine synthetase, conserved site, S-adenosylmethionine synthetase superfamily, S-adenosylmethionine synthetase, N-terminal, S-adenosylmethionine synthetase, S-adenosylmethionine synthetase, C-terminal, S-adenosylmethionine synthetase, central domain
MSTRG.122668	Nitab4.5_0004816g0010	0.9348	Nicotinate-nucleotide pyrophosphorylase, Quinolinate phosphoribosyl transferase, C-terminal, Quinolinate phosphoribosyl transferase, N-terminal, Aldolase-type TIM barrel, Nicotinate-nucleotide pyrophosphorylase/Putative pyrophosphorylase ModD
MSTRG.122981	Nitab4.5_0001640g0050	0.9143	Triose-phosphate transporter domain
MSTRG.122981	Nitab4.5_0001116g0030	0.9036	Triose-phosphate transporter domain
MSTRG.123125	Nitab4.5_0001640g0050	0.9202	Triose-phosphate transporter domain
MSTRG.123125	Nitab4.5_0001029g0080	0.9129	CO dehydrogenase flavoprotein-like, FAD-binding, subdomain 2, FAD linked oxidase, N-terminal, FAD-binding, type 2, subdomain 1, FAD-binding, type 2
MSTRG.123125	Nitab4.5_0001116g0030	0.9027	Triose-phosphate transporter domain
MSTRG.123556	Nitab4.5_0000031g0370	0.9985	NAD(P)-binding domain, NmrA-like
MSTRG.123556	Nitab4.5_0005830g0010	0.9688	Succinate dehydrogenase/fumarate reductase flavoprotein, catalytic domain, Fumarate reductase/succinate dehydrogenase flavoprotein-like, C-terminal, FAD binding domain, L-aspartate oxidase, FAD-dependent pyridine nucleotide-disulphide oxidoreductase
MSTRG.123556	Nitab4.5_0003090g0030	0.9778	AP2/ERF domain, DNA-binding domain
MSTRG.123556	Nitab4.5_0003284g0010	0.931	Spermidine/spermine synthases family, Putrescine N-methyltransferase
MSTRG.123556	Nitab4.5_0002722g0030	0.9699	Multi antimicrobial extrusion protein
MSTRG.123556	Nitab4.5_0001640g0050	0.9784	Triose-phosphate transporter domain
MSTRG.123556	Nitab4.5_0006307g0010	0.9909	CO dehydrogenase flavoprotein-like, FAD-binding, subdomain 2, FAD-binding, type 2, FAD-binding, type 2, subdomain 1, FAD linked oxidase, N-terminal, Berberine/berberine-like
MSTRG.123556	Nitab4.5_0000316g0090	0.9796	CO dehydrogenase flavoprotein-like, FAD-binding, subdomain 2, FAD-binding, type 2, Berberine/berberine-like, FAD-binding, type 2, subdomain 1, FAD linked oxidase, N-terminal
MSTRG.123556	Nitab4.5_0000884g0010	0.9969	NmrA-like, NAD(P)-binding domain
MSTRG.123556	Nitab4.5_0002522g0070	0.93	Fe-S metabolism associated domain, SufE-like, Quinolinate synthetase A
MSTRG.123556	Nitab4.5_0000013g0380	0.9645	Spermidine/spermine synthases family
MSTRG.123556	Nitab4.5_0015055g0010	0.9987	DNA-binding domain, AP2/ERF domain
MSTRG.123556	Nitab4.5_0000031g0420	0.9266	Multi antimicrobial extrusion protein
MSTRG.123556	Nitab4.5_0002338g0020	0.9942	FAD binding domain, L-aspartate oxidase, Fumarate reductase/succinate dehydrogenase flavoprotein-like, C-terminal, Succinate dehydrogenase/fumarate reductase flavoprotein, catalytic domain, FAD-dependent pyridine nucleotide-disulphide oxidoreductase
MSTRG.123556	Nitab4.5_0001116g0030	0.985	Triose-phosphate transporter domain
MSTRG.123556	Nitab4.5_0011232g0010	0.9939	Spermidine/spermine synthases family, Putrescine N-methyltransferase
MSTRG.123556	Nitab4.5_0000025g0290	0.9556	Copper amine oxidase, C-terminal, Copper amine oxidase, N2-terminal, Copper amine oxidase, N3-terminal, Copper amine oxidase, N-terminal, Copper amine oxidase, N2/N3-terminal, Copper amine oxidase
MSTRG.123556	Nitab4.5_0003284g0040	0.9493	Spermidine/spermine synthases family, Putrescine N-methyltransferase
MSTRG.124008	Nitab4.5_0000031g0370	0.9386	NAD(P)-binding domain, NmrA-like
MSTRG.124008	Nitab4.5_0005830g0010	0.9094	Succinate dehydrogenase/fumarate reductase flavoprotein, catalytic domain, Fumarate reductase/succinate dehydrogenase flavoprotein-like, C-terminal, FAD binding domain, L-aspartate oxidase, FAD-dependent pyridine nucleotide-disulphide oxidoreductase
MSTRG.124008	Nitab4.5_0002722g0030	0.9657	Multi antimicrobial extrusion protein
MSTRG.124008	Nitab4.5_0001640g0050	0.9335	Triose-phosphate transporter domain
MSTRG.124008	Nitab4.5_0006307g0010	0.9628	CO dehydrogenase flavoprotein-like, FAD-binding, subdomain 2, FAD-binding, type 2, FAD-binding, type 2, subdomain 1, FAD linked oxidase, N-terminal, Berberine/berberine-like
MSTRG.124008	Nitab4.5_0000316g0090	0.9693	CO dehydrogenase flavoprotein-like, FAD-binding, subdomain 2, FAD-binding, type 2, Berberine/berberine-like, FAD-binding, type 2, subdomain 1, FAD linked oxidase, N-terminal
MSTRG.124008	Nitab4.5_0000884g0010	0.9397	NmrA-like, NAD(P)-binding domain
MSTRG.124008	Nitab4.5_0015055g0010	0.9518	DNA-binding domain, AP2/ERF domain
MSTRG.124008	Nitab4.5_0000031g0420	0.9517	Multi antimicrobial extrusion protein
MSTRG.124008	Nitab4.5_0002338g0020	0.9279	FAD binding domain, L-aspartate oxidase, Fumarate reductase/succinate dehydrogenase flavoprotein-like, C-terminal, Succinate dehydrogenase/fumarate reductase flavoprotein, catalytic domain, FAD-dependent pyridine nucleotide-disulphide oxidoreductase
MSTRG.124008	Nitab4.5_0001116g0030	0.9543	Triose-phosphate transporter domain
MSTRG.124008	Nitab4.5_0011232g0010	0.9277	Spermidine/spermine synthases family, Putrescine N-methyltransferase
MSTRG.124500	Nitab4.5_0003646g0010	0.9417	Spermidine/spermine synthases family
MSTRG.124500	Nitab4.5_0000034g0230	0.9336	Spermidine/spermine synthases family
MSTRG.124577	Nitab4.5_0000013g0390	0.9396	Spermidine/spermine synthases family
MSTRG.125769	Nitab4.5_0001640g0050	0.9054	Triose-phosphate transporter domain
MSTRG.126611	Nitab4.5_0000003g0720	0.9357	Copper amine oxidase, N2-terminal, Copper amine oxidase, Copper amine oxidase, C-terminal, Copper amine oxidase, N-terminal, Copper amine oxidase, N2/N3-terminal, Copper amine oxidase, N3-terminal
MSTRG.126753	Nitab4.5_0001029g0080	0.98	CO dehydrogenase flavoprotein-like, FAD-binding, subdomain 2, FAD linked oxidase, N-terminal, FAD-binding, type 2, subdomain 1, FAD-binding, type 2
MSTRG.126753	Nitab4.5_0011349g0010	0.9012	Multi antimicrobial extrusion protein
MSTRG.126753	Nitab4.5_0004332g0030	0.951	Multi antimicrobial extrusion protein
MSTRG.126753	Nitab4.5_0000063g0120	0.9016	S-adenosylmethionine synthetase, conserved site, S-adenosylmethionine synthetase superfamily, S-adenosylmethionine synthetase, N-terminal, S-adenosylmethionine synthetase, S-adenosylmethionine synthetase, C-terminal, S-adenosylmethionine synthetase, central domain
MSTRG.126866	Nitab4.5_0002948g0020	0.9668	Triose-phosphate transporter domain, Drug/metabolite transporter
MSTRG.128373	Nitab4.5_0004816g0010	0.9392	Nicotinate-nucleotide pyrophosphorylase, Quinolinate phosphoribosyl transferase, C-terminal, Quinolinate phosphoribosyl transferase, N-terminal, Aldolase-type TIM barrel, Nicotinate-nucleotide pyrophosphorylase/Putative pyrophosphorylase ModD
MSTRG.128575	Nitab4.5_0002948g0020	0.9603	Triose-phosphate transporter domain, Drug/metabolite transporter
MSTRG.128575	Nitab4.5_0002722g0030	0.9454	Multi antimicrobial extrusion protein
MSTRG.128575	Nitab4.5_0000316g0090	0.9245	CO dehydrogenase flavoprotein-like, FAD-binding, subdomain 2, FAD-binding, type 2, Berberine/berberine-like, FAD-binding, type 2, subdomain 1, FAD linked oxidase, N-terminal
MSTRG.128575	Nitab4.5_0000031g0420	0.9701	Multi antimicrobial extrusion protein
MSTRG.128575	Nitab4.5_0011349g0010	0.9592	Multi antimicrobial extrusion protein
MSTRG.128575	Nitab4.5_0001065g0040	0.9697	Drug/metabolite transporter, Triose-phosphate transporter domain
MSTRG.128575	Nitab4.5_0000745g0170	0.926	S-adenosylmethionine synthetase, central domain, S-adenosylmethionine synthetase, S-adenosylmethionine synthetase, C-terminal, S-adenosylmethionine synthetase, conserved site, S-adenosylmethionine synthetase superfamily, S-adenosylmethionine synthetase, N-terminal
MSTRG.128575	Nitab4.5_0004332g0030	0.9015	Multi antimicrobial extrusion protein
MSTRG.129763	Nitab4.5_0002948g0020	0.9067	Triose-phosphate transporter domain, Drug/metabolite transporter
MSTRG.129817	Nitab4.5_0004332g0030	0.9055	Multi antimicrobial extrusion protein
MSTRG.129817	Nitab4.5_0000063g0120	0.9177	S-adenosylmethionine synthetase, conserved site, S-adenosylmethionine synthetase superfamily, S-adenosylmethionine synthetase, N-terminal, S-adenosylmethionine synthetase, S-adenosylmethionine synthetase, C-terminal, S-adenosylmethionine synthetase, central domain
MSTRG.129858	Nitab4.5_0002722g0030	0.9007	Multi antimicrobial extrusion protein
MSTRG.129858	Nitab4.5_0001029g0080	0.9111	CO dehydrogenase flavoprotein-like, FAD-binding, subdomain 2, FAD linked oxidase, N-terminal, FAD-binding, type 2, subdomain 1, FAD-binding, type 2
MSTRG.129858	Nitab4.5_0000031g0420	0.9037	Multi antimicrobial extrusion protein
MSTRG.129858	Nitab4.5_0011349g0010	0.9235	Multi antimicrobial extrusion protein
MSTRG.129858	Nitab4.5_0000745g0170	0.9066	S-adenosylmethionine synthetase, central domain, S-adenosylmethionine synthetase, S-adenosylmethionine synthetase, C-terminal, S-adenosylmethionine synthetase, conserved site, S-adenosylmethionine synthetase superfamily, S-adenosylmethionine synthetase, N-terminal
MSTRG.129858	Nitab4.5_0004332g0030	0.9298	Multi antimicrobial extrusion protein
MSTRG.12999	Nitab4.5_0000025g0290	0.9076	Copper amine oxidase, C-terminal, Copper amine oxidase, N2-terminal, Copper amine oxidase, N3-terminal, Copper amine oxidase, N-terminal, Copper amine oxidase, N2/N3-terminal, Copper amine oxidase
MSTRG.130187	Nitab4.5_0000031g0370	0.9281	NAD(P)-binding domain, NmrA-like
MSTRG.130187	Nitab4.5_0003090g0030	0.9306	AP2/ERF domain, DNA-binding domain
MSTRG.130187	Nitab4.5_0002722g0030	0.9303	Multi antimicrobial extrusion protein
MSTRG.130187	Nitab4.5_0001640g0050	0.958	Triose-phosphate transporter domain
MSTRG.130187	Nitab4.5_0006307g0010	0.9387	CO dehydrogenase flavoprotein-like, FAD-binding, subdomain 2, FAD-binding, type 2, FAD-binding, type 2, subdomain 1, FAD linked oxidase, N-terminal, Berberine/berberine-like
MSTRG.130187	Nitab4.5_0000316g0090	0.9169	CO dehydrogenase flavoprotein-like, FAD-binding, subdomain 2, FAD-binding, type 2, Berberine/berberine-like, FAD-binding, type 2, subdomain 1, FAD linked oxidase, N-terminal
MSTRG.130187	Nitab4.5_0001029g0080	0.9121	CO dehydrogenase flavoprotein-like, FAD-binding, subdomain 2, FAD linked oxidase, N-terminal, FAD-binding, type 2, subdomain 1, FAD-binding, type 2
MSTRG.130187	Nitab4.5_0000884g0010	0.9415	NmrA-like, NAD(P)-binding domain
MSTRG.130187	Nitab4.5_0000013g0380	0.9088	Spermidine/spermine synthases family
MSTRG.130187	Nitab4.5_0015055g0010	0.9257	DNA-binding domain, AP2/ERF domain
MSTRG.130187	Nitab4.5_0002338g0020	0.9329	FAD binding domain, L-aspartate oxidase, Fumarate reductase/succinate dehydrogenase flavoprotein-like, C-terminal, Succinate dehydrogenase/fumarate reductase flavoprotein, catalytic domain, FAD-dependent pyridine nucleotide-disulphide oxidoreductase
MSTRG.130187	Nitab4.5_0001116g0030	0.9493	Triose-phosphate transporter domain
MSTRG.130187	Nitab4.5_0011349g0010	0.9042	Multi antimicrobial extrusion protein
MSTRG.130187	Nitab4.5_0011232g0010	0.9332	Spermidine/spermine synthases family, Putrescine N-methyltransferase
MSTRG.130349	Nitab4.5_0003284g0010	0.9216	Spermidine/spermine synthases family, Putrescine N-methyltransferase
MSTRG.130349	Nitab4.5_0000013g0390	0.9423	Spermidine/spermine synthases family
MSTRG.130421	Nitab4.5_0003254g0030	0.9217	Multi antimicrobial extrusion protein
MSTRG.130550	Nitab4.5_0002722g0030	0.935	Multi antimicrobial extrusion protein
MSTRG.130550	Nitab4.5_0000316g0090	0.9041	CO dehydrogenase flavoprotein-like, FAD-binding, subdomain 2, FAD-binding, type 2, Berberine/berberine-like, FAD-binding, type 2, subdomain 1, FAD linked oxidase, N-terminal
MSTRG.130550	Nitab4.5_0001029g0080	0.9002	CO dehydrogenase flavoprotein-like, FAD-binding, subdomain 2, FAD linked oxidase, N-terminal, FAD-binding, type 2, subdomain 1, FAD-binding, type 2
MSTRG.130550	Nitab4.5_0000031g0420	0.9542	Multi antimicrobial extrusion protein
MSTRG.130550	Nitab4.5_0011349g0010	0.9732	Multi antimicrobial extrusion protein
MSTRG.130550	Nitab4.5_0001065g0040	0.9172	Drug/metabolite transporter, Triose-phosphate transporter domain
MSTRG.130550	Nitab4.5_0000745g0170	0.9334	S-adenosylmethionine synthetase, central domain, S-adenosylmethionine synthetase, S-adenosylmethionine synthetase, C-terminal, S-adenosylmethionine synthetase, conserved site, S-adenosylmethionine synthetase superfamily, S-adenosylmethionine synthetase, N-terminal
MSTRG.130550	Nitab4.5_0004332g0030	0.9024	Multi antimicrobial extrusion protein
MSTRG.130927	Nitab4.5_0004816g0010	0.9636	Nicotinate-nucleotide pyrophosphorylase, Quinolinate phosphoribosyl transferase, C-terminal, Quinolinate phosphoribosyl transferase, N-terminal, Aldolase-type TIM barrel, Nicotinate-nucleotide pyrophosphorylase/Putative pyrophosphorylase ModD
MSTRG.131805	Nitab4.5_0004816g0010	0.9723	Nicotinate-nucleotide pyrophosphorylase, Quinolinate phosphoribosyl transferase, C-terminal, Quinolinate phosphoribosyl transferase, N-terminal, Aldolase-type TIM barrel, Nicotinate-nucleotide pyrophosphorylase/Putative pyrophosphorylase ModD
MSTRG.131806	Nitab4.5_0004816g0010	0.9876	Nicotinate-nucleotide pyrophosphorylase, Quinolinate phosphoribosyl transferase, C-terminal, Quinolinate phosphoribosyl transferase, N-terminal, Aldolase-type TIM barrel, Nicotinate-nucleotide pyrophosphorylase/Putative pyrophosphorylase ModD
MSTRG.131822	Nitab4.5_0001029g0080	0.945	CO dehydrogenase flavoprotein-like, FAD-binding, subdomain 2, FAD linked oxidase, N-terminal, FAD-binding, type 2, subdomain 1, FAD-binding, type 2
MSTRG.131822	Nitab4.5_0004332g0030	0.9271	Multi antimicrobial extrusion protein
MSTRG.13234	Nitab4.5_0001029g0080	0.9205	CO dehydrogenase flavoprotein-like, FAD-binding, subdomain 2, FAD linked oxidase, N-terminal, FAD-binding, type 2, subdomain 1, FAD-binding, type 2
MSTRG.13234	Nitab4.5_0004332g0030	0.9119	Multi antimicrobial extrusion protein
MSTRG.133034	Nitab4.5_0004816g0010	0.9255	Nicotinate-nucleotide pyrophosphorylase, Quinolinate phosphoribosyl transferase, C-terminal, Quinolinate phosphoribosyl transferase, N-terminal, Aldolase-type TIM barrel, Nicotinate-nucleotide pyrophosphorylase/Putative pyrophosphorylase ModD
MSTRG.133735	Nitab4.5_0004816g0010	0.9844	Nicotinate-nucleotide pyrophosphorylase, Quinolinate phosphoribosyl transferase, C-terminal, Quinolinate phosphoribosyl transferase, N-terminal, Aldolase-type TIM barrel, Nicotinate-nucleotide pyrophosphorylase/Putative pyrophosphorylase ModD
MSTRG.133881	Nitab4.5_0004816g0010	0.9197	Nicotinate-nucleotide pyrophosphorylase, Quinolinate phosphoribosyl transferase, C-terminal, Quinolinate phosphoribosyl transferase, N-terminal, Aldolase-type TIM barrel, Nicotinate-nucleotide pyrophosphorylase/Putative pyrophosphorylase ModD
MSTRG.135019	Nitab4.5_0004816g0010	0.9685	Nicotinate-nucleotide pyrophosphorylase, Quinolinate phosphoribosyl transferase, C-terminal, Quinolinate phosphoribosyl transferase, N-terminal, Aldolase-type TIM barrel, Nicotinate-nucleotide pyrophosphorylase/Putative pyrophosphorylase ModD
MSTRG.135160	Nitab4.5_0000155g0200	0.9267	S-adenosylmethionine synthetase superfamily, S-adenosylmethionine synthetase, conserved site, S-adenosylmethionine synthetase, S-adenosylmethionine synthetase, N-terminal, S-adenosylmethionine synthetase, central domain, S-adenosylmethionine synthetase, C-terminal
MSTRG.135290	Nitab4.5_0002948g0020	0.9635	Triose-phosphate transporter domain, Drug/metabolite transporter
MSTRG.135560	Nitab4.5_0002948g0020	0.9626	Triose-phosphate transporter domain, Drug/metabolite transporter
MSTRG.135560	Nitab4.5_0002722g0030	0.9377	Multi antimicrobial extrusion protein
MSTRG.135560	Nitab4.5_0000316g0090	0.9177	CO dehydrogenase flavoprotein-like, FAD-binding, subdomain 2, FAD-binding, type 2, Berberine/berberine-like, FAD-binding, type 2, subdomain 1, FAD linked oxidase, N-terminal
MSTRG.135560	Nitab4.5_0000031g0420	0.9665	Multi antimicrobial extrusion protein
MSTRG.135560	Nitab4.5_0011349g0010	0.9452	Multi antimicrobial extrusion protein
MSTRG.135560	Nitab4.5_0001065g0040	0.9635	Drug/metabolite transporter, Triose-phosphate transporter domain
MSTRG.135560	Nitab4.5_0000745g0170	0.908	S-adenosylmethionine synthetase, central domain, S-adenosylmethionine synthetase, S-adenosylmethionine synthetase, C-terminal, S-adenosylmethionine synthetase, conserved site, S-adenosylmethionine synthetase superfamily, S-adenosylmethionine synthetase, N-terminal
MSTRG.135955	Nitab4.5_0002948g0020	0.9118	Triose-phosphate transporter domain, Drug/metabolite transporter
MSTRG.135955	Nitab4.5_0001065g0040	0.9214	Drug/metabolite transporter, Triose-phosphate transporter domain
MSTRG.13613	Nitab4.5_0003280g0010	0.9382	Alanine racemase/group IV decarboxylase, C-terminal, Orn/DAP/Arg decarboxylase 2, N-terminal, Ornithine/DAP/Arg decarboxylase, Orn/DAP/Arg decarboxylase 2, conserved site, Orn/DAP/Arg decarboxylase 2, pyridoxal-phosphate binding site, Orn/DAP/Arg decarboxylase 2, C-terminal, Ornithine decarboxylase
MSTRG.136368	Nitab4.5_0003029g0030	0.9154	FAD-binding, type 2, subdomain 1, FAD linked oxidase, N-terminal, FAD-binding, type 2, Berberine/berberine-like
MSTRG.1364	Nitab4.5_0000578g0090	0.9189	S-adenosylmethionine synthetase, central domain, S-adenosylmethionine synthetase, conserved site, S-adenosylmethionine synthetase, S-adenosylmethionine synthetase superfamily, S-adenosylmethionine synthetase, C-terminal, S-adenosylmethionine synthetase, N-terminal
MSTRG.136883	Nitab4.5_0001029g0080	0.9445	CO dehydrogenase flavoprotein-like, FAD-binding, subdomain 2, FAD linked oxidase, N-terminal, FAD-binding, type 2, subdomain 1, FAD-binding, type 2
MSTRG.136883	Nitab4.5_0004332g0030	0.9394	Multi antimicrobial extrusion protein
MSTRG.13748	Nitab4.5_0003029g0020	0.9023	Berberine/berberine-like, CO dehydrogenase flavoprotein-like, FAD-binding, subdomain 2, FAD-binding, type 2, FAD linked oxidase, N-terminal, FAD-binding, type 2, subdomain 1
MSTRG.138105	Nitab4.5_0000031g0370	0.9521	NAD(P)-binding domain, NmrA-like
MSTRG.138105	Nitab4.5_0005830g0010	0.922	Succinate dehydrogenase/fumarate reductase flavoprotein, catalytic domain, Fumarate reductase/succinate dehydrogenase flavoprotein-like, C-terminal, FAD binding domain, L-aspartate oxidase, FAD-dependent pyridine nucleotide-disulphide oxidoreductase
MSTRG.138105	Nitab4.5_0003090g0030	0.9169	AP2/ERF domain, DNA-binding domain
MSTRG.138105	Nitab4.5_0002722g0030	0.9365	Multi antimicrobial extrusion protein
MSTRG.138105	Nitab4.5_0001640g0050	0.918	Triose-phosphate transporter domain
MSTRG.138105	Nitab4.5_0006307g0010	0.9453	CO dehydrogenase flavoprotein-like, FAD-binding, subdomain 2, FAD-binding, type 2, FAD-binding, type 2, subdomain 1, FAD linked oxidase, N-terminal, Berberine/berberine-like
MSTRG.138105	Nitab4.5_0000316g0090	0.9444	CO dehydrogenase flavoprotein-like, FAD-binding, subdomain 2, FAD-binding, type 2, Berberine/berberine-like, FAD-binding, type 2, subdomain 1, FAD linked oxidase, N-terminal
MSTRG.138105	Nitab4.5_0000884g0010	0.9472	NmrA-like, NAD(P)-binding domain
MSTRG.138105	Nitab4.5_0000013g0380	0.9036	Spermidine/spermine synthases family
MSTRG.138105	Nitab4.5_0015055g0010	0.9585	DNA-binding domain, AP2/ERF domain
MSTRG.138105	Nitab4.5_0000031g0420	0.9034	Multi antimicrobial extrusion protein
MSTRG.138105	Nitab4.5_0002338g0020	0.9424	FAD binding domain, L-aspartate oxidase, Fumarate reductase/succinate dehydrogenase flavoprotein-like, C-terminal, Succinate dehydrogenase/fumarate reductase flavoprotein, catalytic domain, FAD-dependent pyridine nucleotide-disulphide oxidoreductase
MSTRG.138105	Nitab4.5_0001116g0030	0.933	Triose-phosphate transporter domain
MSTRG.138105	Nitab4.5_0011232g0010	0.9424	Spermidine/spermine synthases family, Putrescine N-methyltransferase
MSTRG.138321	Nitab4.5_0002948g0020	0.9848	Triose-phosphate transporter domain, Drug/metabolite transporter
MSTRG.138321	Nitab4.5_0000031g0420	0.9123	Multi antimicrobial extrusion protein
MSTRG.138321	Nitab4.5_0001065g0040	0.9608	Drug/metabolite transporter, Triose-phosphate transporter domain
MSTRG.138738	Nitab4.5_0003254g0030	0.9726	Multi antimicrobial extrusion protein
MSTRG.139652	Nitab4.5_0004816g0010	0.9704	Nicotinate-nucleotide pyrophosphorylase, Quinolinate phosphoribosyl transferase, C-terminal, Quinolinate phosphoribosyl transferase, N-terminal, Aldolase-type TIM barrel, Nicotinate-nucleotide pyrophosphorylase/Putative pyrophosphorylase ModD
MSTRG.139703	Nitab4.5_0004816g0010	0.9678	Nicotinate-nucleotide pyrophosphorylase, Quinolinate phosphoribosyl transferase, C-terminal, Quinolinate phosphoribosyl transferase, N-terminal, Aldolase-type TIM barrel, Nicotinate-nucleotide pyrophosphorylase/Putative pyrophosphorylase ModD
MSTRG.140422	Nitab4.5_0004816g0010	0.9608	Nicotinate-nucleotide pyrophosphorylase, Quinolinate phosphoribosyl transferase, C-terminal, Quinolinate phosphoribosyl transferase, N-terminal, Aldolase-type TIM barrel, Nicotinate-nucleotide pyrophosphorylase/Putative pyrophosphorylase ModD
MSTRG.140776	Nitab4.5_0000031g0370	0.9736	NAD(P)-binding domain, NmrA-like
MSTRG.140776	Nitab4.5_0005830g0010	0.92	Succinate dehydrogenase/fumarate reductase flavoprotein, catalytic domain, Fumarate reductase/succinate dehydrogenase flavoprotein-like, C-terminal, FAD binding domain, L-aspartate oxidase, FAD-dependent pyridine nucleotide-disulphide oxidoreductase
MSTRG.140776	Nitab4.5_0003090g0030	0.9479	AP2/ERF domain, DNA-binding domain
MSTRG.140776	Nitab4.5_0002722g0030	0.9881	Multi antimicrobial extrusion protein
MSTRG.140776	Nitab4.5_0001640g0050	0.978	Triose-phosphate transporter domain
MSTRG.140776	Nitab4.5_0006307g0010	0.9733	CO dehydrogenase flavoprotein-like, FAD-binding, subdomain 2, FAD-binding, type 2, FAD-binding, type 2, subdomain 1, FAD linked oxidase, N-terminal, Berberine/berberine-like
MSTRG.140776	Nitab4.5_0000316g0090	0.9815	CO dehydrogenase flavoprotein-like, FAD-binding, subdomain 2, FAD-binding, type 2, Berberine/berberine-like, FAD-binding, type 2, subdomain 1, FAD linked oxidase, N-terminal
MSTRG.140776	Nitab4.5_0001029g0080	0.9191	CO dehydrogenase flavoprotein-like, FAD-binding, subdomain 2, FAD linked oxidase, N-terminal, FAD-binding, type 2, subdomain 1, FAD-binding, type 2
MSTRG.140776	Nitab4.5_0000884g0010	0.9771	NmrA-like, NAD(P)-binding domain
MSTRG.140776	Nitab4.5_0002522g0070	0.9045	Fe-S metabolism associated domain, SufE-like, Quinolinate synthetase A
MSTRG.140776	Nitab4.5_0000013g0380	0.9237	Spermidine/spermine synthases family
MSTRG.140776	Nitab4.5_0015055g0010	0.974	DNA-binding domain, AP2/ERF domain
MSTRG.140776	Nitab4.5_0000031g0420	0.9585	Multi antimicrobial extrusion protein
MSTRG.140776	Nitab4.5_0002338g0020	0.9677	FAD binding domain, L-aspartate oxidase, Fumarate reductase/succinate dehydrogenase flavoprotein-like, C-terminal, Succinate dehydrogenase/fumarate reductase flavoprotein, catalytic domain, FAD-dependent pyridine nucleotide-disulphide oxidoreductase
MSTRG.140776	Nitab4.5_0001116g0030	0.9859	Triose-phosphate transporter domain
MSTRG.140776	Nitab4.5_0011349g0010	0.9268	Multi antimicrobial extrusion protein
MSTRG.140776	Nitab4.5_0011232g0010	0.9678	Spermidine/spermine synthases family, Putrescine N-methyltransferase
MSTRG.140776	Nitab4.5_0004332g0030	0.9071	Multi antimicrobial extrusion protein
MSTRG.140776	Nitab4.5_0000025g0290	0.9119	Copper amine oxidase, C-terminal, Copper amine oxidase, N2-terminal, Copper amine oxidase, N3-terminal, Copper amine oxidase, N-terminal, Copper amine oxidase, N2/N3-terminal, Copper amine oxidase
MSTRG.140776	Nitab4.5_0003284g0040	0.9033	Spermidine/spermine synthases family, Putrescine N-methyltransferase
MSTRG.140777	Nitab4.5_0000031g0370	0.9845	NAD(P)-binding domain, NmrA-like
MSTRG.140777	Nitab4.5_0005830g0010	0.9425	Succinate dehydrogenase/fumarate reductase flavoprotein, catalytic domain, Fumarate reductase/succinate dehydrogenase flavoprotein-like, C-terminal, FAD binding domain, L-aspartate oxidase, FAD-dependent pyridine nucleotide-disulphide oxidoreductase
MSTRG.140777	Nitab4.5_0003090g0030	0.9716	AP2/ERF domain, DNA-binding domain
MSTRG.140777	Nitab4.5_0003284g0010	0.922	Spermidine/spermine synthases family, Putrescine N-methyltransferase
MSTRG.140777	Nitab4.5_0002722g0030	0.9735	Multi antimicrobial extrusion protein
MSTRG.140777	Nitab4.5_0001640g0050	0.9866	Triose-phosphate transporter domain
MSTRG.140777	Nitab4.5_0006307g0010	0.9822	CO dehydrogenase flavoprotein-like, FAD-binding, subdomain 2, FAD-binding, type 2, FAD-binding, type 2, subdomain 1, FAD linked oxidase, N-terminal, Berberine/berberine-like
MSTRG.140777	Nitab4.5_0000316g0090	0.9714	CO dehydrogenase flavoprotein-like, FAD-binding, subdomain 2, FAD-binding, type 2, Berberine/berberine-like, FAD-binding, type 2, subdomain 1, FAD linked oxidase, N-terminal
MSTRG.140777	Nitab4.5_0001029g0080	0.9002	CO dehydrogenase flavoprotein-like, FAD-binding, subdomain 2, FAD linked oxidase, N-terminal, FAD-binding, type 2, subdomain 1, FAD-binding, type 2
MSTRG.140777	Nitab4.5_0000884g0010	0.989	NmrA-like, NAD(P)-binding domain
MSTRG.140777	Nitab4.5_0002522g0070	0.9106	Fe-S metabolism associated domain, SufE-like, Quinolinate synthetase A
MSTRG.140777	Nitab4.5_0000013g0380	0.9532	Spermidine/spermine synthases family
MSTRG.140777	Nitab4.5_0015055g0010	0.9826	DNA-binding domain, AP2/ERF domain
MSTRG.140777	Nitab4.5_0000031g0420	0.9331	Multi antimicrobial extrusion protein
MSTRG.140777	Nitab4.5_0002338g0020	0.9831	FAD binding domain, L-aspartate oxidase, Fumarate reductase/succinate dehydrogenase flavoprotein-like, C-terminal, Succinate dehydrogenase/fumarate reductase flavoprotein, catalytic domain, FAD-dependent pyridine nucleotide-disulphide oxidoreductase
MSTRG.140777	Nitab4.5_0001116g0030	0.9875	Triose-phosphate transporter domain
MSTRG.140777	Nitab4.5_0011232g0010	0.9832	Spermidine/spermine synthases family, Putrescine N-methyltransferase
MSTRG.140777	Nitab4.5_0000025g0290	0.9411	Copper amine oxidase, C-terminal, Copper amine oxidase, N2-terminal, Copper amine oxidase, N3-terminal, Copper amine oxidase, N-terminal, Copper amine oxidase, N2/N3-terminal, Copper amine oxidase
MSTRG.140777	Nitab4.5_0003284g0040	0.936	Spermidine/spermine synthases family, Putrescine N-methyltransferase
MSTRG.141043	Nitab4.5_0002948g0020	0.9031	Triose-phosphate transporter domain, Drug/metabolite transporter
MSTRG.141043	Nitab4.5_0001065g0040	0.9425	Drug/metabolite transporter, Triose-phosphate transporter domain
MSTRG.141239	Nitab4.5_0000031g0370	0.9078	NAD(P)-binding domain, NmrA-like
MSTRG.141239	Nitab4.5_0005830g0010	0.9096	Succinate dehydrogenase/fumarate reductase flavoprotein, catalytic domain, Fumarate reductase/succinate dehydrogenase flavoprotein-like, C-terminal, FAD binding domain, L-aspartate oxidase, FAD-dependent pyridine nucleotide-disulphide oxidoreductase
MSTRG.141239	Nitab4.5_0003090g0030	0.9455	AP2/ERF domain, DNA-binding domain
MSTRG.141239	Nitab4.5_0003284g0010	0.9471	Spermidine/spermine synthases family, Putrescine N-methyltransferase
MSTRG.141239	Nitab4.5_0001640g0050	0.9345	Triose-phosphate transporter domain
MSTRG.141239	Nitab4.5_0006307g0010	0.9198	CO dehydrogenase flavoprotein-like, FAD-binding, subdomain 2, FAD-binding, type 2, FAD-binding, type 2, subdomain 1, FAD linked oxidase, N-terminal, Berberine/berberine-like
MSTRG.141239	Nitab4.5_0000884g0010	0.9215	NmrA-like, NAD(P)-binding domain
MSTRG.141239	Nitab4.5_0000013g0380	0.9445	Spermidine/spermine synthases family
MSTRG.141239	Nitab4.5_0002338g0020	0.9248	FAD binding domain, L-aspartate oxidase, Fumarate reductase/succinate dehydrogenase flavoprotein-like, C-terminal, Succinate dehydrogenase/fumarate reductase flavoprotein, catalytic domain, FAD-dependent pyridine nucleotide-disulphide oxidoreductase
MSTRG.141239	Nitab4.5_0001116g0030	0.9073	Triose-phosphate transporter domain
MSTRG.141239	Nitab4.5_0011232g0010	0.9252	Spermidine/spermine synthases family, Putrescine N-methyltransferase
MSTRG.141239	Nitab4.5_0000013g0390	0.9509	Spermidine/spermine synthases family
MSTRG.141239	Nitab4.5_0000025g0290	0.9475	Copper amine oxidase, C-terminal, Copper amine oxidase, N2-terminal, Copper amine oxidase, N3-terminal, Copper amine oxidase, N-terminal, Copper amine oxidase, N2/N3-terminal, Copper amine oxidase
MSTRG.141239	Nitab4.5_0003284g0040	0.9422	Spermidine/spermine synthases family, Putrescine N-methyltransferase
MSTRG.141255	Nitab4.5_0002722g0030	0.9097	Multi antimicrobial extrusion protein
MSTRG.141255	Nitab4.5_0000316g0090	0.9115	CO dehydrogenase flavoprotein-like, FAD-binding, subdomain 2, FAD-binding, type 2, Berberine/berberine-like, FAD-binding, type 2, subdomain 1, FAD linked oxidase, N-terminal
MSTRG.141255	Nitab4.5_0000031g0420	0.9041	Multi antimicrobial extrusion protein
MSTRG.141522	Nitab4.5_0000031g0370	0.9677	NAD(P)-binding domain, NmrA-like
MSTRG.141522	Nitab4.5_0005830g0010	0.9261	Succinate dehydrogenase/fumarate reductase flavoprotein, catalytic domain, Fumarate reductase/succinate dehydrogenase flavoprotein-like, C-terminal, FAD binding domain, L-aspartate oxidase, FAD-dependent pyridine nucleotide-disulphide oxidoreductase
MSTRG.141522	Nitab4.5_0003090g0030	0.9474	AP2/ERF domain, DNA-binding domain
MSTRG.141522	Nitab4.5_0002722g0030	0.9625	Multi antimicrobial extrusion protein
MSTRG.141522	Nitab4.5_0001640g0050	0.9705	Triose-phosphate transporter domain
MSTRG.141522	Nitab4.5_0006307g0010	0.9596	CO dehydrogenase flavoprotein-like, FAD-binding, subdomain 2, FAD-binding, type 2, FAD-binding, type 2, subdomain 1, FAD linked oxidase, N-terminal, Berberine/berberine-like
MSTRG.141522	Nitab4.5_0000316g0090	0.9607	CO dehydrogenase flavoprotein-like, FAD-binding, subdomain 2, FAD-binding, type 2, Berberine/berberine-like, FAD-binding, type 2, subdomain 1, FAD linked oxidase, N-terminal
MSTRG.141522	Nitab4.5_0000884g0010	0.9701	NmrA-like, NAD(P)-binding domain
MSTRG.141522	Nitab4.5_0002522g0070	0.9109	Fe-S metabolism associated domain, SufE-like, Quinolinate synthetase A
MSTRG.141522	Nitab4.5_0000013g0380	0.9298	Spermidine/spermine synthases family
MSTRG.141522	Nitab4.5_0015055g0010	0.9653	DNA-binding domain, AP2/ERF domain
MSTRG.141522	Nitab4.5_0000031g0420	0.9175	Multi antimicrobial extrusion protein
MSTRG.141522	Nitab4.5_0002338g0020	0.9649	FAD binding domain, L-aspartate oxidase, Fumarate reductase/succinate dehydrogenase flavoprotein-like, C-terminal, Succinate dehydrogenase/fumarate reductase flavoprotein, catalytic domain, FAD-dependent pyridine nucleotide-disulphide oxidoreductase
MSTRG.141522	Nitab4.5_0001116g0030	0.9705	Triose-phosphate transporter domain
MSTRG.141522	Nitab4.5_0011232g0010	0.9633	Spermidine/spermine synthases family, Putrescine N-methyltransferase
MSTRG.141522	Nitab4.5_0000025g0290	0.9142	Copper amine oxidase, C-terminal, Copper amine oxidase, N2-terminal, Copper amine oxidase, N3-terminal, Copper amine oxidase, N-terminal, Copper amine oxidase, N2/N3-terminal, Copper amine oxidase
MSTRG.141522	Nitab4.5_0003284g0040	0.9083	Spermidine/spermine synthases family, Putrescine N-methyltransferase
MSTRG.141524	Nitab4.5_0001640g0050	0.9141	Triose-phosphate transporter domain
MSTRG.141524	Nitab4.5_0001116g0030	0.909	Triose-phosphate transporter domain
MSTRG.14156	Nitab4.5_0004816g0010	0.9828	Nicotinate-nucleotide pyrophosphorylase, Quinolinate phosphoribosyl transferase, C-terminal, Quinolinate phosphoribosyl transferase, N-terminal, Aldolase-type TIM barrel, Nicotinate-nucleotide pyrophosphorylase/Putative pyrophosphorylase ModD
MSTRG.142130	Nitab4.5_0001029g0080	0.9202	CO dehydrogenase flavoprotein-like, FAD-binding, subdomain 2, FAD linked oxidase, N-terminal, FAD-binding, type 2, subdomain 1, FAD-binding, type 2
MSTRG.142130	Nitab4.5_0004332g0030	0.9088	Multi antimicrobial extrusion protein
MSTRG.142439	Nitab4.5_0002722g0030	0.9209	Multi antimicrobial extrusion protein
MSTRG.142439	Nitab4.5_0000316g0090	0.9262	CO dehydrogenase flavoprotein-like, FAD-binding, subdomain 2, FAD-binding, type 2, Berberine/berberine-like, FAD-binding, type 2, subdomain 1, FAD linked oxidase, N-terminal
MSTRG.142439	Nitab4.5_0000031g0420	0.9197	Multi antimicrobial extrusion protein
MSTRG.142478	Nitab4.5_0000063g0120	0.9026	S-adenosylmethionine synthetase, conserved site, S-adenosylmethionine synthetase superfamily, S-adenosylmethionine synthetase, N-terminal, S-adenosylmethionine synthetase, S-adenosylmethionine synthetase, C-terminal, S-adenosylmethionine synthetase, central domain
MSTRG.142827	Nitab4.5_0003254g0030	0.902	Multi antimicrobial extrusion protein
MSTRG.14338	Nitab4.5_0004816g0010	0.9775	Nicotinate-nucleotide pyrophosphorylase, Quinolinate phosphoribosyl transferase, C-terminal, Quinolinate phosphoribosyl transferase, N-terminal, Aldolase-type TIM barrel, Nicotinate-nucleotide pyrophosphorylase/Putative pyrophosphorylase ModD
MSTRG.143854	Nitab4.5_0004816g0010	0.9547	Nicotinate-nucleotide pyrophosphorylase, Quinolinate phosphoribosyl transferase, C-terminal, Quinolinate phosphoribosyl transferase, N-terminal, Aldolase-type TIM barrel, Nicotinate-nucleotide pyrophosphorylase/Putative pyrophosphorylase ModD
MSTRG.143921	Nitab4.5_0001029g0080	0.9535	CO dehydrogenase flavoprotein-like, FAD-binding, subdomain 2, FAD linked oxidase, N-terminal, FAD-binding, type 2, subdomain 1, FAD-binding, type 2
MSTRG.143921	Nitab4.5_0011349g0010	0.9143	Multi antimicrobial extrusion protein
MSTRG.143921	Nitab4.5_0004332g0030	0.947	Multi antimicrobial extrusion protein
MSTRG.144202	Nitab4.5_0004816g0010	0.9589	Nicotinate-nucleotide pyrophosphorylase, Quinolinate phosphoribosyl transferase, C-terminal, Quinolinate phosphoribosyl transferase, N-terminal, Aldolase-type TIM barrel, Nicotinate-nucleotide pyrophosphorylase/Putative pyrophosphorylase ModD
MSTRG.14463	Nitab4.5_0004816g0010	0.9743	Nicotinate-nucleotide pyrophosphorylase, Quinolinate phosphoribosyl transferase, C-terminal, Quinolinate phosphoribosyl transferase, N-terminal, Aldolase-type TIM barrel, Nicotinate-nucleotide pyrophosphorylase/Putative pyrophosphorylase ModD
MSTRG.1447	Nitab4.5_0003254g0030	0.9488	Multi antimicrobial extrusion protein
MSTRG.145034	Nitab4.5_0002722g0030	0.9099	Multi antimicrobial extrusion protein
MSTRG.145034	Nitab4.5_0001029g0080	0.9307	CO dehydrogenase flavoprotein-like, FAD-binding, subdomain 2, FAD linked oxidase, N-terminal, FAD-binding, type 2, subdomain 1, FAD-binding, type 2
MSTRG.145034	Nitab4.5_0004332g0030	0.9092	Multi antimicrobial extrusion protein
MSTRG.145885	Nitab4.5_0000063g0120	0.9453	S-adenosylmethionine synthetase, conserved site, S-adenosylmethionine synthetase superfamily, S-adenosylmethionine synthetase, N-terminal, S-adenosylmethionine synthetase, S-adenosylmethionine synthetase, C-terminal, S-adenosylmethionine synthetase, central domain
MSTRG.14645	Nitab4.5_0000031g0370	0.9367	NAD(P)-binding domain, NmrA-like
MSTRG.14645	Nitab4.5_0003090g0030	0.9032	AP2/ERF domain, DNA-binding domain
MSTRG.14645	Nitab4.5_0002722g0030	0.9727	Multi antimicrobial extrusion protein
MSTRG.14645	Nitab4.5_0001640g0050	0.9415	Triose-phosphate transporter domain
MSTRG.14645	Nitab4.5_0006307g0010	0.9337	CO dehydrogenase flavoprotein-like, FAD-binding, subdomain 2, FAD-binding, type 2, FAD-binding, type 2, subdomain 1, FAD linked oxidase, N-terminal, Berberine/berberine-like
MSTRG.14645	Nitab4.5_0000316g0090	0.9554	CO dehydrogenase flavoprotein-like, FAD-binding, subdomain 2, FAD-binding, type 2, Berberine/berberine-like, FAD-binding, type 2, subdomain 1, FAD linked oxidase, N-terminal
MSTRG.14645	Nitab4.5_0001029g0080	0.9402	CO dehydrogenase flavoprotein-like, FAD-binding, subdomain 2, FAD linked oxidase, N-terminal, FAD-binding, type 2, subdomain 1, FAD-binding, type 2
MSTRG.14645	Nitab4.5_0000884g0010	0.9408	NmrA-like, NAD(P)-binding domain
MSTRG.14645	Nitab4.5_0015055g0010	0.9374	DNA-binding domain, AP2/ERF domain
MSTRG.14645	Nitab4.5_0000031g0420	0.9422	Multi antimicrobial extrusion protein
MSTRG.14645	Nitab4.5_0002338g0020	0.9277	FAD binding domain, L-aspartate oxidase, Fumarate reductase/succinate dehydrogenase flavoprotein-like, C-terminal, Succinate dehydrogenase/fumarate reductase flavoprotein, catalytic domain, FAD-dependent pyridine nucleotide-disulphide oxidoreductase
MSTRG.14645	Nitab4.5_0001116g0030	0.952	Triose-phosphate transporter domain
MSTRG.14645	Nitab4.5_0011349g0010	0.9372	Multi antimicrobial extrusion protein
MSTRG.14645	Nitab4.5_0011232g0010	0.9278	Spermidine/spermine synthases family, Putrescine N-methyltransferase
MSTRG.14645	Nitab4.5_0004332g0030	0.938	Multi antimicrobial extrusion protein
MSTRG.147316	Nitab4.5_0000013g0390	0.941	Spermidine/spermine synthases family
MSTRG.147969	Nitab4.5_0003254g0030	0.9304	Multi antimicrobial extrusion protein
MSTRG.148649	Nitab4.5_0000013g0390	0.9228	Spermidine/spermine synthases family
MSTRG.148650	Nitab4.5_0002722g0030	0.9287	Multi antimicrobial extrusion protein
MSTRG.148650	Nitab4.5_0000316g0090	0.9262	CO dehydrogenase flavoprotein-like, FAD-binding, subdomain 2, FAD-binding, type 2, Berberine/berberine-like, FAD-binding, type 2, subdomain 1, FAD linked oxidase, N-terminal
MSTRG.148650	Nitab4.5_0015055g0010	0.9025	DNA-binding domain, AP2/ERF domain
MSTRG.148650	Nitab4.5_0000031g0420	0.9154	Multi antimicrobial extrusion protein
MSTRG.149034	Nitab4.5_0001029g0080	0.9064	CO dehydrogenase flavoprotein-like, FAD-binding, subdomain 2, FAD linked oxidase, N-terminal, FAD-binding, type 2, subdomain 1, FAD-binding, type 2
MSTRG.149034	Nitab4.5_0011349g0010	0.9125	Multi antimicrobial extrusion protein
MSTRG.149034	Nitab4.5_0000745g0170	0.9025	S-adenosylmethionine synthetase, central domain, S-adenosylmethionine synthetase, S-adenosylmethionine synthetase, C-terminal, S-adenosylmethionine synthetase, conserved site, S-adenosylmethionine synthetase superfamily, S-adenosylmethionine synthetase, N-terminal
MSTRG.149034	Nitab4.5_0004332g0030	0.9294	Multi antimicrobial extrusion protein
MSTRG.149165	Nitab4.5_0004816g0010	0.979	Nicotinate-nucleotide pyrophosphorylase, Quinolinate phosphoribosyl transferase, C-terminal, Quinolinate phosphoribosyl transferase, N-terminal, Aldolase-type TIM barrel, Nicotinate-nucleotide pyrophosphorylase/Putative pyrophosphorylase ModD
MSTRG.149866	Nitab4.5_0002948g0020	0.9469	Triose-phosphate transporter domain, Drug/metabolite transporter
MSTRG.149866	Nitab4.5_0001065g0040	0.9439	Drug/metabolite transporter, Triose-phosphate transporter domain
MSTRG.150922	Nitab4.5_0001029g0080	0.9212	CO dehydrogenase flavoprotein-like, FAD-binding, subdomain 2, FAD linked oxidase, N-terminal, FAD-binding, type 2, subdomain 1, FAD-binding, type 2
MSTRG.150922	Nitab4.5_0011349g0010	0.9122	Multi antimicrobial extrusion protein
MSTRG.150922	Nitab4.5_0000745g0170	0.9097	S-adenosylmethionine synthetase, central domain, S-adenosylmethionine synthetase, S-adenosylmethionine synthetase, C-terminal, S-adenosylmethionine synthetase, conserved site, S-adenosylmethionine synthetase superfamily, S-adenosylmethionine synthetase, N-terminal
MSTRG.150922	Nitab4.5_0004332g0030	0.9242	Multi antimicrobial extrusion protein
MSTRG.151031	Nitab4.5_0002722g0030	0.9109	Multi antimicrobial extrusion protein
MSTRG.151031	Nitab4.5_0001029g0080	0.9051	CO dehydrogenase flavoprotein-like, FAD-binding, subdomain 2, FAD linked oxidase, N-terminal, FAD-binding, type 2, subdomain 1, FAD-binding, type 2
MSTRG.151031	Nitab4.5_0000031g0420	0.9018	Multi antimicrobial extrusion protein
MSTRG.151031	Nitab4.5_0011349g0010	0.9266	Multi antimicrobial extrusion protein
MSTRG.151031	Nitab4.5_0004332g0030	0.9226	Multi antimicrobial extrusion protein
MSTRG.151147	Nitab4.5_0004816g0010	0.9516	Nicotinate-nucleotide pyrophosphorylase, Quinolinate phosphoribosyl transferase, C-terminal, Quinolinate phosphoribosyl transferase, N-terminal, Aldolase-type TIM barrel, Nicotinate-nucleotide pyrophosphorylase/Putative pyrophosphorylase ModD
MSTRG.151553	Nitab4.5_0000031g0370	0.9172	NAD(P)-binding domain, NmrA-like
MSTRG.151553	Nitab4.5_0002722g0030	0.9593	Multi antimicrobial extrusion protein
MSTRG.151553	Nitab4.5_0001640g0050	0.934	Triose-phosphate transporter domain
MSTRG.151553	Nitab4.5_0006307g0010	0.9332	CO dehydrogenase flavoprotein-like, FAD-binding, subdomain 2, FAD-binding, type 2, FAD-binding, type 2, subdomain 1, FAD linked oxidase, N-terminal, Berberine/berberine-like
MSTRG.151553	Nitab4.5_0000316g0090	0.9615	CO dehydrogenase flavoprotein-like, FAD-binding, subdomain 2, FAD-binding, type 2, Berberine/berberine-like, FAD-binding, type 2, subdomain 1, FAD linked oxidase, N-terminal
MSTRG.151553	Nitab4.5_0000884g0010	0.9174	NmrA-like, NAD(P)-binding domain
MSTRG.151553	Nitab4.5_0015055g0010	0.9247	DNA-binding domain, AP2/ERF domain
MSTRG.151553	Nitab4.5_0000031g0420	0.9665	Multi antimicrobial extrusion protein
MSTRG.151553	Nitab4.5_0002338g0020	0.9044	FAD binding domain, L-aspartate oxidase, Fumarate reductase/succinate dehydrogenase flavoprotein-like, C-terminal, Succinate dehydrogenase/fumarate reductase flavoprotein, catalytic domain, FAD-dependent pyridine nucleotide-disulphide oxidoreductase
MSTRG.151553	Nitab4.5_0001116g0030	0.9496	Triose-phosphate transporter domain
MSTRG.151553	Nitab4.5_0011349g0010	0.9119	Multi antimicrobial extrusion protein
MSTRG.151553	Nitab4.5_0011232g0010	0.9042	Spermidine/spermine synthases family, Putrescine N-methyltransferase
MSTRG.151662	Nitab4.5_0001029g0080	0.9381	CO dehydrogenase flavoprotein-like, FAD-binding, subdomain 2, FAD linked oxidase, N-terminal, FAD-binding, type 2, subdomain 1, FAD-binding, type 2
MSTRG.151662	Nitab4.5_0004332g0030	0.9307	Multi antimicrobial extrusion protein
MSTRG.152021	Nitab4.5_0000031g0370	0.9005	NAD(P)-binding domain, NmrA-like
MSTRG.152021	Nitab4.5_0002722g0030	0.9828	Multi antimicrobial extrusion protein
MSTRG.152021	Nitab4.5_0001640g0050	0.9166	Triose-phosphate transporter domain
MSTRG.152021	Nitab4.5_0006307g0010	0.9078	CO dehydrogenase flavoprotein-like, FAD-binding, subdomain 2, FAD-binding, type 2, FAD-binding, type 2, subdomain 1, FAD linked oxidase, N-terminal, Berberine/berberine-like
MSTRG.152021	Nitab4.5_0000316g0090	0.9624	CO dehydrogenase flavoprotein-like, FAD-binding, subdomain 2, FAD-binding, type 2, Berberine/berberine-like, FAD-binding, type 2, subdomain 1, FAD linked oxidase, N-terminal
MSTRG.152021	Nitab4.5_0001029g0080	0.9452	CO dehydrogenase flavoprotein-like, FAD-binding, subdomain 2, FAD linked oxidase, N-terminal, FAD-binding, type 2, subdomain 1, FAD-binding, type 2
MSTRG.152021	Nitab4.5_0000884g0010	0.903	NmrA-like, NAD(P)-binding domain
MSTRG.152021	Nitab4.5_0015055g0010	0.906	DNA-binding domain, AP2/ERF domain
MSTRG.152021	Nitab4.5_0000031g0420	0.9793	Multi antimicrobial extrusion protein
MSTRG.152021	Nitab4.5_0001116g0030	0.94	Triose-phosphate transporter domain
MSTRG.152021	Nitab4.5_0011349g0010	0.9835	Multi antimicrobial extrusion protein
MSTRG.152021	Nitab4.5_0001065g0040	0.9073	Drug/metabolite transporter, Triose-phosphate transporter domain
MSTRG.152021	Nitab4.5_0000745g0170	0.9403	S-adenosylmethionine synthetase, central domain, S-adenosylmethionine synthetase, S-adenosylmethionine synthetase, C-terminal, S-adenosylmethionine synthetase, conserved site, S-adenosylmethionine synthetase superfamily, S-adenosylmethionine synthetase, N-terminal
MSTRG.152021	Nitab4.5_0004332g0030	0.9529	Multi antimicrobial extrusion protein
MSTRG.152530	Nitab4.5_0000013g0390	0.9008	Spermidine/spermine synthases family
MSTRG.152795	Nitab4.5_0004816g0010	0.9402	Nicotinate-nucleotide pyrophosphorylase, Quinolinate phosphoribosyl transferase, C-terminal, Quinolinate phosphoribosyl transferase, N-terminal, Aldolase-type TIM barrel, Nicotinate-nucleotide pyrophosphorylase/Putative pyrophosphorylase ModD
MSTRG.152987	Nitab4.5_0004816g0010	0.9636	Nicotinate-nucleotide pyrophosphorylase, Quinolinate phosphoribosyl transferase, C-terminal, Quinolinate phosphoribosyl transferase, N-terminal, Aldolase-type TIM barrel, Nicotinate-nucleotide pyrophosphorylase/Putative pyrophosphorylase ModD
MSTRG.153045	Nitab4.5_0002722g0030	0.9034	Multi antimicrobial extrusion protein
MSTRG.153045	Nitab4.5_0001029g0080	0.9557	CO dehydrogenase flavoprotein-like, FAD-binding, subdomain 2, FAD linked oxidase, N-terminal, FAD-binding, type 2, subdomain 1, FAD-binding, type 2
MSTRG.153045	Nitab4.5_0011349g0010	0.9327	Multi antimicrobial extrusion protein
MSTRG.153045	Nitab4.5_0000745g0170	0.9154	S-adenosylmethionine synthetase, central domain, S-adenosylmethionine synthetase, S-adenosylmethionine synthetase, C-terminal, S-adenosylmethionine synthetase, conserved site, S-adenosylmethionine synthetase superfamily, S-adenosylmethionine synthetase, N-terminal
MSTRG.153045	Nitab4.5_0004332g0030	0.9611	Multi antimicrobial extrusion protein
MSTRG.153272	Nitab4.5_0001640g0050	0.9022	Triose-phosphate transporter domain
MSTRG.153272	Nitab4.5_0001029g0080	0.9141	CO dehydrogenase flavoprotein-like, FAD-binding, subdomain 2, FAD linked oxidase, N-terminal, FAD-binding, type 2, subdomain 1, FAD-binding, type 2
MSTRG.153455	Nitab4.5_0004816g0010	0.9689	Nicotinate-nucleotide pyrophosphorylase, Quinolinate phosphoribosyl transferase, C-terminal, Quinolinate phosphoribosyl transferase, N-terminal, Aldolase-type TIM barrel, Nicotinate-nucleotide pyrophosphorylase/Putative pyrophosphorylase ModD
MSTRG.153987	Nitab4.5_0004816g0010	0.9551	Nicotinate-nucleotide pyrophosphorylase, Quinolinate phosphoribosyl transferase, C-terminal, Quinolinate phosphoribosyl transferase, N-terminal, Aldolase-type TIM barrel, Nicotinate-nucleotide pyrophosphorylase/Putative pyrophosphorylase ModD
MSTRG.154915	Nitab4.5_0000003g0720	0.9223	Copper amine oxidase, N2-terminal, Copper amine oxidase, Copper amine oxidase, C-terminal, Copper amine oxidase, N-terminal, Copper amine oxidase, N2/N3-terminal, Copper amine oxidase, N3-terminal
MSTRG.155252	Nitab4.5_0000003g0720	0.9021	Copper amine oxidase, N2-terminal, Copper amine oxidase, Copper amine oxidase, C-terminal, Copper amine oxidase, N-terminal, Copper amine oxidase, N2/N3-terminal, Copper amine oxidase, N3-terminal
MSTRG.155600	Nitab4.5_0000742g0010	0.9065	Quinolinate phosphoribosyl transferase, C-terminal, Quinolinate phosphoribosyl transferase, N-terminal, Nicotinate-nucleotide pyrophosphorylase, Aldolase-type TIM barrel
MSTRG.155833	Nitab4.5_0001640g0050	0.906	Triose-phosphate transporter domain
MSTRG.155833	Nitab4.5_0001029g0080	0.9103	CO dehydrogenase flavoprotein-like, FAD-binding, subdomain 2, FAD linked oxidase, N-terminal, FAD-binding, type 2, subdomain 1, FAD-binding, type 2
MSTRG.155896	Nitab4.5_0000031g0370	0.9419	NAD(P)-binding domain, NmrA-like
MSTRG.155896	Nitab4.5_0002722g0030	0.9714	Multi antimicrobial extrusion protein
MSTRG.155896	Nitab4.5_0001640g0050	0.921	Triose-phosphate transporter domain
MSTRG.155896	Nitab4.5_0006307g0010	0.9403	CO dehydrogenase flavoprotein-like, FAD-binding, subdomain 2, FAD-binding, type 2, FAD-binding, type 2, subdomain 1, FAD linked oxidase, N-terminal, Berberine/berberine-like
MSTRG.155896	Nitab4.5_0000316g0090	0.9753	CO dehydrogenase flavoprotein-like, FAD-binding, subdomain 2, FAD-binding, type 2, Berberine/berberine-like, FAD-binding, type 2, subdomain 1, FAD linked oxidase, N-terminal
MSTRG.155896	Nitab4.5_0000884g0010	0.9367	NmrA-like, NAD(P)-binding domain
MSTRG.155896	Nitab4.5_0015055g0010	0.9483	DNA-binding domain, AP2/ERF domain
MSTRG.155896	Nitab4.5_0000031g0420	0.9575	Multi antimicrobial extrusion protein
MSTRG.155896	Nitab4.5_0002338g0020	0.9251	FAD binding domain, L-aspartate oxidase, Fumarate reductase/succinate dehydrogenase flavoprotein-like, C-terminal, Succinate dehydrogenase/fumarate reductase flavoprotein, catalytic domain, FAD-dependent pyridine nucleotide-disulphide oxidoreductase
MSTRG.155896	Nitab4.5_0001116g0030	0.9458	Triose-phosphate transporter domain
MSTRG.155896	Nitab4.5_0011232g0010	0.9257	Spermidine/spermine synthases family, Putrescine N-methyltransferase
MSTRG.156160	Nitab4.5_0003284g0010	0.9271	Spermidine/spermine synthases family, Putrescine N-methyltransferase
MSTRG.156160	Nitab4.5_0000013g0390	0.9478	Spermidine/spermine synthases family
MSTRG.156427	Nitab4.5_0000031g0370	0.9787	NAD(P)-binding domain, NmrA-like
MSTRG.156427	Nitab4.5_0005830g0010	0.9431	Succinate dehydrogenase/fumarate reductase flavoprotein, catalytic domain, Fumarate reductase/succinate dehydrogenase flavoprotein-like, C-terminal, FAD binding domain, L-aspartate oxidase, FAD-dependent pyridine nucleotide-disulphide oxidoreductase
MSTRG.156427	Nitab4.5_0003090g0030	0.9579	AP2/ERF domain, DNA-binding domain
MSTRG.156427	Nitab4.5_0003284g0010	0.9116	Spermidine/spermine synthases family, Putrescine N-methyltransferase
MSTRG.156427	Nitab4.5_0002722g0030	0.949	Multi antimicrobial extrusion protein
MSTRG.156427	Nitab4.5_0001640g0050	0.9511	Triose-phosphate transporter domain
MSTRG.156427	Nitab4.5_0006307g0010	0.9663	CO dehydrogenase flavoprotein-like, FAD-binding, subdomain 2, FAD-binding, type 2, FAD-binding, type 2, subdomain 1, FAD linked oxidase, N-terminal, Berberine/berberine-like
MSTRG.156427	Nitab4.5_0000316g0090	0.9581	CO dehydrogenase flavoprotein-like, FAD-binding, subdomain 2, FAD-binding, type 2, Berberine/berberine-like, FAD-binding, type 2, subdomain 1, FAD linked oxidase, N-terminal
MSTRG.156427	Nitab4.5_0000884g0010	0.9774	NmrA-like, NAD(P)-binding domain
MSTRG.156427	Nitab4.5_0000013g0380	0.9445	Spermidine/spermine synthases family
MSTRG.156427	Nitab4.5_0015055g0010	0.9775	DNA-binding domain, AP2/ERF domain
MSTRG.156427	Nitab4.5_0000031g0420	0.9085	Multi antimicrobial extrusion protein
MSTRG.156427	Nitab4.5_0002338g0020	0.9737	FAD binding domain, L-aspartate oxidase, Fumarate reductase/succinate dehydrogenase flavoprotein-like, C-terminal, Succinate dehydrogenase/fumarate reductase flavoprotein, catalytic domain, FAD-dependent pyridine nucleotide-disulphide oxidoreductase
MSTRG.156427	Nitab4.5_0001116g0030	0.9618	Triose-phosphate transporter domain
MSTRG.156427	Nitab4.5_0011232g0010	0.9751	Spermidine/spermine synthases family, Putrescine N-methyltransferase
MSTRG.156427	Nitab4.5_0000025g0290	0.948	Copper amine oxidase, C-terminal, Copper amine oxidase, N2-terminal, Copper amine oxidase, N3-terminal, Copper amine oxidase, N-terminal, Copper amine oxidase, N2/N3-terminal, Copper amine oxidase
MSTRG.156427	Nitab4.5_0003284g0040	0.936	Spermidine/spermine synthases family, Putrescine N-methyltransferase
MSTRG.156487	Nitab4.5_0001029g0080	0.9278	CO dehydrogenase flavoprotein-like, FAD-binding, subdomain 2, FAD linked oxidase, N-terminal, FAD-binding, type 2, subdomain 1, FAD-binding, type 2
MSTRG.156639	Nitab4.5_0003280g0010	0.9284	Alanine racemase/group IV decarboxylase, C-terminal, Orn/DAP/Arg decarboxylase 2, N-terminal, Ornithine/DAP/Arg decarboxylase, Orn/DAP/Arg decarboxylase 2, conserved site, Orn/DAP/Arg decarboxylase 2, pyridoxal-phosphate binding site, Orn/DAP/Arg decarboxylase 2, C-terminal, Ornithine decarboxylase
MSTRG.156647	Nitab4.5_0004816g0010	0.9032	Nicotinate-nucleotide pyrophosphorylase, Quinolinate phosphoribosyl transferase, C-terminal, Quinolinate phosphoribosyl transferase, N-terminal, Aldolase-type TIM barrel, Nicotinate-nucleotide pyrophosphorylase/Putative pyrophosphorylase ModD
MSTRG.157348	Nitab4.5_0001029g0080	0.9103	CO dehydrogenase flavoprotein-like, FAD-binding, subdomain 2, FAD linked oxidase, N-terminal, FAD-binding, type 2, subdomain 1, FAD-binding, type 2
MSTRG.157348	Nitab4.5_0011349g0010	0.9366	Multi antimicrobial extrusion protein
MSTRG.157348	Nitab4.5_0000745g0170	0.934	S-adenosylmethionine synthetase, central domain, S-adenosylmethionine synthetase, S-adenosylmethionine synthetase, C-terminal, S-adenosylmethionine synthetase, conserved site, S-adenosylmethionine synthetase superfamily, S-adenosylmethionine synthetase, N-terminal
MSTRG.157348	Nitab4.5_0004332g0030	0.9332	Multi antimicrobial extrusion protein
MSTRG.157561	Nitab4.5_0004816g0010	0.9562	Nicotinate-nucleotide pyrophosphorylase, Quinolinate phosphoribosyl transferase, C-terminal, Quinolinate phosphoribosyl transferase, N-terminal, Aldolase-type TIM barrel, Nicotinate-nucleotide pyrophosphorylase/Putative pyrophosphorylase ModD
MSTRG.15795	Nitab4.5_0003284g0010	0.9284	Spermidine/spermine synthases family, Putrescine N-methyltransferase
MSTRG.15795	Nitab4.5_0000013g0390	0.9416	Spermidine/spermine synthases family
MSTRG.15795	Nitab4.5_0003284g0040	0.9044	Spermidine/spermine synthases family, Putrescine N-methyltransferase
MSTRG.158071	Nitab4.5_0001029g0080	0.9404	CO dehydrogenase flavoprotein-like, FAD-binding, subdomain 2, FAD linked oxidase, N-terminal, FAD-binding, type 2, subdomain 1, FAD-binding, type 2
MSTRG.158071	Nitab4.5_0011349g0010	0.9444	Multi antimicrobial extrusion protein
MSTRG.158071	Nitab4.5_0000745g0170	0.9531	S-adenosylmethionine synthetase, central domain, S-adenosylmethionine synthetase, S-adenosylmethionine synthetase, C-terminal, S-adenosylmethionine synthetase, conserved site, S-adenosylmethionine synthetase superfamily, S-adenosylmethionine synthetase, N-terminal
MSTRG.158071	Nitab4.5_0004332g0030	0.9515	Multi antimicrobial extrusion protein
MSTRG.158071	Nitab4.5_0000063g0120	0.9206	S-adenosylmethionine synthetase, conserved site, S-adenosylmethionine synthetase superfamily, S-adenosylmethionine synthetase, N-terminal, S-adenosylmethionine synthetase, S-adenosylmethionine synthetase, C-terminal, S-adenosylmethionine synthetase, central domain
MSTRG.158465	Nitab4.5_0000063g0120	0.923	S-adenosylmethionine synthetase, conserved site, S-adenosylmethionine synthetase superfamily, S-adenosylmethionine synthetase, N-terminal, S-adenosylmethionine synthetase, S-adenosylmethionine synthetase, C-terminal, S-adenosylmethionine synthetase, central domain
MSTRG.158498	Nitab4.5_0002722g0030	0.9133	Multi antimicrobial extrusion protein
MSTRG.158498	Nitab4.5_0001029g0080	0.9412	CO dehydrogenase flavoprotein-like, FAD-binding, subdomain 2, FAD linked oxidase, N-terminal, FAD-binding, type 2, subdomain 1, FAD-binding, type 2
MSTRG.158498	Nitab4.5_0000031g0420	0.9155	Multi antimicrobial extrusion protein
MSTRG.158498	Nitab4.5_0011349g0010	0.9172	Multi antimicrobial extrusion protein
MSTRG.158498	Nitab4.5_0004332g0030	0.9434	Multi antimicrobial extrusion protein
MSTRG.159254	Nitab4.5_0011349g0010	0.9041	Multi antimicrobial extrusion protein
MSTRG.159463	Nitab4.5_0004816g0010	0.9833	Nicotinate-nucleotide pyrophosphorylase, Quinolinate phosphoribosyl transferase, C-terminal, Quinolinate phosphoribosyl transferase, N-terminal, Aldolase-type TIM barrel, Nicotinate-nucleotide pyrophosphorylase/Putative pyrophosphorylase ModD
MSTRG.159464	Nitab4.5_0004816g0010	0.984	Nicotinate-nucleotide pyrophosphorylase, Quinolinate phosphoribosyl transferase, C-terminal, Quinolinate phosphoribosyl transferase, N-terminal, Aldolase-type TIM barrel, Nicotinate-nucleotide pyrophosphorylase/Putative pyrophosphorylase ModD
MSTRG.160351	Nitab4.5_0002948g0020	0.9058	Triose-phosphate transporter domain, Drug/metabolite transporter
MSTRG.160351	Nitab4.5_0002722g0030	0.9712	Multi antimicrobial extrusion protein
MSTRG.160351	Nitab4.5_0000316g0090	0.9475	CO dehydrogenase flavoprotein-like, FAD-binding, subdomain 2, FAD-binding, type 2, Berberine/berberine-like, FAD-binding, type 2, subdomain 1, FAD linked oxidase, N-terminal
MSTRG.160351	Nitab4.5_0001029g0080	0.9349	CO dehydrogenase flavoprotein-like, FAD-binding, subdomain 2, FAD linked oxidase, N-terminal, FAD-binding, type 2, subdomain 1, FAD-binding, type 2
MSTRG.160351	Nitab4.5_0000031g0420	0.9813	Multi antimicrobial extrusion protein
MSTRG.160351	Nitab4.5_0001116g0030	0.9121	Triose-phosphate transporter domain
MSTRG.160351	Nitab4.5_0011349g0010	0.9902	Multi antimicrobial extrusion protein
MSTRG.160351	Nitab4.5_0001065g0040	0.9471	Drug/metabolite transporter, Triose-phosphate transporter domain
MSTRG.160351	Nitab4.5_0000745g0170	0.9545	S-adenosylmethionine synthetase, central domain, S-adenosylmethionine synthetase, S-adenosylmethionine synthetase, C-terminal, S-adenosylmethionine synthetase, conserved site, S-adenosylmethionine synthetase superfamily, S-adenosylmethionine synthetase, N-terminal
MSTRG.160351	Nitab4.5_0004332g0030	0.942	Multi antimicrobial extrusion protein
MSTRG.160902	Nitab4.5_0004816g0010	0.9705	Nicotinate-nucleotide pyrophosphorylase, Quinolinate phosphoribosyl transferase, C-terminal, Quinolinate phosphoribosyl transferase, N-terminal, Aldolase-type TIM barrel, Nicotinate-nucleotide pyrophosphorylase/Putative pyrophosphorylase ModD
MSTRG.161132	Nitab4.5_0001029g0080	0.9176	CO dehydrogenase flavoprotein-like, FAD-binding, subdomain 2, FAD linked oxidase, N-terminal, FAD-binding, type 2, subdomain 1, FAD-binding, type 2
MSTRG.161132	Nitab4.5_0011349g0010	0.9315	Multi antimicrobial extrusion protein
MSTRG.161132	Nitab4.5_0000745g0170	0.9028	S-adenosylmethionine synthetase, central domain, S-adenosylmethionine synthetase, S-adenosylmethionine synthetase, C-terminal, S-adenosylmethionine synthetase, conserved site, S-adenosylmethionine synthetase superfamily, S-adenosylmethionine synthetase, N-terminal
MSTRG.161132	Nitab4.5_0004332g0030	0.911	Multi antimicrobial extrusion protein
MSTRG.161242	Nitab4.5_0002722g0030	0.922	Multi antimicrobial extrusion protein
MSTRG.161242	Nitab4.5_0001640g0050	0.9159	Triose-phosphate transporter domain
MSTRG.161242	Nitab4.5_0000316g0090	0.9289	CO dehydrogenase flavoprotein-like, FAD-binding, subdomain 2, FAD-binding, type 2, Berberine/berberine-like, FAD-binding, type 2, subdomain 1, FAD linked oxidase, N-terminal
MSTRG.161242	Nitab4.5_0001029g0080	0.9312	CO dehydrogenase flavoprotein-like, FAD-binding, subdomain 2, FAD linked oxidase, N-terminal, FAD-binding, type 2, subdomain 1, FAD-binding, type 2
MSTRG.161242	Nitab4.5_0000031g0420	0.9251	Multi antimicrobial extrusion protein
MSTRG.161242	Nitab4.5_0001116g0030	0.9259	Triose-phosphate transporter domain
MSTRG.161242	Nitab4.5_0011349g0010	0.905	Multi antimicrobial extrusion protein
MSTRG.161242	Nitab4.5_0004332g0030	0.9072	Multi antimicrobial extrusion protein
MSTRG.161449	Nitab4.5_0011349g0010	0.9045	Multi antimicrobial extrusion protein
MSTRG.161639	Nitab4.5_0004816g0010	0.9793	Nicotinate-nucleotide pyrophosphorylase, Quinolinate phosphoribosyl transferase, C-terminal, Quinolinate phosphoribosyl transferase, N-terminal, Aldolase-type TIM barrel, Nicotinate-nucleotide pyrophosphorylase/Putative pyrophosphorylase ModD
MSTRG.162178	Nitab4.5_0000031g0370	0.9172	NAD(P)-binding domain, NmrA-like
MSTRG.162178	Nitab4.5_0002722g0030	0.9842	Multi antimicrobial extrusion protein
MSTRG.162178	Nitab4.5_0001640g0050	0.9366	Triose-phosphate transporter domain
MSTRG.162178	Nitab4.5_0006307g0010	0.9231	CO dehydrogenase flavoprotein-like, FAD-binding, subdomain 2, FAD-binding, type 2, FAD-binding, type 2, subdomain 1, FAD linked oxidase, N-terminal, Berberine/berberine-like
MSTRG.162178	Nitab4.5_0000316g0090	0.9661	CO dehydrogenase flavoprotein-like, FAD-binding, subdomain 2, FAD-binding, type 2, Berberine/berberine-like, FAD-binding, type 2, subdomain 1, FAD linked oxidase, N-terminal
MSTRG.162178	Nitab4.5_0001029g0080	0.9424	CO dehydrogenase flavoprotein-like, FAD-binding, subdomain 2, FAD linked oxidase, N-terminal, FAD-binding, type 2, subdomain 1, FAD-binding, type 2
MSTRG.162178	Nitab4.5_0000884g0010	0.9208	NmrA-like, NAD(P)-binding domain
MSTRG.162178	Nitab4.5_0015055g0010	0.9209	DNA-binding domain, AP2/ERF domain
MSTRG.162178	Nitab4.5_0000031g0420	0.9774	Multi antimicrobial extrusion protein
MSTRG.162178	Nitab4.5_0002338g0020	0.9055	FAD binding domain, L-aspartate oxidase, Fumarate reductase/succinate dehydrogenase flavoprotein-like, C-terminal, Succinate dehydrogenase/fumarate reductase flavoprotein, catalytic domain, FAD-dependent pyridine nucleotide-disulphide oxidoreductase
MSTRG.162178	Nitab4.5_0001116g0030	0.9555	Triose-phosphate transporter domain
MSTRG.162178	Nitab4.5_0011349g0010	0.9759	Multi antimicrobial extrusion protein
MSTRG.162178	Nitab4.5_0000745g0170	0.9273	S-adenosylmethionine synthetase, central domain, S-adenosylmethionine synthetase, S-adenosylmethionine synthetase, C-terminal, S-adenosylmethionine synthetase, conserved site, S-adenosylmethionine synthetase superfamily, S-adenosylmethionine synthetase, N-terminal
MSTRG.162178	Nitab4.5_0011232g0010	0.906	Spermidine/spermine synthases family, Putrescine N-methyltransferase
MSTRG.162178	Nitab4.5_0004332g0030	0.9364	Multi antimicrobial extrusion protein
MSTRG.162310	Nitab4.5_0000003g0720	0.901	Copper amine oxidase, N2-terminal, Copper amine oxidase, Copper amine oxidase, C-terminal, Copper amine oxidase, N-terminal, Copper amine oxidase, N2/N3-terminal, Copper amine oxidase, N3-terminal
MSTRG.16271	Nitab4.5_0001029g0080	0.9543	CO dehydrogenase flavoprotein-like, FAD-binding, subdomain 2, FAD linked oxidase, N-terminal, FAD-binding, type 2, subdomain 1, FAD-binding, type 2
MSTRG.16271	Nitab4.5_0004332g0030	0.9307	Multi antimicrobial extrusion protein
MSTRG.162803	Nitab4.5_0004816g0010	0.9168	Nicotinate-nucleotide pyrophosphorylase, Quinolinate phosphoribosyl transferase, C-terminal, Quinolinate phosphoribosyl transferase, N-terminal, Aldolase-type TIM barrel, Nicotinate-nucleotide pyrophosphorylase/Putative pyrophosphorylase ModD
MSTRG.162804	Nitab4.5_0004816g0010	0.9164	Nicotinate-nucleotide pyrophosphorylase, Quinolinate phosphoribosyl transferase, C-terminal, Quinolinate phosphoribosyl transferase, N-terminal, Aldolase-type TIM barrel, Nicotinate-nucleotide pyrophosphorylase/Putative pyrophosphorylase ModD
MSTRG.162951	Nitab4.5_0003254g0030	0.915	Multi antimicrobial extrusion protein
MSTRG.163831	Nitab4.5_0002948g0020	0.905	Triose-phosphate transporter domain, Drug/metabolite transporter
MSTRG.163831	Nitab4.5_0000031g0370	0.908	NAD(P)-binding domain, NmrA-like
MSTRG.163831	Nitab4.5_0002722g0030	0.9631	Multi antimicrobial extrusion protein
MSTRG.163831	Nitab4.5_0000316g0090	0.9636	CO dehydrogenase flavoprotein-like, FAD-binding, subdomain 2, FAD-binding, type 2, Berberine/berberine-like, FAD-binding, type 2, subdomain 1, FAD linked oxidase, N-terminal
MSTRG.163831	Nitab4.5_0015055g0010	0.9162	DNA-binding domain, AP2/ERF domain
MSTRG.163831	Nitab4.5_0000031g0420	0.9706	Multi antimicrobial extrusion protein
MSTRG.163831	Nitab4.5_0001116g0030	0.9158	Triose-phosphate transporter domain
MSTRG.164029	Nitab4.5_0000113g0030	0.9238	Spermidine/spermine synthases family
MSTRG.164029	Nitab4.5_0010954g0020	0.9075	Spermidine/spermine synthases family
MSTRG.164404	Nitab4.5_0004816g0010	0.9747	Nicotinate-nucleotide pyrophosphorylase, Quinolinate phosphoribosyl transferase, C-terminal, Quinolinate phosphoribosyl transferase, N-terminal, Aldolase-type TIM barrel, Nicotinate-nucleotide pyrophosphorylase/Putative pyrophosphorylase ModD
MSTRG.164799	Nitab4.5_0011349g0010	0.9138	Multi antimicrobial extrusion protein
MSTRG.164799	Nitab4.5_0000745g0170	0.9231	S-adenosylmethionine synthetase, central domain, S-adenosylmethionine synthetase, S-adenosylmethionine synthetase, C-terminal, S-adenosylmethionine synthetase, conserved site, S-adenosylmethionine synthetase superfamily, S-adenosylmethionine synthetase, N-terminal
MSTRG.164799	Nitab4.5_0004332g0030	0.912	Multi antimicrobial extrusion protein
MSTRG.165719	Nitab4.5_0000031g0370	0.9026	NAD(P)-binding domain, NmrA-like
MSTRG.165719	Nitab4.5_0002722g0030	0.9344	Multi antimicrobial extrusion protein
MSTRG.165719	Nitab4.5_0001640g0050	0.9293	Triose-phosphate transporter domain
MSTRG.165719	Nitab4.5_0006307g0010	0.9103	CO dehydrogenase flavoprotein-like, FAD-binding, subdomain 2, FAD-binding, type 2, FAD-binding, type 2, subdomain 1, FAD linked oxidase, N-terminal, Berberine/berberine-like
MSTRG.165719	Nitab4.5_0000316g0090	0.9191	CO dehydrogenase flavoprotein-like, FAD-binding, subdomain 2, FAD-binding, type 2, Berberine/berberine-like, FAD-binding, type 2, subdomain 1, FAD linked oxidase, N-terminal
MSTRG.165719	Nitab4.5_0001029g0080	0.9777	CO dehydrogenase flavoprotein-like, FAD-binding, subdomain 2, FAD linked oxidase, N-terminal, FAD-binding, type 2, subdomain 1, FAD-binding, type 2
MSTRG.165719	Nitab4.5_0000884g0010	0.9132	NmrA-like, NAD(P)-binding domain
MSTRG.165719	Nitab4.5_0015055g0010	0.9009	DNA-binding domain, AP2/ERF domain
MSTRG.165719	Nitab4.5_0000031g0420	0.9095	Multi antimicrobial extrusion protein
MSTRG.165719	Nitab4.5_0001116g0030	0.9343	Triose-phosphate transporter domain
MSTRG.165719	Nitab4.5_0011349g0010	0.9187	Multi antimicrobial extrusion protein
MSTRG.165719	Nitab4.5_0011232g0010	0.9009	Spermidine/spermine synthases family, Putrescine N-methyltransferase
MSTRG.165719	Nitab4.5_0004332g0030	0.9619	Multi antimicrobial extrusion protein
MSTRG.166000	Nitab4.5_0003254g0030	0.9156	Multi antimicrobial extrusion protein
MSTRG.166550	Nitab4.5_0003284g0010	0.9473	Spermidine/spermine synthases family, Putrescine N-methyltransferase
MSTRG.166550	Nitab4.5_0000013g0380	0.9121	Spermidine/spermine synthases family
MSTRG.166550	Nitab4.5_0000013g0390	0.9722	Spermidine/spermine synthases family
MSTRG.166550	Nitab4.5_0000025g0290	0.9091	Copper amine oxidase, C-terminal, Copper amine oxidase, N2-terminal, Copper amine oxidase, N3-terminal, Copper amine oxidase, N-terminal, Copper amine oxidase, N2/N3-terminal, Copper amine oxidase
MSTRG.166550	Nitab4.5_0003284g0040	0.9188	Spermidine/spermine synthases family, Putrescine N-methyltransferase
MSTRG.166591	Nitab4.5_0002722g0030	0.9545	Multi antimicrobial extrusion protein
MSTRG.166591	Nitab4.5_0001640g0050	0.9101	Triose-phosphate transporter domain
MSTRG.166591	Nitab4.5_0000316g0090	0.9285	CO dehydrogenase flavoprotein-like, FAD-binding, subdomain 2, FAD-binding, type 2, Berberine/berberine-like, FAD-binding, type 2, subdomain 1, FAD linked oxidase, N-terminal
MSTRG.166591	Nitab4.5_0001029g0080	0.9736	CO dehydrogenase flavoprotein-like, FAD-binding, subdomain 2, FAD linked oxidase, N-terminal, FAD-binding, type 2, subdomain 1, FAD-binding, type 2
MSTRG.166591	Nitab4.5_0000031g0420	0.9471	Multi antimicrobial extrusion protein
MSTRG.166591	Nitab4.5_0001116g0030	0.9231	Triose-phosphate transporter domain
MSTRG.166591	Nitab4.5_0011349g0010	0.9805	Multi antimicrobial extrusion protein
MSTRG.166591	Nitab4.5_0000745g0170	0.9509	S-adenosylmethionine synthetase, central domain, S-adenosylmethionine synthetase, S-adenosylmethionine synthetase, C-terminal, S-adenosylmethionine synthetase, conserved site, S-adenosylmethionine synthetase superfamily, S-adenosylmethionine synthetase, N-terminal
MSTRG.166591	Nitab4.5_0004332g0030	0.9658	Multi antimicrobial extrusion protein
MSTRG.167008	Nitab4.5_0002722g0030	0.9463	Multi antimicrobial extrusion protein
MSTRG.167008	Nitab4.5_0001640g0050	0.9141	Triose-phosphate transporter domain
MSTRG.167008	Nitab4.5_0000316g0090	0.9296	CO dehydrogenase flavoprotein-like, FAD-binding, subdomain 2, FAD-binding, type 2, Berberine/berberine-like, FAD-binding, type 2, subdomain 1, FAD linked oxidase, N-terminal
MSTRG.167008	Nitab4.5_0001029g0080	0.9295	CO dehydrogenase flavoprotein-like, FAD-binding, subdomain 2, FAD linked oxidase, N-terminal, FAD-binding, type 2, subdomain 1, FAD-binding, type 2
MSTRG.167008	Nitab4.5_0000031g0420	0.935	Multi antimicrobial extrusion protein
MSTRG.167008	Nitab4.5_0001116g0030	0.9228	Triose-phosphate transporter domain
MSTRG.167008	Nitab4.5_0011349g0010	0.9468	Multi antimicrobial extrusion protein
MSTRG.167008	Nitab4.5_0000745g0170	0.9085	S-adenosylmethionine synthetase, central domain, S-adenosylmethionine synthetase, S-adenosylmethionine synthetase, C-terminal, S-adenosylmethionine synthetase, conserved site, S-adenosylmethionine synthetase superfamily, S-adenosylmethionine synthetase, N-terminal
MSTRG.167008	Nitab4.5_0004332g0030	0.943	Multi antimicrobial extrusion protein
MSTRG.167349	Nitab4.5_0011349g0010	0.9367	Multi antimicrobial extrusion protein
MSTRG.167349	Nitab4.5_0000745g0170	0.9322	S-adenosylmethionine synthetase, central domain, S-adenosylmethionine synthetase, S-adenosylmethionine synthetase, C-terminal, S-adenosylmethionine synthetase, conserved site, S-adenosylmethionine synthetase superfamily, S-adenosylmethionine synthetase, N-terminal
MSTRG.167349	Nitab4.5_0004332g0030	0.9258	Multi antimicrobial extrusion protein
MSTRG.16779	Nitab4.5_0004816g0010	0.9813	Nicotinate-nucleotide pyrophosphorylase, Quinolinate phosphoribosyl transferase, C-terminal, Quinolinate phosphoribosyl transferase, N-terminal, Aldolase-type TIM barrel, Nicotinate-nucleotide pyrophosphorylase/Putative pyrophosphorylase ModD
MSTRG.16781	Nitab4.5_0004816g0010	0.9279	Nicotinate-nucleotide pyrophosphorylase, Quinolinate phosphoribosyl transferase, C-terminal, Quinolinate phosphoribosyl transferase, N-terminal, Aldolase-type TIM barrel, Nicotinate-nucleotide pyrophosphorylase/Putative pyrophosphorylase ModD
MSTRG.168948	Nitab4.5_0001029g0080	0.907	CO dehydrogenase flavoprotein-like, FAD-binding, subdomain 2, FAD linked oxidase, N-terminal, FAD-binding, type 2, subdomain 1, FAD-binding, type 2
MSTRG.168948	Nitab4.5_0004332g0030	0.9221	Multi antimicrobial extrusion protein
MSTRG.169185	Nitab4.5_0001029g0080	0.9304	CO dehydrogenase flavoprotein-like, FAD-binding, subdomain 2, FAD linked oxidase, N-terminal, FAD-binding, type 2, subdomain 1, FAD-binding, type 2
MSTRG.169185	Nitab4.5_0004332g0030	0.9372	Multi antimicrobial extrusion protein
MSTRG.169362	Nitab4.5_0000155g0200	0.9085	S-adenosylmethionine synthetase superfamily, S-adenosylmethionine synthetase, conserved site, S-adenosylmethionine synthetase, S-adenosylmethionine synthetase, N-terminal, S-adenosylmethionine synthetase, central domain, S-adenosylmethionine synthetase, C-terminal
MSTRG.169476	Nitab4.5_0011349g0010	0.9672	Multi antimicrobial extrusion protein
MSTRG.169476	Nitab4.5_0001065g0040	0.9162	Drug/metabolite transporter, Triose-phosphate transporter domain
MSTRG.169476	Nitab4.5_0000745g0170	0.9739	S-adenosylmethionine synthetase, central domain, S-adenosylmethionine synthetase, S-adenosylmethionine synthetase, C-terminal, S-adenosylmethionine synthetase, conserved site, S-adenosylmethionine synthetase superfamily, S-adenosylmethionine synthetase, N-terminal
MSTRG.169476	Nitab4.5_0004332g0030	0.9159	Multi antimicrobial extrusion protein
MSTRG.169476	Nitab4.5_0000063g0120	0.9106	S-adenosylmethionine synthetase, conserved site, S-adenosylmethionine synthetase superfamily, S-adenosylmethionine synthetase, N-terminal, S-adenosylmethionine synthetase, S-adenosylmethionine synthetase, C-terminal, S-adenosylmethionine synthetase, central domain
MSTRG.169582	Nitab4.5_0001029g0080	0.9061	CO dehydrogenase flavoprotein-like, FAD-binding, subdomain 2, FAD linked oxidase, N-terminal, FAD-binding, type 2, subdomain 1, FAD-binding, type 2
MSTRG.169754	Nitab4.5_0004332g0030	0.9186	Multi antimicrobial extrusion protein
MSTRG.170076	Nitab4.5_0004816g0010	0.9286	Nicotinate-nucleotide pyrophosphorylase, Quinolinate phosphoribosyl transferase, C-terminal, Quinolinate phosphoribosyl transferase, N-terminal, Aldolase-type TIM barrel, Nicotinate-nucleotide pyrophosphorylase/Putative pyrophosphorylase ModD
MSTRG.170209	Nitab4.5_0001029g0080	0.9235	CO dehydrogenase flavoprotein-like, FAD-binding, subdomain 2, FAD linked oxidase, N-terminal, FAD-binding, type 2, subdomain 1, FAD-binding, type 2
MSTRG.170209	Nitab4.5_0004332g0030	0.908	Multi antimicrobial extrusion protein
MSTRG.170317	Nitab4.5_0000745g0170	0.9068	S-adenosylmethionine synthetase, central domain, S-adenosylmethionine synthetase, S-adenosylmethionine synthetase, C-terminal, S-adenosylmethionine synthetase, conserved site, S-adenosylmethionine synthetase superfamily, S-adenosylmethionine synthetase, N-terminal
MSTRG.170651	Nitab4.5_0000113g0030	0.9236	Spermidine/spermine synthases family
MSTRG.170651	Nitab4.5_0010954g0020	0.9189	Spermidine/spermine synthases family
MSTRG.170702	Nitab4.5_0000063g0170	0.9026	similar to S-adenosylmethionine synthase 2
MSTRG.170776	Nitab4.5_0003254g0030	0.9184	Multi antimicrobial extrusion protein
MSTRG.171185	Nitab4.5_0000814g0090	0.9018	S-adenosylmethionine synthetase superfamily, S-adenosylmethionine synthetase, N-terminal, S-adenosylmethionine synthetase, C-terminal, S-adenosylmethionine synthetase, S-adenosylmethionine synthetase, conserved site, S-adenosylmethionine synthetase, central domain
MSTRG.171728	Nitab4.5_0000895g0150	0.9033	S-adenosylmethionine synthetase superfamily, S-adenosylmethionine synthetase, conserved site, S-adenosylmethionine synthetase, central domain, S-adenosylmethionine synthetase, S-adenosylmethionine synthetase, C-terminal, S-adenosylmethionine synthetase, N-terminal
MSTRG.171728	Nitab4.5_0004665g0010	0.9159	S-adenosylmethionine synthetase, conserved site, S-adenosylmethionine synthetase, S-adenosylmethionine synthetase superfamily, S-adenosylmethionine synthetase, C-terminal, S-adenosylmethionine synthetase, central domain, S-adenosylmethionine synthetase, N-terminal
MSTRG.172272	Nitab4.5_0004816g0010	0.9302	Nicotinate-nucleotide pyrophosphorylase, Quinolinate phosphoribosyl transferase, C-terminal, Quinolinate phosphoribosyl transferase, N-terminal, Aldolase-type TIM barrel, Nicotinate-nucleotide pyrophosphorylase/Putative pyrophosphorylase ModD
MSTRG.172451	Nitab4.5_0003090g0030	0.9031	AP2/ERF domain, DNA-binding domain
MSTRG.172451	Nitab4.5_0001640g0050	0.9302	Triose-phosphate transporter domain
MSTRG.172451	Nitab4.5_0006307g0010	0.9008	CO dehydrogenase flavoprotein-like, FAD-binding, subdomain 2, FAD-binding, type 2, FAD-binding, type 2, subdomain 1, FAD linked oxidase, N-terminal, Berberine/berberine-like
MSTRG.172451	Nitab4.5_0000884g0010	0.9081	NmrA-like, NAD(P)-binding domain
MSTRG.172451	Nitab4.5_0002338g0020	0.9019	FAD binding domain, L-aspartate oxidase, Fumarate reductase/succinate dehydrogenase flavoprotein-like, C-terminal, Succinate dehydrogenase/fumarate reductase flavoprotein, catalytic domain, FAD-dependent pyridine nucleotide-disulphide oxidoreductase
MSTRG.172451	Nitab4.5_0001116g0030	0.908	Triose-phosphate transporter domain
MSTRG.172671	Nitab4.5_0011349g0010	0.9103	Multi antimicrobial extrusion protein
MSTRG.172671	Nitab4.5_0004332g0030	0.9029	Multi antimicrobial extrusion protein
MSTRG.172674	Nitab4.5_0004816g0010	0.9685	Nicotinate-nucleotide pyrophosphorylase, Quinolinate phosphoribosyl transferase, C-terminal, Quinolinate phosphoribosyl transferase, N-terminal, Aldolase-type TIM barrel, Nicotinate-nucleotide pyrophosphorylase/Putative pyrophosphorylase ModD
MSTRG.17269	Nitab4.5_0003254g0030	0.9049	Multi antimicrobial extrusion protein
MSTRG.173209	Nitab4.5_0004816g0010	0.9137	Nicotinate-nucleotide pyrophosphorylase, Quinolinate phosphoribosyl transferase, C-terminal, Quinolinate phosphoribosyl transferase, N-terminal, Aldolase-type TIM barrel, Nicotinate-nucleotide pyrophosphorylase/Putative pyrophosphorylase ModD
MSTRG.173387	Nitab4.5_0000031g0370	0.9192	NAD(P)-binding domain, NmrA-like
MSTRG.173387	Nitab4.5_0002722g0030	0.9922	Multi antimicrobial extrusion protein
MSTRG.173387	Nitab4.5_0001640g0050	0.9295	Triose-phosphate transporter domain
MSTRG.173387	Nitab4.5_0006307g0010	0.924	CO dehydrogenase flavoprotein-like, FAD-binding, subdomain 2, FAD-binding, type 2, FAD-binding, type 2, subdomain 1, FAD linked oxidase, N-terminal, Berberine/berberine-like
MSTRG.173387	Nitab4.5_0000316g0090	0.9759	CO dehydrogenase flavoprotein-like, FAD-binding, subdomain 2, FAD-binding, type 2, Berberine/berberine-like, FAD-binding, type 2, subdomain 1, FAD linked oxidase, N-terminal
MSTRG.173387	Nitab4.5_0001029g0080	0.9388	CO dehydrogenase flavoprotein-like, FAD-binding, subdomain 2, FAD linked oxidase, N-terminal, FAD-binding, type 2, subdomain 1, FAD-binding, type 2
MSTRG.173387	Nitab4.5_0000884g0010	0.9203	NmrA-like, NAD(P)-binding domain
MSTRG.173387	Nitab4.5_0015055g0010	0.9249	DNA-binding domain, AP2/ERF domain
MSTRG.173387	Nitab4.5_0000031g0420	0.9873	Multi antimicrobial extrusion protein
MSTRG.173387	Nitab4.5_0002338g0020	0.9033	FAD binding domain, L-aspartate oxidase, Fumarate reductase/succinate dehydrogenase flavoprotein-like, C-terminal, Succinate dehydrogenase/fumarate reductase flavoprotein, catalytic domain, FAD-dependent pyridine nucleotide-disulphide oxidoreductase
MSTRG.173387	Nitab4.5_0001116g0030	0.9533	Triose-phosphate transporter domain
MSTRG.173387	Nitab4.5_0011349g0010	0.9765	Multi antimicrobial extrusion protein
MSTRG.173387	Nitab4.5_0001065g0040	0.9028	Drug/metabolite transporter, Triose-phosphate transporter domain
MSTRG.173387	Nitab4.5_0000745g0170	0.9292	S-adenosylmethionine synthetase, central domain, S-adenosylmethionine synthetase, S-adenosylmethionine synthetase, C-terminal, S-adenosylmethionine synthetase, conserved site, S-adenosylmethionine synthetase superfamily, S-adenosylmethionine synthetase, N-terminal
MSTRG.173387	Nitab4.5_0011232g0010	0.9034	Spermidine/spermine synthases family, Putrescine N-methyltransferase
MSTRG.173387	Nitab4.5_0004332g0030	0.9396	Multi antimicrobial extrusion protein
MSTRG.173879	Nitab4.5_0004816g0010	0.9856	Nicotinate-nucleotide pyrophosphorylase, Quinolinate phosphoribosyl transferase, C-terminal, Quinolinate phosphoribosyl transferase, N-terminal, Aldolase-type TIM barrel, Nicotinate-nucleotide pyrophosphorylase/Putative pyrophosphorylase ModD
MSTRG.174004	Nitab4.5_0003090g0030	0.9134	AP2/ERF domain, DNA-binding domain
MSTRG.174004	Nitab4.5_0003284g0010	0.9044	Spermidine/spermine synthases family, Putrescine N-methyltransferase
MSTRG.174004	Nitab4.5_0001640g0050	0.9057	Triose-phosphate transporter domain
MSTRG.174004	Nitab4.5_0000013g0380	0.9051	Spermidine/spermine synthases family
MSTRG.174004	Nitab4.5_0000013g0390	0.9152	Spermidine/spermine synthases family
MSTRG.175305	Nitab4.5_0001029g0080	0.9019	CO dehydrogenase flavoprotein-like, FAD-binding, subdomain 2, FAD linked oxidase, N-terminal, FAD-binding, type 2, subdomain 1, FAD-binding, type 2
MSTRG.175574	Nitab4.5_0002948g0020	0.9765	Triose-phosphate transporter domain, Drug/metabolite transporter
MSTRG.175574	Nitab4.5_0001065g0040	0.9111	Drug/metabolite transporter, Triose-phosphate transporter domain
MSTRG.175604	Nitab4.5_0003284g0010	0.9183	Spermidine/spermine synthases family, Putrescine N-methyltransferase
MSTRG.175604	Nitab4.5_0000013g0390	0.9456	Spermidine/spermine synthases family
MSTRG.176256	Nitab4.5_0003284g0010	0.9036	Spermidine/spermine synthases family, Putrescine N-methyltransferase
MSTRG.176256	Nitab4.5_0000013g0390	0.9145	Spermidine/spermine synthases family
MSTRG.176676	Nitab4.5_0001029g0080	0.9185	CO dehydrogenase flavoprotein-like, FAD-binding, subdomain 2, FAD linked oxidase, N-terminal, FAD-binding, type 2, subdomain 1, FAD-binding, type 2
MSTRG.176676	Nitab4.5_0004332g0030	0.9063	Multi antimicrobial extrusion protein
MSTRG.177052	Nitab4.5_0003284g0010	0.9291	Spermidine/spermine synthases family, Putrescine N-methyltransferase
MSTRG.177052	Nitab4.5_0000013g0380	0.9154	Spermidine/spermine synthases family
MSTRG.177052	Nitab4.5_0000013g0390	0.92	Spermidine/spermine synthases family
MSTRG.177052	Nitab4.5_0000025g0290	0.903	Copper amine oxidase, C-terminal, Copper amine oxidase, N2-terminal, Copper amine oxidase, N3-terminal, Copper amine oxidase, N-terminal, Copper amine oxidase, N2/N3-terminal, Copper amine oxidase
MSTRG.177052	Nitab4.5_0003284g0040	0.9175	Spermidine/spermine synthases family, Putrescine N-methyltransferase
MSTRG.177331	Nitab4.5_0011349g0010	0.9028	Multi antimicrobial extrusion protein
MSTRG.177331	Nitab4.5_0000745g0170	0.9146	S-adenosylmethionine synthetase, central domain, S-adenosylmethionine synthetase, S-adenosylmethionine synthetase, C-terminal, S-adenosylmethionine synthetase, conserved site, S-adenosylmethionine synthetase superfamily, S-adenosylmethionine synthetase, N-terminal
MSTRG.177331	Nitab4.5_0000063g0120	0.9047	S-adenosylmethionine synthetase, conserved site, S-adenosylmethionine synthetase superfamily, S-adenosylmethionine synthetase, N-terminal, S-adenosylmethionine synthetase, S-adenosylmethionine synthetase, C-terminal, S-adenosylmethionine synthetase, central domain
MSTRG.17746	Nitab4.5_0003254g0030	0.906	Multi antimicrobial extrusion protein
MSTRG.177496	Nitab4.5_0000031g0370	0.9407	NAD(P)-binding domain, NmrA-like
MSTRG.177496	Nitab4.5_0002722g0030	0.9825	Multi antimicrobial extrusion protein
MSTRG.177496	Nitab4.5_0001640g0050	0.9134	Triose-phosphate transporter domain
MSTRG.177496	Nitab4.5_0006307g0010	0.9392	CO dehydrogenase flavoprotein-like, FAD-binding, subdomain 2, FAD-binding, type 2, FAD-binding, type 2, subdomain 1, FAD linked oxidase, N-terminal, Berberine/berberine-like
MSTRG.177496	Nitab4.5_0000316g0090	0.9856	CO dehydrogenase flavoprotein-like, FAD-binding, subdomain 2, FAD-binding, type 2, Berberine/berberine-like, FAD-binding, type 2, subdomain 1, FAD linked oxidase, N-terminal
MSTRG.177496	Nitab4.5_0000884g0010	0.9327	NmrA-like, NAD(P)-binding domain
MSTRG.177496	Nitab4.5_0015055g0010	0.9506	DNA-binding domain, AP2/ERF domain
MSTRG.177496	Nitab4.5_0000031g0420	0.9722	Multi antimicrobial extrusion protein
MSTRG.177496	Nitab4.5_0002338g0020	0.9208	FAD binding domain, L-aspartate oxidase, Fumarate reductase/succinate dehydrogenase flavoprotein-like, C-terminal, Succinate dehydrogenase/fumarate reductase flavoprotein, catalytic domain, FAD-dependent pyridine nucleotide-disulphide oxidoreductase
MSTRG.177496	Nitab4.5_0001116g0030	0.9459	Triose-phosphate transporter domain
MSTRG.177496	Nitab4.5_0011232g0010	0.9202	Spermidine/spermine synthases family, Putrescine N-methyltransferase
MSTRG.178081	Nitab4.5_0001029g0080	0.9389	CO dehydrogenase flavoprotein-like, FAD-binding, subdomain 2, FAD linked oxidase, N-terminal, FAD-binding, type 2, subdomain 1, FAD-binding, type 2
MSTRG.178081	Nitab4.5_0004332g0030	0.9618	Multi antimicrobial extrusion protein
MSTRG.178364	Nitab4.5_0000003g0720	0.9229	Copper amine oxidase, N2-terminal, Copper amine oxidase, Copper amine oxidase, C-terminal, Copper amine oxidase, N-terminal, Copper amine oxidase, N2/N3-terminal, Copper amine oxidase, N3-terminal
MSTRG.180475	Nitab4.5_0000031g0370	0.9434	NAD(P)-binding domain, NmrA-like
MSTRG.180475	Nitab4.5_0003090g0030	0.9257	AP2/ERF domain, DNA-binding domain
MSTRG.180475	Nitab4.5_0002722g0030	0.9697	Multi antimicrobial extrusion protein
MSTRG.180475	Nitab4.5_0001640g0050	0.9676	Triose-phosphate transporter domain
MSTRG.180475	Nitab4.5_0006307g0010	0.9497	CO dehydrogenase flavoprotein-like, FAD-binding, subdomain 2, FAD-binding, type 2, FAD-binding, type 2, subdomain 1, FAD linked oxidase, N-terminal, Berberine/berberine-like
MSTRG.180475	Nitab4.5_0000316g0090	0.9553	CO dehydrogenase flavoprotein-like, FAD-binding, subdomain 2, FAD-binding, type 2, Berberine/berberine-like, FAD-binding, type 2, subdomain 1, FAD linked oxidase, N-terminal
MSTRG.180475	Nitab4.5_0001029g0080	0.9376	CO dehydrogenase flavoprotein-like, FAD-binding, subdomain 2, FAD linked oxidase, N-terminal, FAD-binding, type 2, subdomain 1, FAD-binding, type 2
MSTRG.180475	Nitab4.5_0000884g0010	0.9519	NmrA-like, NAD(P)-binding domain
MSTRG.180475	Nitab4.5_0015055g0010	0.9428	DNA-binding domain, AP2/ERF domain
MSTRG.180475	Nitab4.5_0000031g0420	0.9418	Multi antimicrobial extrusion protein
MSTRG.180475	Nitab4.5_0002338g0020	0.9406	FAD binding domain, L-aspartate oxidase, Fumarate reductase/succinate dehydrogenase flavoprotein-like, C-terminal, Succinate dehydrogenase/fumarate reductase flavoprotein, catalytic domain, FAD-dependent pyridine nucleotide-disulphide oxidoreductase
MSTRG.180475	Nitab4.5_0001116g0030	0.97	Triose-phosphate transporter domain
MSTRG.180475	Nitab4.5_0011349g0010	0.9444	Multi antimicrobial extrusion protein
MSTRG.180475	Nitab4.5_0011232g0010	0.941	Spermidine/spermine synthases family, Putrescine N-methyltransferase
MSTRG.180475	Nitab4.5_0004332g0030	0.9249	Multi antimicrobial extrusion protein
MSTRG.181112	Nitab4.5_0000031g0370	0.9655	NAD(P)-binding domain, NmrA-like
MSTRG.181112	Nitab4.5_0005830g0010	0.9432	Succinate dehydrogenase/fumarate reductase flavoprotein, catalytic domain, Fumarate reductase/succinate dehydrogenase flavoprotein-like, C-terminal, FAD binding domain, L-aspartate oxidase, FAD-dependent pyridine nucleotide-disulphide oxidoreductase
MSTRG.181112	Nitab4.5_0003090g0030	0.9276	AP2/ERF domain, DNA-binding domain
MSTRG.181112	Nitab4.5_0002722g0030	0.9276	Multi antimicrobial extrusion protein
MSTRG.181112	Nitab4.5_0001640g0050	0.9122	Triose-phosphate transporter domain
MSTRG.181112	Nitab4.5_0006307g0010	0.9495	CO dehydrogenase flavoprotein-like, FAD-binding, subdomain 2, FAD-binding, type 2, FAD-binding, type 2, subdomain 1, FAD linked oxidase, N-terminal, Berberine/berberine-like
MSTRG.181112	Nitab4.5_0000316g0090	0.949	CO dehydrogenase flavoprotein-like, FAD-binding, subdomain 2, FAD-binding, type 2, Berberine/berberine-like, FAD-binding, type 2, subdomain 1, FAD linked oxidase, N-terminal
MSTRG.181112	Nitab4.5_0000884g0010	0.9555	NmrA-like, NAD(P)-binding domain
MSTRG.181112	Nitab4.5_0000013g0380	0.9192	Spermidine/spermine synthases family
MSTRG.181112	Nitab4.5_0015055g0010	0.9694	DNA-binding domain, AP2/ERF domain
MSTRG.181112	Nitab4.5_0002338g0020	0.9544	FAD binding domain, L-aspartate oxidase, Fumarate reductase/succinate dehydrogenase flavoprotein-like, C-terminal, Succinate dehydrogenase/fumarate reductase flavoprotein, catalytic domain, FAD-dependent pyridine nucleotide-disulphide oxidoreductase
MSTRG.181112	Nitab4.5_0001116g0030	0.931	Triose-phosphate transporter domain
MSTRG.181112	Nitab4.5_0011232g0010	0.9543	Spermidine/spermine synthases family, Putrescine N-methyltransferase
MSTRG.181112	Nitab4.5_0000025g0290	0.9202	Copper amine oxidase, C-terminal, Copper amine oxidase, N2-terminal, Copper amine oxidase, N3-terminal, Copper amine oxidase, N-terminal, Copper amine oxidase, N2/N3-terminal, Copper amine oxidase
MSTRG.181112	Nitab4.5_0003284g0040	0.9072	Spermidine/spermine synthases family, Putrescine N-methyltransferase
MSTRG.181724	Nitab4.5_0000063g0170	0.924	similar to S-adenosylmethionine synthase 2
MSTRG.181992	Nitab4.5_0004816g0010	0.9438	Nicotinate-nucleotide pyrophosphorylase, Quinolinate phosphoribosyl transferase, C-terminal, Quinolinate phosphoribosyl transferase, N-terminal, Aldolase-type TIM barrel, Nicotinate-nucleotide pyrophosphorylase/Putative pyrophosphorylase ModD
MSTRG.182913	Nitab4.5_0000031g0370	0.9673	NAD(P)-binding domain, NmrA-like
MSTRG.182913	Nitab4.5_0005830g0010	0.918	Succinate dehydrogenase/fumarate reductase flavoprotein, catalytic domain, Fumarate reductase/succinate dehydrogenase flavoprotein-like, C-terminal, FAD binding domain, L-aspartate oxidase, FAD-dependent pyridine nucleotide-disulphide oxidoreductase
MSTRG.182913	Nitab4.5_0003090g0030	0.9552	AP2/ERF domain, DNA-binding domain
MSTRG.182913	Nitab4.5_0003284g0010	0.9023	Spermidine/spermine synthases family, Putrescine N-methyltransferase
MSTRG.182913	Nitab4.5_0002722g0030	0.9673	Multi antimicrobial extrusion protein
MSTRG.182913	Nitab4.5_0001640g0050	0.9766	Triose-phosphate transporter domain
MSTRG.182913	Nitab4.5_0006307g0010	0.9665	CO dehydrogenase flavoprotein-like, FAD-binding, subdomain 2, FAD-binding, type 2, FAD-binding, type 2, subdomain 1, FAD linked oxidase, N-terminal, Berberine/berberine-like
MSTRG.182913	Nitab4.5_0000316g0090	0.9594	CO dehydrogenase flavoprotein-like, FAD-binding, subdomain 2, FAD-binding, type 2, Berberine/berberine-like, FAD-binding, type 2, subdomain 1, FAD linked oxidase, N-terminal
MSTRG.182913	Nitab4.5_0001029g0080	0.905	CO dehydrogenase flavoprotein-like, FAD-binding, subdomain 2, FAD linked oxidase, N-terminal, FAD-binding, type 2, subdomain 1, FAD-binding, type 2
MSTRG.182913	Nitab4.5_0000884g0010	0.9736	NmrA-like, NAD(P)-binding domain
MSTRG.182913	Nitab4.5_0000013g0380	0.9338	Spermidine/spermine synthases family
MSTRG.182913	Nitab4.5_0015055g0010	0.9652	DNA-binding domain, AP2/ERF domain
MSTRG.182913	Nitab4.5_0000031g0420	0.9331	Multi antimicrobial extrusion protein
MSTRG.182913	Nitab4.5_0002338g0020	0.9658	FAD binding domain, L-aspartate oxidase, Fumarate reductase/succinate dehydrogenase flavoprotein-like, C-terminal, Succinate dehydrogenase/fumarate reductase flavoprotein, catalytic domain, FAD-dependent pyridine nucleotide-disulphide oxidoreductase
MSTRG.182913	Nitab4.5_0001116g0030	0.9774	Triose-phosphate transporter domain
MSTRG.182913	Nitab4.5_0011349g0010	0.9076	Multi antimicrobial extrusion protein
MSTRG.182913	Nitab4.5_0011232g0010	0.9662	Spermidine/spermine synthases family, Putrescine N-methyltransferase
MSTRG.182913	Nitab4.5_0000025g0290	0.9225	Copper amine oxidase, C-terminal, Copper amine oxidase, N2-terminal, Copper amine oxidase, N3-terminal, Copper amine oxidase, N-terminal, Copper amine oxidase, N2/N3-terminal, Copper amine oxidase
MSTRG.182913	Nitab4.5_0003284g0040	0.915	Spermidine/spermine synthases family, Putrescine N-methyltransferase
MSTRG.183520	Nitab4.5_0002948g0020	0.9389	Triose-phosphate transporter domain, Drug/metabolite transporter
MSTRG.183520	Nitab4.5_0002722g0030	0.9687	Multi antimicrobial extrusion protein
MSTRG.183520	Nitab4.5_0000316g0090	0.9505	CO dehydrogenase flavoprotein-like, FAD-binding, subdomain 2, FAD-binding, type 2, Berberine/berberine-like, FAD-binding, type 2, subdomain 1, FAD linked oxidase, N-terminal
MSTRG.183520	Nitab4.5_0001029g0080	0.9012	CO dehydrogenase flavoprotein-like, FAD-binding, subdomain 2, FAD linked oxidase, N-terminal, FAD-binding, type 2, subdomain 1, FAD-binding, type 2
MSTRG.183520	Nitab4.5_0000031g0420	0.9846	Multi antimicrobial extrusion protein
MSTRG.183520	Nitab4.5_0001116g0030	0.9009	Triose-phosphate transporter domain
MSTRG.183520	Nitab4.5_0011349g0010	0.9659	Multi antimicrobial extrusion protein
MSTRG.183520	Nitab4.5_0001065g0040	0.949	Drug/metabolite transporter, Triose-phosphate transporter domain
MSTRG.183520	Nitab4.5_0000745g0170	0.9254	S-adenosylmethionine synthetase, central domain, S-adenosylmethionine synthetase, S-adenosylmethionine synthetase, C-terminal, S-adenosylmethionine synthetase, conserved site, S-adenosylmethionine synthetase superfamily, S-adenosylmethionine synthetase, N-terminal
MSTRG.183520	Nitab4.5_0004332g0030	0.9127	Multi antimicrobial extrusion protein
MSTRG.18358	Nitab4.5_0000031g0370	0.9808	NAD(P)-binding domain, NmrA-like
MSTRG.18358	Nitab4.5_0005830g0010	0.9288	Succinate dehydrogenase/fumarate reductase flavoprotein, catalytic domain, Fumarate reductase/succinate dehydrogenase flavoprotein-like, C-terminal, FAD binding domain, L-aspartate oxidase, FAD-dependent pyridine nucleotide-disulphide oxidoreductase
MSTRG.18358	Nitab4.5_0003090g0030	0.9453	AP2/ERF domain, DNA-binding domain
MSTRG.18358	Nitab4.5_0002722g0030	0.9951	Multi antimicrobial extrusion protein
MSTRG.18358	Nitab4.5_0001640g0050	0.9727	Triose-phosphate transporter domain
MSTRG.18358	Nitab4.5_0006307g0010	0.9773	CO dehydrogenase flavoprotein-like, FAD-binding, subdomain 2, FAD-binding, type 2, FAD-binding, type 2, subdomain 1, FAD linked oxidase, N-terminal, Berberine/berberine-like
MSTRG.18358	Nitab4.5_0000316g0090	0.9938	CO dehydrogenase flavoprotein-like, FAD-binding, subdomain 2, FAD-binding, type 2, Berberine/berberine-like, FAD-binding, type 2, subdomain 1, FAD linked oxidase, N-terminal
MSTRG.18358	Nitab4.5_0001029g0080	0.9035	CO dehydrogenase flavoprotein-like, FAD-binding, subdomain 2, FAD linked oxidase, N-terminal, FAD-binding, type 2, subdomain 1, FAD-binding, type 2
MSTRG.18358	Nitab4.5_0000884g0010	0.9802	NmrA-like, NAD(P)-binding domain
MSTRG.18358	Nitab4.5_0002522g0070	0.9198	Fe-S metabolism associated domain, SufE-like, Quinolinate synthetase A
MSTRG.18358	Nitab4.5_0000013g0380	0.9216	Spermidine/spermine synthases family
MSTRG.18358	Nitab4.5_0015055g0010	0.983	DNA-binding domain, AP2/ERF domain
MSTRG.18358	Nitab4.5_0000031g0420	0.9675	Multi antimicrobial extrusion protein
MSTRG.18358	Nitab4.5_0002338g0020	0.9714	FAD binding domain, L-aspartate oxidase, Fumarate reductase/succinate dehydrogenase flavoprotein-like, C-terminal, Succinate dehydrogenase/fumarate reductase flavoprotein, catalytic domain, FAD-dependent pyridine nucleotide-disulphide oxidoreductase
MSTRG.18358	Nitab4.5_0001116g0030	0.9868	Triose-phosphate transporter domain
MSTRG.18358	Nitab4.5_0011349g0010	0.9139	Multi antimicrobial extrusion protein
MSTRG.18358	Nitab4.5_0011232g0010	0.9712	Spermidine/spermine synthases family, Putrescine N-methyltransferase
MSTRG.18358	Nitab4.5_0000025g0290	0.911	Copper amine oxidase, C-terminal, Copper amine oxidase, N2-terminal, Copper amine oxidase, N3-terminal, Copper amine oxidase, N-terminal, Copper amine oxidase, N2/N3-terminal, Copper amine oxidase
MSTRG.18358	Nitab4.5_0003284g0040	0.9012	Spermidine/spermine synthases family, Putrescine N-methyltransferase
MSTRG.183685	Nitab4.5_0011349g0010	0.9392	Multi antimicrobial extrusion protein
MSTRG.183685	Nitab4.5_0000745g0170	0.947	S-adenosylmethionine synthetase, central domain, S-adenosylmethionine synthetase, S-adenosylmethionine synthetase, C-terminal, S-adenosylmethionine synthetase, conserved site, S-adenosylmethionine synthetase superfamily, S-adenosylmethionine synthetase, N-terminal
MSTRG.183685	Nitab4.5_0000063g0120	0.925	S-adenosylmethionine synthetase, conserved site, S-adenosylmethionine synthetase superfamily, S-adenosylmethionine synthetase, N-terminal, S-adenosylmethionine synthetase, S-adenosylmethionine synthetase, C-terminal, S-adenosylmethionine synthetase, central domain
MSTRG.18371	Nitab4.5_0003280g0010	0.906	Alanine racemase/group IV decarboxylase, C-terminal, Orn/DAP/Arg decarboxylase 2, N-terminal, Ornithine/DAP/Arg decarboxylase, Orn/DAP/Arg decarboxylase 2, conserved site, Orn/DAP/Arg decarboxylase 2, pyridoxal-phosphate binding site, Orn/DAP/Arg decarboxylase 2, C-terminal, Ornithine decarboxylase
MSTRG.184264	Nitab4.5_0004816g0010	0.9154	Nicotinate-nucleotide pyrophosphorylase, Quinolinate phosphoribosyl transferase, C-terminal, Quinolinate phosphoribosyl transferase, N-terminal, Aldolase-type TIM barrel, Nicotinate-nucleotide pyrophosphorylase/Putative pyrophosphorylase ModD
MSTRG.184377	Nitab4.5_0002722g0030	0.9638	Multi antimicrobial extrusion protein
MSTRG.184377	Nitab4.5_0000316g0090	0.9378	CO dehydrogenase flavoprotein-like, FAD-binding, subdomain 2, FAD-binding, type 2, Berberine/berberine-like, FAD-binding, type 2, subdomain 1, FAD linked oxidase, N-terminal
MSTRG.184377	Nitab4.5_0001029g0080	0.9516	CO dehydrogenase flavoprotein-like, FAD-binding, subdomain 2, FAD linked oxidase, N-terminal, FAD-binding, type 2, subdomain 1, FAD-binding, type 2
MSTRG.184377	Nitab4.5_0000031g0420	0.9665	Multi antimicrobial extrusion protein
MSTRG.184377	Nitab4.5_0001116g0030	0.9142	Triose-phosphate transporter domain
MSTRG.184377	Nitab4.5_0011349g0010	0.9881	Multi antimicrobial extrusion protein
MSTRG.184377	Nitab4.5_0001065g0040	0.9184	Drug/metabolite transporter, Triose-phosphate transporter domain
MSTRG.184377	Nitab4.5_0000745g0170	0.9531	S-adenosylmethionine synthetase, central domain, S-adenosylmethionine synthetase, S-adenosylmethionine synthetase, C-terminal, S-adenosylmethionine synthetase, conserved site, S-adenosylmethionine synthetase superfamily, S-adenosylmethionine synthetase, N-terminal
MSTRG.184377	Nitab4.5_0004332g0030	0.9583	Multi antimicrobial extrusion protein
MSTRG.184569	Nitab4.5_0003254g0030	0.9165	Multi antimicrobial extrusion protein
MSTRG.184850	Nitab4.5_0004816g0010	0.9302	Nicotinate-nucleotide pyrophosphorylase, Quinolinate phosphoribosyl transferase, C-terminal, Quinolinate phosphoribosyl transferase, N-terminal, Aldolase-type TIM barrel, Nicotinate-nucleotide pyrophosphorylase/Putative pyrophosphorylase ModD
MSTRG.18497	Nitab4.5_0000013g0390	0.9015	Spermidine/spermine synthases family
MSTRG.185596	Nitab4.5_0002948g0020	0.9606	Triose-phosphate transporter domain, Drug/metabolite transporter
MSTRG.185596	Nitab4.5_0002722g0030	0.945	Multi antimicrobial extrusion protein
MSTRG.185596	Nitab4.5_0000316g0090	0.9391	CO dehydrogenase flavoprotein-like, FAD-binding, subdomain 2, FAD-binding, type 2, Berberine/berberine-like, FAD-binding, type 2, subdomain 1, FAD linked oxidase, N-terminal
MSTRG.185596	Nitab4.5_0000031g0420	0.9608	Multi antimicrobial extrusion protein
MSTRG.185596	Nitab4.5_0001065g0040	0.9182	Drug/metabolite transporter, Triose-phosphate transporter domain
MSTRG.185607	Nitab4.5_0004332g0030	0.9073	Multi antimicrobial extrusion protein
MSTRG.186041	Nitab4.5_0003090g0030	0.9012	AP2/ERF domain, DNA-binding domain
MSTRG.186041	Nitab4.5_0001640g0050	0.9048	Triose-phosphate transporter domain
MSTRG.186041	Nitab4.5_0000884g0010	0.9005	NmrA-like, NAD(P)-binding domain
MSTRG.186600	Nitab4.5_0002948g0020	0.914	Triose-phosphate transporter domain, Drug/metabolite transporter
MSTRG.186600	Nitab4.5_0002722g0030	0.9674	Multi antimicrobial extrusion protein
MSTRG.186600	Nitab4.5_0000316g0090	0.9517	CO dehydrogenase flavoprotein-like, FAD-binding, subdomain 2, FAD-binding, type 2, Berberine/berberine-like, FAD-binding, type 2, subdomain 1, FAD linked oxidase, N-terminal
MSTRG.186600	Nitab4.5_0001029g0080	0.9019	CO dehydrogenase flavoprotein-like, FAD-binding, subdomain 2, FAD linked oxidase, N-terminal, FAD-binding, type 2, subdomain 1, FAD-binding, type 2
MSTRG.186600	Nitab4.5_0000031g0420	0.9746	Multi antimicrobial extrusion protein
MSTRG.186600	Nitab4.5_0001116g0030	0.9107	Triose-phosphate transporter domain
MSTRG.186600	Nitab4.5_0011349g0010	0.9533	Multi antimicrobial extrusion protein
MSTRG.186600	Nitab4.5_0001065g0040	0.9233	Drug/metabolite transporter, Triose-phosphate transporter domain
MSTRG.186600	Nitab4.5_0000745g0170	0.9036	S-adenosylmethionine synthetase, central domain, S-adenosylmethionine synthetase, S-adenosylmethionine synthetase, C-terminal, S-adenosylmethionine synthetase, conserved site, S-adenosylmethionine synthetase superfamily, S-adenosylmethionine synthetase, N-terminal
MSTRG.18661	Nitab4.5_0001640g0050	0.9188	Triose-phosphate transporter domain
MSTRG.18661	Nitab4.5_0001029g0080	0.913	CO dehydrogenase flavoprotein-like, FAD-binding, subdomain 2, FAD linked oxidase, N-terminal, FAD-binding, type 2, subdomain 1, FAD-binding, type 2
MSTRG.186790	Nitab4.5_0000031g0370	0.9554	NAD(P)-binding domain, NmrA-like
MSTRG.186790	Nitab4.5_0003090g0030	0.9107	AP2/ERF domain, DNA-binding domain
MSTRG.186790	Nitab4.5_0002722g0030	0.999	Multi antimicrobial extrusion protein
MSTRG.186790	Nitab4.5_0001640g0050	0.9565	Triose-phosphate transporter domain
MSTRG.186790	Nitab4.5_0006307g0010	0.956	CO dehydrogenase flavoprotein-like, FAD-binding, subdomain 2, FAD-binding, type 2, FAD-binding, type 2, subdomain 1, FAD linked oxidase, N-terminal, Berberine/berberine-like
MSTRG.186790	Nitab4.5_0000316g0090	0.9899	CO dehydrogenase flavoprotein-like, FAD-binding, subdomain 2, FAD-binding, type 2, Berberine/berberine-like, FAD-binding, type 2, subdomain 1, FAD linked oxidase, N-terminal
MSTRG.186790	Nitab4.5_0001029g0080	0.9277	CO dehydrogenase flavoprotein-like, FAD-binding, subdomain 2, FAD linked oxidase, N-terminal, FAD-binding, type 2, subdomain 1, FAD-binding, type 2
MSTRG.186790	Nitab4.5_0000884g0010	0.9558	NmrA-like, NAD(P)-binding domain
MSTRG.186790	Nitab4.5_0015055g0010	0.9592	DNA-binding domain, AP2/ERF domain
MSTRG.186790	Nitab4.5_0000031g0420	0.9823	Multi antimicrobial extrusion protein
MSTRG.186790	Nitab4.5_0002338g0020	0.9428	FAD binding domain, L-aspartate oxidase, Fumarate reductase/succinate dehydrogenase flavoprotein-like, C-terminal, Succinate dehydrogenase/fumarate reductase flavoprotein, catalytic domain, FAD-dependent pyridine nucleotide-disulphide oxidoreductase
MSTRG.186790	Nitab4.5_0001116g0030	0.9754	Triose-phosphate transporter domain
MSTRG.186790	Nitab4.5_0011349g0010	0.9506	Multi antimicrobial extrusion protein
MSTRG.186790	Nitab4.5_0011232g0010	0.9428	Spermidine/spermine synthases family, Putrescine N-methyltransferase
MSTRG.186790	Nitab4.5_0004332g0030	0.9235	Multi antimicrobial extrusion protein
MSTRG.187263	Nitab4.5_0002948g0020	0.9518	Triose-phosphate transporter domain, Drug/metabolite transporter
MSTRG.187263	Nitab4.5_0002722g0030	0.963	Multi antimicrobial extrusion protein
MSTRG.187263	Nitab4.5_0000316g0090	0.9459	CO dehydrogenase flavoprotein-like, FAD-binding, subdomain 2, FAD-binding, type 2, Berberine/berberine-like, FAD-binding, type 2, subdomain 1, FAD linked oxidase, N-terminal
MSTRG.187263	Nitab4.5_0000031g0420	0.9803	Multi antimicrobial extrusion protein
MSTRG.187263	Nitab4.5_0011349g0010	0.9583	Multi antimicrobial extrusion protein
MSTRG.187263	Nitab4.5_0001065g0040	0.9542	Drug/metabolite transporter, Triose-phosphate transporter domain
MSTRG.187263	Nitab4.5_0000745g0170	0.9185	S-adenosylmethionine synthetase, central domain, S-adenosylmethionine synthetase, S-adenosylmethionine synthetase, C-terminal, S-adenosylmethionine synthetase, conserved site, S-adenosylmethionine synthetase superfamily, S-adenosylmethionine synthetase, N-terminal
MSTRG.187263	Nitab4.5_0004332g0030	0.9056	Multi antimicrobial extrusion protein
MSTRG.18746	Nitab4.5_0000031g0370	0.9237	NAD(P)-binding domain, NmrA-like
MSTRG.18746	Nitab4.5_0003090g0030	0.9312	AP2/ERF domain, DNA-binding domain
MSTRG.18746	Nitab4.5_0003284g0010	0.9	Spermidine/spermine synthases family, Putrescine N-methyltransferase
MSTRG.18746	Nitab4.5_0001640g0050	0.9388	Triose-phosphate transporter domain
MSTRG.18746	Nitab4.5_0006307g0010	0.9184	CO dehydrogenase flavoprotein-like, FAD-binding, subdomain 2, FAD-binding, type 2, FAD-binding, type 2, subdomain 1, FAD linked oxidase, N-terminal, Berberine/berberine-like
MSTRG.18746	Nitab4.5_0001029g0080	0.9233	CO dehydrogenase flavoprotein-like, FAD-binding, subdomain 2, FAD linked oxidase, N-terminal, FAD-binding, type 2, subdomain 1, FAD-binding, type 2
MSTRG.18746	Nitab4.5_0000884g0010	0.935	NmrA-like, NAD(P)-binding domain
MSTRG.18746	Nitab4.5_0000013g0380	0.9179	Spermidine/spermine synthases family
MSTRG.18746	Nitab4.5_0015055g0010	0.9155	DNA-binding domain, AP2/ERF domain
MSTRG.18746	Nitab4.5_0002338g0020	0.9303	FAD binding domain, L-aspartate oxidase, Fumarate reductase/succinate dehydrogenase flavoprotein-like, C-terminal, Succinate dehydrogenase/fumarate reductase flavoprotein, catalytic domain, FAD-dependent pyridine nucleotide-disulphide oxidoreductase
MSTRG.18746	Nitab4.5_0001116g0030	0.9257	Triose-phosphate transporter domain
MSTRG.18746	Nitab4.5_0011232g0010	0.9291	Spermidine/spermine synthases family, Putrescine N-methyltransferase
MSTRG.18746	Nitab4.5_0000025g0290	0.9199	Copper amine oxidase, C-terminal, Copper amine oxidase, N2-terminal, Copper amine oxidase, N3-terminal, Copper amine oxidase, N-terminal, Copper amine oxidase, N2/N3-terminal, Copper amine oxidase
MSTRG.18746	Nitab4.5_0003284g0040	0.9005	Spermidine/spermine synthases family, Putrescine N-methyltransferase
MSTRG.18777	Nitab4.5_0002948g0020	0.938	Triose-phosphate transporter domain, Drug/metabolite transporter
MSTRG.18777	Nitab4.5_0002722g0030	0.9053	Multi antimicrobial extrusion protein
MSTRG.18777	Nitab4.5_0000031g0420	0.9304	Multi antimicrobial extrusion protein
MSTRG.18777	Nitab4.5_0011349g0010	0.9448	Multi antimicrobial extrusion protein
MSTRG.18777	Nitab4.5_0001065g0040	0.9618	Drug/metabolite transporter, Triose-phosphate transporter domain
MSTRG.18777	Nitab4.5_0000745g0170	0.9124	S-adenosylmethionine synthetase, central domain, S-adenosylmethionine synthetase, S-adenosylmethionine synthetase, C-terminal, S-adenosylmethionine synthetase, conserved site, S-adenosylmethionine synthetase superfamily, S-adenosylmethionine synthetase, N-terminal
MSTRG.189223	Nitab4.5_0002948g0020	0.9456	Triose-phosphate transporter domain, Drug/metabolite transporter
MSTRG.189223	Nitab4.5_0000031g0420	0.913	Multi antimicrobial extrusion protein
MSTRG.189223	Nitab4.5_0011349g0010	0.9523	Multi antimicrobial extrusion protein
MSTRG.189223	Nitab4.5_0001065g0040	0.9943	Drug/metabolite transporter, Triose-phosphate transporter domain
MSTRG.189223	Nitab4.5_0000745g0170	0.9434	S-adenosylmethionine synthetase, central domain, S-adenosylmethionine synthetase, S-adenosylmethionine synthetase, C-terminal, S-adenosylmethionine synthetase, conserved site, S-adenosylmethionine synthetase superfamily, S-adenosylmethionine synthetase, N-terminal
MSTRG.189356	Nitab4.5_0002722g0030	0.922	Multi antimicrobial extrusion protein
MSTRG.189356	Nitab4.5_0001029g0080	0.9468	CO dehydrogenase flavoprotein-like, FAD-binding, subdomain 2, FAD linked oxidase, N-terminal, FAD-binding, type 2, subdomain 1, FAD-binding, type 2
MSTRG.189356	Nitab4.5_0000031g0420	0.9285	Multi antimicrobial extrusion protein
MSTRG.189356	Nitab4.5_0011349g0010	0.991	Multi antimicrobial extrusion protein
MSTRG.189356	Nitab4.5_0000745g0170	0.9696	S-adenosylmethionine synthetase, central domain, S-adenosylmethionine synthetase, S-adenosylmethionine synthetase, C-terminal, S-adenosylmethionine synthetase, conserved site, S-adenosylmethionine synthetase superfamily, S-adenosylmethionine synthetase, N-terminal
MSTRG.189356	Nitab4.5_0004332g0030	0.9459	Multi antimicrobial extrusion protein
MSTRG.19020	Nitab4.5_0000003g0720	0.9531	Copper amine oxidase, N2-terminal, Copper amine oxidase, Copper amine oxidase, C-terminal, Copper amine oxidase, N-terminal, Copper amine oxidase, N2/N3-terminal, Copper amine oxidase, N3-terminal
MSTRG.19105	Nitab4.5_0001965g0070	0.902	S-adenosylmethionine decarboxylase, S-adenosylmethionine decarboxylase, conserved site, S-adenosylmethionine decarboxylase subgroup, S-adenosyl-l-methionine decarboxylase leader peptide, S-adenosylmethionine decarboxylase, core
MSTRG.19107	Nitab4.5_0004816g0010	0.9864	Nicotinate-nucleotide pyrophosphorylase, Quinolinate phosphoribosyl transferase, C-terminal, Quinolinate phosphoribosyl transferase, N-terminal, Aldolase-type TIM barrel, Nicotinate-nucleotide pyrophosphorylase/Putative pyrophosphorylase ModD
MSTRG.19108	Nitab4.5_0000031g0370	0.9775	NAD(P)-binding domain, NmrA-like
MSTRG.19108	Nitab4.5_0005830g0010	0.9327	Succinate dehydrogenase/fumarate reductase flavoprotein, catalytic domain, Fumarate reductase/succinate dehydrogenase flavoprotein-like, C-terminal, FAD binding domain, L-aspartate oxidase, FAD-dependent pyridine nucleotide-disulphide oxidoreductase
MSTRG.19108	Nitab4.5_0003090g0030	0.9314	AP2/ERF domain, DNA-binding domain
MSTRG.19108	Nitab4.5_0002722g0030	0.9802	Multi antimicrobial extrusion protein
MSTRG.19108	Nitab4.5_0001640g0050	0.9464	Triose-phosphate transporter domain
MSTRG.19108	Nitab4.5_0006307g0010	0.9674	CO dehydrogenase flavoprotein-like, FAD-binding, subdomain 2, FAD-binding, type 2, FAD-binding, type 2, subdomain 1, FAD linked oxidase, N-terminal, Berberine/berberine-like
MSTRG.19108	Nitab4.5_0000316g0090	0.989	CO dehydrogenase flavoprotein-like, FAD-binding, subdomain 2, FAD-binding, type 2, Berberine/berberine-like, FAD-binding, type 2, subdomain 1, FAD linked oxidase, N-terminal
MSTRG.19108	Nitab4.5_0000884g0010	0.9704	NmrA-like, NAD(P)-binding domain
MSTRG.19108	Nitab4.5_0002522g0070	0.922	Fe-S metabolism associated domain, SufE-like, Quinolinate synthetase A
MSTRG.19108	Nitab4.5_0000013g0380	0.9117	Spermidine/spermine synthases family
MSTRG.19108	Nitab4.5_0015055g0010	0.9814	DNA-binding domain, AP2/ERF domain
MSTRG.19108	Nitab4.5_0000031g0420	0.953	Multi antimicrobial extrusion protein
MSTRG.19108	Nitab4.5_0002338g0020	0.9639	FAD binding domain, L-aspartate oxidase, Fumarate reductase/succinate dehydrogenase flavoprotein-like, C-terminal, Succinate dehydrogenase/fumarate reductase flavoprotein, catalytic domain, FAD-dependent pyridine nucleotide-disulphide oxidoreductase
MSTRG.19108	Nitab4.5_0001116g0030	0.968	Triose-phosphate transporter domain
MSTRG.19108	Nitab4.5_0011232g0010	0.9634	Spermidine/spermine synthases family, Putrescine N-methyltransferase
MSTRG.19108	Nitab4.5_0000025g0290	0.9047	Copper amine oxidase, C-terminal, Copper amine oxidase, N2-terminal, Copper amine oxidase, N3-terminal, Copper amine oxidase, N-terminal, Copper amine oxidase, N2/N3-terminal, Copper amine oxidase
MSTRG.191303	Nitab4.5_0000003g0720	0.9173	Copper amine oxidase, N2-terminal, Copper amine oxidase, Copper amine oxidase, C-terminal, Copper amine oxidase, N-terminal, Copper amine oxidase, N2/N3-terminal, Copper amine oxidase, N3-terminal
MSTRG.191372	Nitab4.5_0000031g0370	0.9967	NAD(P)-binding domain, NmrA-like
MSTRG.191372	Nitab4.5_0005830g0010	0.9742	Succinate dehydrogenase/fumarate reductase flavoprotein, catalytic domain, Fumarate reductase/succinate dehydrogenase flavoprotein-like, C-terminal, FAD binding domain, L-aspartate oxidase, FAD-dependent pyridine nucleotide-disulphide oxidoreductase
MSTRG.191372	Nitab4.5_0003090g0030	0.9801	AP2/ERF domain, DNA-binding domain
MSTRG.191372	Nitab4.5_0003284g0010	0.9429	Spermidine/spermine synthases family, Putrescine N-methyltransferase
MSTRG.191372	Nitab4.5_0002722g0030	0.9483	Multi antimicrobial extrusion protein
MSTRG.191372	Nitab4.5_0001640g0050	0.9653	Triose-phosphate transporter domain
MSTRG.191372	Nitab4.5_0006307g0010	0.9827	CO dehydrogenase flavoprotein-like, FAD-binding, subdomain 2, FAD-binding, type 2, FAD-binding, type 2, subdomain 1, FAD linked oxidase, N-terminal, Berberine/berberine-like
MSTRG.191372	Nitab4.5_0000316g0090	0.9633	CO dehydrogenase flavoprotein-like, FAD-binding, subdomain 2, FAD-binding, type 2, Berberine/berberine-like, FAD-binding, type 2, subdomain 1, FAD linked oxidase, N-terminal
MSTRG.191372	Nitab4.5_0000884g0010	0.9937	NmrA-like, NAD(P)-binding domain
MSTRG.191372	Nitab4.5_0002522g0070	0.9167	Fe-S metabolism associated domain, SufE-like, Quinolinate synthetase A
MSTRG.191372	Nitab4.5_0000013g0380	0.9721	Spermidine/spermine synthases family
MSTRG.191372	Nitab4.5_0015055g0010	0.9951	DNA-binding domain, AP2/ERF domain
MSTRG.191372	Nitab4.5_0002338g0020	0.9937	FAD binding domain, L-aspartate oxidase, Fumarate reductase/succinate dehydrogenase flavoprotein-like, C-terminal, Succinate dehydrogenase/fumarate reductase flavoprotein, catalytic domain, FAD-dependent pyridine nucleotide-disulphide oxidoreductase
MSTRG.191372	Nitab4.5_0001116g0030	0.9703	Triose-phosphate transporter domain
MSTRG.191372	Nitab4.5_0011232g0010	0.993	Spermidine/spermine synthases family, Putrescine N-methyltransferase
MSTRG.191372	Nitab4.5_0000025g0290	0.9693	Copper amine oxidase, C-terminal, Copper amine oxidase, N2-terminal, Copper amine oxidase, N3-terminal, Copper amine oxidase, N-terminal, Copper amine oxidase, N2/N3-terminal, Copper amine oxidase
MSTRG.191372	Nitab4.5_0003284g0040	0.9592	Spermidine/spermine synthases family, Putrescine N-methyltransferase
MSTRG.191543	Nitab4.5_0002948g0020	0.9589	Triose-phosphate transporter domain, Drug/metabolite transporter
MSTRG.191543	Nitab4.5_0002722g0030	0.9524	Multi antimicrobial extrusion protein
MSTRG.191543	Nitab4.5_0000316g0090	0.9453	CO dehydrogenase flavoprotein-like, FAD-binding, subdomain 2, FAD-binding, type 2, Berberine/berberine-like, FAD-binding, type 2, subdomain 1, FAD linked oxidase, N-terminal
MSTRG.191543	Nitab4.5_0000031g0420	0.9674	Multi antimicrobial extrusion protein
MSTRG.191543	Nitab4.5_0011349g0010	0.9079	Multi antimicrobial extrusion protein
MSTRG.191543	Nitab4.5_0001065g0040	0.9211	Drug/metabolite transporter, Triose-phosphate transporter domain
MSTRG.191559	Nitab4.5_0003280g0010	0.904	Alanine racemase/group IV decarboxylase, C-terminal, Orn/DAP/Arg decarboxylase 2, N-terminal, Ornithine/DAP/Arg decarboxylase, Orn/DAP/Arg decarboxylase 2, conserved site, Orn/DAP/Arg decarboxylase 2, pyridoxal-phosphate binding site, Orn/DAP/Arg decarboxylase 2, C-terminal, Ornithine decarboxylase
MSTRG.193442	Nitab4.5_0008312g0060	0.9096	S-adenosylmethionine synthetase, conserved site, S-adenosylmethionine synthetase, S-adenosylmethionine synthetase, C-terminal, S-adenosylmethionine synthetase superfamily, S-adenosylmethionine synthetase, central domain, S-adenosylmethionine synthetase, N-terminal
MSTRG.193442	Nitab4.5_0000745g0170	0.9143	S-adenosylmethionine synthetase, central domain, S-adenosylmethionine synthetase, S-adenosylmethionine synthetase, C-terminal, S-adenosylmethionine synthetase, conserved site, S-adenosylmethionine synthetase superfamily, S-adenosylmethionine synthetase, N-terminal
MSTRG.193850	Nitab4.5_0000031g0370	0.9594	NAD(P)-binding domain, NmrA-like
MSTRG.193850	Nitab4.5_0005830g0010	0.9486	Succinate dehydrogenase/fumarate reductase flavoprotein, catalytic domain, Fumarate reductase/succinate dehydrogenase flavoprotein-like, C-terminal, FAD binding domain, L-aspartate oxidase, FAD-dependent pyridine nucleotide-disulphide oxidoreductase
MSTRG.193850	Nitab4.5_0003090g0030	0.9232	AP2/ERF domain, DNA-binding domain
MSTRG.193850	Nitab4.5_0002722g0030	0.9507	Multi antimicrobial extrusion protein
MSTRG.193850	Nitab4.5_0001640g0050	0.9428	Triose-phosphate transporter domain
MSTRG.193850	Nitab4.5_0006307g0010	0.9802	CO dehydrogenase flavoprotein-like, FAD-binding, subdomain 2, FAD-binding, type 2, FAD-binding, type 2, subdomain 1, FAD linked oxidase, N-terminal, Berberine/berberine-like
MSTRG.193850	Nitab4.5_0000316g0090	0.9699	CO dehydrogenase flavoprotein-like, FAD-binding, subdomain 2, FAD-binding, type 2, Berberine/berberine-like, FAD-binding, type 2, subdomain 1, FAD linked oxidase, N-terminal
MSTRG.193850	Nitab4.5_0000884g0010	0.9565	NmrA-like, NAD(P)-binding domain
MSTRG.193850	Nitab4.5_0002522g0070	0.9174	Fe-S metabolism associated domain, SufE-like, Quinolinate synthetase A
MSTRG.193850	Nitab4.5_0000013g0380	0.9063	Spermidine/spermine synthases family
MSTRG.193850	Nitab4.5_0015055g0010	0.972	DNA-binding domain, AP2/ERF domain
MSTRG.193850	Nitab4.5_0000031g0420	0.9224	Multi antimicrobial extrusion protein
MSTRG.193850	Nitab4.5_0002338g0020	0.9508	FAD binding domain, L-aspartate oxidase, Fumarate reductase/succinate dehydrogenase flavoprotein-like, C-terminal, Succinate dehydrogenase/fumarate reductase flavoprotein, catalytic domain, FAD-dependent pyridine nucleotide-disulphide oxidoreductase
MSTRG.193850	Nitab4.5_0001116g0030	0.9599	Triose-phosphate transporter domain
MSTRG.193850	Nitab4.5_0011232g0010	0.9498	Spermidine/spermine synthases family, Putrescine N-methyltransferase
MSTRG.193862	Nitab4.5_0003254g0030	0.9127	Multi antimicrobial extrusion protein
MSTRG.194637	Nitab4.5_0000031g0370	0.9663	NAD(P)-binding domain, NmrA-like
MSTRG.194637	Nitab4.5_0005830g0010	0.9059	Succinate dehydrogenase/fumarate reductase flavoprotein, catalytic domain, Fumarate reductase/succinate dehydrogenase flavoprotein-like, C-terminal, FAD binding domain, L-aspartate oxidase, FAD-dependent pyridine nucleotide-disulphide oxidoreductase
MSTRG.194637	Nitab4.5_0003090g0030	0.9222	AP2/ERF domain, DNA-binding domain
MSTRG.194637	Nitab4.5_0002722g0030	0.9994	Multi antimicrobial extrusion protein
MSTRG.194637	Nitab4.5_0001640g0050	0.9605	Triose-phosphate transporter domain
MSTRG.194637	Nitab4.5_0006307g0010	0.9645	CO dehydrogenase flavoprotein-like, FAD-binding, subdomain 2, FAD-binding, type 2, FAD-binding, type 2, subdomain 1, FAD linked oxidase, N-terminal, Berberine/berberine-like
MSTRG.194637	Nitab4.5_0000316g0090	0.9943	CO dehydrogenase flavoprotein-like, FAD-binding, subdomain 2, FAD-binding, type 2, Berberine/berberine-like, FAD-binding, type 2, subdomain 1, FAD linked oxidase, N-terminal
MSTRG.194637	Nitab4.5_0001029g0080	0.9146	CO dehydrogenase flavoprotein-like, FAD-binding, subdomain 2, FAD linked oxidase, N-terminal, FAD-binding, type 2, subdomain 1, FAD-binding, type 2
MSTRG.194637	Nitab4.5_0000884g0010	0.9653	NmrA-like, NAD(P)-binding domain
MSTRG.194637	Nitab4.5_0002522g0070	0.9092	Fe-S metabolism associated domain, SufE-like, Quinolinate synthetase A
MSTRG.194637	Nitab4.5_0015055g0010	0.97	DNA-binding domain, AP2/ERF domain
MSTRG.194637	Nitab4.5_0000031g0420	0.9794	Multi antimicrobial extrusion protein
MSTRG.194637	Nitab4.5_0002338g0020	0.9539	FAD binding domain, L-aspartate oxidase, Fumarate reductase/succinate dehydrogenase flavoprotein-like, C-terminal, Succinate dehydrogenase/fumarate reductase flavoprotein, catalytic domain, FAD-dependent pyridine nucleotide-disulphide oxidoreductase
MSTRG.194637	Nitab4.5_0001116g0030	0.9794	Triose-phosphate transporter domain
MSTRG.194637	Nitab4.5_0011349g0010	0.9338	Multi antimicrobial extrusion protein
MSTRG.194637	Nitab4.5_0011232g0010	0.9537	Spermidine/spermine synthases family, Putrescine N-methyltransferase
MSTRG.194637	Nitab4.5_0004332g0030	0.9094	Multi antimicrobial extrusion protein
MSTRG.195514	Nitab4.5_0000031g0370	0.949	NAD(P)-binding domain, NmrA-like
MSTRG.195514	Nitab4.5_0005830g0010	0.929	Succinate dehydrogenase/fumarate reductase flavoprotein, catalytic domain, Fumarate reductase/succinate dehydrogenase flavoprotein-like, C-terminal, FAD binding domain, L-aspartate oxidase, FAD-dependent pyridine nucleotide-disulphide oxidoreductase
MSTRG.195514	Nitab4.5_0003090g0030	0.9317	AP2/ERF domain, DNA-binding domain
MSTRG.195514	Nitab4.5_0002722g0030	0.9131	Multi antimicrobial extrusion protein
MSTRG.195514	Nitab4.5_0001640g0050	0.9425	Triose-phosphate transporter domain
MSTRG.195514	Nitab4.5_0006307g0010	0.9416	CO dehydrogenase flavoprotein-like, FAD-binding, subdomain 2, FAD-binding, type 2, FAD-binding, type 2, subdomain 1, FAD linked oxidase, N-terminal, Berberine/berberine-like
MSTRG.195514	Nitab4.5_0000316g0090	0.9301	CO dehydrogenase flavoprotein-like, FAD-binding, subdomain 2, FAD-binding, type 2, Berberine/berberine-like, FAD-binding, type 2, subdomain 1, FAD linked oxidase, N-terminal
MSTRG.195514	Nitab4.5_0000884g0010	0.947	NmrA-like, NAD(P)-binding domain
MSTRG.195514	Nitab4.5_0000013g0380	0.9222	Spermidine/spermine synthases family
MSTRG.195514	Nitab4.5_0015055g0010	0.9485	DNA-binding domain, AP2/ERF domain
MSTRG.195514	Nitab4.5_0002338g0020	0.945	FAD binding domain, L-aspartate oxidase, Fumarate reductase/succinate dehydrogenase flavoprotein-like, C-terminal, Succinate dehydrogenase/fumarate reductase flavoprotein, catalytic domain, FAD-dependent pyridine nucleotide-disulphide oxidoreductase
MSTRG.195514	Nitab4.5_0001116g0030	0.9425	Triose-phosphate transporter domain
MSTRG.195514	Nitab4.5_0011232g0010	0.9473	Spermidine/spermine synthases family, Putrescine N-methyltransferase
MSTRG.195514	Nitab4.5_0000025g0290	0.9202	Copper amine oxidase, C-terminal, Copper amine oxidase, N2-terminal, Copper amine oxidase, N3-terminal, Copper amine oxidase, N-terminal, Copper amine oxidase, N2/N3-terminal, Copper amine oxidase
MSTRG.195514	Nitab4.5_0003284g0040	0.9111	Spermidine/spermine synthases family, Putrescine N-methyltransferase
MSTRG.195775	Nitab4.5_0002948g0020	0.9176	Triose-phosphate transporter domain, Drug/metabolite transporter
MSTRG.195791	Nitab4.5_0004816g0010	0.9848	Nicotinate-nucleotide pyrophosphorylase, Quinolinate phosphoribosyl transferase, C-terminal, Quinolinate phosphoribosyl transferase, N-terminal, Aldolase-type TIM barrel, Nicotinate-nucleotide pyrophosphorylase/Putative pyrophosphorylase ModD
MSTRG.196274	Nitab4.5_0003254g0030	0.9672	Multi antimicrobial extrusion protein
MSTRG.197899	Nitab4.5_0001029g0080	0.9517	CO dehydrogenase flavoprotein-like, FAD-binding, subdomain 2, FAD linked oxidase, N-terminal, FAD-binding, type 2, subdomain 1, FAD-binding, type 2
MSTRG.197899	Nitab4.5_0000031g0420	0.9089	Multi antimicrobial extrusion protein
MSTRG.197899	Nitab4.5_0011349g0010	0.9624	Multi antimicrobial extrusion protein
MSTRG.197899	Nitab4.5_0001065g0040	0.9319	Drug/metabolite transporter, Triose-phosphate transporter domain
MSTRG.197899	Nitab4.5_0000745g0170	0.9635	S-adenosylmethionine synthetase, central domain, S-adenosylmethionine synthetase, S-adenosylmethionine synthetase, C-terminal, S-adenosylmethionine synthetase, conserved site, S-adenosylmethionine synthetase superfamily, S-adenosylmethionine synthetase, N-terminal
MSTRG.197899	Nitab4.5_0004332g0030	0.9669	Multi antimicrobial extrusion protein
MSTRG.197899	Nitab4.5_0000063g0120	0.9114	S-adenosylmethionine synthetase, conserved site, S-adenosylmethionine synthetase superfamily, S-adenosylmethionine synthetase, N-terminal, S-adenosylmethionine synthetase, S-adenosylmethionine synthetase, C-terminal, S-adenosylmethionine synthetase, central domain
MSTRG.198845	Nitab4.5_0002722g0030	0.9476	Multi antimicrobial extrusion protein
MSTRG.198845	Nitab4.5_0000316g0090	0.9218	CO dehydrogenase flavoprotein-like, FAD-binding, subdomain 2, FAD-binding, type 2, Berberine/berberine-like, FAD-binding, type 2, subdomain 1, FAD linked oxidase, N-terminal
MSTRG.198845	Nitab4.5_0001029g0080	0.9747	CO dehydrogenase flavoprotein-like, FAD-binding, subdomain 2, FAD linked oxidase, N-terminal, FAD-binding, type 2, subdomain 1, FAD-binding, type 2
MSTRG.198845	Nitab4.5_0000031g0420	0.9436	Multi antimicrobial extrusion protein
MSTRG.198845	Nitab4.5_0001116g0030	0.9099	Triose-phosphate transporter domain
MSTRG.198845	Nitab4.5_0011349g0010	0.9781	Multi antimicrobial extrusion protein
MSTRG.198845	Nitab4.5_0000745g0170	0.9577	S-adenosylmethionine synthetase, central domain, S-adenosylmethionine synthetase, S-adenosylmethionine synthetase, C-terminal, S-adenosylmethionine synthetase, conserved site, S-adenosylmethionine synthetase superfamily, S-adenosylmethionine synthetase, N-terminal
MSTRG.198845	Nitab4.5_0004332g0030	0.9575	Multi antimicrobial extrusion protein
MSTRG.198855	Nitab4.5_0005830g0010	0.923	Succinate dehydrogenase/fumarate reductase flavoprotein, catalytic domain, Fumarate reductase/succinate dehydrogenase flavoprotein-like, C-terminal, FAD binding domain, L-aspartate oxidase, FAD-dependent pyridine nucleotide-disulphide oxidoreductase
MSTRG.198855	Nitab4.5_0003090g0030	0.9212	AP2/ERF domain, DNA-binding domain
MSTRG.198855	Nitab4.5_0003284g0010	0.9699	Spermidine/spermine synthases family, Putrescine N-methyltransferase
MSTRG.198855	Nitab4.5_0000013g0380	0.9469	Spermidine/spermine synthases family
MSTRG.198855	Nitab4.5_0000013g0390	0.969	Spermidine/spermine synthases family
MSTRG.198855	Nitab4.5_0000025g0290	0.941	Copper amine oxidase, C-terminal, Copper amine oxidase, N2-terminal, Copper amine oxidase, N3-terminal, Copper amine oxidase, N-terminal, Copper amine oxidase, N2/N3-terminal, Copper amine oxidase
MSTRG.198855	Nitab4.5_0003284g0040	0.9535	Spermidine/spermine synthases family, Putrescine N-methyltransferase
MSTRG.199971	Nitab4.5_0004816g0010	0.9302	Nicotinate-nucleotide pyrophosphorylase, Quinolinate phosphoribosyl transferase, C-terminal, Quinolinate phosphoribosyl transferase, N-terminal, Aldolase-type TIM barrel, Nicotinate-nucleotide pyrophosphorylase/Putative pyrophosphorylase ModD
MSTRG.200203	Nitab4.5_0002722g0030	0.9558	Multi antimicrobial extrusion protein
MSTRG.200203	Nitab4.5_0001640g0050	0.9181	Triose-phosphate transporter domain
MSTRG.200203	Nitab4.5_0000316g0090	0.9376	CO dehydrogenase flavoprotein-like, FAD-binding, subdomain 2, FAD-binding, type 2, Berberine/berberine-like, FAD-binding, type 2, subdomain 1, FAD linked oxidase, N-terminal
MSTRG.200203	Nitab4.5_0001029g0080	0.9553	CO dehydrogenase flavoprotein-like, FAD-binding, subdomain 2, FAD linked oxidase, N-terminal, FAD-binding, type 2, subdomain 1, FAD-binding, type 2
MSTRG.200203	Nitab4.5_0000031g0420	0.9533	Multi antimicrobial extrusion protein
MSTRG.200203	Nitab4.5_0001116g0030	0.9319	Triose-phosphate transporter domain
MSTRG.200203	Nitab4.5_0011349g0010	0.9628	Multi antimicrobial extrusion protein
MSTRG.200203	Nitab4.5_0000745g0170	0.9301	S-adenosylmethionine synthetase, central domain, S-adenosylmethionine synthetase, S-adenosylmethionine synthetase, C-terminal, S-adenosylmethionine synthetase, conserved site, S-adenosylmethionine synthetase superfamily, S-adenosylmethionine synthetase, N-terminal
MSTRG.200203	Nitab4.5_0004332g0030	0.952	Multi antimicrobial extrusion protein
MSTRG.20026	Nitab4.5_0005830g0010	0.9342	Succinate dehydrogenase/fumarate reductase flavoprotein, catalytic domain, Fumarate reductase/succinate dehydrogenase flavoprotein-like, C-terminal, FAD binding domain, L-aspartate oxidase, FAD-dependent pyridine nucleotide-disulphide oxidoreductase
MSTRG.20026	Nitab4.5_0003090g0030	0.9476	AP2/ERF domain, DNA-binding domain
MSTRG.20026	Nitab4.5_0003284g0010	0.987	Spermidine/spermine synthases family, Putrescine N-methyltransferase
MSTRG.20026	Nitab4.5_0000884g0010	0.9	NmrA-like, NAD(P)-binding domain
MSTRG.20026	Nitab4.5_0000013g0380	0.968	Spermidine/spermine synthases family
MSTRG.20026	Nitab4.5_0002338g0020	0.9161	FAD binding domain, L-aspartate oxidase, Fumarate reductase/succinate dehydrogenase flavoprotein-like, C-terminal, Succinate dehydrogenase/fumarate reductase flavoprotein, catalytic domain, FAD-dependent pyridine nucleotide-disulphide oxidoreductase
MSTRG.20026	Nitab4.5_0011232g0010	0.9159	Spermidine/spermine synthases family, Putrescine N-methyltransferase
MSTRG.20026	Nitab4.5_0000013g0390	0.9867	Spermidine/spermine synthases family
MSTRG.20026	Nitab4.5_0000025g0290	0.9622	Copper amine oxidase, C-terminal, Copper amine oxidase, N2-terminal, Copper amine oxidase, N3-terminal, Copper amine oxidase, N-terminal, Copper amine oxidase, N2/N3-terminal, Copper amine oxidase
MSTRG.20026	Nitab4.5_0003284g0040	0.9724	Spermidine/spermine synthases family, Putrescine N-methyltransferase
MSTRG.202658	Nitab4.5_0004816g0010	0.9772	Nicotinate-nucleotide pyrophosphorylase, Quinolinate phosphoribosyl transferase, C-terminal, Quinolinate phosphoribosyl transferase, N-terminal, Aldolase-type TIM barrel, Nicotinate-nucleotide pyrophosphorylase/Putative pyrophosphorylase ModD
MSTRG.204019	Nitab4.5_0004816g0010	0.9852	Nicotinate-nucleotide pyrophosphorylase, Quinolinate phosphoribosyl transferase, C-terminal, Quinolinate phosphoribosyl transferase, N-terminal, Aldolase-type TIM barrel, Nicotinate-nucleotide pyrophosphorylase/Putative pyrophosphorylase ModD
MSTRG.204372	Nitab4.5_0000316g0090	0.9002	CO dehydrogenase flavoprotein-like, FAD-binding, subdomain 2, FAD-binding, type 2, Berberine/berberine-like, FAD-binding, type 2, subdomain 1, FAD linked oxidase, N-terminal
MSTRG.207156	Nitab4.5_0004816g0010	0.9072	Nicotinate-nucleotide pyrophosphorylase, Quinolinate phosphoribosyl transferase, C-terminal, Quinolinate phosphoribosyl transferase, N-terminal, Aldolase-type TIM barrel, Nicotinate-nucleotide pyrophosphorylase/Putative pyrophosphorylase ModD
MSTRG.20746	Nitab4.5_0003090g0030	0.9172	AP2/ERF domain, DNA-binding domain
MSTRG.20746	Nitab4.5_0003284g0010	0.9431	Spermidine/spermine synthases family, Putrescine N-methyltransferase
MSTRG.20746	Nitab4.5_0000013g0380	0.9341	Spermidine/spermine synthases family
MSTRG.20746	Nitab4.5_0000013g0390	0.932	Spermidine/spermine synthases family
MSTRG.20746	Nitab4.5_0000025g0290	0.9518	Copper amine oxidase, C-terminal, Copper amine oxidase, N2-terminal, Copper amine oxidase, N3-terminal, Copper amine oxidase, N-terminal, Copper amine oxidase, N2/N3-terminal, Copper amine oxidase
MSTRG.20746	Nitab4.5_0003284g0040	0.9344	Spermidine/spermine synthases family, Putrescine N-methyltransferase
MSTRG.207830	Nitab4.5_0000031g0370	0.9302	NAD(P)-binding domain, NmrA-like
MSTRG.207830	Nitab4.5_0002722g0030	0.9225	Multi antimicrobial extrusion protein
MSTRG.207830	Nitab4.5_0006307g0010	0.9089	CO dehydrogenase flavoprotein-like, FAD-binding, subdomain 2, FAD-binding, type 2, FAD-binding, type 2, subdomain 1, FAD linked oxidase, N-terminal, Berberine/berberine-like
MSTRG.207830	Nitab4.5_0000316g0090	0.9318	CO dehydrogenase flavoprotein-like, FAD-binding, subdomain 2, FAD-binding, type 2, Berberine/berberine-like, FAD-binding, type 2, subdomain 1, FAD linked oxidase, N-terminal
MSTRG.207830	Nitab4.5_0000884g0010	0.9178	NmrA-like, NAD(P)-binding domain
MSTRG.207830	Nitab4.5_0002522g0070	0.924	Fe-S metabolism associated domain, SufE-like, Quinolinate synthetase A
MSTRG.207830	Nitab4.5_0015055g0010	0.9341	DNA-binding domain, AP2/ERF domain
MSTRG.207830	Nitab4.5_0002338g0020	0.9134	FAD binding domain, L-aspartate oxidase, Fumarate reductase/succinate dehydrogenase flavoprotein-like, C-terminal, Succinate dehydrogenase/fumarate reductase flavoprotein, catalytic domain, FAD-dependent pyridine nucleotide-disulphide oxidoreductase
MSTRG.207830	Nitab4.5_0001116g0030	0.9016	Triose-phosphate transporter domain
MSTRG.207830	Nitab4.5_0011232g0010	0.9131	Spermidine/spermine synthases family, Putrescine N-methyltransferase
MSTRG.20810	Nitab4.5_0000003g0720	0.9522	Copper amine oxidase, N2-terminal, Copper amine oxidase, Copper amine oxidase, C-terminal, Copper amine oxidase, N-terminal, Copper amine oxidase, N2/N3-terminal, Copper amine oxidase, N3-terminal
MSTRG.209359	Nitab4.5_0000025g0290	0.9064	Copper amine oxidase, C-terminal, Copper amine oxidase, N2-terminal, Copper amine oxidase, N3-terminal, Copper amine oxidase, N-terminal, Copper amine oxidase, N2/N3-terminal, Copper amine oxidase
MSTRG.210430	Nitab4.5_0004816g0010	0.9724	Nicotinate-nucleotide pyrophosphorylase, Quinolinate phosphoribosyl transferase, C-terminal, Quinolinate phosphoribosyl transferase, N-terminal, Aldolase-type TIM barrel, Nicotinate-nucleotide pyrophosphorylase/Putative pyrophosphorylase ModD
MSTRG.21136	Nitab4.5_0002948g0020	0.9635	Triose-phosphate transporter domain, Drug/metabolite transporter
MSTRG.211696	Nitab4.5_0001965g0070	0.9065	S-adenosylmethionine decarboxylase, S-adenosylmethionine decarboxylase, conserved site, S-adenosylmethionine decarboxylase subgroup, S-adenosyl-l-methionine decarboxylase leader peptide, S-adenosylmethionine decarboxylase, core
MSTRG.212520	Nitab4.5_0004816g0010	0.9419	Nicotinate-nucleotide pyrophosphorylase, Quinolinate phosphoribosyl transferase, C-terminal, Quinolinate phosphoribosyl transferase, N-terminal, Aldolase-type TIM barrel, Nicotinate-nucleotide pyrophosphorylase/Putative pyrophosphorylase ModD
MSTRG.212635	Nitab4.5_0000003g0720	0.947	Copper amine oxidase, N2-terminal, Copper amine oxidase, Copper amine oxidase, C-terminal, Copper amine oxidase, N-terminal, Copper amine oxidase, N2/N3-terminal, Copper amine oxidase, N3-terminal
MSTRG.212682	Nitab4.5_0000983g0060	0.9377	Copper amine oxidase, Copper amine oxidase, N2/N3-terminal, Copper amine oxidase, N2-terminal, Copper amine oxidase, N3-terminal, Copper amine oxidase, C-terminal, Copper amine oxidase, N-terminal
MSTRG.212735	Nitab4.5_0003284g0010	0.9018	Spermidine/spermine synthases family, Putrescine N-methyltransferase
MSTRG.212735	Nitab4.5_0000013g0390	0.908	Spermidine/spermine synthases family
MSTRG.213221	Nitab4.5_0004816g0010	0.9748	Nicotinate-nucleotide pyrophosphorylase, Quinolinate phosphoribosyl transferase, C-terminal, Quinolinate phosphoribosyl transferase, N-terminal, Aldolase-type TIM barrel, Nicotinate-nucleotide pyrophosphorylase/Putative pyrophosphorylase ModD
MSTRG.213607	Nitab4.5_0002948g0020	0.9368	Triose-phosphate transporter domain, Drug/metabolite transporter
MSTRG.213607	Nitab4.5_0002722g0030	0.9715	Multi antimicrobial extrusion protein
MSTRG.213607	Nitab4.5_0000316g0090	0.9555	CO dehydrogenase flavoprotein-like, FAD-binding, subdomain 2, FAD-binding, type 2, Berberine/berberine-like, FAD-binding, type 2, subdomain 1, FAD linked oxidase, N-terminal
MSTRG.213607	Nitab4.5_0000031g0420	0.9854	Multi antimicrobial extrusion protein
MSTRG.213607	Nitab4.5_0001116g0030	0.9049	Triose-phosphate transporter domain
MSTRG.213607	Nitab4.5_0011349g0010	0.9553	Multi antimicrobial extrusion protein
MSTRG.213607	Nitab4.5_0001065g0040	0.9378	Drug/metabolite transporter, Triose-phosphate transporter domain
MSTRG.213607	Nitab4.5_0000745g0170	0.9115	S-adenosylmethionine synthetase, central domain, S-adenosylmethionine synthetase, S-adenosylmethionine synthetase, C-terminal, S-adenosylmethionine synthetase, conserved site, S-adenosylmethionine synthetase superfamily, S-adenosylmethionine synthetase, N-terminal
MSTRG.213607	Nitab4.5_0004332g0030	0.9077	Multi antimicrobial extrusion protein
MSTRG.213970	Nitab4.5_0002722g0030	0.9311	Multi antimicrobial extrusion protein
MSTRG.213970	Nitab4.5_0000316g0090	0.9009	CO dehydrogenase flavoprotein-like, FAD-binding, subdomain 2, FAD-binding, type 2, Berberine/berberine-like, FAD-binding, type 2, subdomain 1, FAD linked oxidase, N-terminal
MSTRG.213970	Nitab4.5_0001029g0080	0.9483	CO dehydrogenase flavoprotein-like, FAD-binding, subdomain 2, FAD linked oxidase, N-terminal, FAD-binding, type 2, subdomain 1, FAD-binding, type 2
MSTRG.213970	Nitab4.5_0000031g0420	0.9028	Multi antimicrobial extrusion protein
MSTRG.213970	Nitab4.5_0011349g0010	0.9465	Multi antimicrobial extrusion protein
MSTRG.213970	Nitab4.5_0000745g0170	0.9061	S-adenosylmethionine synthetase, central domain, S-adenosylmethionine synthetase, S-adenosylmethionine synthetase, C-terminal, S-adenosylmethionine synthetase, conserved site, S-adenosylmethionine synthetase superfamily, S-adenosylmethionine synthetase, N-terminal
MSTRG.213970	Nitab4.5_0004332g0030	0.9734	Multi antimicrobial extrusion protein
MSTRG.213970	Nitab4.5_0001965g0070	0.918	S-adenosylmethionine decarboxylase, S-adenosylmethionine decarboxylase, conserved site, S-adenosylmethionine decarboxylase subgroup, S-adenosyl-l-methionine decarboxylase leader peptide, S-adenosylmethionine decarboxylase, core
MSTRG.214797	Nitab4.5_0004816g0010	0.9561	Nicotinate-nucleotide pyrophosphorylase, Quinolinate phosphoribosyl transferase, C-terminal, Quinolinate phosphoribosyl transferase, N-terminal, Aldolase-type TIM barrel, Nicotinate-nucleotide pyrophosphorylase/Putative pyrophosphorylase ModD
MSTRG.21517	Nitab4.5_0000031g0370	0.9422	NAD(P)-binding domain, NmrA-like
MSTRG.21517	Nitab4.5_0005830g0010	0.9188	Succinate dehydrogenase/fumarate reductase flavoprotein, catalytic domain, Fumarate reductase/succinate dehydrogenase flavoprotein-like, C-terminal, FAD binding domain, L-aspartate oxidase, FAD-dependent pyridine nucleotide-disulphide oxidoreductase
MSTRG.21517	Nitab4.5_0002722g0030	0.9678	Multi antimicrobial extrusion protein
MSTRG.21517	Nitab4.5_0001640g0050	0.9252	Triose-phosphate transporter domain
MSTRG.21517	Nitab4.5_0006307g0010	0.9533	CO dehydrogenase flavoprotein-like, FAD-binding, subdomain 2, FAD-binding, type 2, FAD-binding, type 2, subdomain 1, FAD linked oxidase, N-terminal, Berberine/berberine-like
MSTRG.21517	Nitab4.5_0000316g0090	0.9682	CO dehydrogenase flavoprotein-like, FAD-binding, subdomain 2, FAD-binding, type 2, Berberine/berberine-like, FAD-binding, type 2, subdomain 1, FAD linked oxidase, N-terminal
MSTRG.21517	Nitab4.5_0000884g0010	0.9421	NmrA-like, NAD(P)-binding domain
MSTRG.21517	Nitab4.5_0015055g0010	0.9542	DNA-binding domain, AP2/ERF domain
MSTRG.21517	Nitab4.5_0000031g0420	0.9477	Multi antimicrobial extrusion protein
MSTRG.21517	Nitab4.5_0002338g0020	0.9307	FAD binding domain, L-aspartate oxidase, Fumarate reductase/succinate dehydrogenase flavoprotein-like, C-terminal, Succinate dehydrogenase/fumarate reductase flavoprotein, catalytic domain, FAD-dependent pyridine nucleotide-disulphide oxidoreductase
MSTRG.21517	Nitab4.5_0001116g0030	0.9472	Triose-phosphate transporter domain
MSTRG.21517	Nitab4.5_0011232g0010	0.93	Spermidine/spermine synthases family, Putrescine N-methyltransferase
MSTRG.21708	Nitab4.5_0004816g0010	0.9631	Nicotinate-nucleotide pyrophosphorylase, Quinolinate phosphoribosyl transferase, C-terminal, Quinolinate phosphoribosyl transferase, N-terminal, Aldolase-type TIM barrel, Nicotinate-nucleotide pyrophosphorylase/Putative pyrophosphorylase ModD
MSTRG.218884	Nitab4.5_0002948g0020	0.9161	Triose-phosphate transporter domain, Drug/metabolite transporter
MSTRG.218884	Nitab4.5_0002722g0030	0.945	Multi antimicrobial extrusion protein
MSTRG.218884	Nitab4.5_0000316g0090	0.921	CO dehydrogenase flavoprotein-like, FAD-binding, subdomain 2, FAD-binding, type 2, Berberine/berberine-like, FAD-binding, type 2, subdomain 1, FAD linked oxidase, N-terminal
MSTRG.218884	Nitab4.5_0001029g0080	0.9147	CO dehydrogenase flavoprotein-like, FAD-binding, subdomain 2, FAD linked oxidase, N-terminal, FAD-binding, type 2, subdomain 1, FAD-binding, type 2
MSTRG.218884	Nitab4.5_0000031g0420	0.9659	Multi antimicrobial extrusion protein
MSTRG.218884	Nitab4.5_0011349g0010	0.9815	Multi antimicrobial extrusion protein
MSTRG.218884	Nitab4.5_0001065g0040	0.9578	Drug/metabolite transporter, Triose-phosphate transporter domain
MSTRG.218884	Nitab4.5_0000745g0170	0.9551	S-adenosylmethionine synthetase, central domain, S-adenosylmethionine synthetase, S-adenosylmethionine synthetase, C-terminal, S-adenosylmethionine synthetase, conserved site, S-adenosylmethionine synthetase superfamily, S-adenosylmethionine synthetase, N-terminal
MSTRG.218884	Nitab4.5_0004332g0030	0.9238	Multi antimicrobial extrusion protein
MSTRG.219775	Nitab4.5_0003254g0030	0.9021	Multi antimicrobial extrusion protein
MSTRG.220025	Nitab4.5_0003029g0020	0.9096	Berberine/berberine-like, CO dehydrogenase flavoprotein-like, FAD-binding, subdomain 2, FAD-binding, type 2, FAD linked oxidase, N-terminal, FAD-binding, type 2, subdomain 1
MSTRG.220056	Nitab4.5_0004816g0010	0.9277	Nicotinate-nucleotide pyrophosphorylase, Quinolinate phosphoribosyl transferase, C-terminal, Quinolinate phosphoribosyl transferase, N-terminal, Aldolase-type TIM barrel, Nicotinate-nucleotide pyrophosphorylase/Putative pyrophosphorylase ModD
MSTRG.22032	Nitab4.5_0001029g0080	0.9435	CO dehydrogenase flavoprotein-like, FAD-binding, subdomain 2, FAD linked oxidase, N-terminal, FAD-binding, type 2, subdomain 1, FAD-binding, type 2
MSTRG.22032	Nitab4.5_0011349g0010	0.9394	Multi antimicrobial extrusion protein
MSTRG.22032	Nitab4.5_0000745g0170	0.9364	S-adenosylmethionine synthetase, central domain, S-adenosylmethionine synthetase, S-adenosylmethionine synthetase, C-terminal, S-adenosylmethionine synthetase, conserved site, S-adenosylmethionine synthetase superfamily, S-adenosylmethionine synthetase, N-terminal
MSTRG.22032	Nitab4.5_0004332g0030	0.9217	Multi antimicrobial extrusion protein
MSTRG.2208	Nitab4.5_0002948g0020	0.9733	Triose-phosphate transporter domain, Drug/metabolite transporter
MSTRG.2208	Nitab4.5_0002722g0030	0.9005	Multi antimicrobial extrusion protein
MSTRG.2208	Nitab4.5_0000031g0420	0.9389	Multi antimicrobial extrusion protein
MSTRG.2208	Nitab4.5_0011349g0010	0.9382	Multi antimicrobial extrusion protein
MSTRG.2208	Nitab4.5_0001065g0040	0.9831	Drug/metabolite transporter, Triose-phosphate transporter domain
MSTRG.2208	Nitab4.5_0000745g0170	0.9159	S-adenosylmethionine synthetase, central domain, S-adenosylmethionine synthetase, S-adenosylmethionine synthetase, C-terminal, S-adenosylmethionine synthetase, conserved site, S-adenosylmethionine synthetase superfamily, S-adenosylmethionine synthetase, N-terminal
MSTRG.221578	Nitab4.5_0002948g0020	0.9264	Triose-phosphate transporter domain, Drug/metabolite transporter
MSTRG.22251	Nitab4.5_0001029g0080	0.9042	CO dehydrogenase flavoprotein-like, FAD-binding, subdomain 2, FAD linked oxidase, N-terminal, FAD-binding, type 2, subdomain 1, FAD-binding, type 2
MSTRG.22251	Nitab4.5_0011349g0010	0.9247	Multi antimicrobial extrusion protein
MSTRG.22251	Nitab4.5_0000745g0170	0.9208	S-adenosylmethionine synthetase, central domain, S-adenosylmethionine synthetase, S-adenosylmethionine synthetase, C-terminal, S-adenosylmethionine synthetase, conserved site, S-adenosylmethionine synthetase superfamily, S-adenosylmethionine synthetase, N-terminal
MSTRG.22251	Nitab4.5_0004332g0030	0.9331	Multi antimicrobial extrusion protein
MSTRG.22251	Nitab4.5_0001965g0070	0.9086	S-adenosylmethionine decarboxylase, S-adenosylmethionine decarboxylase, conserved site, S-adenosylmethionine decarboxylase subgroup, S-adenosyl-l-methionine decarboxylase leader peptide, S-adenosylmethionine decarboxylase, core
MSTRG.222532	Nitab4.5_0000031g0370	0.9257	NAD(P)-binding domain, NmrA-like
MSTRG.222532	Nitab4.5_0002722g0030	0.9744	Multi antimicrobial extrusion protein
MSTRG.222532	Nitab4.5_0001640g0050	0.9516	Triose-phosphate transporter domain
MSTRG.222532	Nitab4.5_0006307g0010	0.9333	CO dehydrogenase flavoprotein-like, FAD-binding, subdomain 2, FAD-binding, type 2, FAD-binding, type 2, subdomain 1, FAD linked oxidase, N-terminal, Berberine/berberine-like
MSTRG.222532	Nitab4.5_0000316g0090	0.9555	CO dehydrogenase flavoprotein-like, FAD-binding, subdomain 2, FAD-binding, type 2, Berberine/berberine-like, FAD-binding, type 2, subdomain 1, FAD linked oxidase, N-terminal
MSTRG.222532	Nitab4.5_0001029g0080	0.9482	CO dehydrogenase flavoprotein-like, FAD-binding, subdomain 2, FAD linked oxidase, N-terminal, FAD-binding, type 2, subdomain 1, FAD-binding, type 2
MSTRG.222532	Nitab4.5_0000884g0010	0.9335	NmrA-like, NAD(P)-binding domain
MSTRG.222532	Nitab4.5_0015055g0010	0.927	DNA-binding domain, AP2/ERF domain
MSTRG.222532	Nitab4.5_0000031g0420	0.9555	Multi antimicrobial extrusion protein
MSTRG.222532	Nitab4.5_0002338g0020	0.9193	FAD binding domain, L-aspartate oxidase, Fumarate reductase/succinate dehydrogenase flavoprotein-like, C-terminal, Succinate dehydrogenase/fumarate reductase flavoprotein, catalytic domain, FAD-dependent pyridine nucleotide-disulphide oxidoreductase
MSTRG.222532	Nitab4.5_0001116g0030	0.9599	Triose-phosphate transporter domain
MSTRG.222532	Nitab4.5_0011349g0010	0.9672	Multi antimicrobial extrusion protein
MSTRG.222532	Nitab4.5_0000745g0170	0.9199	S-adenosylmethionine synthetase, central domain, S-adenosylmethionine synthetase, S-adenosylmethionine synthetase, C-terminal, S-adenosylmethionine synthetase, conserved site, S-adenosylmethionine synthetase superfamily, S-adenosylmethionine synthetase, N-terminal
MSTRG.222532	Nitab4.5_0011232g0010	0.9197	Spermidine/spermine synthases family, Putrescine N-methyltransferase
MSTRG.222532	Nitab4.5_0004332g0030	0.9403	Multi antimicrobial extrusion protein
MSTRG.222533	Nitab4.5_0000031g0370	0.9416	NAD(P)-binding domain, NmrA-like
MSTRG.222533	Nitab4.5_0003090g0030	0.9003	AP2/ERF domain, DNA-binding domain
MSTRG.222533	Nitab4.5_0002722g0030	0.9934	Multi antimicrobial extrusion protein
MSTRG.222533	Nitab4.5_0001640g0050	0.9532	Triose-phosphate transporter domain
MSTRG.222533	Nitab4.5_0006307g0010	0.9455	CO dehydrogenase flavoprotein-like, FAD-binding, subdomain 2, FAD-binding, type 2, FAD-binding, type 2, subdomain 1, FAD linked oxidase, N-terminal, Berberine/berberine-like
MSTRG.222533	Nitab4.5_0000316g0090	0.9794	CO dehydrogenase flavoprotein-like, FAD-binding, subdomain 2, FAD-binding, type 2, Berberine/berberine-like, FAD-binding, type 2, subdomain 1, FAD linked oxidase, N-terminal
MSTRG.222533	Nitab4.5_0001029g0080	0.9402	CO dehydrogenase flavoprotein-like, FAD-binding, subdomain 2, FAD linked oxidase, N-terminal, FAD-binding, type 2, subdomain 1, FAD-binding, type 2
MSTRG.222533	Nitab4.5_0000884g0010	0.9448	NmrA-like, NAD(P)-binding domain
MSTRG.222533	Nitab4.5_0015055g0010	0.945	DNA-binding domain, AP2/ERF domain
MSTRG.222533	Nitab4.5_0000031g0420	0.9785	Multi antimicrobial extrusion protein
MSTRG.222533	Nitab4.5_0002338g0020	0.9304	FAD binding domain, L-aspartate oxidase, Fumarate reductase/succinate dehydrogenase flavoprotein-like, C-terminal, Succinate dehydrogenase/fumarate reductase flavoprotein, catalytic domain, FAD-dependent pyridine nucleotide-disulphide oxidoreductase
MSTRG.222533	Nitab4.5_0001116g0030	0.9696	Triose-phosphate transporter domain
MSTRG.222533	Nitab4.5_0011349g0010	0.9658	Multi antimicrobial extrusion protein
MSTRG.222533	Nitab4.5_0000745g0170	0.914	S-adenosylmethionine synthetase, central domain, S-adenosylmethionine synthetase, S-adenosylmethionine synthetase, C-terminal, S-adenosylmethionine synthetase, conserved site, S-adenosylmethionine synthetase superfamily, S-adenosylmethionine synthetase, N-terminal
MSTRG.222533	Nitab4.5_0011232g0010	0.9305	Spermidine/spermine synthases family, Putrescine N-methyltransferase
MSTRG.222533	Nitab4.5_0004332g0030	0.9352	Multi antimicrobial extrusion protein
MSTRG.224455	Nitab4.5_0000031g0370	0.9524	NAD(P)-binding domain, NmrA-like
MSTRG.224455	Nitab4.5_0003090g0030	0.934	AP2/ERF domain, DNA-binding domain
MSTRG.224455	Nitab4.5_0002722g0030	0.9743	Multi antimicrobial extrusion protein
MSTRG.224455	Nitab4.5_0001640g0050	0.9715	Triose-phosphate transporter domain
MSTRG.224455	Nitab4.5_0006307g0010	0.9567	CO dehydrogenase flavoprotein-like, FAD-binding, subdomain 2, FAD-binding, type 2, FAD-binding, type 2, subdomain 1, FAD linked oxidase, N-terminal, Berberine/berberine-like
MSTRG.224455	Nitab4.5_0000316g0090	0.9615	CO dehydrogenase flavoprotein-like, FAD-binding, subdomain 2, FAD-binding, type 2, Berberine/berberine-like, FAD-binding, type 2, subdomain 1, FAD linked oxidase, N-terminal
MSTRG.224455	Nitab4.5_0001029g0080	0.9341	CO dehydrogenase flavoprotein-like, FAD-binding, subdomain 2, FAD linked oxidase, N-terminal, FAD-binding, type 2, subdomain 1, FAD-binding, type 2
MSTRG.224455	Nitab4.5_0000884g0010	0.9599	NmrA-like, NAD(P)-binding domain
MSTRG.224455	Nitab4.5_0000013g0380	0.9076	Spermidine/spermine synthases family
MSTRG.224455	Nitab4.5_0015055g0010	0.9518	DNA-binding domain, AP2/ERF domain
MSTRG.224455	Nitab4.5_0000031g0420	0.9446	Multi antimicrobial extrusion protein
MSTRG.224455	Nitab4.5_0002338g0020	0.9493	FAD binding domain, L-aspartate oxidase, Fumarate reductase/succinate dehydrogenase flavoprotein-like, C-terminal, Succinate dehydrogenase/fumarate reductase flavoprotein, catalytic domain, FAD-dependent pyridine nucleotide-disulphide oxidoreductase
MSTRG.224455	Nitab4.5_0001116g0030	0.9746	Triose-phosphate transporter domain
MSTRG.224455	Nitab4.5_0011349g0010	0.9399	Multi antimicrobial extrusion protein
MSTRG.224455	Nitab4.5_0011232g0010	0.9496	Spermidine/spermine synthases family, Putrescine N-methyltransferase
MSTRG.224455	Nitab4.5_0004332g0030	0.9211	Multi antimicrobial extrusion protein
MSTRG.229279	Nitab4.5_0000031g0370	0.9623	NAD(P)-binding domain, NmrA-like
MSTRG.229279	Nitab4.5_0005830g0010	0.9004	Succinate dehydrogenase/fumarate reductase flavoprotein, catalytic domain, Fumarate reductase/succinate dehydrogenase flavoprotein-like, C-terminal, FAD binding domain, L-aspartate oxidase, FAD-dependent pyridine nucleotide-disulphide oxidoreductase
MSTRG.229279	Nitab4.5_0003090g0030	0.9267	AP2/ERF domain, DNA-binding domain
MSTRG.229279	Nitab4.5_0002722g0030	0.9944	Multi antimicrobial extrusion protein
MSTRG.229279	Nitab4.5_0001640g0050	0.9656	Triose-phosphate transporter domain
MSTRG.229279	Nitab4.5_0006307g0010	0.9621	CO dehydrogenase flavoprotein-like, FAD-binding, subdomain 2, FAD-binding, type 2, FAD-binding, type 2, subdomain 1, FAD linked oxidase, N-terminal, Berberine/berberine-like
MSTRG.229279	Nitab4.5_0000316g0090	0.9849	CO dehydrogenase flavoprotein-like, FAD-binding, subdomain 2, FAD-binding, type 2, Berberine/berberine-like, FAD-binding, type 2, subdomain 1, FAD linked oxidase, N-terminal
MSTRG.229279	Nitab4.5_0001029g0080	0.9227	CO dehydrogenase flavoprotein-like, FAD-binding, subdomain 2, FAD linked oxidase, N-terminal, FAD-binding, type 2, subdomain 1, FAD-binding, type 2
MSTRG.229279	Nitab4.5_0000884g0010	0.9644	NmrA-like, NAD(P)-binding domain
MSTRG.229279	Nitab4.5_0015055g0010	0.9643	DNA-binding domain, AP2/ERF domain
MSTRG.229279	Nitab4.5_0000031g0420	0.9738	Multi antimicrobial extrusion protein
MSTRG.229279	Nitab4.5_0002338g0020	0.9527	FAD binding domain, L-aspartate oxidase, Fumarate reductase/succinate dehydrogenase flavoprotein-like, C-terminal, Succinate dehydrogenase/fumarate reductase flavoprotein, catalytic domain, FAD-dependent pyridine nucleotide-disulphide oxidoreductase
MSTRG.229279	Nitab4.5_0001116g0030	0.9795	Triose-phosphate transporter domain
MSTRG.229279	Nitab4.5_0011349g0010	0.9438	Multi antimicrobial extrusion protein
MSTRG.229279	Nitab4.5_0011232g0010	0.9528	Spermidine/spermine synthases family, Putrescine N-methyltransferase
MSTRG.229279	Nitab4.5_0004332g0030	0.9161	Multi antimicrobial extrusion protein
MSTRG.229964	Nitab4.5_0003254g0030	0.9127	Multi antimicrobial extrusion protein
MSTRG.230423	Nitab4.5_0003280g0010	0.9016	Alanine racemase/group IV decarboxylase, C-terminal, Orn/DAP/Arg decarboxylase 2, N-terminal, Ornithine/DAP/Arg decarboxylase, Orn/DAP/Arg decarboxylase 2, conserved site, Orn/DAP/Arg decarboxylase 2, pyridoxal-phosphate binding site, Orn/DAP/Arg decarboxylase 2, C-terminal, Ornithine decarboxylase
MSTRG.230703	Nitab4.5_0001029g0080	0.924	CO dehydrogenase flavoprotein-like, FAD-binding, subdomain 2, FAD linked oxidase, N-terminal, FAD-binding, type 2, subdomain 1, FAD-binding, type 2
MSTRG.230703	Nitab4.5_0011349g0010	0.9598	Multi antimicrobial extrusion protein
MSTRG.230703	Nitab4.5_0000745g0170	0.9469	S-adenosylmethionine synthetase, central domain, S-adenosylmethionine synthetase, S-adenosylmethionine synthetase, C-terminal, S-adenosylmethionine synthetase, conserved site, S-adenosylmethionine synthetase superfamily, S-adenosylmethionine synthetase, N-terminal
MSTRG.230703	Nitab4.5_0004332g0030	0.9138	Multi antimicrobial extrusion protein
MSTRG.23500	Nitab4.5_0000031g0370	0.9482	NAD(P)-binding domain, NmrA-like
MSTRG.23500	Nitab4.5_0005830g0010	0.905	Succinate dehydrogenase/fumarate reductase flavoprotein, catalytic domain, Fumarate reductase/succinate dehydrogenase flavoprotein-like, C-terminal, FAD binding domain, L-aspartate oxidase, FAD-dependent pyridine nucleotide-disulphide oxidoreductase
MSTRG.23500	Nitab4.5_0003090g0030	0.9026	AP2/ERF domain, DNA-binding domain
MSTRG.23500	Nitab4.5_0002722g0030	0.9843	Multi antimicrobial extrusion protein
MSTRG.23500	Nitab4.5_0001640g0050	0.9394	Triose-phosphate transporter domain
MSTRG.23500	Nitab4.5_0006307g0010	0.9526	CO dehydrogenase flavoprotein-like, FAD-binding, subdomain 2, FAD-binding, type 2, FAD-binding, type 2, subdomain 1, FAD linked oxidase, N-terminal, Berberine/berberine-like
MSTRG.23500	Nitab4.5_0000316g0090	0.9791	CO dehydrogenase flavoprotein-like, FAD-binding, subdomain 2, FAD-binding, type 2, Berberine/berberine-like, FAD-binding, type 2, subdomain 1, FAD linked oxidase, N-terminal
MSTRG.23500	Nitab4.5_0001029g0080	0.9185	CO dehydrogenase flavoprotein-like, FAD-binding, subdomain 2, FAD linked oxidase, N-terminal, FAD-binding, type 2, subdomain 1, FAD-binding, type 2
MSTRG.23500	Nitab4.5_0000884g0010	0.9495	NmrA-like, NAD(P)-binding domain
MSTRG.23500	Nitab4.5_0002522g0070	0.9006	Fe-S metabolism associated domain, SufE-like, Quinolinate synthetase A
MSTRG.23500	Nitab4.5_0015055g0010	0.9543	DNA-binding domain, AP2/ERF domain
MSTRG.23500	Nitab4.5_0000031g0420	0.9578	Multi antimicrobial extrusion protein
MSTRG.23500	Nitab4.5_0002338g0020	0.9363	FAD binding domain, L-aspartate oxidase, Fumarate reductase/succinate dehydrogenase flavoprotein-like, C-terminal, Succinate dehydrogenase/fumarate reductase flavoprotein, catalytic domain, FAD-dependent pyridine nucleotide-disulphide oxidoreductase
MSTRG.23500	Nitab4.5_0001116g0030	0.9586	Triose-phosphate transporter domain
MSTRG.23500	Nitab4.5_0011349g0010	0.9236	Multi antimicrobial extrusion protein
MSTRG.23500	Nitab4.5_0011232g0010	0.9352	Spermidine/spermine synthases family, Putrescine N-methyltransferase
MSTRG.23500	Nitab4.5_0004332g0030	0.9143	Multi antimicrobial extrusion protein
MSTRG.23523	Nitab4.5_0001640g0050	0.9239	Triose-phosphate transporter domain
MSTRG.23523	Nitab4.5_0001029g0080	0.9106	CO dehydrogenase flavoprotein-like, FAD-binding, subdomain 2, FAD linked oxidase, N-terminal, FAD-binding, type 2, subdomain 1, FAD-binding, type 2
MSTRG.23523	Nitab4.5_0001116g0030	0.9124	Triose-phosphate transporter domain
MSTRG.23523	Nitab4.5_0011349g0010	0.9048	Multi antimicrobial extrusion protein
MSTRG.236312	Nitab4.5_0000003g0720	0.9018	Copper amine oxidase, N2-terminal, Copper amine oxidase, Copper amine oxidase, C-terminal, Copper amine oxidase, N-terminal, Copper amine oxidase, N2/N3-terminal, Copper amine oxidase, N3-terminal
MSTRG.237412	Nitab4.5_0000031g0370	0.9154	NAD(P)-binding domain, NmrA-like
MSTRG.237412	Nitab4.5_0003090g0030	0.9211	AP2/ERF domain, DNA-binding domain
MSTRG.237412	Nitab4.5_0001640g0050	0.9197	Triose-phosphate transporter domain
MSTRG.237412	Nitab4.5_0006307g0010	0.905	CO dehydrogenase flavoprotein-like, FAD-binding, subdomain 2, FAD-binding, type 2, FAD-binding, type 2, subdomain 1, FAD linked oxidase, N-terminal, Berberine/berberine-like
MSTRG.237412	Nitab4.5_0000884g0010	0.923	NmrA-like, NAD(P)-binding domain
MSTRG.237412	Nitab4.5_0000013g0380	0.911	Spermidine/spermine synthases family
MSTRG.237412	Nitab4.5_0015055g0010	0.9071	DNA-binding domain, AP2/ERF domain
MSTRG.237412	Nitab4.5_0002338g0020	0.9221	FAD binding domain, L-aspartate oxidase, Fumarate reductase/succinate dehydrogenase flavoprotein-like, C-terminal, Succinate dehydrogenase/fumarate reductase flavoprotein, catalytic domain, FAD-dependent pyridine nucleotide-disulphide oxidoreductase
MSTRG.237412	Nitab4.5_0001116g0030	0.9066	Triose-phosphate transporter domain
MSTRG.237412	Nitab4.5_0011232g0010	0.9185	Spermidine/spermine synthases family, Putrescine N-methyltransferase
MSTRG.237412	Nitab4.5_0000025g0290	0.9105	Copper amine oxidase, C-terminal, Copper amine oxidase, N2-terminal, Copper amine oxidase, N3-terminal, Copper amine oxidase, N-terminal, Copper amine oxidase, N2/N3-terminal, Copper amine oxidase
MSTRG.23755	Nitab4.5_0001029g0080	0.9137	CO dehydrogenase flavoprotein-like, FAD-binding, subdomain 2, FAD linked oxidase, N-terminal, FAD-binding, type 2, subdomain 1, FAD-binding, type 2
MSTRG.23755	Nitab4.5_0004332g0030	0.9021	Multi antimicrobial extrusion protein
MSTRG.23755	Nitab4.5_0000063g0120	0.9082	S-adenosylmethionine synthetase, conserved site, S-adenosylmethionine synthetase superfamily, S-adenosylmethionine synthetase, N-terminal, S-adenosylmethionine synthetase, S-adenosylmethionine synthetase, C-terminal, S-adenosylmethionine synthetase, central domain
MSTRG.238016	Nitab4.5_0002948g0020	0.9685	Triose-phosphate transporter domain, Drug/metabolite transporter
MSTRG.238016	Nitab4.5_0000031g0420	0.9061	Multi antimicrobial extrusion protein
MSTRG.23812	Nitab4.5_0002869g0010	0.9331	S-adenosylmethionine synthetase, N-terminal, S-adenosylmethionine synthetase, conserved site, S-adenosylmethionine synthetase superfamily, S-adenosylmethionine synthetase, central domain, S-adenosylmethionine synthetase, C-terminal, S-adenosylmethionine synthetase
MSTRG.238134	Nitab4.5_0000031g0370	0.9528	NAD(P)-binding domain, NmrA-like
MSTRG.238134	Nitab4.5_0003090g0030	0.9055	AP2/ERF domain, DNA-binding domain
MSTRG.238134	Nitab4.5_0002722g0030	0.9895	Multi antimicrobial extrusion protein
MSTRG.238134	Nitab4.5_0001640g0050	0.9441	Triose-phosphate transporter domain
MSTRG.238134	Nitab4.5_0006307g0010	0.9483	CO dehydrogenase flavoprotein-like, FAD-binding, subdomain 2, FAD-binding, type 2, FAD-binding, type 2, subdomain 1, FAD linked oxidase, N-terminal, Berberine/berberine-like
MSTRG.238134	Nitab4.5_0000316g0090	0.9834	CO dehydrogenase flavoprotein-like, FAD-binding, subdomain 2, FAD-binding, type 2, Berberine/berberine-like, FAD-binding, type 2, subdomain 1, FAD linked oxidase, N-terminal
MSTRG.238134	Nitab4.5_0000884g0010	0.9504	NmrA-like, NAD(P)-binding domain
MSTRG.238134	Nitab4.5_0015055g0010	0.9563	DNA-binding domain, AP2/ERF domain
MSTRG.238134	Nitab4.5_0000031g0420	0.98	Multi antimicrobial extrusion protein
MSTRG.238134	Nitab4.5_0002338g0020	0.9384	FAD binding domain, L-aspartate oxidase, Fumarate reductase/succinate dehydrogenase flavoprotein-like, C-terminal, Succinate dehydrogenase/fumarate reductase flavoprotein, catalytic domain, FAD-dependent pyridine nucleotide-disulphide oxidoreductase
MSTRG.238134	Nitab4.5_0001116g0030	0.9657	Triose-phosphate transporter domain
MSTRG.238134	Nitab4.5_0011349g0010	0.9253	Multi antimicrobial extrusion protein
MSTRG.238134	Nitab4.5_0011232g0010	0.9385	Spermidine/spermine synthases family, Putrescine N-methyltransferase
MSTRG.239538	Nitab4.5_0000031g0420	0.9009	Multi antimicrobial extrusion protein
MSTRG.240024	Nitab4.5_0000031g0370	0.9652	NAD(P)-binding domain, NmrA-like
MSTRG.240024	Nitab4.5_0005830g0010	0.9056	Succinate dehydrogenase/fumarate reductase flavoprotein, catalytic domain, Fumarate reductase/succinate dehydrogenase flavoprotein-like, C-terminal, FAD binding domain, L-aspartate oxidase, FAD-dependent pyridine nucleotide-disulphide oxidoreductase
MSTRG.240024	Nitab4.5_0003090g0030	0.9161	AP2/ERF domain, DNA-binding domain
MSTRG.240024	Nitab4.5_0002722g0030	0.9984	Multi antimicrobial extrusion protein
MSTRG.240024	Nitab4.5_0001640g0050	0.9531	Triose-phosphate transporter domain
MSTRG.240024	Nitab4.5_0006307g0010	0.9618	CO dehydrogenase flavoprotein-like, FAD-binding, subdomain 2, FAD-binding, type 2, FAD-binding, type 2, subdomain 1, FAD linked oxidase, N-terminal, Berberine/berberine-like
MSTRG.240024	Nitab4.5_0000316g0090	0.996	CO dehydrogenase flavoprotein-like, FAD-binding, subdomain 2, FAD-binding, type 2, Berberine/berberine-like, FAD-binding, type 2, subdomain 1, FAD linked oxidase, N-terminal
MSTRG.240024	Nitab4.5_0001029g0080	0.9009	CO dehydrogenase flavoprotein-like, FAD-binding, subdomain 2, FAD linked oxidase, N-terminal, FAD-binding, type 2, subdomain 1, FAD-binding, type 2
MSTRG.240024	Nitab4.5_0000884g0010	0.9621	NmrA-like, NAD(P)-binding domain
MSTRG.240024	Nitab4.5_0002522g0070	0.9119	Fe-S metabolism associated domain, SufE-like, Quinolinate synthetase A
MSTRG.240024	Nitab4.5_0015055g0010	0.9698	DNA-binding domain, AP2/ERF domain
MSTRG.240024	Nitab4.5_0000031g0420	0.9803	Multi antimicrobial extrusion protein
MSTRG.240024	Nitab4.5_0002338g0020	0.9509	FAD binding domain, L-aspartate oxidase, Fumarate reductase/succinate dehydrogenase flavoprotein-like, C-terminal, Succinate dehydrogenase/fumarate reductase flavoprotein, catalytic domain, FAD-dependent pyridine nucleotide-disulphide oxidoreductase
MSTRG.240024	Nitab4.5_0001116g0030	0.9753	Triose-phosphate transporter domain
MSTRG.240024	Nitab4.5_0011349g0010	0.9235	Multi antimicrobial extrusion protein
MSTRG.240024	Nitab4.5_0011232g0010	0.9507	Spermidine/spermine synthases family, Putrescine N-methyltransferase
MSTRG.241314	Nitab4.5_0003284g0010	0.9058	Spermidine/spermine synthases family, Putrescine N-methyltransferase
MSTRG.241314	Nitab4.5_0000013g0390	0.9446	Spermidine/spermine synthases family
MSTRG.243394	Nitab4.5_0000031g0370	0.9472	NAD(P)-binding domain, NmrA-like
MSTRG.243394	Nitab4.5_0005830g0010	0.902	Succinate dehydrogenase/fumarate reductase flavoprotein, catalytic domain, Fumarate reductase/succinate dehydrogenase flavoprotein-like, C-terminal, FAD binding domain, L-aspartate oxidase, FAD-dependent pyridine nucleotide-disulphide oxidoreductase
MSTRG.243394	Nitab4.5_0003090g0030	0.9335	AP2/ERF domain, DNA-binding domain
MSTRG.243394	Nitab4.5_0002722g0030	0.9307	Multi antimicrobial extrusion protein
MSTRG.243394	Nitab4.5_0001640g0050	0.9424	Triose-phosphate transporter domain
MSTRG.243394	Nitab4.5_0006307g0010	0.9454	CO dehydrogenase flavoprotein-like, FAD-binding, subdomain 2, FAD-binding, type 2, FAD-binding, type 2, subdomain 1, FAD linked oxidase, N-terminal, Berberine/berberine-like
MSTRG.243394	Nitab4.5_0000316g0090	0.9309	CO dehydrogenase flavoprotein-like, FAD-binding, subdomain 2, FAD-binding, type 2, Berberine/berberine-like, FAD-binding, type 2, subdomain 1, FAD linked oxidase, N-terminal
MSTRG.243394	Nitab4.5_0000884g0010	0.9487	NmrA-like, NAD(P)-binding domain
MSTRG.243394	Nitab4.5_0000013g0380	0.9176	Spermidine/spermine synthases family
MSTRG.243394	Nitab4.5_0015055g0010	0.9463	DNA-binding domain, AP2/ERF domain
MSTRG.243394	Nitab4.5_0000031g0420	0.9044	Multi antimicrobial extrusion protein
MSTRG.243394	Nitab4.5_0002338g0020	0.9434	FAD binding domain, L-aspartate oxidase, Fumarate reductase/succinate dehydrogenase flavoprotein-like, C-terminal, Succinate dehydrogenase/fumarate reductase flavoprotein, catalytic domain, FAD-dependent pyridine nucleotide-disulphide oxidoreductase
MSTRG.243394	Nitab4.5_0001116g0030	0.9474	Triose-phosphate transporter domain
MSTRG.243394	Nitab4.5_0011232g0010	0.9442	Spermidine/spermine synthases family, Putrescine N-methyltransferase
MSTRG.243394	Nitab4.5_0000025g0290	0.9037	Copper amine oxidase, C-terminal, Copper amine oxidase, N2-terminal, Copper amine oxidase, N3-terminal, Copper amine oxidase, N-terminal, Copper amine oxidase, N2/N3-terminal, Copper amine oxidase
MSTRG.244182	Nitab4.5_0000031g0370	0.9277	NAD(P)-binding domain, NmrA-like
MSTRG.244182	Nitab4.5_0002722g0030	0.9266	Multi antimicrobial extrusion protein
MSTRG.244182	Nitab4.5_0006307g0010	0.91	CO dehydrogenase flavoprotein-like, FAD-binding, subdomain 2, FAD-binding, type 2, FAD-binding, type 2, subdomain 1, FAD linked oxidase, N-terminal, Berberine/berberine-like
MSTRG.244182	Nitab4.5_0000316g0090	0.9456	CO dehydrogenase flavoprotein-like, FAD-binding, subdomain 2, FAD-binding, type 2, Berberine/berberine-like, FAD-binding, type 2, subdomain 1, FAD linked oxidase, N-terminal
MSTRG.244182	Nitab4.5_0000884g0010	0.9124	NmrA-like, NAD(P)-binding domain
MSTRG.244182	Nitab4.5_0015055g0010	0.9344	DNA-binding domain, AP2/ERF domain
MSTRG.244182	Nitab4.5_0000031g0420	0.9068	Multi antimicrobial extrusion protein
MSTRG.244182	Nitab4.5_0002338g0020	0.9075	FAD binding domain, L-aspartate oxidase, Fumarate reductase/succinate dehydrogenase flavoprotein-like, C-terminal, Succinate dehydrogenase/fumarate reductase flavoprotein, catalytic domain, FAD-dependent pyridine nucleotide-disulphide oxidoreductase
MSTRG.244182	Nitab4.5_0001116g0030	0.9029	Triose-phosphate transporter domain
MSTRG.244182	Nitab4.5_0011232g0010	0.9066	Spermidine/spermine synthases family, Putrescine N-methyltransferase
MSTRG.244754	Nitab4.5_0000031g0370	0.9511	NAD(P)-binding domain, NmrA-like
MSTRG.244754	Nitab4.5_0003090g0030	0.9105	AP2/ERF domain, DNA-binding domain
MSTRG.244754	Nitab4.5_0002722g0030	0.9832	Multi antimicrobial extrusion protein
MSTRG.244754	Nitab4.5_0001640g0050	0.9467	Triose-phosphate transporter domain
MSTRG.244754	Nitab4.5_0006307g0010	0.9469	CO dehydrogenase flavoprotein-like, FAD-binding, subdomain 2, FAD-binding, type 2, FAD-binding, type 2, subdomain 1, FAD linked oxidase, N-terminal, Berberine/berberine-like
MSTRG.244754	Nitab4.5_0000316g0090	0.975	CO dehydrogenase flavoprotein-like, FAD-binding, subdomain 2, FAD-binding, type 2, Berberine/berberine-like, FAD-binding, type 2, subdomain 1, FAD linked oxidase, N-terminal
MSTRG.244754	Nitab4.5_0000884g0010	0.9506	NmrA-like, NAD(P)-binding domain
MSTRG.244754	Nitab4.5_0015055g0010	0.9533	DNA-binding domain, AP2/ERF domain
MSTRG.244754	Nitab4.5_0000031g0420	0.9721	Multi antimicrobial extrusion protein
MSTRG.244754	Nitab4.5_0002338g0020	0.939	FAD binding domain, L-aspartate oxidase, Fumarate reductase/succinate dehydrogenase flavoprotein-like, C-terminal, Succinate dehydrogenase/fumarate reductase flavoprotein, catalytic domain, FAD-dependent pyridine nucleotide-disulphide oxidoreductase
MSTRG.244754	Nitab4.5_0001116g0030	0.9645	Triose-phosphate transporter domain
MSTRG.244754	Nitab4.5_0011349g0010	0.9242	Multi antimicrobial extrusion protein
MSTRG.244754	Nitab4.5_0011232g0010	0.9392	Spermidine/spermine synthases family, Putrescine N-methyltransferase
MSTRG.24747	Nitab4.5_0011349g0010	0.9438	Multi antimicrobial extrusion protein
MSTRG.24747	Nitab4.5_0000745g0170	0.9446	S-adenosylmethionine synthetase, central domain, S-adenosylmethionine synthetase, S-adenosylmethionine synthetase, C-terminal, S-adenosylmethionine synthetase, conserved site, S-adenosylmethionine synthetase superfamily, S-adenosylmethionine synthetase, N-terminal
MSTRG.24747	Nitab4.5_0000063g0120	0.9169	S-adenosylmethionine synthetase, conserved site, S-adenosylmethionine synthetase superfamily, S-adenosylmethionine synthetase, N-terminal, S-adenosylmethionine synthetase, S-adenosylmethionine synthetase, C-terminal, S-adenosylmethionine synthetase, central domain
MSTRG.248096	Nitab4.5_0002948g0020	0.9369	Triose-phosphate transporter domain, Drug/metabolite transporter
MSTRG.248448	Nitab4.5_0000031g0370	0.9588	NAD(P)-binding domain, NmrA-like
MSTRG.248448	Nitab4.5_0003090g0030	0.9052	AP2/ERF domain, DNA-binding domain
MSTRG.248448	Nitab4.5_0002722g0030	0.9975	Multi antimicrobial extrusion protein
MSTRG.248448	Nitab4.5_0001640g0050	0.9448	Triose-phosphate transporter domain
MSTRG.248448	Nitab4.5_0006307g0010	0.9553	CO dehydrogenase flavoprotein-like, FAD-binding, subdomain 2, FAD-binding, type 2, FAD-binding, type 2, subdomain 1, FAD linked oxidase, N-terminal, Berberine/berberine-like
MSTRG.248448	Nitab4.5_0000316g0090	0.995	CO dehydrogenase flavoprotein-like, FAD-binding, subdomain 2, FAD-binding, type 2, Berberine/berberine-like, FAD-binding, type 2, subdomain 1, FAD linked oxidase, N-terminal
MSTRG.248448	Nitab4.5_0000884g0010	0.9547	NmrA-like, NAD(P)-binding domain
MSTRG.248448	Nitab4.5_0002522g0070	0.9082	Fe-S metabolism associated domain, SufE-like, Quinolinate synthetase A
MSTRG.248448	Nitab4.5_0015055g0010	0.9642	DNA-binding domain, AP2/ERF domain
MSTRG.248448	Nitab4.5_0000031g0420	0.9823	Multi antimicrobial extrusion protein
MSTRG.248448	Nitab4.5_0002338g0020	0.9429	FAD binding domain, L-aspartate oxidase, Fumarate reductase/succinate dehydrogenase flavoprotein-like, C-terminal, Succinate dehydrogenase/fumarate reductase flavoprotein, catalytic domain, FAD-dependent pyridine nucleotide-disulphide oxidoreductase
MSTRG.248448	Nitab4.5_0001116g0030	0.9697	Triose-phosphate transporter domain
MSTRG.248448	Nitab4.5_0011349g0010	0.9234	Multi antimicrobial extrusion protein
MSTRG.248448	Nitab4.5_0011232g0010	0.9426	Spermidine/spermine synthases family, Putrescine N-methyltransferase
MSTRG.248789	Nitab4.5_0001029g0080	0.9214	CO dehydrogenase flavoprotein-like, FAD-binding, subdomain 2, FAD linked oxidase, N-terminal, FAD-binding, type 2, subdomain 1, FAD-binding, type 2
MSTRG.248789	Nitab4.5_0000031g0420	0.9024	Multi antimicrobial extrusion protein
MSTRG.248789	Nitab4.5_0011349g0010	0.9736	Multi antimicrobial extrusion protein
MSTRG.248789	Nitab4.5_0000745g0170	0.9549	S-adenosylmethionine synthetase, central domain, S-adenosylmethionine synthetase, S-adenosylmethionine synthetase, C-terminal, S-adenosylmethionine synthetase, conserved site, S-adenosylmethionine synthetase superfamily, S-adenosylmethionine synthetase, N-terminal
MSTRG.248789	Nitab4.5_0004332g0030	0.9353	Multi antimicrobial extrusion protein
MSTRG.251101	Nitab4.5_0000031g0370	0.9635	NAD(P)-binding domain, NmrA-like
MSTRG.251101	Nitab4.5_0005830g0010	0.9104	Succinate dehydrogenase/fumarate reductase flavoprotein, catalytic domain, Fumarate reductase/succinate dehydrogenase flavoprotein-like, C-terminal, FAD binding domain, L-aspartate oxidase, FAD-dependent pyridine nucleotide-disulphide oxidoreductase
MSTRG.251101	Nitab4.5_0003090g0030	0.9456	AP2/ERF domain, DNA-binding domain
MSTRG.251101	Nitab4.5_0002722g0030	0.9774	Multi antimicrobial extrusion protein
MSTRG.251101	Nitab4.5_0001640g0050	0.9774	Triose-phosphate transporter domain
MSTRG.251101	Nitab4.5_0006307g0010	0.9659	CO dehydrogenase flavoprotein-like, FAD-binding, subdomain 2, FAD-binding, type 2, FAD-binding, type 2, subdomain 1, FAD linked oxidase, N-terminal, Berberine/berberine-like
MSTRG.251101	Nitab4.5_0000316g0090	0.9676	CO dehydrogenase flavoprotein-like, FAD-binding, subdomain 2, FAD-binding, type 2, Berberine/berberine-like, FAD-binding, type 2, subdomain 1, FAD linked oxidase, N-terminal
MSTRG.251101	Nitab4.5_0001029g0080	0.9275	CO dehydrogenase flavoprotein-like, FAD-binding, subdomain 2, FAD linked oxidase, N-terminal, FAD-binding, type 2, subdomain 1, FAD-binding, type 2
MSTRG.251101	Nitab4.5_0000884g0010	0.97	NmrA-like, NAD(P)-binding domain
MSTRG.251101	Nitab4.5_0000013g0380	0.9211	Spermidine/spermine synthases family
MSTRG.251101	Nitab4.5_0015055g0010	0.9628	DNA-binding domain, AP2/ERF domain
MSTRG.251101	Nitab4.5_0000031g0420	0.9451	Multi antimicrobial extrusion protein
MSTRG.251101	Nitab4.5_0002338g0020	0.9605	FAD binding domain, L-aspartate oxidase, Fumarate reductase/succinate dehydrogenase flavoprotein-like, C-terminal, Succinate dehydrogenase/fumarate reductase flavoprotein, catalytic domain, FAD-dependent pyridine nucleotide-disulphide oxidoreductase
MSTRG.251101	Nitab4.5_0001116g0030	0.9805	Triose-phosphate transporter domain
MSTRG.251101	Nitab4.5_0011349g0010	0.93	Multi antimicrobial extrusion protein
MSTRG.251101	Nitab4.5_0011232g0010	0.9608	Spermidine/spermine synthases family, Putrescine N-methyltransferase
MSTRG.251101	Nitab4.5_0004332g0030	0.9138	Multi antimicrobial extrusion protein
MSTRG.251101	Nitab4.5_0000025g0290	0.9076	Copper amine oxidase, C-terminal, Copper amine oxidase, N2-terminal, Copper amine oxidase, N3-terminal, Copper amine oxidase, N-terminal, Copper amine oxidase, N2/N3-terminal, Copper amine oxidase
MSTRG.251101	Nitab4.5_0003284g0040	0.9012	Spermidine/spermine synthases family, Putrescine N-methyltransferase
MSTRG.25234	Nitab4.5_0002948g0020	0.9501	Triose-phosphate transporter domain, Drug/metabolite transporter
MSTRG.25234	Nitab4.5_0000031g0420	0.9124	Multi antimicrobial extrusion protein
MSTRG.25234	Nitab4.5_0011349g0010	0.9481	Multi antimicrobial extrusion protein
MSTRG.25234	Nitab4.5_0001065g0040	0.9943	Drug/metabolite transporter, Triose-phosphate transporter domain
MSTRG.25234	Nitab4.5_0000745g0170	0.9387	S-adenosylmethionine synthetase, central domain, S-adenosylmethionine synthetase, S-adenosylmethionine synthetase, C-terminal, S-adenosylmethionine synthetase, conserved site, S-adenosylmethionine synthetase superfamily, S-adenosylmethionine synthetase, N-terminal
MSTRG.25273	Nitab4.5_0000031g0370	0.9471	NAD(P)-binding domain, NmrA-like
MSTRG.25273	Nitab4.5_0003090g0030	0.9125	AP2/ERF domain, DNA-binding domain
MSTRG.25273	Nitab4.5_0002722g0030	0.9672	Multi antimicrobial extrusion protein
MSTRG.25273	Nitab4.5_0001640g0050	0.9414	Triose-phosphate transporter domain
MSTRG.25273	Nitab4.5_0006307g0010	0.9437	CO dehydrogenase flavoprotein-like, FAD-binding, subdomain 2, FAD-binding, type 2, FAD-binding, type 2, subdomain 1, FAD linked oxidase, N-terminal, Berberine/berberine-like
MSTRG.25273	Nitab4.5_0000316g0090	0.9593	CO dehydrogenase flavoprotein-like, FAD-binding, subdomain 2, FAD-binding, type 2, Berberine/berberine-like, FAD-binding, type 2, subdomain 1, FAD linked oxidase, N-terminal
MSTRG.25273	Nitab4.5_0001029g0080	0.9197	CO dehydrogenase flavoprotein-like, FAD-binding, subdomain 2, FAD linked oxidase, N-terminal, FAD-binding, type 2, subdomain 1, FAD-binding, type 2
MSTRG.25273	Nitab4.5_0000884g0010	0.9484	NmrA-like, NAD(P)-binding domain
MSTRG.25273	Nitab4.5_0015055g0010	0.9484	DNA-binding domain, AP2/ERF domain
MSTRG.25273	Nitab4.5_0000031g0420	0.9363	Multi antimicrobial extrusion protein
MSTRG.25273	Nitab4.5_0002338g0020	0.9381	FAD binding domain, L-aspartate oxidase, Fumarate reductase/succinate dehydrogenase flavoprotein-like, C-terminal, Succinate dehydrogenase/fumarate reductase flavoprotein, catalytic domain, FAD-dependent pyridine nucleotide-disulphide oxidoreductase
MSTRG.25273	Nitab4.5_0001116g0030	0.952	Triose-phosphate transporter domain
MSTRG.25273	Nitab4.5_0011349g0010	0.9016	Multi antimicrobial extrusion protein
MSTRG.25273	Nitab4.5_0011232g0010	0.9357	Spermidine/spermine synthases family, Putrescine N-methyltransferase
MSTRG.25273	Nitab4.5_0004332g0030	0.9168	Multi antimicrobial extrusion protein
MSTRG.254990	Nitab4.5_0004816g0010	0.9302	Nicotinate-nucleotide pyrophosphorylase, Quinolinate phosphoribosyl transferase, C-terminal, Quinolinate phosphoribosyl transferase, N-terminal, Aldolase-type TIM barrel, Nicotinate-nucleotide pyrophosphorylase/Putative pyrophosphorylase ModD
MSTRG.25528	Nitab4.5_0004816g0010	0.9773	Nicotinate-nucleotide pyrophosphorylase, Quinolinate phosphoribosyl transferase, C-terminal, Quinolinate phosphoribosyl transferase, N-terminal, Aldolase-type TIM barrel, Nicotinate-nucleotide pyrophosphorylase/Putative pyrophosphorylase ModD
MSTRG.256571	Nitab4.5_0000031g0370	0.9047	NAD(P)-binding domain, NmrA-like
MSTRG.256571	Nitab4.5_0003090g0030	0.9117	AP2/ERF domain, DNA-binding domain
MSTRG.256571	Nitab4.5_0001640g0050	0.9405	Triose-phosphate transporter domain
MSTRG.256571	Nitab4.5_0006307g0010	0.9266	CO dehydrogenase flavoprotein-like, FAD-binding, subdomain 2, FAD-binding, type 2, FAD-binding, type 2, subdomain 1, FAD linked oxidase, N-terminal, Berberine/berberine-like
MSTRG.256571	Nitab4.5_0000884g0010	0.9144	NmrA-like, NAD(P)-binding domain
MSTRG.256571	Nitab4.5_0015055g0010	0.9077	DNA-binding domain, AP2/ERF domain
MSTRG.256571	Nitab4.5_0002338g0020	0.9121	FAD binding domain, L-aspartate oxidase, Fumarate reductase/succinate dehydrogenase flavoprotein-like, C-terminal, Succinate dehydrogenase/fumarate reductase flavoprotein, catalytic domain, FAD-dependent pyridine nucleotide-disulphide oxidoreductase
MSTRG.256571	Nitab4.5_0001116g0030	0.9284	Triose-phosphate transporter domain
MSTRG.256571	Nitab4.5_0011232g0010	0.9095	Spermidine/spermine synthases family, Putrescine N-methyltransferase
MSTRG.25743	Nitab4.5_0003280g0010	0.9261	Alanine racemase/group IV decarboxylase, C-terminal, Orn/DAP/Arg decarboxylase 2, N-terminal, Ornithine/DAP/Arg decarboxylase, Orn/DAP/Arg decarboxylase 2, conserved site, Orn/DAP/Arg decarboxylase 2, pyridoxal-phosphate binding site, Orn/DAP/Arg decarboxylase 2, C-terminal, Ornithine decarboxylase
MSTRG.2582	Nitab4.5_0003284g0010	0.9116	Spermidine/spermine synthases family, Putrescine N-methyltransferase
MSTRG.2582	Nitab4.5_0000013g0390	0.9505	Spermidine/spermine synthases family
MSTRG.25823	Nitab4.5_0001065g0040	0.905	Drug/metabolite transporter, Triose-phosphate transporter domain
MSTRG.258942	Nitab4.5_0000031g0370	0.9451	NAD(P)-binding domain, NmrA-like
MSTRG.258942	Nitab4.5_0003090g0030	0.9268	AP2/ERF domain, DNA-binding domain
MSTRG.258942	Nitab4.5_0002722g0030	0.9713	Multi antimicrobial extrusion protein
MSTRG.258942	Nitab4.5_0001640g0050	0.968	Triose-phosphate transporter domain
MSTRG.258942	Nitab4.5_0006307g0010	0.9509	CO dehydrogenase flavoprotein-like, FAD-binding, subdomain 2, FAD-binding, type 2, FAD-binding, type 2, subdomain 1, FAD linked oxidase, N-terminal, Berberine/berberine-like
MSTRG.258942	Nitab4.5_0000316g0090	0.9571	CO dehydrogenase flavoprotein-like, FAD-binding, subdomain 2, FAD-binding, type 2, Berberine/berberine-like, FAD-binding, type 2, subdomain 1, FAD linked oxidase, N-terminal
MSTRG.258942	Nitab4.5_0001029g0080	0.9372	CO dehydrogenase flavoprotein-like, FAD-binding, subdomain 2, FAD linked oxidase, N-terminal, FAD-binding, type 2, subdomain 1, FAD-binding, type 2
MSTRG.258942	Nitab4.5_0000884g0010	0.9533	NmrA-like, NAD(P)-binding domain
MSTRG.258942	Nitab4.5_0015055g0010	0.9446	DNA-binding domain, AP2/ERF domain
MSTRG.258942	Nitab4.5_0000031g0420	0.9437	Multi antimicrobial extrusion protein
MSTRG.258942	Nitab4.5_0002338g0020	0.9421	FAD binding domain, L-aspartate oxidase, Fumarate reductase/succinate dehydrogenase flavoprotein-like, C-terminal, Succinate dehydrogenase/fumarate reductase flavoprotein, catalytic domain, FAD-dependent pyridine nucleotide-disulphide oxidoreductase
MSTRG.258942	Nitab4.5_0001116g0030	0.9709	Triose-phosphate transporter domain
MSTRG.258942	Nitab4.5_0011349g0010	0.9445	Multi antimicrobial extrusion protein
MSTRG.258942	Nitab4.5_0011232g0010	0.9425	Spermidine/spermine synthases family, Putrescine N-methyltransferase
MSTRG.258942	Nitab4.5_0004332g0030	0.9245	Multi antimicrobial extrusion protein
MSTRG.262779	Nitab4.5_0000031g0370	0.9405	NAD(P)-binding domain, NmrA-like
MSTRG.262779	Nitab4.5_0003090g0030	0.9022	AP2/ERF domain, DNA-binding domain
MSTRG.262779	Nitab4.5_0002722g0030	0.9602	Multi antimicrobial extrusion protein
MSTRG.262779	Nitab4.5_0001640g0050	0.9257	Triose-phosphate transporter domain
MSTRG.262779	Nitab4.5_0006307g0010	0.9285	CO dehydrogenase flavoprotein-like, FAD-binding, subdomain 2, FAD-binding, type 2, FAD-binding, type 2, subdomain 1, FAD linked oxidase, N-terminal, Berberine/berberine-like
MSTRG.262779	Nitab4.5_0000316g0090	0.9544	CO dehydrogenase flavoprotein-like, FAD-binding, subdomain 2, FAD-binding, type 2, Berberine/berberine-like, FAD-binding, type 2, subdomain 1, FAD linked oxidase, N-terminal
MSTRG.262779	Nitab4.5_0000884g0010	0.9386	NmrA-like, NAD(P)-binding domain
MSTRG.262779	Nitab4.5_0015055g0010	0.9411	DNA-binding domain, AP2/ERF domain
MSTRG.262779	Nitab4.5_0000031g0420	0.9379	Multi antimicrobial extrusion protein
MSTRG.262779	Nitab4.5_0002338g0020	0.9278	FAD binding domain, L-aspartate oxidase, Fumarate reductase/succinate dehydrogenase flavoprotein-like, C-terminal, Succinate dehydrogenase/fumarate reductase flavoprotein, catalytic domain, FAD-dependent pyridine nucleotide-disulphide oxidoreductase
MSTRG.262779	Nitab4.5_0001116g0030	0.9431	Triose-phosphate transporter domain
MSTRG.262779	Nitab4.5_0011232g0010	0.9306	Spermidine/spermine synthases family, Putrescine N-methyltransferase
MSTRG.26511	Nitab4.5_0003090g0030	0.9042	AP2/ERF domain, DNA-binding domain
MSTRG.26511	Nitab4.5_0003284g0010	0.9111	Spermidine/spermine synthases family, Putrescine N-methyltransferase
MSTRG.26511	Nitab4.5_0000013g0380	0.9071	Spermidine/spermine synthases family
MSTRG.26511	Nitab4.5_0000013g0390	0.9123	Spermidine/spermine synthases family
MSTRG.26511	Nitab4.5_0000025g0290	0.9161	Copper amine oxidase, C-terminal, Copper amine oxidase, N2-terminal, Copper amine oxidase, N3-terminal, Copper amine oxidase, N-terminal, Copper amine oxidase, N2/N3-terminal, Copper amine oxidase
MSTRG.26511	Nitab4.5_0003284g0040	0.9037	Spermidine/spermine synthases family, Putrescine N-methyltransferase
MSTRG.26877	Nitab4.5_0004816g0010	0.9704	Nicotinate-nucleotide pyrophosphorylase, Quinolinate phosphoribosyl transferase, C-terminal, Quinolinate phosphoribosyl transferase, N-terminal, Aldolase-type TIM barrel, Nicotinate-nucleotide pyrophosphorylase/Putative pyrophosphorylase ModD
MSTRG.26880	Nitab4.5_0001029g0080	0.912	CO dehydrogenase flavoprotein-like, FAD-binding, subdomain 2, FAD linked oxidase, N-terminal, FAD-binding, type 2, subdomain 1, FAD-binding, type 2
MSTRG.26880	Nitab4.5_0004332g0030	0.9056	Multi antimicrobial extrusion protein
MSTRG.27531	Nitab4.5_0004816g0010	0.9113	Nicotinate-nucleotide pyrophosphorylase, Quinolinate phosphoribosyl transferase, C-terminal, Quinolinate phosphoribosyl transferase, N-terminal, Aldolase-type TIM barrel, Nicotinate-nucleotide pyrophosphorylase/Putative pyrophosphorylase ModD
MSTRG.27556	Nitab4.5_0000003g0720	0.9396	Copper amine oxidase, N2-terminal, Copper amine oxidase, Copper amine oxidase, C-terminal, Copper amine oxidase, N-terminal, Copper amine oxidase, N2/N3-terminal, Copper amine oxidase, N3-terminal
MSTRG.27561	Nitab4.5_0000113g0030	0.909	Spermidine/spermine synthases family
MSTRG.27561	Nitab4.5_0010954g0020	0.9093	Spermidine/spermine synthases family
MSTRG.27752	Nitab4.5_0004816g0010	0.9018	Nicotinate-nucleotide pyrophosphorylase, Quinolinate phosphoribosyl transferase, C-terminal, Quinolinate phosphoribosyl transferase, N-terminal, Aldolase-type TIM barrel, Nicotinate-nucleotide pyrophosphorylase/Putative pyrophosphorylase ModD
MSTRG.28396	Nitab4.5_0000013g0390	0.904	Spermidine/spermine synthases family
MSTRG.28628	Nitab4.5_0002948g0020	0.956	Triose-phosphate transporter domain, Drug/metabolite transporter
MSTRG.28628	Nitab4.5_0002722g0030	0.9539	Multi antimicrobial extrusion protein
MSTRG.28628	Nitab4.5_0000316g0090	0.9479	CO dehydrogenase flavoprotein-like, FAD-binding, subdomain 2, FAD-binding, type 2, Berberine/berberine-like, FAD-binding, type 2, subdomain 1, FAD linked oxidase, N-terminal
MSTRG.28628	Nitab4.5_0000031g0420	0.9674	Multi antimicrobial extrusion protein
MSTRG.28628	Nitab4.5_0011349g0010	0.9045	Multi antimicrobial extrusion protein
MSTRG.28628	Nitab4.5_0001065g0040	0.9155	Drug/metabolite transporter, Triose-phosphate transporter domain
MSTRG.28654	Nitab4.5_0002115g0020	0.9059	S-adenosylmethionine synthetase, S-adenosylmethionine synthetase, central domain, S-adenosylmethionine synthetase superfamily, S-adenosylmethionine synthetase, C-terminal, S-adenosylmethionine synthetase, conserved site, S-adenosylmethionine synthetase, N-terminal
MSTRG.28814	Nitab4.5_0000003g0720	0.9415	Copper amine oxidase, N2-terminal, Copper amine oxidase, Copper amine oxidase, C-terminal, Copper amine oxidase, N-terminal, Copper amine oxidase, N2/N3-terminal, Copper amine oxidase, N3-terminal
MSTRG.29533	Nitab4.5_0003254g0030	0.9376	Multi antimicrobial extrusion protein
MSTRG.30366	Nitab4.5_0003090g0030	0.9093	AP2/ERF domain, DNA-binding domain
MSTRG.30366	Nitab4.5_0001640g0050	0.9007	Triose-phosphate transporter domain
MSTRG.30366	Nitab4.5_0000884g0010	0.9069	NmrA-like, NAD(P)-binding domain
MSTRG.30366	Nitab4.5_0002338g0020	0.903	FAD binding domain, L-aspartate oxidase, Fumarate reductase/succinate dehydrogenase flavoprotein-like, C-terminal, Succinate dehydrogenase/fumarate reductase flavoprotein, catalytic domain, FAD-dependent pyridine nucleotide-disulphide oxidoreductase
MSTRG.30366	Nitab4.5_0011232g0010	0.9067	Spermidine/spermine synthases family, Putrescine N-methyltransferase
MSTRG.30729	Nitab4.5_0002722g0030	0.914	Multi antimicrobial extrusion protein
MSTRG.30729	Nitab4.5_0001640g0050	0.9015	Triose-phosphate transporter domain
MSTRG.30729	Nitab4.5_0000316g0090	0.9067	CO dehydrogenase flavoprotein-like, FAD-binding, subdomain 2, FAD-binding, type 2, Berberine/berberine-like, FAD-binding, type 2, subdomain 1, FAD linked oxidase, N-terminal
MSTRG.30729	Nitab4.5_0001116g0030	0.9054	Triose-phosphate transporter domain
MSTRG.31005	Nitab4.5_0003090g0030	0.9142	AP2/ERF domain, DNA-binding domain
MSTRG.31005	Nitab4.5_0003284g0010	0.9006	Spermidine/spermine synthases family, Putrescine N-methyltransferase
MSTRG.31005	Nitab4.5_0001640g0050	0.9117	Triose-phosphate transporter domain
MSTRG.31005	Nitab4.5_0000013g0380	0.904	Spermidine/spermine synthases family
MSTRG.31005	Nitab4.5_0000013g0390	0.9093	Spermidine/spermine synthases family
MSTRG.31351	Nitab4.5_0002722g0030	0.926	Multi antimicrobial extrusion protein
MSTRG.31351	Nitab4.5_0001640g0050	0.9338	Triose-phosphate transporter domain
MSTRG.31351	Nitab4.5_0006307g0010	0.9018	CO dehydrogenase flavoprotein-like, FAD-binding, subdomain 2, FAD-binding, type 2, FAD-binding, type 2, subdomain 1, FAD linked oxidase, N-terminal, Berberine/berberine-like
MSTRG.31351	Nitab4.5_0000316g0090	0.9023	CO dehydrogenase flavoprotein-like, FAD-binding, subdomain 2, FAD-binding, type 2, Berberine/berberine-like, FAD-binding, type 2, subdomain 1, FAD linked oxidase, N-terminal
MSTRG.31351	Nitab4.5_0001029g0080	0.9343	CO dehydrogenase flavoprotein-like, FAD-binding, subdomain 2, FAD linked oxidase, N-terminal, FAD-binding, type 2, subdomain 1, FAD-binding, type 2
MSTRG.31351	Nitab4.5_0000884g0010	0.9044	NmrA-like, NAD(P)-binding domain
MSTRG.31351	Nitab4.5_0001116g0030	0.9294	Triose-phosphate transporter domain
MSTRG.31351	Nitab4.5_0011349g0010	0.9401	Multi antimicrobial extrusion protein
MSTRG.31351	Nitab4.5_0004332g0030	0.92	Multi antimicrobial extrusion protein
MSTRG.3145	Nitab4.5_0002948g0020	0.9576	Triose-phosphate transporter domain, Drug/metabolite transporter
MSTRG.3145	Nitab4.5_0002722g0030	0.9592	Multi antimicrobial extrusion protein
MSTRG.3145	Nitab4.5_0000316g0090	0.9437	CO dehydrogenase flavoprotein-like, FAD-binding, subdomain 2, FAD-binding, type 2, Berberine/berberine-like, FAD-binding, type 2, subdomain 1, FAD linked oxidase, N-terminal
MSTRG.3145	Nitab4.5_0000031g0420	0.9775	Multi antimicrobial extrusion protein
MSTRG.3145	Nitab4.5_0011349g0010	0.9486	Multi antimicrobial extrusion protein
MSTRG.3145	Nitab4.5_0001065g0040	0.9517	Drug/metabolite transporter, Triose-phosphate transporter domain
MSTRG.3145	Nitab4.5_0000745g0170	0.9078	S-adenosylmethionine synthetase, central domain, S-adenosylmethionine synthetase, S-adenosylmethionine synthetase, C-terminal, S-adenosylmethionine synthetase, conserved site, S-adenosylmethionine synthetase superfamily, S-adenosylmethionine synthetase, N-terminal
MSTRG.33304	Nitab4.5_0001029g0080	0.9243	CO dehydrogenase flavoprotein-like, FAD-binding, subdomain 2, FAD linked oxidase, N-terminal, FAD-binding, type 2, subdomain 1, FAD-binding, type 2
MSTRG.33304	Nitab4.5_0004332g0030	0.918	Multi antimicrobial extrusion protein
MSTRG.33804	Nitab4.5_0002722g0030	0.9496	Multi antimicrobial extrusion protein
MSTRG.33804	Nitab4.5_0001640g0050	0.9265	Triose-phosphate transporter domain
MSTRG.33804	Nitab4.5_0000316g0090	0.9384	CO dehydrogenase flavoprotein-like, FAD-binding, subdomain 2, FAD-binding, type 2, Berberine/berberine-like, FAD-binding, type 2, subdomain 1, FAD linked oxidase, N-terminal
MSTRG.33804	Nitab4.5_0001029g0080	0.9198	CO dehydrogenase flavoprotein-like, FAD-binding, subdomain 2, FAD linked oxidase, N-terminal, FAD-binding, type 2, subdomain 1, FAD-binding, type 2
MSTRG.33804	Nitab4.5_0000031g0420	0.9476	Multi antimicrobial extrusion protein
MSTRG.33804	Nitab4.5_0001116g0030	0.9358	Triose-phosphate transporter domain
MSTRG.33804	Nitab4.5_0011349g0010	0.9579	Multi antimicrobial extrusion protein
MSTRG.33804	Nitab4.5_0000745g0170	0.9249	S-adenosylmethionine synthetase, central domain, S-adenosylmethionine synthetase, S-adenosylmethionine synthetase, C-terminal, S-adenosylmethionine synthetase, conserved site, S-adenosylmethionine synthetase superfamily, S-adenosylmethionine synthetase, N-terminal
MSTRG.33804	Nitab4.5_0004332g0030	0.933	Multi antimicrobial extrusion protein
MSTRG.34387	Nitab4.5_0001029g0080	0.9232	CO dehydrogenase flavoprotein-like, FAD-binding, subdomain 2, FAD linked oxidase, N-terminal, FAD-binding, type 2, subdomain 1, FAD-binding, type 2
MSTRG.354	Nitab4.5_0001029g0080	0.9153	CO dehydrogenase flavoprotein-like, FAD-binding, subdomain 2, FAD linked oxidase, N-terminal, FAD-binding, type 2, subdomain 1, FAD-binding, type 2
MSTRG.354	Nitab4.5_0004332g0030	0.9266	Multi antimicrobial extrusion protein
MSTRG.35497	Nitab4.5_0000031g0370	0.9889	NAD(P)-binding domain, NmrA-like
MSTRG.35497	Nitab4.5_0005830g0010	0.9699	Succinate dehydrogenase/fumarate reductase flavoprotein, catalytic domain, Fumarate reductase/succinate dehydrogenase flavoprotein-like, C-terminal, FAD binding domain, L-aspartate oxidase, FAD-dependent pyridine nucleotide-disulphide oxidoreductase
MSTRG.35497	Nitab4.5_0003090g0030	0.9883	AP2/ERF domain, DNA-binding domain
MSTRG.35497	Nitab4.5_0003284g0010	0.9575	Spermidine/spermine synthases family, Putrescine N-methyltransferase
MSTRG.35497	Nitab4.5_0002722g0030	0.9294	Multi antimicrobial extrusion protein
MSTRG.35497	Nitab4.5_0001640g0050	0.9701	Triose-phosphate transporter domain
MSTRG.35497	Nitab4.5_0006307g0010	0.9761	CO dehydrogenase flavoprotein-like, FAD-binding, subdomain 2, FAD-binding, type 2, FAD-binding, type 2, subdomain 1, FAD linked oxidase, N-terminal, Berberine/berberine-like
MSTRG.35497	Nitab4.5_0000316g0090	0.9455	CO dehydrogenase flavoprotein-like, FAD-binding, subdomain 2, FAD-binding, type 2, Berberine/berberine-like, FAD-binding, type 2, subdomain 1, FAD linked oxidase, N-terminal
MSTRG.35497	Nitab4.5_0000884g0010	0.9881	NmrA-like, NAD(P)-binding domain
MSTRG.35497	Nitab4.5_0002522g0070	0.9087	Fe-S metabolism associated domain, SufE-like, Quinolinate synthetase A
MSTRG.35497	Nitab4.5_0000013g0380	0.9787	Spermidine/spermine synthases family
MSTRG.35497	Nitab4.5_0015055g0010	0.985	DNA-binding domain, AP2/ERF domain
MSTRG.35497	Nitab4.5_0002338g0020	0.992	FAD binding domain, L-aspartate oxidase, Fumarate reductase/succinate dehydrogenase flavoprotein-like, C-terminal, Succinate dehydrogenase/fumarate reductase flavoprotein, catalytic domain, FAD-dependent pyridine nucleotide-disulphide oxidoreductase
MSTRG.35497	Nitab4.5_0001116g0030	0.9682	Triose-phosphate transporter domain
MSTRG.35497	Nitab4.5_0011232g0010	0.9924	Spermidine/spermine synthases family, Putrescine N-methyltransferase
MSTRG.35497	Nitab4.5_0000013g0390	0.9201	Spermidine/spermine synthases family
MSTRG.35497	Nitab4.5_0000025g0290	0.9746	Copper amine oxidase, C-terminal, Copper amine oxidase, N2-terminal, Copper amine oxidase, N3-terminal, Copper amine oxidase, N-terminal, Copper amine oxidase, N2/N3-terminal, Copper amine oxidase
MSTRG.35497	Nitab4.5_0003284g0040	0.9764	Spermidine/spermine synthases family, Putrescine N-methyltransferase
MSTRG.35576	Nitab4.5_0000031g0370	0.9267	NAD(P)-binding domain, NmrA-like
MSTRG.35576	Nitab4.5_0002722g0030	0.9948	Multi antimicrobial extrusion protein
MSTRG.35576	Nitab4.5_0001640g0050	0.9218	Triose-phosphate transporter domain
MSTRG.35576	Nitab4.5_0006307g0010	0.927	CO dehydrogenase flavoprotein-like, FAD-binding, subdomain 2, FAD-binding, type 2, FAD-binding, type 2, subdomain 1, FAD linked oxidase, N-terminal, Berberine/berberine-like
MSTRG.35576	Nitab4.5_0000316g0090	0.9848	CO dehydrogenase flavoprotein-like, FAD-binding, subdomain 2, FAD-binding, type 2, Berberine/berberine-like, FAD-binding, type 2, subdomain 1, FAD linked oxidase, N-terminal
MSTRG.35576	Nitab4.5_0001029g0080	0.9125	CO dehydrogenase flavoprotein-like, FAD-binding, subdomain 2, FAD linked oxidase, N-terminal, FAD-binding, type 2, subdomain 1, FAD-binding, type 2
MSTRG.35576	Nitab4.5_0000884g0010	0.9233	NmrA-like, NAD(P)-binding domain
MSTRG.35576	Nitab4.5_0015055g0010	0.9338	DNA-binding domain, AP2/ERF domain
MSTRG.35576	Nitab4.5_0000031g0420	0.9918	Multi antimicrobial extrusion protein
MSTRG.35576	Nitab4.5_0002338g0020	0.9075	FAD binding domain, L-aspartate oxidase, Fumarate reductase/succinate dehydrogenase flavoprotein-like, C-terminal, Succinate dehydrogenase/fumarate reductase flavoprotein, catalytic domain, FAD-dependent pyridine nucleotide-disulphide oxidoreductase
MSTRG.35576	Nitab4.5_0001116g0030	0.9519	Triose-phosphate transporter domain
MSTRG.35576	Nitab4.5_0011349g0010	0.9536	Multi antimicrobial extrusion protein
MSTRG.35576	Nitab4.5_0011232g0010	0.9076	Spermidine/spermine synthases family, Putrescine N-methyltransferase
MSTRG.35576	Nitab4.5_0004332g0030	0.9143	Multi antimicrobial extrusion protein
MSTRG.3585	Nitab4.5_0000003g0720	0.9237	Copper amine oxidase, N2-terminal, Copper amine oxidase, Copper amine oxidase, C-terminal, Copper amine oxidase, N-terminal, Copper amine oxidase, N2/N3-terminal, Copper amine oxidase, N3-terminal
MSTRG.36138	Nitab4.5_0000003g0720	0.9	Copper amine oxidase, N2-terminal, Copper amine oxidase, Copper amine oxidase, C-terminal, Copper amine oxidase, N-terminal, Copper amine oxidase, N2/N3-terminal, Copper amine oxidase, N3-terminal
MSTRG.37876	Nitab4.5_0004665g0010	0.9197	S-adenosylmethionine synthetase, conserved site, S-adenosylmethionine synthetase, S-adenosylmethionine synthetase superfamily, S-adenosylmethionine synthetase, C-terminal, S-adenosylmethionine synthetase, central domain, S-adenosylmethionine synthetase, N-terminal
MSTRG.37876	Nitab4.5_0001029g0080	0.9221	CO dehydrogenase flavoprotein-like, FAD-binding, subdomain 2, FAD linked oxidase, N-terminal, FAD-binding, type 2, subdomain 1, FAD-binding, type 2
MSTRG.37876	Nitab4.5_0011349g0010	0.9232	Multi antimicrobial extrusion protein
MSTRG.37876	Nitab4.5_0000745g0170	0.9527	S-adenosylmethionine synthetase, central domain, S-adenosylmethionine synthetase, S-adenosylmethionine synthetase, C-terminal, S-adenosylmethionine synthetase, conserved site, S-adenosylmethionine synthetase superfamily, S-adenosylmethionine synthetase, N-terminal
MSTRG.37876	Nitab4.5_0004332g0030	0.9402	Multi antimicrobial extrusion protein
MSTRG.37876	Nitab4.5_0000063g0120	0.907	S-adenosylmethionine synthetase, conserved site, S-adenosylmethionine synthetase superfamily, S-adenosylmethionine synthetase, N-terminal, S-adenosylmethionine synthetase, S-adenosylmethionine synthetase, C-terminal, S-adenosylmethionine synthetase, central domain
MSTRG.38663	Nitab4.5_0000013g0390	0.9376	Spermidine/spermine synthases family
MSTRG.389	Nitab4.5_0003284g0010	0.901	Spermidine/spermine synthases family, Putrescine N-methyltransferase
MSTRG.389	Nitab4.5_0000013g0390	0.9386	Spermidine/spermine synthases family
MSTRG.3913	Nitab4.5_0000003g0720	0.9321	Copper amine oxidase, N2-terminal, Copper amine oxidase, Copper amine oxidase, C-terminal, Copper amine oxidase, N-terminal, Copper amine oxidase, N2/N3-terminal, Copper amine oxidase, N3-terminal
MSTRG.3922	Nitab4.5_0000003g0720	0.97	Copper amine oxidase, N2-terminal, Copper amine oxidase, Copper amine oxidase, C-terminal, Copper amine oxidase, N-terminal, Copper amine oxidase, N2/N3-terminal, Copper amine oxidase, N3-terminal
MSTRG.39482	Nitab4.5_0000003g0720	0.9265	Copper amine oxidase, N2-terminal, Copper amine oxidase, Copper amine oxidase, C-terminal, Copper amine oxidase, N-terminal, Copper amine oxidase, N2/N3-terminal, Copper amine oxidase, N3-terminal
MSTRG.39598	Nitab4.5_0003254g0030	0.9243	Multi antimicrobial extrusion protein
MSTRG.39659	Nitab4.5_0003254g0030	0.9007	Multi antimicrobial extrusion protein
MSTRG.39942	Nitab4.5_0001270g0090	0.9156	Alanine racemase/group IV decarboxylase, C-terminal, Ornithine decarboxylase, Orn/DAP/Arg decarboxylase 2, pyridoxal-phosphate binding site, Orn/DAP/Arg decarboxylase 2, N-terminal, Orn/DAP/Arg decarboxylase 2, C-terminal, Ornithine/DAP/Arg decarboxylase
MSTRG.40434	Nitab4.5_0002722g0030	0.9183	Multi antimicrobial extrusion protein
MSTRG.40434	Nitab4.5_0001029g0080	0.9471	CO dehydrogenase flavoprotein-like, FAD-binding, subdomain 2, FAD linked oxidase, N-terminal, FAD-binding, type 2, subdomain 1, FAD-binding, type 2
MSTRG.40434	Nitab4.5_0000031g0420	0.9053	Multi antimicrobial extrusion protein
MSTRG.40434	Nitab4.5_0011349g0010	0.9698	Multi antimicrobial extrusion protein
MSTRG.40434	Nitab4.5_0000745g0170	0.9419	S-adenosylmethionine synthetase, central domain, S-adenosylmethionine synthetase, S-adenosylmethionine synthetase, C-terminal, S-adenosylmethionine synthetase, conserved site, S-adenosylmethionine synthetase superfamily, S-adenosylmethionine synthetase, N-terminal
MSTRG.40434	Nitab4.5_0004332g0030	0.9441	Multi antimicrobial extrusion protein
MSTRG.40699	Nitab4.5_0002869g0010	0.9043	S-adenosylmethionine synthetase, N-terminal, S-adenosylmethionine synthetase, conserved site, S-adenosylmethionine synthetase superfamily, S-adenosylmethionine synthetase, central domain, S-adenosylmethionine synthetase, C-terminal, S-adenosylmethionine synthetase
MSTRG.40736	Nitab4.5_0004816g0010	0.987	Nicotinate-nucleotide pyrophosphorylase, Quinolinate phosphoribosyl transferase, C-terminal, Quinolinate phosphoribosyl transferase, N-terminal, Aldolase-type TIM barrel, Nicotinate-nucleotide pyrophosphorylase/Putative pyrophosphorylase ModD
MSTRG.41122	Nitab4.5_0000031g0370	0.9284	NAD(P)-binding domain, NmrA-like
MSTRG.41122	Nitab4.5_0003090g0030	0.9068	AP2/ERF domain, DNA-binding domain
MSTRG.41122	Nitab4.5_0002722g0030	0.9614	Multi antimicrobial extrusion protein
MSTRG.41122	Nitab4.5_0001640g0050	0.9481	Triose-phosphate transporter domain
MSTRG.41122	Nitab4.5_0006307g0010	0.9351	CO dehydrogenase flavoprotein-like, FAD-binding, subdomain 2, FAD-binding, type 2, FAD-binding, type 2, subdomain 1, FAD linked oxidase, N-terminal, Berberine/berberine-like
MSTRG.41122	Nitab4.5_0000316g0090	0.9439	CO dehydrogenase flavoprotein-like, FAD-binding, subdomain 2, FAD-binding, type 2, Berberine/berberine-like, FAD-binding, type 2, subdomain 1, FAD linked oxidase, N-terminal
MSTRG.41122	Nitab4.5_0001029g0080	0.9603	CO dehydrogenase flavoprotein-like, FAD-binding, subdomain 2, FAD linked oxidase, N-terminal, FAD-binding, type 2, subdomain 1, FAD-binding, type 2
MSTRG.41122	Nitab4.5_0000884g0010	0.9382	NmrA-like, NAD(P)-binding domain
MSTRG.41122	Nitab4.5_0015055g0010	0.9292	DNA-binding domain, AP2/ERF domain
MSTRG.41122	Nitab4.5_0000031g0420	0.9326	Multi antimicrobial extrusion protein
MSTRG.41122	Nitab4.5_0002338g0020	0.9244	FAD binding domain, L-aspartate oxidase, Fumarate reductase/succinate dehydrogenase flavoprotein-like, C-terminal, Succinate dehydrogenase/fumarate reductase flavoprotein, catalytic domain, FAD-dependent pyridine nucleotide-disulphide oxidoreductase
MSTRG.41122	Nitab4.5_0001116g0030	0.9534	Triose-phosphate transporter domain
MSTRG.41122	Nitab4.5_0011349g0010	0.9413	Multi antimicrobial extrusion protein
MSTRG.41122	Nitab4.5_0011232g0010	0.9246	Spermidine/spermine synthases family, Putrescine N-methyltransferase
MSTRG.41122	Nitab4.5_0004332g0030	0.9517	Multi antimicrobial extrusion protein
MSTRG.41345	Nitab4.5_0004665g0010	0.9253	S-adenosylmethionine synthetase, conserved site, S-adenosylmethionine synthetase, S-adenosylmethionine synthetase superfamily, S-adenosylmethionine synthetase, C-terminal, S-adenosylmethionine synthetase, central domain, S-adenosylmethionine synthetase, N-terminal
MSTRG.41345	Nitab4.5_0008312g0060	0.9307	S-adenosylmethionine synthetase, conserved site, S-adenosylmethionine synthetase, S-adenosylmethionine synthetase, C-terminal, S-adenosylmethionine synthetase superfamily, S-adenosylmethionine synthetase, central domain, S-adenosylmethionine synthetase, N-terminal
MSTRG.41421	Nitab4.5_0000316g0090	0.9086	CO dehydrogenase flavoprotein-like, FAD-binding, subdomain 2, FAD-binding, type 2, Berberine/berberine-like, FAD-binding, type 2, subdomain 1, FAD linked oxidase, N-terminal
MSTRG.42568	Nitab4.5_0004665g0010	0.9112	S-adenosylmethionine synthetase, conserved site, S-adenosylmethionine synthetase, S-adenosylmethionine synthetase superfamily, S-adenosylmethionine synthetase, C-terminal, S-adenosylmethionine synthetase, central domain, S-adenosylmethionine synthetase, N-terminal
MSTRG.43014	Nitab4.5_0000031g0370	0.9031	NAD(P)-binding domain, NmrA-like
MSTRG.43014	Nitab4.5_0003090g0030	0.9188	AP2/ERF domain, DNA-binding domain
MSTRG.43014	Nitab4.5_0001640g0050	0.9244	Triose-phosphate transporter domain
MSTRG.43014	Nitab4.5_0000884g0010	0.9165	NmrA-like, NAD(P)-binding domain
MSTRG.43014	Nitab4.5_0000013g0380	0.9056	Spermidine/spermine synthases family
MSTRG.43014	Nitab4.5_0002338g0020	0.9108	FAD binding domain, L-aspartate oxidase, Fumarate reductase/succinate dehydrogenase flavoprotein-like, C-terminal, Succinate dehydrogenase/fumarate reductase flavoprotein, catalytic domain, FAD-dependent pyridine nucleotide-disulphide oxidoreductase
MSTRG.43014	Nitab4.5_0001116g0030	0.9075	Triose-phosphate transporter domain
MSTRG.43014	Nitab4.5_0011232g0010	0.9108	Spermidine/spermine synthases family, Putrescine N-methyltransferase
MSTRG.43014	Nitab4.5_0000025g0290	0.9091	Copper amine oxidase, C-terminal, Copper amine oxidase, N2-terminal, Copper amine oxidase, N3-terminal, Copper amine oxidase, N-terminal, Copper amine oxidase, N2/N3-terminal, Copper amine oxidase
MSTRG.43110	Nitab4.5_0000031g0370	0.9122	NAD(P)-binding domain, NmrA-like
MSTRG.43110	Nitab4.5_0003090g0030	0.9041	AP2/ERF domain, DNA-binding domain
MSTRG.43110	Nitab4.5_0001640g0050	0.9062	Triose-phosphate transporter domain
MSTRG.43110	Nitab4.5_0006307g0010	0.9233	CO dehydrogenase flavoprotein-like, FAD-binding, subdomain 2, FAD-binding, type 2, FAD-binding, type 2, subdomain 1, FAD linked oxidase, N-terminal, Berberine/berberine-like
MSTRG.43110	Nitab4.5_0000884g0010	0.9185	NmrA-like, NAD(P)-binding domain
MSTRG.43110	Nitab4.5_0015055g0010	0.9154	DNA-binding domain, AP2/ERF domain
MSTRG.43110	Nitab4.5_0002338g0020	0.9132	FAD binding domain, L-aspartate oxidase, Fumarate reductase/succinate dehydrogenase flavoprotein-like, C-terminal, Succinate dehydrogenase/fumarate reductase flavoprotein, catalytic domain, FAD-dependent pyridine nucleotide-disulphide oxidoreductase
MSTRG.43110	Nitab4.5_0011232g0010	0.9101	Spermidine/spermine synthases family, Putrescine N-methyltransferase
MSTRG.43251	Nitab4.5_0001640g0050	0.9004	Triose-phosphate transporter domain
MSTRG.43544	Nitab4.5_0004665g0010	0.9328	S-adenosylmethionine synthetase, conserved site, S-adenosylmethionine synthetase, S-adenosylmethionine synthetase superfamily, S-adenosylmethionine synthetase, C-terminal, S-adenosylmethionine synthetase, central domain, S-adenosylmethionine synthetase, N-terminal
MSTRG.44973	Nitab4.5_0001270g0090	0.9369	Alanine racemase/group IV decarboxylase, C-terminal, Ornithine decarboxylase, Orn/DAP/Arg decarboxylase 2, pyridoxal-phosphate binding site, Orn/DAP/Arg decarboxylase 2, N-terminal, Orn/DAP/Arg decarboxylase 2, C-terminal, Ornithine/DAP/Arg decarboxylase
MSTRG.44973	Nitab4.5_0003280g0010	0.9023	Alanine racemase/group IV decarboxylase, C-terminal, Orn/DAP/Arg decarboxylase 2, N-terminal, Ornithine/DAP/Arg decarboxylase, Orn/DAP/Arg decarboxylase 2, conserved site, Orn/DAP/Arg decarboxylase 2, pyridoxal-phosphate binding site, Orn/DAP/Arg decarboxylase 2, C-terminal, Ornithine decarboxylase
MSTRG.45639	Nitab4.5_0000031g0370	0.9495	NAD(P)-binding domain, NmrA-like
MSTRG.45639	Nitab4.5_0005830g0010	0.9303	Succinate dehydrogenase/fumarate reductase flavoprotein, catalytic domain, Fumarate reductase/succinate dehydrogenase flavoprotein-like, C-terminal, FAD binding domain, L-aspartate oxidase, FAD-dependent pyridine nucleotide-disulphide oxidoreductase
MSTRG.45639	Nitab4.5_0003090g0030	0.9776	AP2/ERF domain, DNA-binding domain
MSTRG.45639	Nitab4.5_0003284g0010	0.9624	Spermidine/spermine synthases family, Putrescine N-methyltransferase
MSTRG.45639	Nitab4.5_0001640g0050	0.9629	Triose-phosphate transporter domain
MSTRG.45639	Nitab4.5_0006307g0010	0.9463	CO dehydrogenase flavoprotein-like, FAD-binding, subdomain 2, FAD-binding, type 2, FAD-binding, type 2, subdomain 1, FAD linked oxidase, N-terminal, Berberine/berberine-like
MSTRG.45639	Nitab4.5_0000884g0010	0.9602	NmrA-like, NAD(P)-binding domain
MSTRG.45639	Nitab4.5_0000013g0380	0.9682	Spermidine/spermine synthases family
MSTRG.45639	Nitab4.5_0015055g0010	0.941	DNA-binding domain, AP2/ERF domain
MSTRG.45639	Nitab4.5_0002338g0020	0.9627	FAD binding domain, L-aspartate oxidase, Fumarate reductase/succinate dehydrogenase flavoprotein-like, C-terminal, Succinate dehydrogenase/fumarate reductase flavoprotein, catalytic domain, FAD-dependent pyridine nucleotide-disulphide oxidoreductase
MSTRG.45639	Nitab4.5_0001116g0030	0.9445	Triose-phosphate transporter domain
MSTRG.45639	Nitab4.5_0011232g0010	0.9644	Spermidine/spermine synthases family, Putrescine N-methyltransferase
MSTRG.45639	Nitab4.5_0000013g0390	0.9572	Spermidine/spermine synthases family
MSTRG.45639	Nitab4.5_0000025g0290	0.9589	Copper amine oxidase, C-terminal, Copper amine oxidase, N2-terminal, Copper amine oxidase, N3-terminal, Copper amine oxidase, N-terminal, Copper amine oxidase, N2/N3-terminal, Copper amine oxidase
MSTRG.45639	Nitab4.5_0003284g0040	0.9671	Spermidine/spermine synthases family, Putrescine N-methyltransferase
MSTRG.46401	Nitab4.5_0004332g0030	0.9036	Multi antimicrobial extrusion protein
MSTRG.46664	Nitab4.5_0004816g0010	0.9748	Nicotinate-nucleotide pyrophosphorylase, Quinolinate phosphoribosyl transferase, C-terminal, Quinolinate phosphoribosyl transferase, N-terminal, Aldolase-type TIM barrel, Nicotinate-nucleotide pyrophosphorylase/Putative pyrophosphorylase ModD
MSTRG.46788	Nitab4.5_0003284g0010	0.9046	Spermidine/spermine synthases family, Putrescine N-methyltransferase
MSTRG.46788	Nitab4.5_0000025g0290	0.9181	Copper amine oxidase, C-terminal, Copper amine oxidase, N2-terminal, Copper amine oxidase, N3-terminal, Copper amine oxidase, N-terminal, Copper amine oxidase, N2/N3-terminal, Copper amine oxidase
MSTRG.46788	Nitab4.5_0003284g0040	0.9093	Spermidine/spermine synthases family, Putrescine N-methyltransferase
MSTRG.4737	Nitab4.5_0000013g0390	0.9015	Spermidine/spermine synthases family
MSTRG.47422	Nitab4.5_0002948g0020	0.9255	Triose-phosphate transporter domain, Drug/metabolite transporter
MSTRG.47422	Nitab4.5_0002722g0030	0.9145	Multi antimicrobial extrusion protein
MSTRG.47422	Nitab4.5_0000031g0420	0.9361	Multi antimicrobial extrusion protein
MSTRG.47422	Nitab4.5_0011349g0010	0.9374	Multi antimicrobial extrusion protein
MSTRG.47422	Nitab4.5_0001065g0040	0.9379	Drug/metabolite transporter, Triose-phosphate transporter domain
MSTRG.47422	Nitab4.5_0000745g0170	0.9108	S-adenosylmethionine synthetase, central domain, S-adenosylmethionine synthetase, S-adenosylmethionine synthetase, C-terminal, S-adenosylmethionine synthetase, conserved site, S-adenosylmethionine synthetase superfamily, S-adenosylmethionine synthetase, N-terminal
MSTRG.4802	Nitab4.5_0002722g0030	0.9758	Multi antimicrobial extrusion protein
MSTRG.4802	Nitab4.5_0001640g0050	0.9024	Triose-phosphate transporter domain
MSTRG.4802	Nitab4.5_0000316g0090	0.9575	CO dehydrogenase flavoprotein-like, FAD-binding, subdomain 2, FAD-binding, type 2, Berberine/berberine-like, FAD-binding, type 2, subdomain 1, FAD linked oxidase, N-terminal
MSTRG.4802	Nitab4.5_0001029g0080	0.9151	CO dehydrogenase flavoprotein-like, FAD-binding, subdomain 2, FAD linked oxidase, N-terminal, FAD-binding, type 2, subdomain 1, FAD-binding, type 2
MSTRG.4802	Nitab4.5_0015055g0010	0.9015	DNA-binding domain, AP2/ERF domain
MSTRG.4802	Nitab4.5_0000031g0420	0.9725	Multi antimicrobial extrusion protein
MSTRG.4802	Nitab4.5_0001116g0030	0.9288	Triose-phosphate transporter domain
MSTRG.4802	Nitab4.5_0011349g0010	0.9645	Multi antimicrobial extrusion protein
MSTRG.4802	Nitab4.5_0001065g0040	0.9027	Drug/metabolite transporter, Triose-phosphate transporter domain
MSTRG.4802	Nitab4.5_0000745g0170	0.9206	S-adenosylmethionine synthetase, central domain, S-adenosylmethionine synthetase, S-adenosylmethionine synthetase, C-terminal, S-adenosylmethionine synthetase, conserved site, S-adenosylmethionine synthetase superfamily, S-adenosylmethionine synthetase, N-terminal
MSTRG.4802	Nitab4.5_0004332g0030	0.938	Multi antimicrobial extrusion protein
MSTRG.4840	Nitab4.5_0002948g0020	0.9323	Triose-phosphate transporter domain, Drug/metabolite transporter
MSTRG.4840	Nitab4.5_0002722g0030	0.9433	Multi antimicrobial extrusion protein
MSTRG.4840	Nitab4.5_0000316g0090	0.9481	CO dehydrogenase flavoprotein-like, FAD-binding, subdomain 2, FAD-binding, type 2, Berberine/berberine-like, FAD-binding, type 2, subdomain 1, FAD linked oxidase, N-terminal
MSTRG.4840	Nitab4.5_0000031g0420	0.9719	Multi antimicrobial extrusion protein
MSTRG.4840	Nitab4.5_0001116g0030	0.9053	Triose-phosphate transporter domain
MSTRG.48788	Nitab4.5_0000003g0720	0.9085	Copper amine oxidase, N2-terminal, Copper amine oxidase, Copper amine oxidase, C-terminal, Copper amine oxidase, N-terminal, Copper amine oxidase, N2/N3-terminal, Copper amine oxidase, N3-terminal
MSTRG.49170	Nitab4.5_0000003g0720	0.928	Copper amine oxidase, N2-terminal, Copper amine oxidase, Copper amine oxidase, C-terminal, Copper amine oxidase, N-terminal, Copper amine oxidase, N2/N3-terminal, Copper amine oxidase, N3-terminal
MSTRG.49571	Nitab4.5_0000003g0720	0.9125	Copper amine oxidase, N2-terminal, Copper amine oxidase, Copper amine oxidase, C-terminal, Copper amine oxidase, N-terminal, Copper amine oxidase, N2/N3-terminal, Copper amine oxidase, N3-terminal
MSTRG.50368	Nitab4.5_0001029g0080	0.9162	CO dehydrogenase flavoprotein-like, FAD-binding, subdomain 2, FAD linked oxidase, N-terminal, FAD-binding, type 2, subdomain 1, FAD-binding, type 2
MSTRG.50368	Nitab4.5_0000745g0170	0.912	S-adenosylmethionine synthetase, central domain, S-adenosylmethionine synthetase, S-adenosylmethionine synthetase, C-terminal, S-adenosylmethionine synthetase, conserved site, S-adenosylmethionine synthetase superfamily, S-adenosylmethionine synthetase, N-terminal
MSTRG.50368	Nitab4.5_0004332g0030	0.9032	Multi antimicrobial extrusion protein
MSTRG.50410	Nitab4.5_0000031g0370	0.9158	NAD(P)-binding domain, NmrA-like
MSTRG.50410	Nitab4.5_0003090g0030	0.9287	AP2/ERF domain, DNA-binding domain
MSTRG.50410	Nitab4.5_0003284g0010	0.903	Spermidine/spermine synthases family, Putrescine N-methyltransferase
MSTRG.50410	Nitab4.5_0001640g0050	0.9335	Triose-phosphate transporter domain
MSTRG.50410	Nitab4.5_0006307g0010	0.905	CO dehydrogenase flavoprotein-like, FAD-binding, subdomain 2, FAD-binding, type 2, FAD-binding, type 2, subdomain 1, FAD linked oxidase, N-terminal, Berberine/berberine-like
MSTRG.50410	Nitab4.5_0000884g0010	0.9253	NmrA-like, NAD(P)-binding domain
MSTRG.50410	Nitab4.5_0000013g0380	0.9174	Spermidine/spermine synthases family
MSTRG.50410	Nitab4.5_0015055g0010	0.9071	DNA-binding domain, AP2/ERF domain
MSTRG.50410	Nitab4.5_0002338g0020	0.9252	FAD binding domain, L-aspartate oxidase, Fumarate reductase/succinate dehydrogenase flavoprotein-like, C-terminal, Succinate dehydrogenase/fumarate reductase flavoprotein, catalytic domain, FAD-dependent pyridine nucleotide-disulphide oxidoreductase
MSTRG.50410	Nitab4.5_0001116g0030	0.9131	Triose-phosphate transporter domain
MSTRG.50410	Nitab4.5_0011232g0010	0.9214	Spermidine/spermine synthases family, Putrescine N-methyltransferase
MSTRG.50410	Nitab4.5_0000025g0290	0.9184	Copper amine oxidase, C-terminal, Copper amine oxidase, N2-terminal, Copper amine oxidase, N3-terminal, Copper amine oxidase, N-terminal, Copper amine oxidase, N2/N3-terminal, Copper amine oxidase
MSTRG.51083	Nitab4.5_0004816g0010	0.9728	Nicotinate-nucleotide pyrophosphorylase, Quinolinate phosphoribosyl transferase, C-terminal, Quinolinate phosphoribosyl transferase, N-terminal, Aldolase-type TIM barrel, Nicotinate-nucleotide pyrophosphorylase/Putative pyrophosphorylase ModD
MSTRG.51294	Nitab4.5_0004816g0010	0.9815	Nicotinate-nucleotide pyrophosphorylase, Quinolinate phosphoribosyl transferase, C-terminal, Quinolinate phosphoribosyl transferase, N-terminal, Aldolase-type TIM barrel, Nicotinate-nucleotide pyrophosphorylase/Putative pyrophosphorylase ModD
MSTRG.51562	Nitab4.5_0000003g0720	0.955	Copper amine oxidase, N2-terminal, Copper amine oxidase, Copper amine oxidase, C-terminal, Copper amine oxidase, N-terminal, Copper amine oxidase, N2/N3-terminal, Copper amine oxidase, N3-terminal
MSTRG.51961	Nitab4.5_0002722g0030	0.9562	Multi antimicrobial extrusion protein
MSTRG.51961	Nitab4.5_0001640g0050	0.9013	Triose-phosphate transporter domain
MSTRG.51961	Nitab4.5_0000316g0090	0.9372	CO dehydrogenase flavoprotein-like, FAD-binding, subdomain 2, FAD-binding, type 2, Berberine/berberine-like, FAD-binding, type 2, subdomain 1, FAD linked oxidase, N-terminal
MSTRG.51961	Nitab4.5_0001029g0080	0.9667	CO dehydrogenase flavoprotein-like, FAD-binding, subdomain 2, FAD linked oxidase, N-terminal, FAD-binding, type 2, subdomain 1, FAD-binding, type 2
MSTRG.51961	Nitab4.5_0000031g0420	0.9378	Multi antimicrobial extrusion protein
MSTRG.51961	Nitab4.5_0001116g0030	0.9207	Triose-phosphate transporter domain
MSTRG.51961	Nitab4.5_0011349g0010	0.9356	Multi antimicrobial extrusion protein
MSTRG.51961	Nitab4.5_0000745g0170	0.9049	S-adenosylmethionine synthetase, central domain, S-adenosylmethionine synthetase, S-adenosylmethionine synthetase, C-terminal, S-adenosylmethionine synthetase, conserved site, S-adenosylmethionine synthetase superfamily, S-adenosylmethionine synthetase, N-terminal
MSTRG.51961	Nitab4.5_0004332g0030	0.9562	Multi antimicrobial extrusion protein
MSTRG.52244	Nitab4.5_0001029g0080	0.9091	CO dehydrogenase flavoprotein-like, FAD-binding, subdomain 2, FAD linked oxidase, N-terminal, FAD-binding, type 2, subdomain 1, FAD-binding, type 2
MSTRG.52244	Nitab4.5_0011349g0010	0.9244	Multi antimicrobial extrusion protein
MSTRG.52244	Nitab4.5_0000745g0170	0.9232	S-adenosylmethionine synthetase, central domain, S-adenosylmethionine synthetase, S-adenosylmethionine synthetase, C-terminal, S-adenosylmethionine synthetase, conserved site, S-adenosylmethionine synthetase superfamily, S-adenosylmethionine synthetase, N-terminal
MSTRG.52244	Nitab4.5_0004332g0030	0.933	Multi antimicrobial extrusion protein
MSTRG.52361	Nitab4.5_0000031g0420	0.909	Multi antimicrobial extrusion protein
MSTRG.52737	Nitab4.5_0000578g0090	0.9203	S-adenosylmethionine synthetase, central domain, S-adenosylmethionine synthetase, conserved site, S-adenosylmethionine synthetase, S-adenosylmethionine synthetase superfamily, S-adenosylmethionine synthetase, C-terminal, S-adenosylmethionine synthetase, N-terminal
MSTRG.53153	Nitab4.5_0002948g0020	0.9354	Triose-phosphate transporter domain, Drug/metabolite transporter
MSTRG.53153	Nitab4.5_0002722g0030	0.9238	Multi antimicrobial extrusion protein
MSTRG.53153	Nitab4.5_0000031g0420	0.9428	Multi antimicrobial extrusion protein
MSTRG.53153	Nitab4.5_0011349g0010	0.9496	Multi antimicrobial extrusion protein
MSTRG.53153	Nitab4.5_0001065g0040	0.957	Drug/metabolite transporter, Triose-phosphate transporter domain
MSTRG.53153	Nitab4.5_0000745g0170	0.916	S-adenosylmethionine synthetase, central domain, S-adenosylmethionine synthetase, S-adenosylmethionine synthetase, C-terminal, S-adenosylmethionine synthetase, conserved site, S-adenosylmethionine synthetase superfamily, S-adenosylmethionine synthetase, N-terminal
MSTRG.53206	Nitab4.5_0002948g0020	0.9229	Triose-phosphate transporter domain, Drug/metabolite transporter
MSTRG.53206	Nitab4.5_0002722g0030	0.9852	Multi antimicrobial extrusion protein
MSTRG.53206	Nitab4.5_0006307g0010	0.9003	CO dehydrogenase flavoprotein-like, FAD-binding, subdomain 2, FAD-binding, type 2, FAD-binding, type 2, subdomain 1, FAD linked oxidase, N-terminal, Berberine/berberine-like
MSTRG.53206	Nitab4.5_0000316g0090	0.9718	CO dehydrogenase flavoprotein-like, FAD-binding, subdomain 2, FAD-binding, type 2, Berberine/berberine-like, FAD-binding, type 2, subdomain 1, FAD linked oxidase, N-terminal
MSTRG.53206	Nitab4.5_0001029g0080	0.9135	CO dehydrogenase flavoprotein-like, FAD-binding, subdomain 2, FAD linked oxidase, N-terminal, FAD-binding, type 2, subdomain 1, FAD-binding, type 2
MSTRG.53206	Nitab4.5_0015055g0010	0.9063	DNA-binding domain, AP2/ERF domain
MSTRG.53206	Nitab4.5_0000031g0420	0.99	Multi antimicrobial extrusion protein
MSTRG.53206	Nitab4.5_0001116g0030	0.9296	Triose-phosphate transporter domain
MSTRG.53206	Nitab4.5_0011349g0010	0.9613	Multi antimicrobial extrusion protein
MSTRG.53206	Nitab4.5_0001065g0040	0.9263	Drug/metabolite transporter, Triose-phosphate transporter domain
MSTRG.53206	Nitab4.5_0000745g0170	0.9147	S-adenosylmethionine synthetase, central domain, S-adenosylmethionine synthetase, S-adenosylmethionine synthetase, C-terminal, S-adenosylmethionine synthetase, conserved site, S-adenosylmethionine synthetase superfamily, S-adenosylmethionine synthetase, N-terminal
MSTRG.53206	Nitab4.5_0004332g0030	0.9201	Multi antimicrobial extrusion protein
MSTRG.53349	Nitab4.5_0004816g0010	0.9782	Nicotinate-nucleotide pyrophosphorylase, Quinolinate phosphoribosyl transferase, C-terminal, Quinolinate phosphoribosyl transferase, N-terminal, Aldolase-type TIM barrel, Nicotinate-nucleotide pyrophosphorylase/Putative pyrophosphorylase ModD
MSTRG.53477	Nitab4.5_0000031g0370	0.928	NAD(P)-binding domain, NmrA-like
MSTRG.53477	Nitab4.5_0002722g0030	0.9436	Multi antimicrobial extrusion protein
MSTRG.53477	Nitab4.5_0006307g0010	0.9136	CO dehydrogenase flavoprotein-like, FAD-binding, subdomain 2, FAD-binding, type 2, FAD-binding, type 2, subdomain 1, FAD linked oxidase, N-terminal, Berberine/berberine-like
MSTRG.53477	Nitab4.5_0000316g0090	0.9581	CO dehydrogenase flavoprotein-like, FAD-binding, subdomain 2, FAD-binding, type 2, Berberine/berberine-like, FAD-binding, type 2, subdomain 1, FAD linked oxidase, N-terminal
MSTRG.53477	Nitab4.5_0000884g0010	0.9138	NmrA-like, NAD(P)-binding domain
MSTRG.53477	Nitab4.5_0015055g0010	0.9357	DNA-binding domain, AP2/ERF domain
MSTRG.53477	Nitab4.5_0000031g0420	0.928	Multi antimicrobial extrusion protein
MSTRG.53477	Nitab4.5_0002338g0020	0.9065	FAD binding domain, L-aspartate oxidase, Fumarate reductase/succinate dehydrogenase flavoprotein-like, C-terminal, Succinate dehydrogenase/fumarate reductase flavoprotein, catalytic domain, FAD-dependent pyridine nucleotide-disulphide oxidoreductase
MSTRG.53477	Nitab4.5_0001116g0030	0.9127	Triose-phosphate transporter domain
MSTRG.53477	Nitab4.5_0011232g0010	0.9057	Spermidine/spermine synthases family, Putrescine N-methyltransferase
MSTRG.53880	Nitab4.5_0004816g0010	0.9104	Nicotinate-nucleotide pyrophosphorylase, Quinolinate phosphoribosyl transferase, C-terminal, Quinolinate phosphoribosyl transferase, N-terminal, Aldolase-type TIM barrel, Nicotinate-nucleotide pyrophosphorylase/Putative pyrophosphorylase ModD
MSTRG.54264	Nitab4.5_0000031g0370	0.9184	NAD(P)-binding domain, NmrA-like
MSTRG.54264	Nitab4.5_0003090g0030	0.9214	AP2/ERF domain, DNA-binding domain
MSTRG.54264	Nitab4.5_0002722g0030	0.9262	Multi antimicrobial extrusion protein
MSTRG.54264	Nitab4.5_0001640g0050	0.9538	Triose-phosphate transporter domain
MSTRG.54264	Nitab4.5_0006307g0010	0.9263	CO dehydrogenase flavoprotein-like, FAD-binding, subdomain 2, FAD-binding, type 2, FAD-binding, type 2, subdomain 1, FAD linked oxidase, N-terminal, Berberine/berberine-like
MSTRG.54264	Nitab4.5_0000316g0090	0.9092	CO dehydrogenase flavoprotein-like, FAD-binding, subdomain 2, FAD-binding, type 2, Berberine/berberine-like, FAD-binding, type 2, subdomain 1, FAD linked oxidase, N-terminal
MSTRG.54264	Nitab4.5_0001029g0080	0.9182	CO dehydrogenase flavoprotein-like, FAD-binding, subdomain 2, FAD linked oxidase, N-terminal, FAD-binding, type 2, subdomain 1, FAD-binding, type 2
MSTRG.54264	Nitab4.5_0000884g0010	0.932	NmrA-like, NAD(P)-binding domain
MSTRG.54264	Nitab4.5_0015055g0010	0.9143	DNA-binding domain, AP2/ERF domain
MSTRG.54264	Nitab4.5_0002338g0020	0.923	FAD binding domain, L-aspartate oxidase, Fumarate reductase/succinate dehydrogenase flavoprotein-like, C-terminal, Succinate dehydrogenase/fumarate reductase flavoprotein, catalytic domain, FAD-dependent pyridine nucleotide-disulphide oxidoreductase
MSTRG.54264	Nitab4.5_0001116g0030	0.9442	Triose-phosphate transporter domain
MSTRG.54264	Nitab4.5_0011349g0010	0.9105	Multi antimicrobial extrusion protein
MSTRG.54264	Nitab4.5_0011232g0010	0.9236	Spermidine/spermine synthases family, Putrescine N-methyltransferase
MSTRG.54265	Nitab4.5_0000031g0370	0.9251	NAD(P)-binding domain, NmrA-like
MSTRG.54265	Nitab4.5_0002722g0030	0.986	Multi antimicrobial extrusion protein
MSTRG.54265	Nitab4.5_0001640g0050	0.9386	Triose-phosphate transporter domain
MSTRG.54265	Nitab4.5_0006307g0010	0.943	CO dehydrogenase flavoprotein-like, FAD-binding, subdomain 2, FAD-binding, type 2, FAD-binding, type 2, subdomain 1, FAD linked oxidase, N-terminal, Berberine/berberine-like
MSTRG.54265	Nitab4.5_0000316g0090	0.9882	CO dehydrogenase flavoprotein-like, FAD-binding, subdomain 2, FAD-binding, type 2, Berberine/berberine-like, FAD-binding, type 2, subdomain 1, FAD linked oxidase, N-terminal
MSTRG.54265	Nitab4.5_0001029g0080	0.9071	CO dehydrogenase flavoprotein-like, FAD-binding, subdomain 2, FAD linked oxidase, N-terminal, FAD-binding, type 2, subdomain 1, FAD-binding, type 2
MSTRG.54265	Nitab4.5_0000884g0010	0.9238	NmrA-like, NAD(P)-binding domain
MSTRG.54265	Nitab4.5_0015055g0010	0.9339	DNA-binding domain, AP2/ERF domain
MSTRG.54265	Nitab4.5_0000031g0420	0.986	Multi antimicrobial extrusion protein
MSTRG.54265	Nitab4.5_0002338g0020	0.9085	FAD binding domain, L-aspartate oxidase, Fumarate reductase/succinate dehydrogenase flavoprotein-like, C-terminal, Succinate dehydrogenase/fumarate reductase flavoprotein, catalytic domain, FAD-dependent pyridine nucleotide-disulphide oxidoreductase
MSTRG.54265	Nitab4.5_0001116g0030	0.9628	Triose-phosphate transporter domain
MSTRG.54265	Nitab4.5_0011349g0010	0.9427	Multi antimicrobial extrusion protein
MSTRG.54265	Nitab4.5_0011232g0010	0.9075	Spermidine/spermine synthases family, Putrescine N-methyltransferase
MSTRG.54265	Nitab4.5_0004332g0030	0.9023	Multi antimicrobial extrusion protein
MSTRG.54741	Nitab4.5_0011349g0010	0.9173	Multi antimicrobial extrusion protein
MSTRG.54741	Nitab4.5_0000745g0170	0.9137	S-adenosylmethionine synthetase, central domain, S-adenosylmethionine synthetase, S-adenosylmethionine synthetase, C-terminal, S-adenosylmethionine synthetase, conserved site, S-adenosylmethionine synthetase superfamily, S-adenosylmethionine synthetase, N-terminal
MSTRG.54741	Nitab4.5_0000063g0120	0.9319	S-adenosylmethionine synthetase, conserved site, S-adenosylmethionine synthetase superfamily, S-adenosylmethionine synthetase, N-terminal, S-adenosylmethionine synthetase, S-adenosylmethionine synthetase, C-terminal, S-adenosylmethionine synthetase, central domain
MSTRG.5490	Nitab4.5_0000031g0370	0.9367	NAD(P)-binding domain, NmrA-like
MSTRG.5490	Nitab4.5_0005830g0010	0.9557	Succinate dehydrogenase/fumarate reductase flavoprotein, catalytic domain, Fumarate reductase/succinate dehydrogenase flavoprotein-like, C-terminal, FAD binding domain, L-aspartate oxidase, FAD-dependent pyridine nucleotide-disulphide oxidoreductase
MSTRG.5490	Nitab4.5_0003090g0030	0.9513	AP2/ERF domain, DNA-binding domain
MSTRG.5490	Nitab4.5_0003284g0010	0.9486	Spermidine/spermine synthases family, Putrescine N-methyltransferase
MSTRG.5490	Nitab4.5_0001640g0050	0.92	Triose-phosphate transporter domain
MSTRG.5490	Nitab4.5_0006307g0010	0.9183	CO dehydrogenase flavoprotein-like, FAD-binding, subdomain 2, FAD-binding, type 2, FAD-binding, type 2, subdomain 1, FAD linked oxidase, N-terminal, Berberine/berberine-like
MSTRG.5490	Nitab4.5_0000884g0010	0.9372	NmrA-like, NAD(P)-binding domain
MSTRG.5490	Nitab4.5_0000013g0380	0.956	Spermidine/spermine synthases family
MSTRG.5490	Nitab4.5_0015055g0010	0.929	DNA-binding domain, AP2/ERF domain
MSTRG.5490	Nitab4.5_0002338g0020	0.9464	FAD binding domain, L-aspartate oxidase, Fumarate reductase/succinate dehydrogenase flavoprotein-like, C-terminal, Succinate dehydrogenase/fumarate reductase flavoprotein, catalytic domain, FAD-dependent pyridine nucleotide-disulphide oxidoreductase
MSTRG.5490	Nitab4.5_0011232g0010	0.9454	Spermidine/spermine synthases family, Putrescine N-methyltransferase
MSTRG.5490	Nitab4.5_0000013g0390	0.926	Spermidine/spermine synthases family
MSTRG.5490	Nitab4.5_0000025g0290	0.9431	Copper amine oxidase, C-terminal, Copper amine oxidase, N2-terminal, Copper amine oxidase, N3-terminal, Copper amine oxidase, N-terminal, Copper amine oxidase, N2/N3-terminal, Copper amine oxidase
MSTRG.5490	Nitab4.5_0003284g0040	0.9491	Spermidine/spermine synthases family, Putrescine N-methyltransferase
MSTRG.55100	Nitab4.5_0001029g0080	0.9178	CO dehydrogenase flavoprotein-like, FAD-binding, subdomain 2, FAD linked oxidase, N-terminal, FAD-binding, type 2, subdomain 1, FAD-binding, type 2
MSTRG.55100	Nitab4.5_0004332g0030	0.9005	Multi antimicrobial extrusion protein
MSTRG.55244	Nitab4.5_0001029g0080	0.9177	CO dehydrogenase flavoprotein-like, FAD-binding, subdomain 2, FAD linked oxidase, N-terminal, FAD-binding, type 2, subdomain 1, FAD-binding, type 2
MSTRG.55244	Nitab4.5_0011349g0010	0.9032	Multi antimicrobial extrusion protein
MSTRG.55244	Nitab4.5_0000745g0170	0.9127	S-adenosylmethionine synthetase, central domain, S-adenosylmethionine synthetase, S-adenosylmethionine synthetase, C-terminal, S-adenosylmethionine synthetase, conserved site, S-adenosylmethionine synthetase superfamily, S-adenosylmethionine synthetase, N-terminal
MSTRG.55244	Nitab4.5_0004332g0030	0.9289	Multi antimicrobial extrusion protein
MSTRG.55245	Nitab4.5_0002948g0020	0.9092	Triose-phosphate transporter domain, Drug/metabolite transporter
MSTRG.55466	Nitab4.5_0004816g0010	0.9203	Nicotinate-nucleotide pyrophosphorylase, Quinolinate phosphoribosyl transferase, C-terminal, Quinolinate phosphoribosyl transferase, N-terminal, Aldolase-type TIM barrel, Nicotinate-nucleotide pyrophosphorylase/Putative pyrophosphorylase ModD
MSTRG.55491	Nitab4.5_0001640g0050	0.9048	Triose-phosphate transporter domain
MSTRG.55979	Nitab4.5_0004816g0010	0.9605	Nicotinate-nucleotide pyrophosphorylase, Quinolinate phosphoribosyl transferase, C-terminal, Quinolinate phosphoribosyl transferase, N-terminal, Aldolase-type TIM barrel, Nicotinate-nucleotide pyrophosphorylase/Putative pyrophosphorylase ModD
MSTRG.56212	Nitab4.5_0000003g0720	0.9218	Copper amine oxidase, N2-terminal, Copper amine oxidase, Copper amine oxidase, C-terminal, Copper amine oxidase, N-terminal, Copper amine oxidase, N2/N3-terminal, Copper amine oxidase, N3-terminal
MSTRG.56218	Nitab4.5_0000003g0720	0.9197	Copper amine oxidase, N2-terminal, Copper amine oxidase, Copper amine oxidase, C-terminal, Copper amine oxidase, N-terminal, Copper amine oxidase, N2/N3-terminal, Copper amine oxidase, N3-terminal
MSTRG.56420	Nitab4.5_0004665g0010	0.9261	S-adenosylmethionine synthetase, conserved site, S-adenosylmethionine synthetase, S-adenosylmethionine synthetase superfamily, S-adenosylmethionine synthetase, C-terminal, S-adenosylmethionine synthetase, central domain, S-adenosylmethionine synthetase, N-terminal
MSTRG.56420	Nitab4.5_0001029g0080	0.9297	CO dehydrogenase flavoprotein-like, FAD-binding, subdomain 2, FAD linked oxidase, N-terminal, FAD-binding, type 2, subdomain 1, FAD-binding, type 2
MSTRG.56420	Nitab4.5_0000745g0170	0.9123	S-adenosylmethionine synthetase, central domain, S-adenosylmethionine synthetase, S-adenosylmethionine synthetase, C-terminal, S-adenosylmethionine synthetase, conserved site, S-adenosylmethionine synthetase superfamily, S-adenosylmethionine synthetase, N-terminal
MSTRG.56563	Nitab4.5_0004332g0070	0.9002	Multi antimicrobial extrusion protein
MSTRG.56563	Nitab4.5_0003254g0030	0.9255	Multi antimicrobial extrusion protein
MSTRG.57708	Nitab4.5_0000031g0370	0.9189	NAD(P)-binding domain, NmrA-like
MSTRG.57708	Nitab4.5_0005830g0010	0.9199	Succinate dehydrogenase/fumarate reductase flavoprotein, catalytic domain, Fumarate reductase/succinate dehydrogenase flavoprotein-like, C-terminal, FAD binding domain, L-aspartate oxidase, FAD-dependent pyridine nucleotide-disulphide oxidoreductase
MSTRG.57708	Nitab4.5_0003090g0030	0.9427	AP2/ERF domain, DNA-binding domain
MSTRG.57708	Nitab4.5_0003284g0010	0.9264	Spermidine/spermine synthases family, Putrescine N-methyltransferase
MSTRG.57708	Nitab4.5_0001640g0050	0.938	Triose-phosphate transporter domain
MSTRG.57708	Nitab4.5_0006307g0010	0.9361	CO dehydrogenase flavoprotein-like, FAD-binding, subdomain 2, FAD-binding, type 2, FAD-binding, type 2, subdomain 1, FAD linked oxidase, N-terminal, Berberine/berberine-like
MSTRG.57708	Nitab4.5_0000884g0010	0.9334	NmrA-like, NAD(P)-binding domain
MSTRG.57708	Nitab4.5_0000013g0380	0.934	Spermidine/spermine synthases family
MSTRG.57708	Nitab4.5_0015055g0010	0.9219	DNA-binding domain, AP2/ERF domain
MSTRG.57708	Nitab4.5_0002338g0020	0.932	FAD binding domain, L-aspartate oxidase, Fumarate reductase/succinate dehydrogenase flavoprotein-like, C-terminal, Succinate dehydrogenase/fumarate reductase flavoprotein, catalytic domain, FAD-dependent pyridine nucleotide-disulphide oxidoreductase
MSTRG.57708	Nitab4.5_0001116g0030	0.918	Triose-phosphate transporter domain
MSTRG.57708	Nitab4.5_0011232g0010	0.9327	Spermidine/spermine synthases family, Putrescine N-methyltransferase
MSTRG.57708	Nitab4.5_0000013g0390	0.9265	Spermidine/spermine synthases family
MSTRG.57708	Nitab4.5_0000025g0290	0.9172	Copper amine oxidase, C-terminal, Copper amine oxidase, N2-terminal, Copper amine oxidase, N3-terminal, Copper amine oxidase, N-terminal, Copper amine oxidase, N2/N3-terminal, Copper amine oxidase
MSTRG.57708	Nitab4.5_0003284g0040	0.9221	Spermidine/spermine synthases family, Putrescine N-methyltransferase
MSTRG.57795	Nitab4.5_0002948g0020	0.9339	Triose-phosphate transporter domain, Drug/metabolite transporter
MSTRG.57795	Nitab4.5_0002722g0030	0.977	Multi antimicrobial extrusion protein
MSTRG.57795	Nitab4.5_0000316g0090	0.9606	CO dehydrogenase flavoprotein-like, FAD-binding, subdomain 2, FAD-binding, type 2, Berberine/berberine-like, FAD-binding, type 2, subdomain 1, FAD linked oxidase, N-terminal
MSTRG.57795	Nitab4.5_0001029g0080	0.9103	CO dehydrogenase flavoprotein-like, FAD-binding, subdomain 2, FAD linked oxidase, N-terminal, FAD-binding, type 2, subdomain 1, FAD-binding, type 2
MSTRG.57795	Nitab4.5_0000031g0420	0.9873	Multi antimicrobial extrusion protein
MSTRG.57795	Nitab4.5_0001116g0030	0.9143	Triose-phosphate transporter domain
MSTRG.57795	Nitab4.5_0011349g0010	0.9664	Multi antimicrobial extrusion protein
MSTRG.57795	Nitab4.5_0001065g0040	0.9421	Drug/metabolite transporter, Triose-phosphate transporter domain
MSTRG.57795	Nitab4.5_0000745g0170	0.9235	S-adenosylmethionine synthetase, central domain, S-adenosylmethionine synthetase, S-adenosylmethionine synthetase, C-terminal, S-adenosylmethionine synthetase, conserved site, S-adenosylmethionine synthetase superfamily, S-adenosylmethionine synthetase, N-terminal
MSTRG.57795	Nitab4.5_0004332g0030	0.9195	Multi antimicrobial extrusion protein
MSTRG.58362	Nitab4.5_0001029g0080	0.9198	CO dehydrogenase flavoprotein-like, FAD-binding, subdomain 2, FAD linked oxidase, N-terminal, FAD-binding, type 2, subdomain 1, FAD-binding, type 2
MSTRG.58362	Nitab4.5_0011349g0010	0.9196	Multi antimicrobial extrusion protein
MSTRG.58362	Nitab4.5_0000745g0170	0.9289	S-adenosylmethionine synthetase, central domain, S-adenosylmethionine synthetase, S-adenosylmethionine synthetase, C-terminal, S-adenosylmethionine synthetase, conserved site, S-adenosylmethionine synthetase superfamily, S-adenosylmethionine synthetase, N-terminal
MSTRG.58362	Nitab4.5_0004332g0030	0.9248	Multi antimicrobial extrusion protein
MSTRG.58441	Nitab4.5_0003254g0030	0.9055	Multi antimicrobial extrusion protein
MSTRG.58841	Nitab4.5_0000884g0030	0.9034	Multi antimicrobial extrusion protein
MSTRG.59086	Nitab4.5_0000063g0170	0.9463	similar to S-adenosylmethionine synthase 2
MSTRG.59223	Nitab4.5_0001640g0050	0.9148	Triose-phosphate transporter domain
MSTRG.59223	Nitab4.5_0001029g0080	0.9266	CO dehydrogenase flavoprotein-like, FAD-binding, subdomain 2, FAD linked oxidase, N-terminal, FAD-binding, type 2, subdomain 1, FAD-binding, type 2
MSTRG.59223	Nitab4.5_0000884g0010	0.9004	NmrA-like, NAD(P)-binding domain
MSTRG.59223	Nitab4.5_0001116g0030	0.9049	Triose-phosphate transporter domain
MSTRG.59223	Nitab4.5_0004332g0030	0.913	Multi antimicrobial extrusion protein
MSTRG.59652	Nitab4.5_0004816g0010	0.9843	Nicotinate-nucleotide pyrophosphorylase, Quinolinate phosphoribosyl transferase, C-terminal, Quinolinate phosphoribosyl transferase, N-terminal, Aldolase-type TIM barrel, Nicotinate-nucleotide pyrophosphorylase/Putative pyrophosphorylase ModD
MSTRG.59709	Nitab4.5_0004816g0010	0.9811	Nicotinate-nucleotide pyrophosphorylase, Quinolinate phosphoribosyl transferase, C-terminal, Quinolinate phosphoribosyl transferase, N-terminal, Aldolase-type TIM barrel, Nicotinate-nucleotide pyrophosphorylase/Putative pyrophosphorylase ModD
MSTRG.60331	Nitab4.5_0001640g0050	0.928	Triose-phosphate transporter domain
MSTRG.60331	Nitab4.5_0001116g0030	0.9048	Triose-phosphate transporter domain
MSTRG.60546	Nitab4.5_0001029g0080	0.9001	CO dehydrogenase flavoprotein-like, FAD-binding, subdomain 2, FAD linked oxidase, N-terminal, FAD-binding, type 2, subdomain 1, FAD-binding, type 2
MSTRG.61748	Nitab4.5_0001270g0090	0.9075	Alanine racemase/group IV decarboxylase, C-terminal, Ornithine decarboxylase, Orn/DAP/Arg decarboxylase 2, pyridoxal-phosphate binding site, Orn/DAP/Arg decarboxylase 2, N-terminal, Orn/DAP/Arg decarboxylase 2, C-terminal, Ornithine/DAP/Arg decarboxylase
MSTRG.62073	Nitab4.5_0000745g0170	0.905	S-adenosylmethionine synthetase, central domain, S-adenosylmethionine synthetase, S-adenosylmethionine synthetase, C-terminal, S-adenosylmethionine synthetase, conserved site, S-adenosylmethionine synthetase superfamily, S-adenosylmethionine synthetase, N-terminal
MSTRG.62624	Nitab4.5_0001029g0080	0.9083	CO dehydrogenase flavoprotein-like, FAD-binding, subdomain 2, FAD linked oxidase, N-terminal, FAD-binding, type 2, subdomain 1, FAD-binding, type 2
MSTRG.62624	Nitab4.5_0004332g0030	0.9074	Multi antimicrobial extrusion protein
MSTRG.63033	Nitab4.5_0001029g0080	0.9038	CO dehydrogenase flavoprotein-like, FAD-binding, subdomain 2, FAD linked oxidase, N-terminal, FAD-binding, type 2, subdomain 1, FAD-binding, type 2
MSTRG.63128	Nitab4.5_0004816g0010	0.9662	Nicotinate-nucleotide pyrophosphorylase, Quinolinate phosphoribosyl transferase, C-terminal, Quinolinate phosphoribosyl transferase, N-terminal, Aldolase-type TIM barrel, Nicotinate-nucleotide pyrophosphorylase/Putative pyrophosphorylase ModD
MSTRG.63180	Nitab4.5_0002948g0020	0.922	Triose-phosphate transporter domain, Drug/metabolite transporter
MSTRG.63180	Nitab4.5_0002722g0030	0.9295	Multi antimicrobial extrusion protein
MSTRG.63180	Nitab4.5_0001029g0080	0.9166	CO dehydrogenase flavoprotein-like, FAD-binding, subdomain 2, FAD linked oxidase, N-terminal, FAD-binding, type 2, subdomain 1, FAD-binding, type 2
MSTRG.63180	Nitab4.5_0000031g0420	0.9556	Multi antimicrobial extrusion protein
MSTRG.63180	Nitab4.5_0011349g0010	0.9883	Multi antimicrobial extrusion protein
MSTRG.63180	Nitab4.5_0001065g0040	0.9777	Drug/metabolite transporter, Triose-phosphate transporter domain
MSTRG.63180	Nitab4.5_0000745g0170	0.9665	S-adenosylmethionine synthetase, central domain, S-adenosylmethionine synthetase, S-adenosylmethionine synthetase, C-terminal, S-adenosylmethionine synthetase, conserved site, S-adenosylmethionine synthetase superfamily, S-adenosylmethionine synthetase, N-terminal
MSTRG.63180	Nitab4.5_0004332g0030	0.9311	Multi antimicrobial extrusion protein
MSTRG.63185	Nitab4.5_0002948g0020	0.928	Triose-phosphate transporter domain, Drug/metabolite transporter
MSTRG.63185	Nitab4.5_0002722g0030	0.9391	Multi antimicrobial extrusion protein
MSTRG.63185	Nitab4.5_0000316g0090	0.9098	CO dehydrogenase flavoprotein-like, FAD-binding, subdomain 2, FAD-binding, type 2, Berberine/berberine-like, FAD-binding, type 2, subdomain 1, FAD linked oxidase, N-terminal
MSTRG.63185	Nitab4.5_0001029g0080	0.9152	CO dehydrogenase flavoprotein-like, FAD-binding, subdomain 2, FAD linked oxidase, N-terminal, FAD-binding, type 2, subdomain 1, FAD-binding, type 2
MSTRG.63185	Nitab4.5_0000031g0420	0.9634	Multi antimicrobial extrusion protein
MSTRG.63185	Nitab4.5_0011349g0010	0.9872	Multi antimicrobial extrusion protein
MSTRG.63185	Nitab4.5_0001065g0040	0.9756	Drug/metabolite transporter, Triose-phosphate transporter domain
MSTRG.63185	Nitab4.5_0000745g0170	0.9626	S-adenosylmethionine synthetase, central domain, S-adenosylmethionine synthetase, S-adenosylmethionine synthetase, C-terminal, S-adenosylmethionine synthetase, conserved site, S-adenosylmethionine synthetase superfamily, S-adenosylmethionine synthetase, N-terminal
MSTRG.63185	Nitab4.5_0004332g0030	0.9292	Multi antimicrobial extrusion protein
MSTRG.63914	Nitab4.5_0000003g0720	0.9417	Copper amine oxidase, N2-terminal, Copper amine oxidase, Copper amine oxidase, C-terminal, Copper amine oxidase, N-terminal, Copper amine oxidase, N2/N3-terminal, Copper amine oxidase, N3-terminal
MSTRG.64115	Nitab4.5_0004816g0010	0.983	Nicotinate-nucleotide pyrophosphorylase, Quinolinate phosphoribosyl transferase, C-terminal, Quinolinate phosphoribosyl transferase, N-terminal, Aldolase-type TIM barrel, Nicotinate-nucleotide pyrophosphorylase/Putative pyrophosphorylase ModD
MSTRG.64679	Nitab4.5_0004816g0010	0.969	Nicotinate-nucleotide pyrophosphorylase, Quinolinate phosphoribosyl transferase, C-terminal, Quinolinate phosphoribosyl transferase, N-terminal, Aldolase-type TIM barrel, Nicotinate-nucleotide pyrophosphorylase/Putative pyrophosphorylase ModD
MSTRG.64711	Nitab4.5_0001029g0080	0.915	CO dehydrogenase flavoprotein-like, FAD-binding, subdomain 2, FAD linked oxidase, N-terminal, FAD-binding, type 2, subdomain 1, FAD-binding, type 2
MSTRG.64711	Nitab4.5_0004332g0030	0.9306	Multi antimicrobial extrusion protein
MSTRG.66256	Nitab4.5_0004816g0010	0.9268	Nicotinate-nucleotide pyrophosphorylase, Quinolinate phosphoribosyl transferase, C-terminal, Quinolinate phosphoribosyl transferase, N-terminal, Aldolase-type TIM barrel, Nicotinate-nucleotide pyrophosphorylase/Putative pyrophosphorylase ModD
MSTRG.66369	Nitab4.5_0002948g0020	0.9247	Triose-phosphate transporter domain, Drug/metabolite transporter
MSTRG.66369	Nitab4.5_0002722g0030	0.9	Multi antimicrobial extrusion protein
MSTRG.66369	Nitab4.5_0000316g0090	0.9128	CO dehydrogenase flavoprotein-like, FAD-binding, subdomain 2, FAD-binding, type 2, Berberine/berberine-like, FAD-binding, type 2, subdomain 1, FAD linked oxidase, N-terminal
MSTRG.66369	Nitab4.5_0000031g0420	0.9398	Multi antimicrobial extrusion protein
MSTRG.66369	Nitab4.5_0000884g0030	0.9038	Multi antimicrobial extrusion protein
MSTRG.66961	Nitab4.5_0002722g0030	0.9344	Multi antimicrobial extrusion protein
MSTRG.66961	Nitab4.5_0001640g0050	0.9505	Triose-phosphate transporter domain
MSTRG.66961	Nitab4.5_0006307g0010	0.9237	CO dehydrogenase flavoprotein-like, FAD-binding, subdomain 2, FAD-binding, type 2, FAD-binding, type 2, subdomain 1, FAD linked oxidase, N-terminal, Berberine/berberine-like
MSTRG.66961	Nitab4.5_0000316g0090	0.9253	CO dehydrogenase flavoprotein-like, FAD-binding, subdomain 2, FAD-binding, type 2, Berberine/berberine-like, FAD-binding, type 2, subdomain 1, FAD linked oxidase, N-terminal
MSTRG.66961	Nitab4.5_0001029g0080	0.938	CO dehydrogenase flavoprotein-like, FAD-binding, subdomain 2, FAD linked oxidase, N-terminal, FAD-binding, type 2, subdomain 1, FAD-binding, type 2
MSTRG.66961	Nitab4.5_0000884g0010	0.9113	NmrA-like, NAD(P)-binding domain
MSTRG.66961	Nitab4.5_0000031g0420	0.9193	Multi antimicrobial extrusion protein
MSTRG.66961	Nitab4.5_0001116g0030	0.9479	Triose-phosphate transporter domain
MSTRG.66961	Nitab4.5_0011349g0010	0.9363	Multi antimicrobial extrusion protein
MSTRG.66961	Nitab4.5_0000745g0170	0.9057	S-adenosylmethionine synthetase, central domain, S-adenosylmethionine synthetase, S-adenosylmethionine synthetase, C-terminal, S-adenosylmethionine synthetase, conserved site, S-adenosylmethionine synthetase superfamily, S-adenosylmethionine synthetase, N-terminal
MSTRG.66961	Nitab4.5_0004332g0030	0.9203	Multi antimicrobial extrusion protein
MSTRG.66965	Nitab4.5_0002722g0030	0.9438	Multi antimicrobial extrusion protein
MSTRG.66965	Nitab4.5_0001640g0050	0.9081	Triose-phosphate transporter domain
MSTRG.66965	Nitab4.5_0000316g0090	0.9304	CO dehydrogenase flavoprotein-like, FAD-binding, subdomain 2, FAD-binding, type 2, Berberine/berberine-like, FAD-binding, type 2, subdomain 1, FAD linked oxidase, N-terminal
MSTRG.66965	Nitab4.5_0000031g0420	0.9439	Multi antimicrobial extrusion protein
MSTRG.66965	Nitab4.5_0001116g0030	0.9225	Triose-phosphate transporter domain
MSTRG.66965	Nitab4.5_0011349g0010	0.9447	Multi antimicrobial extrusion protein
MSTRG.66965	Nitab4.5_0004332g0030	0.9093	Multi antimicrobial extrusion protein
MSTRG.67048	Nitab4.5_0000003g0720	0.9084	Copper amine oxidase, N2-terminal, Copper amine oxidase, Copper amine oxidase, C-terminal, Copper amine oxidase, N-terminal, Copper amine oxidase, N2/N3-terminal, Copper amine oxidase, N3-terminal
MSTRG.67337	Nitab4.5_0000003g0720	0.9588	Copper amine oxidase, N2-terminal, Copper amine oxidase, Copper amine oxidase, C-terminal, Copper amine oxidase, N-terminal, Copper amine oxidase, N2/N3-terminal, Copper amine oxidase, N3-terminal
MSTRG.67609	Nitab4.5_0004816g0010	0.9449	Nicotinate-nucleotide pyrophosphorylase, Quinolinate phosphoribosyl transferase, C-terminal, Quinolinate phosphoribosyl transferase, N-terminal, Aldolase-type TIM barrel, Nicotinate-nucleotide pyrophosphorylase/Putative pyrophosphorylase ModD
MSTRG.67881	Nitab4.5_0000031g0370	0.9144	NAD(P)-binding domain, NmrA-like
MSTRG.67881	Nitab4.5_0002722g0030	0.9843	Multi antimicrobial extrusion protein
MSTRG.67881	Nitab4.5_0001640g0050	0.909	Triose-phosphate transporter domain
MSTRG.67881	Nitab4.5_0006307g0010	0.913	CO dehydrogenase flavoprotein-like, FAD-binding, subdomain 2, FAD-binding, type 2, FAD-binding, type 2, subdomain 1, FAD linked oxidase, N-terminal, Berberine/berberine-like
MSTRG.67881	Nitab4.5_0000316g0090	0.9714	CO dehydrogenase flavoprotein-like, FAD-binding, subdomain 2, FAD-binding, type 2, Berberine/berberine-like, FAD-binding, type 2, subdomain 1, FAD linked oxidase, N-terminal
MSTRG.67881	Nitab4.5_0001029g0080	0.9115	CO dehydrogenase flavoprotein-like, FAD-binding, subdomain 2, FAD linked oxidase, N-terminal, FAD-binding, type 2, subdomain 1, FAD-binding, type 2
MSTRG.67881	Nitab4.5_0000884g0010	0.9116	NmrA-like, NAD(P)-binding domain
MSTRG.67881	Nitab4.5_0015055g0010	0.9209	DNA-binding domain, AP2/ERF domain
MSTRG.67881	Nitab4.5_0000031g0420	0.9777	Multi antimicrobial extrusion protein
[truncated: 411 more rows]
